# Supplementary material for: Pan-genome survey of Septoria pistaciarum, causal agent of Septoria leaf spot of pistachios, across three Aegean sub-regions of Greece
Source: Front Microbiol. 2024 Jun 11;15:1396760. doi: 10.3389/fmicb.2024.1396760 (PMC11196620; doi:10.3389/fmicb.2024.1396760)
Supplement: SUPPLEMENTARY DATA SHEET 1 — Summary of genome assembly, gene and repetitive DNA metrics, for 27 genome assemblies of Septoria pistaciarum. [file Data_Sheet_1.XLSX]

## Sheet: assembly_rpt_gene_metrics
		Genome												mtDNA Genome								Gene content
Isolate#	REGION	total	#	mean	max	min	L50	N50	polyN	repetitive (vs #8)	gene-coding	%repetitive (vs #8)	%gene-coding	mt_len	#	mean	max	min	L50	N50	polyN	#	length (CDS)	length (aa)	mean (aa)	max (aa)
8	FTH	43103949	13114	3286.87	1229523	200	82	83514	5470	7755467	15271416	0.179925	0.354293	68083	7	9726.14	26274	1009	2	15501	0	12060	15271416	5090472	422.096	7442
1	FTH	35634496	14626	2436.38	758687	200	87	81780	9612	7604580	15006333	0.213405	0.421118	65619	8	8202.38	20413	1206	2	16956	0	10231	15006333	5002111	488.917	7413
2	FTH	36861711	17851	2064.97	794711	200	95	72148	7250	7619946	15303372	0.206717	0.415156	67037	6	11172.8	26233	1168	2	15477	0	11211	15303372	5101124	455.011	7461
3	FTH	35614614	13213	2695.42	1342666	200	66	89307	7188	7671146	15042486	0.215393	0.422368	74010	8	9251.25	39760	1116	1	39760	0	10240	15042486	5014162	489.664	7526
4	FTH	34516584	14917	2313.91	1180721	200	94	75883	7793	6861333	14909730	0.198784	0.431958	67145	5	13429	37517	1226	1	37517	0	10065	14909730	4969910	493.781	7464
6*	FTH	36233712	15620	2319.7	762061	200	85	82249	34184	7755467	15062607	0.21404	0.415707	62438	7	8919.71	22820	1048	2	13052	0	10435	15062607	5020869	481.157	7523
7	FTH	35954154	14297	2514.8	593622	200	96	77528	6393	7554688	15084468	0.21012	0.419547	65507	7	9358.14	22834	1205	2	17047	0	10460	15084468	5028156	480.703	7460
9	FTH	34980395	14049	2489.89	774223	200	80	86643	7288	7001616	15021252	0.200158	0.429419	65689	8	8211.12	20335	1205	2	17045	0	10255	15021252	5007084	488.258	7539
10	LAR	36976791	17258	2142.59	873971	200	87	80922	5993	7719793	15148278	0.208774	0.40967	66900	4	16725	54409	1206	1	54409	0	10856	15148278	5049426	465.128	7460
11	LAR	37450640	19530	1917.6	841940	200	97	72604	9763	7269260	15611277	0.194102	0.416849	66904	4	16726	54411	1206	1	54411	0	11714	15611277	5203759	444.234	7439
12	LAR	34363077	14165	2425.91	1044293	200	70	85640	8110	6902866	14920473	0.20088	0.434201	66998	5	13399.6	39017	1206	1	39017	0	10076	14920473	4973491	493.598	7450
13	LAR	39014206	17059	2287.02	734038	200	127	64390	5399	7175602	16951743	0.183923	0.434502	66935	4	16733.8	54462	1168	1	54462	0	12857	16951743	5650581	439.495	7448
14	LAR	42485921	24278	1749.98	684955	200	130	52754	10470	7483041	17670960	0.17613	0.415925	67208	6	11201.3	37471	1206	1	37471	0	14844	17670960	5890320	396.815	7445
15	LAR	35883402	15976	2246.08	691431	200	100	70740	7280	7709104	15033306	0.214838	0.418949	67116	7	9588	21751	1168	2	16061	0	10425	15033306	5011102	480.681	7058
16	LAR	35552267	15568	2283.68	767835	200	96	76241	13838	7540852	14979153	0.212106	0.421328	66914	5	13382.8	41565	1206	1	41565	0	10173	14979153	4993051	490.814	7444
18	LAR	36603906	16877	2168.86	984185	200	101	70970	6840	7673338	15198927	0.209632	0.415227	66916	5	13383.2	41565	1206	1	41565	0	10800	15198927	5066309	469.103	7465
19	LAR	35427260	15600	2270.98	878677	200	103	73818	7800	7528734	15007668	0.212512	0.423619	65923	5	13184.6	37515	3338	1	37515	0	10321	15007668	5002556	484.697	7125
20	LAR	35679390	13677	2608.71	584282	200	91	99182	5990	7879521	15020982	0.220842	0.420999	76841	2	38420.5	50179	26662	1	50179	100	10313	15020982	5006994	485.503	7464
21	PIE	35211260	14089	2499.2	1391008	200	78	86793	8020	7193187	15045060	0.204287	0.42728	65423	6	10903.8	22819	1205	2	17048	0	10319	15045060	5015020	485.999	7448
22	PIE	35541349	13729	2588.78	856915	200	69	97572	7810	7439581	15040458	0.209322	0.423182	66580	7	9511.43	22821	1127	2	17050	0	10277	15040458	5013486	487.836	7537
23	PIE	36173688	16651	2172.46	729865	200	86	80280	9142	7725733	15081282	0.213573	0.416913	65396	5	13079.2	35815	1205	1	35815	0	10495	15081282	5027094	478.999	7448
24	PIE	35051173	13699	2558.67	1368237	200	73	96192	6816	7175515	14978742	0.204715	0.427339	66394	6	11065.7	39762	1018	1	39762	0	10133	14978742	4992914	492.738	7510
25	PIE	35142955	14692	2391.98	1036320	200	77	89955	6200	7091170	15010593	0.201781	0.42713	66561	7	9508.71	39764	1101	1	39764	0	10225	15010593	5003531	489.343	7510
26*	PIE	87505418	29758	2940.57	767521	200	268	77788	13248	7685668	27332277	0.0878308	0.31235	177400	13	13646.2	70853	1205	2	22702	0	23067	27332277	9110759	394.969	7539
27	PIE	35105626	14095	2490.64	1113093	200	75	82083	8080	7056055	15034596	0.200995	0.428267	68003	6	11333.8	41565	1090	1	41565	0	10356	15034596	5011532	483.925	7537
28	PIE	35386077	15477	2286.37	1506077	200	77	85048	7151	7346202	14979285	0.207601	0.42331	66953	5	13390.6	41584	1206	1	41584	0	10205	14979285	4993095	489.279	7068
30	PIE	36554020	16975	2153.4	1102627	200	85	79773	12146	7319385	15279177	0.200235	0.417989	65592	8	8199	17028	1205	2	16237	0	10965	15279177	5093059	464.483	7448
* contamination												0.200097	0.415726									11236.2

## Sheet: de-novo_repeat_families
>ltr-1_family-1#LTR/Unknown [ Type=LTR, Final Multiple Alignment Size = 4 ]
TACTAGGGCCTAGAGGCACGAGAAGTTGGTAGAGTACAGTATGTCCTNTT
TTGTATCTANGCGCTATCCGACTTTCAGAAGTAGGCGGCCGGCCAAGCCG
CCAAGCCGGCCTAGCCCGCTTAGACGCGTAGGCCTCTTAACCCGTAACA
>ltr-1_family-2#LTR/Gypsy [ Type=INT, Final Multiple Alignment Size = 1 ]
ATTTAGTAGCTCGGCTATAGTTTATTCTCTAACTAGTTCTAAGGATACTA
ACTTTCTAAGGAACGGTCGCCCTCTAATTAGACGTTCCGTAGATTCGAAT
ATCCGCCTAGCTATTAGCTATAGCCTATTATACCGGAATATAGCTAGTTA
GTATAGGCTCTATACCTAACTACGCTACGAGCTATTACGTATCCCCTATT
AGACAAGCCGGCCTTATTACTAACTAGCTTCTAGCTACTAGCTATCTAAT
TCCGGCCCTTTATTTACTTTATATAACTAGGGAAGGAGCTCTCGGAAGGA
GCTATACTAAGTATAATCTACGCCTTCCTCCTAGAATCCCTTACTATAAG
GTTATTACGATTACGCGATTACTCCTACCTTACGCGATTACTCCTACCTC
CCTCTTTAATATCTATCTTGCTTTCGGATCCTATCTTTATCCTTAATACT
AACCTCCTCCTTTACCGTCGATACCTCTACTACCTATCGCTAACGAGATT
CGTCGTTATAACCTACGTTCCGTTATAGTCTCCTCTACCGGATTAGTATA
AGAGATACTACGCGACGCTATAAATCCTCGTAAACTAGCTATCGCGCTAC
TAGAAGTTAACGCGTTTACGCTTACTCTCGCCTACTCCTTTAGAGCGTTT
CTCGAGAACGAAGAATTATTAAAAAGAGTTAGGAGATAACGCCCTATACT
CCCTAACCTCGTCGCCTTCCTTATACGGAGTTACGAAGCCTCGTAAGACT
ACGCGCCCTCTAGCTAAGCTTAGAGAGGCGAAACAGCCCTTAGCTACTCC
TAAGATTAGGTAGTAGACGCCTTAGTCGTAACTTAAGCGGCTAAATAAGT
TCTTAGGACACTTCCCGTAGTATAATATCTACTATAATTCGTAGTATAAT
AGCTAGTGTAAAAGGCCTAGCCCTAATAGAAGGAATAATAGGTAGCCTAG
CCCTAATAGAAGGAATAATAGGTAGCCTAGCCTAAGTAGGAGGAATAATA
GTTAGTTAGTAAGGTATATAGGTATCGCCCTATCCGCGCTTAGACTACCG
CTCGACGTACTACTACTATATAACGTCTATCGAGAAGACTCTAGCGCCTA
CGTACATAGTCCTCGCCTCGTACTAGACTAGCGTTCGAGTAGCCTAAGGC
TCTATAACGAGTAGACCTATCTACGGACGATAGTAGGAGTATCTATTCTC
CTCCTCTATCTCTATCTTACCTCCTTAATAGTATACTACCCGACCTACTA
TCTACGATAGACGGATAGTAGCGCCGCGATACGCTACGAGCTCGTATAGA
GAGCGAGCTAGACGAGGAACGTATATAGGCCTAACGCCCCTAGCGTCCGC
TATCGCCTCTATACGCTCTATAAGCCCTATCTCTACTAATAGCCCCGCGT
CCGCTATTACCTTAACTTAGCCGGGCCCCCTTCTAGAACCGCCCTATAGA
GGCGCTAGCTTAGCCGCGACTACGATAACAAGTACCGGCCCCTATCCTAG
TAGCGCTCGTAGATCTATAGCGAGCTTTCCTCGACGAGATCTAAGCTACC
TTGGCCGCCTACTATACTAACTAGGAAGCACGCTTCGACCGCTTAAGAGA
AGAGTAGATCGTAAGGGAACGCGATATAGAGGAGGCTATAAGGGCGGCTA
TAGCACGGGTCGAGCGACGTACCTTAGGCCGTCCTAAGCCTATACTCTTA
GAACTAAGACCCTAACCTCGTTAGGTTATTAACCTTAACGACCTACTAGA
GCGCGGCCGTATAGACCGGCTATAGAGAGCGGGTCTATACCCTAACAACC
TAGCCTAATATATAGACAACGTTACCCGACGTATAGATAGCGTACGGCTA
TAATACTAGCGCGCGCCTATAGGGGTACCGCTACTAGATAACGACGATCC
TAATAATTTCTCCTATTAAGGAGGACGCCGTAACCGCTATAACTATCGTA
ACTAACGGGACGGCAACCGTCGCGGCCGTGTCTAATAACGACGCTAGCGC
GTCCCGTCCGAATCGCTACTAGACTCGCGCGGCTTAGGATACCTCTCCTA
GTCGCTACGGCGTAGCCCTAGCCGCTAACTACCTTTCCGTATAGAGGAGA
TCGGTTTCTTCTATCCGGACGCTAGCTCCGTAGACCTCCCTAAGGGCGAC
ATTATAGATAGAGGCGGAAAGACCTACTATAGGTCTATATATCTTTTCTT
AGACGTAGCTAAGGACTATACTCTACTTAATAGTAGCTATTAAACCCGGA
CATATCTCGTTAAGTACTTCTATAGACTAGCTATATAATAGTTCGTAGGC
GAACTCGACGAGGAAGAACGCTAGTATTTGCGCGGCGGCTACGGTATCGA
TCGCTAGGAAACCGCGCTACGAGCTAAGTTCTAGCTACCTCCTACCGAGG
CTTTAGCTAAGTTATAGTATAAGGGATACGATTAGTAAGACGTCTAGGAT
AACCGGCTACCTAGCGAGTTTGTCCTTAACGTAGTAAGATAGGTATAGGA
AGCCTATACTACTAACCGCTAGGCCTAACTTACGTAGGCCTAGATAAAGA
TCTATTATAAACTACGGATAGCTATCCCTTACCTAACGCCGGAAACTACT
ATAGACTAGTTTATATCTTAGATAAAGACGTAGTTGTTTAGCTAGCGACA
GATACTACGTAGACGTACTAGAGGTAAGTACTAGTCGAGATAATAGGAGC
TACGGACGTTACCTACCTAGACGACGTAACGTAATACTAGCCGCTTTAGT
AGACGTAATACGGAAACTCGTAGCCGTAGAGATTTTAGCCGCGGCCGAGA
GCTAGTATAACCTAATAGATATTCGTAGCGTCTACGAAACACCGACCGAG
TAAACGAAAGCGATTACTATCGCCCTAGTTAAGGTTAGGACTAAAACGGC
CGTACTATTAAGTAGGAGACTAGTAAGCCTAACGATAGTAAGAAATAGGT
TATCTACTATAACTACGGAGAACCGGACCACTTTTTACGCGACTACGACA
AACCCTATCGTAATCGCCTATAAAACTACTTCGTAGAGGACGACTAGGAC
CTAGTTAATAAGGACAGCGATTATAACCACGATCGCGATAGTAACTAGGG
TAACGGCTATAGCTAAGACTCTAGATACTAGGGAACGAGGCTAGATGTCC
ATACCTACTTTAACGATATAGTCGACTATAACGATAGTAAGGAGGAGGAT
TTTAGCCCTTCTACCGTCTTCTTAGTATAGGCGATAGTCCTAGAGCCTAC
GTCTAGTATTAAACCCTTCGCGGCTAAACTATTAGGCTAGAATTGCCGTT
GCCTAATATATAGAAAGACGTTTCCTATACTAGCCTAACTAAAGGCGTAC
CGTTCTATCTACGAGTAGGCTCTACTACTAACCTAGATAGAGGTAATTAA
GTCTATAGCGACGTTTACTTTAAAGGCCGGATTCGTATTCCGTACCGCCT
ACTTTCTCCGGATCTATATCCGTCTTAATATAAACGGCCAAGATTATACG
GTCTACCTAGATATAGGCGCTACGCTCTTAATTATTAACGACAACTTTCT
ATCTAAGAACCTCCCTTACCTACCTAGGCGTCGTTTAGCGGAGCCTATCT
AGGTTAAGGGTCTGTCCGCTATAACCGTATATTCCGAATATATAGATCTC
GACATATAGCTTCCGGCCCTACTCGACGGTAAGCGAGTATTAGTCTATAT
AAAACACGAAGTGTATATAGTACCGTCCTTATAACCGAAGATGCTCGTAG
CTATAGACATTATCGGACCTTAGGGAATTAAAATCGATCCTCCGCGTCGC
CTACTTACGCTCTAGGTAGCCTATAGCGCTAAGGCCCCCCTTCTAGTAAA
GCGCCGAGATTAACTAGCCTTCCGAATAGTGCTCTCTACCCTAGACGAGT
AGCTTACTATCTAGGCTTAGATAGTAGCTAGAATCGCCGTCTAGGCCTAT
AAACCTATACCGGCTGGCCGTAACTTCCTTCTAGACTAGTAAACCAACTT
CTTAGGTAACTAATATTATAACGTTAGCGTATACTCTATAGTTATAGACG
CCGACACCGAGGCTGTCCTAGTACGGAATAACTCGGACCGCGACGTGATT
ATTCTAGCCTATACGAGAATAGAGGTGCTTACTAAAATGTCTTACTATAG
AGCGTACCTAGCCGACGCTAATTAGTATAAACTAGCCGGCCTAACGGATT
TTAGTAGGTAGAGTAACTTTACTCGTAAGACTAGCGCCGAAATATCCTTA
TTAGCCCTAGCGATTCTAGACTAGACTAACGAGTGCCTTTTACTTAATAG
GGCGACAATCTATAGCTTACCGGGCTAGTAGTAGTAATACTAGCAACTTT
TAAACAGGCATGCCCGCCTCTTTAAAGACAAGGGCACTACGGTCTAAGTA
CCGGCCTCTAAGTATATACTAGTAACGCTTCTACCTAGGGGAGAAGCCTA
CCGTATACCTACGATAGTCTATCCTTTATCCGTACCCGACCGCGCTATAG
TCGACAAGGCATTTAATAGCTTGTATATATAAGGTAAGATGTCCTATACT
ATTTAGCCGACTCCTTTTAGCTTTCTAGTTTTCGTAGTCTAGAAGATCGC
CGAGGTTAATAGCCGGCCTATCCGGAAGGAACGCGCGGTTATCGATATCC
GCGGCCTTAATAAGCTAGTTATTAAGGACGTATATCCCTTACTAAGGTAA
GAGGATATCGTAATAGCCTTAAAGGGTAGCTATTATATTACTATAATCGA
TATAGTATCCTTCTTCTACTAATAGTAGGTAGCCGAGGCGGATCGCTATA
AGTTTACCGTTAATAGCTATAGAGGCTAGGAACAATTAAGTATAGCTATT
ATAGGTTTCGCTAATAGTATTTAATATATATAGAGACAACTAGACAGAAT
CCTTAAATCATTGTCCTACTACTCTCGTACCTATATCGACGATATTATTA
TCTTCTCTACGACCTTTAAGAGTTATCTTTAGGACCTAGACGATATATTC
CGAACCCTAAACGATATAGACGTAAGCATTTTACCCGCTAAGACGTTTAT
TAGCTTCCCCTTAGTAAAGCTACTAGGCTAGCGTATTAGTAGTCTAGGCT
ATACGACCTACGAAGAAAAGGTTAAGGCGATACTAGACCTACCCTTTCTA
AGGACTCTAAAGGATCTAGAGTTTTATATTAGGATTACGGGCTAGTAACG
CTATTATATCCCTTACTTCTTATACCTTATAGCCCCTTTCGAGGCGTATA
AGAAACAGCTTCTCTAGCTTACCCCTTCTAGTAAGGGAAATCCGTATAAG
CGGTTTATAGCTAAGACTCTAGCCTAGGATAATAAAAGTAATATAGCCGC
CGCCCGGCGATCGTATCTTTTATTATAAAACATTTATAGGGAGGCTACCT
TCCTTTACTACGCGGACCCTAACCGACTACTATATATCGATTTAGACTCG
AGTAGATACGGCTACGCGGCTATAATCTATATAGTCTAAGGTAACCCTGT
CCTAGACGCGAACAAGCCCGTTCGTTTCCCCTATACGGTAGTATAGCTAG
TATTGTTTCTAAGTAAGGCTCTTTCCGACACGGAGTCTAGATACCTAGCT
ACGGAGCTAGAGGTCTCCGGCCTGCTCTAGGTGGCCTATAAGGCTAGAAA
CACCCTATAGACTTCGTAGGCCTCGGTATACGTTTTTACTAACTATATAG
CCGCGCTAGCTATTACGATAGGCGGTTCTTTAACAACGACGACGTCCGTA
GATAGGCTAAACCTCTATCTAGTCCAGGCCGGCTAGTACTTGTTATAGTT
TTAGTAACTATACGTAGTATACCGACTAGGCTAACTCTACGCTGTCCTAG
ACGCCCTTAGTAGGTTTATCGCTAATCTGCCTAAGAGTAGCTACGACGAT
AACTTAGACCTACTAGCCTATAACGACCCTAACTCGGAACGCGACGCTAT
CTAAGTTCTAGATAACCCGACCTACCTAGCGCCGACCGCGTATACGGACG
GCTACTATTTCTAAGTAACTATACTAGACGAGCGGACTAGTACGGTATAT
ACGTCGGCGGAGGTAATAGTTTTCTATTCCGTGCTAGTCGAAATGTCGGA
CGAGTTTAAGGCGGAACTCTACGAAGGCTACTAAGCGGACCTATAGTAGT
AATAAAGATAGACTTAGCTCTAGGTAGTAGAACGGCGCCGGCTTATAGCC
CTTACTCCTATCGAAGGAGATAACGTTAAGGCCGAGGCTTCTCGGGCCGG
TATACCTAATCCTTATAGAGGAGAGTAGGAAGCCGTACCCTTAGGCTTAT
AGTTTTTCCTCTAGGCCGACCTTATCTATTTTAAAGATAACACGGATAGC
CGTAAGCGCCTCTATATTCCGCAGCTACTAATAGCGGAGATTTTTAAGAT
AGCCTATAACGATTACTATTATACTAGGTTCTACTACGTATATGCCCGTA
TATAGGCCTCGTTCTATATTCGCCGCCTAGCCTACGAGCTACGTAAGTAC
ATTAGGTACTATCTAGACTACCTACTTAATTAGACCTATCGGTACCGACC
GTATAGCGAACTTTACCCGATTTACGTAGTGCCCGTACCGGATTATACTA
TTACGGCCGACTAGGTCTACGGCCTACTACCTAATACCGACGGTTTCGAT
AGTTTCCTAACCGAAACGTACAAGTTTACGAAGCGGGTAATCCTAACTAA
AACTAAGTTAACTTAGAACGCGGCGGAAAATAGAGCGGCGTAGATATATA
GCTATATAGTTAACGAGAGATCGCTACCGTCTATTATAATAGGCGATCGC
GACCCTATATAGATATCCGACTTTATATAGGCCGTATTTAGAAAACTAGG
CACGCGTTTCCTAGCTACGACGGTATACTACCCGTAGTCCGACGGCTAGA
GCGAGAGAACTAACTAGATAGTAGAAATCGCTTTACGATTCTTTATTACG
TCCTTTCTAGACACGCCGTAGGTCGAGGCGTTACTATATATCTAGGCCGA
CCTTAATAATAGCTATAACGCGTCTACGGAGGAGGTACCTAACGTGCTTA
TCTAAGGCTTTAAAAATAATCTAGACGTATTGCTCCCTCTAGCCGAACTA
CCTACGGCCGACTACTAAGTACTACGCTAGGAAGCGAGAGACGAGGCTAC
TAACTCGATAGCGTAGGTAGCCGCCGCTATAAAGGAGAGATACGATACGA
CTTACTAGCCTATCGTCTTCTAGGCGGGATAACGCGTTCTCCTACGCCTA
TACTAGGGATATAGACGGCTAGGTGTAACTAACCGTAAGTTCTTATACTA
GCGTATTAGGCCATTTATAGTAGATAGGCTAATTAGCCGACTAGCTTATA
GGCTTATCGTACCGCCGACGTAGCGCGTTCACCCTATAGTTTTAGTAGCC
TAGTTAGAACCCTACCTCGAAGGTAACCTATACTAAAGAGAAATGCCTAA
GCCTAGCCTAGTATAGGCTAAGGACGATAACGAGGTACTATATTACGAGA
TTAAAAGATTACTAGATCGTAGAGTTGTTCGTAGCCGCCGCTAGTACTTA
GTTAAGTAGCTAGGGTATAGCTACGTATATAATATATAGTATAACGTAGA
CGACCTAAGAGATACTATAGACCTTGTCTAGAGTTACGACGATACGTATC
TAGCGCTAGAGTAGGTTCGATAGCGAAACCGACGGCGGGTACGGTTATAG
TTACTAGCGCGGGACTAGAATAAGCGAGGCTATAAGAGCGACTCTCGCCG
TACGCGGCTAGGTAGACCGCCGTAGGAGGGATAGCGACGATATAACACTC
GGCGAGGACGATCTCCGGAGCGTGGCTATATAGCTAGCCGGAGTAACACT
TTACCTTAACGCCCGTATCGTAGGCTTATATAGAATATCTTTAGGCTATA
GCTTTACTATAGCTTTACTATAGCTTTACTACGGTTTTACTTCGACGCGC
GCGCGTACGATTTTAGCCTCTGCCTATAGCCTAACATGCATTATATAGGT
ATTCGTAACCTTACTTCCTTTACTTACTTTACCTCGCTTAGCTAGAAGCT
TCTACGTACGAGCCACCTTACTTTTTCTACGATATTCTAGCTTATAACTT
CGGATTCTAACCTTAACTCTTATACTAATACCGATAACGCGACATTAGCG
TAGATTCTACTCGAGTAACAGTTACTAAGTACTACTAGGTACTAAATATC
GGTCCGCTCTACTACCTACTACTACCGGTATACGTCGTACCTTATAGTGC
TTAGTAATTAGCGTAGTTACGTAGAAAACGCCTCGCGCGACGGTTAACCC
GCTACTCTATAACTACTTCGTACCTTACTACCTTACGACAACCTCTACGA
TATTACTACTTTATACTTACCTATTACTTCTAGACCTATACCTATAGCCC
GCTTACTTTAAAAGGATAGCTAACTACTACCCGAGAGCTAACGACGGTAG
CCCTACCGCCTAAGCTACTATATAGAACTAGATAGTTACCTAGTACCGTC
TAAAAGACCTCGACGACCTAGTAAGCGAGGCAAAGTTATAGTCTAGCGTA
CTCGGCTTCTCGGATGTTCTAGATTAGATAGGGACCGTCTAAGGAATCGT
ATACGAGGATATAGCGGCCGTAATTACGGTAATCCTTAATAAAAGCGAAA
CGGAGCGTACGAAGGCGACTATTTATCTCTTCGAGTAGACTAGAGACGCT
ATCCTATATAATATTAACCGAGTAACGAGTTTAATACCGGCCGAATTCTA
GCTAGACTAGCCCTATATAGAGTCTTAGCTTAAGGATAGATAGGAGGACA
AAATTTTAGTAAAAATAGTCGCCTAGCGAGCGTCCTATAGACTTAATATA
TAGACCGTATTAGGCCGCCAAAAGATACTTTTAGTATAATAGGCTAAAAA
AGACCTATATAATAAGCGAGCTAAGGATATAGTATAGCGCTATAAGTTCT
AGACCGAGTTTACTACGGACTTGGCCCTAGCTAGTAACTTCGTGCTAGCC
GAGATATTAAGACTAGTCGCTAGCCCGGACGTCTCCGAGTTTATAGTTAA
GCATATCCGGCAATTGTACTAGACCGGAATATAGGAGACTATAGCGGCGT
AGAAGGCCGCTAACTAGGCCGTATAGACCTTCCTAGTTACTCTAAGCTAG
GCCTAGTCGACTAAGGCTAATACTGCCCGTACCCTCTTCGAGGCTAACTA
TATAGCCGATCGCTTAGGCGTAACCGTAGGCAAGGTATAGGCGCTAGGGT
ATCCGGACCGGTTATAGCTAGCTTACGTCGAGCACCTAATAAGATTCGCT
ATAAGGAAGCTACTAGTAATAGACGATGTACTAGAATCTTGCCCGACCGG
CCTAACTACTATACTTAGTTAGCTCCGCTACTATAATACCGGTAACTAGA
CCGTATTAGTCTAGCTAGTAGTAGCTAGCCCGAATCTAACTAACTCCGTA
GTAGTGTTTATAGGTATAACTAAGTCTATATTCTAATTTATAGACCGTAG
TTTAATATCTTTCCTATAGCCTACGCCGGCCGACTTCGCGTTATAGAAAC
TAGATACGCCGGTCGAGCGTAAGAGGAACCTAATATTCCGAGCACTATTA
GTCCCCCTAGTCCTAGCCGTACCTACTACGCTTTCCTCCGTATCTAAAGC
CGACGAGGCTATCCTAGCTAAGCAGTAGAAGGCAATGTTCCTTATAAGTT
AGTAGGTTAACGATATAACTAGCTAAGATACACCTACTAGTAAAGGAGTC
TATACCTTTACGCTATGCTTAGGGTTTTAGCTATTATCCGGTACGCCTAG
CGTACTATAGACCGCCGCGCCTATTACTCCTATACTATATACCTTCGTGC
CTCTAGGCCCGGCACCGCCTATAAGCTCTACGCTATCTAGCTTTGTACCT
CCGATAAATAGACACTTTAGCTAGGAGTTTACGCCTCTAGGCCCGGCACC
GCCTATAGCCTCTACGCCGTCTAGCTTTATACCTCTAACGAACTTTAGCT
AGGAGTTCGCGCGTACTCTAGTACTAGGCGACGCCGGCCTATTAGGACTA
AAGAGAAAGACATAACTATTAGGTAGAAGCGCTAGGCCTAATAAGAAGAT
AAAGGCGAAGAGTAAAGCTAAGATTAAGCCTAGTCCTACGATCTAGGTAG
GTTCTCCGCCGATTACTATTAAGGACGATAGTAATAATAACTCTAAGCCG
GACGTATAACCGTCTATAGAACTATAGTTCTAGTATCTAAAGTTCCCTTA
CGACTATGCTACCTTTCTAGATAAGCTAGACAGCTTTTCTAAGAAGACTA
TCGGTCCCGCCCGAGTAGCTAATATCCTAGTCTACTATACCCTAGGTGTA
ATTATACCGACGACGCTTCCTCCTAGGAGATTACGGCTCGACGACTATAC
CGTCGGTCGGTTACTATACCTTAAGGATAAGGGCGCCTTTAAACGCGGCG
CTCTATAGGGACACTAGCCCGCCGATTTTAATACTAAAGACTATCTACGC
CCGTAGCGCCGACCCGTAGGCCGGCTATACCTTATAATTAATAGGGCTAG
ATAGATATATTACGGCGTAGCGTATAGTATACGCCTACTCCTAGGTTTAA
ACGATTACTAGGGCAAGCTAGATATTAGGTCGGTTGCCTAGTAGGAATAG
GACGGAGCCTTAATTGCTCCTTCTATAGTTCTAGCCTCCTAGGGTCCGGA
GTACTTAGCCCCTATAGTTAATCGCTAGGTATTCCTATCGGGCTTAGCCT
AGGAGATTACTAAAATAGCTAGCTATCTAAAGACTAAGGCATCTCTAAAA
CATCTAGCTACTCTCTTACTCTAGCTAGTTAACCTATACGACCGTGGTTT
ATCTAGTAAGGTCCTAGAAAGTAAGGAGGATCTAATATAGGCCGGGATAT
AGTTTCTACTAAATACGATAACCTTCTCCGATTTAGCCGTTCGGAATTAC
GTAGAGCTATAGAACGAGCCCGAAAAGTAACGAAGGGAACTAGGTAGATA
GCGACAAATAGTAAAGCATAACTACGATAAAGGGTAAAGCGATTAGGTAG
ACGGGACTACGACTAATAGTAAAGCGTAACTACGTTAAATAGTAAAGCGT
AAACTAGGCACTTCTACGAGGAACGGCTAGGGCTAAATTAGTAGTTAGTA
GCCTATTAGCGCTACGGATAGCTACCTTCCTATTTTGATAGAGGAGGGTG
AT
>ltr-1_family-11#LTR/Unknown [ Type=LTR, Final Multiple Alignment Size = 2 ]
TGTTGAAGACTAGTGTCTTACTAAGTTACCCGATGTCGGTGAATGCGTGC
TTGTCTATATAAGGGTAGTGTTGCTGCAGGTAGTTCCAAGGGTATGCAAT
CGGCTCATAATCTTCAACA
>ltr-1_family-12#LTR/Copia [ Type=INT, Final Multiple Alignment Size = 1 ]
GGTTATAAGCCCGGTAAGTAATTCCGCTAGCTTAATGCTAAAAACGAGCT
CTTTGAGATAATTATAAGCCTACTACGTTAACAGTTCATAGGTGTAAATT
AGTAACCATTTAAACACTATGTCTTTAAGTCTCCGTAGTAACCTCCGTGT
TAGTTAGTTTAATCCTTAAGTAGGCACTTGCTGCTCCGTTAAAGAATCTT
ACCTTTTCTCCGTAGATTAAATTACTATGTAGCTTCTTAGATAGGCACTT
GTTGCCCTTTTAAAGATTCTTACCGATACCGTAGTCTAGCCCTATAACCT
TCGGGCCCTCCGATTTAATAAGTTTCTAATTACTATAGCTAAATTAGTAA
TAGTAATATTCTAGTAGAAGCACCCTATTTCACTTTCAAAATCGCGTATA
TAATAGCTCGAAAAGGACGTCACGTTACTTAATTCCAAGGTCTAGACTCT
TTACAATTTCTGAAATTCTTACCGCGTTACTACTATGAACACCGCGCTAC
TTTTATATATATATTATATACTGTTTAATCAACCTACTATGGCCAAGATA
CTAGAGAACGAGACAGCAGCTTAGGCTAAGAAACGCAAGGCAAAATAACG
TGAATATTCTGCATAATACCGCTAGAAGAAGGATTAATAGAAGAAACAAC
TTATAGCTCTTAACCGACAAACTAATAACCTTCTAACTAGAGTACCTCGC
GTTTACTCTTTACTCGAGCATCCTTTAACGAATACTAGAAAGCGTCGAAC
TCTTAACGATATTAATTCTAAGGGCAATCCAGTCCCTACTTAAAGCATAA
CTAAAGGGGTACAAGGCGGTAATAGTTCTATATACCTATTAAAAAATCTT
GAACCTGTCCGCTCGAAGAAACGACGCCGTACCGAGGCTATAACTATATT
AACTACTAATTAACGCTCCGCTACGCAAACTTCTACGCCTTAGGCTAAGG
CAAACTCGGCCCTAGAGAAATCTGGTAGTAATAACGATCCCTCTAGCGAC
TCTAACTCTAGCGATACTTCTACGGACGAAGACGACGACGAAGACGACTC
TAGTAACACTACGACTAGCGTCAATTTAGAACTACTAACTAAAGACGAAG
TTAACGAGTGTCTACCGGTTTCACGCTCTCTATCCCTAATTATTAAAGAG
CAAACACGTCGATTTGCAGCTATACCTATCCCCGGTGTTATCTACGATAT
GCCTCCCCGACGAGCAACACCCGTAGTAGCGGCTATTATTCAAATCATAC
GATAATCCGTAATCTTTAAGCAAACTCGAAAGAAGGCCTCTATTAATGCG
AAGAACTTCTCTAAAGTTAGAAAGCTAGTTAGCTTAACTAACTATAACGA
CTAGTCTAATAACTTTAAGATCGCCTACCGAATAGCTAGCGTTATTAATT
TCTTTACTAGACTTAAAGATTAACCTACTCTACCGGATAAGGGTAAAGAA
GCTCCTGTTAAGGAGTTCAATTAATATATGCTAGAACTCGCCGACTAGAC
CGGCAAGAACGAATCAATTCTGGGTTATATTTAAGCAACTTATAAACTAT
ATATACGGTTAAAAATTAGCAAGGCAGACACTATAATAGAGGCCCTACTT
ATCCTAGACACCGAATATACCTCTACCGGTGTCGACTTAGCCCTGTTAAT
ATACTAGAGACTTTACGACTATTCTTTTAAAGAGGCTACCGACTTTCCCT
CTTTTCTTCGTAAATTTAATAAGCGCTTTAATAACTTTAACCGCCTCCGA
GGTCCCCTAGTACTAGGTGAACTATAGAAGTGTTTGATTTTCCTTAATAC
CCTAGGTACTACCCACTTCAGGACCTGGATAACTACGTCTAGTTAACTTA
ATTTAATTACTAGTTACGGTTCTAGAAATGAGCTTGCTTTTAACGCTCTA
TCTACCTAGGCTAAAAATCATTAGAATTCGATTCAACGTAGCGAGGGTAC
TAATCTTAACATAATAGAGTCTCGATCTTTCGCTACTAGATAGAAGCGTA
CTTTTAGTAATCGAAACCCTAATAATCCTCCGTTAGGCCAGTTTATTGGA
CCCCACGGTAGCCCGTACTAGTAGCCTAGTTATTAAGGGAAAGGGCATAC
TAACTTTGAATGCTTTAAGCAAAACATAGACAAGTATAAGGAAATGAAGC
GAAGACAGGCTTCTAGTAGCTTACGCCCTTACTACTACTAATCGAATGCC
CCCGGTACTAGTGCTAACGCATCTAGAGTTCATCCTACGAGGTAGGCGTA
CCTAGGAACCGGCGCTGCTTAATTAAATGGTCCGTAGGTCGATAACGCGG
ACCCTTAACAACTAGGAGGTTAACGAATTAGAACTAGTGCTACCTTTGTG
TCGCGAGGAGTTAACGATAACTCTACGCCCTTTAAAGACCGATTTTAACT
AGAGTAGCTCTGTCCTAAACAACATCCTACGTTCCCTATAATCTTATGCT
CTACGTTTATTACTTCATATATAGCGGTTAAAAACCCGACTCCTAAGACA
AATATATAACAAGTTAAAGCTTTTGCGTTTAGGTCTTTTAATTAGGTTAT
TAACTTAGGAACTAAGGAGCATATCTGTAGCGATAGATCGCGGTTTGAAG
ACTATAAGACACTAGCTAAGCCTATTTATATTACCGGAGCCGGAACTAGA
TTCTATATTATTAGTGTCGGAAAAGTAAGACTTACCGTGAATTATTTAAG
CGGAAGTCGTGAAATGATCTTATCTAGAGTCTACTACGTCCCTTAGATGC
TAGTTAACCTACTCTCTATAGCTAAGATTAATGAAAATAATACCGAGTAC
CGTTCGGTCCAAGGCTCTTATACTTTCCAAGATAGAACCACTAGACGAAT
TATTGCTACTAGAACTCAATTCGGTTCTCTATAGAAACTAGATGTCTCTA
CGAGGTCTTATGTCGCGTATATATAGCCAGAGCCTAAATTACCTTCCCTA
TTAGTAGGTGAACAATTATACTTTGCCGAATCTAGACTTTAAGGCAAGTA
GTTTAATAAAACTGCATGCTTCTTTAATAATAGGATGGTTTAGAAGCTCC
CTATACACATCTAGTATTAACGACTTAGACATATCGGCGGCACACCTCTA
CGACGACACCTTAATCGACTAGGTATTAAATTCATTAATAGTTTATTTAA
GTGTAAGTCCTGTTACTTTAACAAAACTTAGTAAAGATTCCCTATGTCTA
AACCAATTCGAGCCACGGAACGAGCTAGCTAAATACATATAGATTTAGGT
AGACCCTTACTACTTTTACGCTTAGGCGAGCGATATTACCTCCTCCTAGT
AGACGACTTTACGCGGTTTTCATAGATATATGCCCTAAAGATAAAGGAAG
CCCCTAAAGTGCACGCTTGTTATAAGGATTTCGAGCGGAGAATATAGACT
TAGTTCGATGTTAAAGTACGAGAGATTCGGGCAGATAGTAGCTCCGAATT
TACTAACGTCGCTATTAAGACGTCTCTAAAAGCTGGAGTTTATTATACTA
TTTTAACGCCCTATTAACCTAACTAGAATAGCGTAGTAGAACGGAAACAT
TAAACTCTATAGAATGCTGTTCGCTATATAAAATGGGATGGTGCCTTAAA
GCCCGAACTTTGGCCTGAATTACTTAAAGCCGCTATGTTCTTAAATAACC
GTTTACCGACTTCCTCTCTTTAGGGCTATAAGTTACCGTATAAAGCTTTC
TACGGTAACTTACCGGAACTCGACTATACACGCCGGGTTAGATGCCGCGC
TTATAAGCTTGTTCTAAAACGCAAGTTTCCGAAGAAGTACGATAAGCAAG
CGCACCTCCGAGTTCTAGTTAGTTTTGAAGGTTATTACGTCTACCGCCTA
TAGGATCCGGTATCTAGAAAGGTTAAGCGCGTAAAAGAGGTCTTATTTAA
TAAAGATATGCGTCTAGATGCAAGCACTCTTTAGGTCCCCGTTTAACTCC
CTACTATTAGTATTAATGTTAAAGCTCCGCTAGCCGCCGAGGAGGTTATT
CCTAACATTACTAACAACTATTTAAACGTTCCTTAGCACCTTGAGTTATT
AGCTGCCCGATTCGAGTAGGAGAAACACAAAGCTTATCCTTTAGATATAT
TAGCGAATCCTATATAACCGATTCCTGGCGGTGCTACTAGCCCTATACCG
GTCTAGGTACCTTCTAATTAACCCCGTAGCGATGTTCATTATTTTAGTAC
ATAGCGTTAAATCGAACGACCTCCGCGAGCACCGATAGTCCACTTTGCGT
ATAGTAGTATTTATAGCAAGGACTCTATGTTAATATTCGCTGCCTCTAAA
CGAAGTTTCTAAGAGCCTATACTAGAAATTAAACTAGAAGATAAATTAAC
TTTACTATTTGAAGGTGAACCGACCGAGGAAAGAGATACTACCGTGCTAA
TAGCCTAATTTATTAAGGAAGACCCTATTATACCGAAGTCCTTACTAGAG
GCCCTCGATACTTCCTACGTAAGTAAGTAGTAGGCTGCCGTTAATAACGA
ATACTAATCCCTTAAAGAGAATAAGACGTAGGAGTTAGTTAATAAGGGCA
CTGTTATATTACCGAAGCTCTCCGGTAGATAGGTATTTGTAATCAAACGT
AGTATTAATAGCGAGATTAAACAGTTCAAGGCACGCTAGGTCGTACGTGG
CTTTAAACAAAGAGAAGGAATTAATTACTCTAAGACCTTCGCGGCCGTAG
TTAAGTCTTCGAGCTACCGCATTATGTTCGCTCTCGCTACGAAGTTCGGC
TAGTATATGCATTAAATGGACGTTAAAACAGCGTTCTTATACGGCAATAT
TAACGCTAAGATCTATGTCGAGCTACTACCTAGGTTTAAGGTTACGGGGA
AAGTATACAAGTTAAAGAAGGCCCTCTACGGATTAAAACAAGCTCTGCGG
ATTTGGTATTAGACCTTAATAGCTGCACTAAGTGAATTCGGCTTTACGCT
GTGTCCCTTTAACTCCGCTATGTTTAAGAAAGATAACCACTTTATCCTTA
TTTACGTTAATAACTTACTTATTGCTAGACCTAACTTGGATTTTATTTAA
GAGGTTAAGTAGAAGCTTTCGAAACGATTTAAGATAAAGGATATAGGAGA
ATATAGATTCTTCCTAGGTGTTGGAATTAAACGAGACTAGGAGGAAGGTA
CGATTAAGCTAACTTAAATAGCACACCTTAAGGCTATAATAGAAAAGTTC
GAAATAACTAACGCAAATCCTACCCGGATACCGTACGTCTCTAAGGAACG
CTAGGAGCTAATACCGGAAGGATACGTCGCTACGTACGAATACCGATTAG
AGTATTAATTAATAGTTAGCTCTTTAATATATGTTATGCTTAGGACTCGA
CCGGATCTAGCATTCGTAGTATTAATAGCTAGTCGCTACTATTTAAACCC
CTCGAAGAAACATAGTAAACAGCTTAAACGGATACTACGATATATACTTG
GATTAATGAAATCTAGACTAGAATACTTAGGGAAGGACGCTAATGTTGTT
AGTTAGAGTAATTCGGAATTTGGTAGTAACCGCCATGATTCTAAATTAAT
TAGAGGTTATGTGTTTACGATCGGAGGAACAGCTATTAGCTAGAGATATA
AGAAGCAAACTACCGTTACTATATCTATAGCTAAGGCCGAATACACTGCT
CTTTACTACGCAGCTAAAGAAGCACTATAGTTAAAGAGTATACTAGAATT
CTACGGCCACCCCTAGGAGTTAATGCAAATCAAGGTCGATAATCAAAGTT
GTATCAAAATAGCTAACAACCCGGAGATATACGAAAAAACCAAGCATATA
CGAATTTAGTTCTACTTTATTCGTAACTTAATTTAAGACAAACTGGTTCG
GTTAGCATATATACCTAGACACGACAATATGGCGGATATATTTACCAAGA
ATCTAGACAAGACAACCTTTAAGAGACACGCGCGCGGACTTGGACTTAGT
AGTTTTGAACCGGATAGGCAGCTTAGGTAGTTAAGAGAGGAGGACTTCTT
GTAATTTGTTTAGATAGTTATTAATGGAGTTCTGTAGACTATTATAAAGT
AGCTTAGGTTAGGTAAATGGCCTTCTCTTTTCCTACTATAAAGACAGAGG
TTTTTTAAGAGCACGACCAAGGTATGTAGACCTAGAGCAGGTGGATTTGA
GTAGGAGTTATCTGGCGTATTGGTGTTATGGTTTGATTAACCGACAATCG
GTTAAGTGGGAG
>ltr-1_family-13#LTR/Unknown [ Type=LTR, Final Multiple Alignment Size = 2 ]
TACTAAGTTATAATAATCTAGTAGAGTAGAGTAGAGTAAGTAGTAGCCTA
GGATATATAATCTAAAGGTATAGAAAGGTATAAGAGTTCTATCTAGNGAG
AAAGCTAGCCTAAGTATATATACTAAGTAGTAAGACTCCTAAGGTCTTAT
AATATAATTATATAACCTATACTAGGTAGAAGAGGGTAGNACTTAGAATC
GTAATA
>ltr-1_family-14#LTR/Unknown [ Type=INT, Final Multiple Alignment Size = 1 ]
CTTCTCCTAAGGTCTATTCCTCTCTATCTAGAACGAGTTTAAAATCTAAC
TTAAATTTCTAAGATCTAGTTAGGCTTCTAAGATCTATCTAGGCAAATTT
AGTAGAGTTACTAGTTATCGTTATTATTATTATTAAAGAAGGTATTATTA
TTATTATTAAAGTTATCTAGTCTATTAGATAAATCGTCTCCTTCTATAAA
GAAAGCTACCTCTTTACTTAATTCTAAGAAGAGGTATACTAGTCTATTAG
TAGTAAAGAACTCTTTACTTAATTCTAAGAAGAGGTATACTAGTCTATTA
GTAGTAAAGAATACTACCTCTCTCTCTAATATAGATAATACTAGCCTTAA
GGCCTACCTAGAGGCTAGCTCTAGCTCTTAGGTAGATACTAGTTCTAAGT
CTAGTTCTAAAGTAGACTCTTCTTTAGTATCTAAGATAGAGTCTCTTTCT
AATTCTAACCTAATATCTAGTTCTTCTAGCTATCTCTATAGGTCCTTAAT
CTAAGACTAGATTATATCTATCTCTTTCTCTAGCTTATCTATCCTCTAAC
CTTAGATTAGCTTACCTACTATTAATAATAGAGTAAGGTATCTCTTCTTT
AGCTTCTAGGTATAAAGGATTAGGCTTCTTCTATCCTTTAGAGTTAGCTT
TACTTTAGCTATAAAGTAGAGAGGCTAGTTATAGGCTAGGTAGAGTAGCT
ATAGCTTATTAGTCTAGGCTACTAGTTTTAGTAGTATAGTTAGTAATAGT
TTCTAAGTTAAGTAGGTTTCTAGAAGTAAAAAGATATTAGGTCTCTAAAT
AGAAATATACTATAGGTATACTAAGACTTATTAAGGATTCTCCTTTCCTA
CTAGTTTTCTTTAATAACTATCTAGTTCTAGTTAGTATACTAGTTTTATA
TCTCTTAGTATACTAAAACTAAGATACTCTATAGTAGTATCCTACTAAGA
TAGAGTATTAGTAGTACTTAGTACTAGTACTAGCTAGTCTAGGCTTATCC
TTTCTTCTTTATACTTTTTATAAAGGAGTATATCTTACTAGACTCTTTAA
ATAGCTTTACCTAGAAGTCTTCTCTATTCTAGGATTATCTTAAGTCTTTC
TCTTCTATTTTACTTTTCTTTTAAAGGCTTATAGGTTTAGAAGTAACCTA
TACTAGAGTAGTACTTCTCTAATTCTATATATAAAACCTAGGCTTATAAC
C
>ltr-1_family-15#LTR/Unknown [ Type=LTR, Final Multiple Alignment Size = 2 ]
TATTAGAATATATAGGCTAGTCTAGTAAGCTAGTCGGGCCCCCGGGGGCC
CGACTAACTTAATAGGTGCCTAAGGCATTAAGAGTCTTAGTAGGAGAAGA
AACTTCTTCTCCGCCCTCTTCTATAGTCCTAACTAATATAATTAACACAT
TTGGTTCCTACCTTAAGACCTGCCTATTAGGTAACTTCTACTACGTATAC
GAATCTAAAGTTATATATTAAGCCTAGCTTAACTTAATA
>ltr-1_family-16#LTR/Copia [ Type=INT, Final Multiple Alignment Size = 1 ]
GGTTATAAGCCTAGGTTTATAGATACCTAAAAAGTAGTCTAAGATAGTAT
AGGTTACTCCTATATCTATAAGACTTTAAAAGAGAAGTATAAAAGGATAG
GGAAACTAGAGGCATACCTATATATAGTATATAAGAAGATCTAGAAGATC
CTAAAAGATTTAGAAGTCCCTAGATATATATATAAGCTATAAAAGAGCCT
AGTAAGGCATACTCTATAAAAAGAGTATAAAGAGGAAAGGATTAAGCCTA
GAGTACTACTTTAAGTAGACTCTAGTACTAAGTACTACTAATACCTTAAG
CCTATTAGTAAATAACTTAGAAAGGACTCTAAGGAAGTTAGAAGAGCATT
ATAGAGCTAAAGTAATCTATAGAAAAACAGCTCTCTAAGAAACTATTAGG
ATATATATATTTTAAGAAAAAGTATTATATAAGAAGTTTAAGGGATTTAA
TTTTATAAAAGAAAAGAAATAGATTAAGGAAGTAGATTTAGTAAGAGAAA
GGCTATACTAGTCCTCTTTAAAGAGAACTAGAGAATATAGTTTAGCTTAC
TATAGAACTACCTTAAAGGATAAGATATATATTAGGTTATCTTAGAAGAG
CTAGTACCTTAGATAGATATTATACCTATATTATTATTATTAGGTAGAAG
ATTATCCTTCTTAGGATTCTAGGAACTACTTAAGTTAGAATATAGCTATC
TCTAGAAGAAAAGTAATATAAAGGCAAGATATAAGATTATCTCCTACCTC
TTAGAAGATAACTAGGATAAAATCCTAGAAGAAAGAAGAGTAAGGGATAT
TTAGATAAAGATAAGAGCTAAGTATAGCAAGGTATATATAGCATATATAA
TAACTATAGTATAAGAGTTTATTATATTTTAGATAATAAAGGAGTAGATA
ATTAGAAAGGTATAGGTTTATCTTAGAAACCTTATAAGAAGGATTATAGA
AGTTAACCTAAAAAAGGCCTATTATAAGGAACTAGAGAGGAGGCTAAAGC
ACCTACTCTCTATATTACTAGAGGTCTACTAAAGCATAAAAGACACTATC
CTTACCTAGCCTTCTCTATTATATAAGAGCTTACTATAACTACTAGAGTT
ATATAAGTCTAGACTAGTAGCTAATAAAGAGATAGCTATGTTTATAAGGA
GAGACTAATATTCTAGTAGGCTAAGTAGAAATTATCTATTTAAATACTTT
CTCTACGATAAGGACTATACAATAAGGGACTGCCTAGGCCTCTCTATAGT
AAAGAGAGCTTCTAAGACTATAAGATCTAGAAGGATTAAGAAGAGATTAT
TACCTCTAAGGAATAGGAGAAGGTTATTCCTAGAAAAGGATAAGCTAAAG
GCTATAGTAAAGAAACTTAGTCTTAAGGTCTAGGCCTTAGAAAAGCTAAG
ATAAAGGAAGACTAGTAAGAAGGCATTTACTACCTAGGAGGATAGAGAAT
CCTCCCTAGCCTTAGAAATATCCTAGCTAAGTAATAATAAGGATATAGAT
AAGATTACCTATATAACTATAGAAGTAAAAGGCAAGTACCTATTATTAGA
ATAGCTACTTAATTCCTATGCTTTATTATATATAACTAACTAATAACCTC
TATTTAGGGAACTAAAGCCCCTTTAGAGGAAGATTTAGGTTAAAGTAGGT
AGAGGATATCTCTATACTATATATATAGGAATAGTAGTAATAGAAGGGAA
GAAAGAGAAGTAAATTATACTAAAGAAAGTCTTATTTATACTAGGTCTTA
GAGTTAATCTTGTTTTATAGAATTAGTTTAGCTAATAGTTTAATATTTAA
CTACTAAAATTTACTCTTATTTTAGAGTCTAGAAAGCCGGCTATCTAGAT
AAGACTCTAAGGAGGGGTCCTATTTATTAACTAGATTAATAATGCCTTAG
TTAAAAAGGCATATACTATAACTCTAGAAGAGAATAAAGTCTATGCCTAT
ACTATAATAGAGGGGATTTCCCCTTAGTAGGAGCTATAGTATAGGAGATT
TATATACTTTAGAGGAGGTCTTCTTAAAGACCTCTATAAAGTTACTAACC
TAAAAGAGTATATCCCTATTCTAAAGGAATATTAGCTCTATAGGGTCTAT
TTACTTATAAAGATAAAAAGGTATAAAGGTAAGAAAATAGAGAGGAAGCC
TTAAAGGCTCTCCCTTATCTCTATTAATATCTATAGCCTTTTACTAGTAT
TAAGACTTAGCTTTAAATAGTAGCTTAAGATTATAGATAACTTCTTAAGA
AAGAAATAGATTATTCTACTAAAGATAAAGGATAAAGCTCCTATAGTACT
ATAGATATAGAAAGGAAAGGCTAAAATAAAATTAGGGAATAAACTATAGG
TAGTAAGGAGTAATAGGGCAAGAGAACTTCTTACTCTATTAAAGTAGTAG
GAGAGAGACTTTAGGATCTTATATTATATAACTAAGGTATATAACTCTAT
CTAGAATAGAGTTATAGAGAGGTCTATCTAGATATTAGAAGAATATATAA
GAGCAATGCTTAAGGATACTAATATGCCTATTAAGTTCTAGCTAGAAGCC
CTAGAAGCCTATACTATAATAAGGAATTTACTCCTAAATAGTCTAGATAT
TAATAGCTTTAAGGTTTTACTAGAGAAGGCATTTATAGGCATCTAGCCTA
TAGTCTTATATTTTAAGGTCTAGGGATATAAAGTAGTTATATATATAGAC
TCTAGGTTATAGCTAGCTAGAATAAGATTAGATAAGCTAATAAATAGAGG
CAAGGATGCCGTATTTATTAGATATATCCCTAATACCTCTAAAATATAGC
TATTCTAGAAGCCTAATATAGAGGCTATTAAGGCCTATAATAAGGCTATT
TAGTTTAAGTATAAGAAAGGAGAGGATATAGAACTAAATATTCCTAGGCT
AAATTAACCTAGCTATATACTAGTTAGGAAACTAGTTAGTAGGCCTCCTA
ATAGATAAGAAGCTAATCGGGCCCTAGAGGCCCGATTATAAACTCTACCT
CTAAAGCTATTATTTATATAACTCCTACCTCTACTAAAGGATATCTAGGA
GTACTAGAAGATAGAGGATCTAGAAGAAAAAGAAAGAGAAAAAGAAAAGG
AACTAGCCTAGGAATAGGGTTAGAGAGAGGACTATATCTCGATTCCGTCT
AGTCTTAGAAGCTCGACTAAGAAGCGAGCGCCTAGACCTTAGCGAGAACT
CTAAGGAGAAGAAGTCTAAGAATAGGAGAGGATAGTTTAAAGTTAGAAGA
GAAGGAGGTTAGTCTTAGATAAAGATAGAAGACCTAAGGCTAGGGATTAT
AGTATAATTACTAGGCTATAGGTTTAGAAGAGACTAAGAGAACTTTTAGA
AGATAAGTACCCTAAAGCTAAGTATTATAGAGCATTTATTAGTATAATAA
CAGAGCTTAACCTAAGCTAGAATTAGATTACTAATTTCCTAGAGGATATA
GAGGAGACTACCTTCGTAGTAGTAGTACCTATAATCTTATATAAGTAGGA
GGTACTAATCCTAAGGATATATAAGGAAGTAGTTAAGGATCCTAAATAGA
GCTACCTCTAGAAGGAAGCTATTTAAAATAAACTCGTTATCCTTAAAAGT
AATAATATATAGATACTAGTAGTACTACTAAAGGGAGCTAACCTAGTTAC
CTTAAAATAGGTATTTAATATAAAGAGAATAATTAGTAGAGCTATTAATA
AATTCAAGGCAAGACTAGTTATAAGGAGTTTCTCTTAGAAATTTAGAGTA
GACTTCTAGGAGACATTTATACTAATAGTTAGATATAATATAATTAGAGT
ATTTATAGCTATAGTCTATAAGCATAACCTAGAACTATACTAAGTAGATA
TAAATAATACATTTATAGAGAGCACTCTATAAGAGGATATCTTTATAATC
CTACTACTAGGTATTAAAGTTCCCCCTAATATAGTATTTAAGATCCTTAG
AAGCTTATACGGACTAAAGTAGGTAGCTAGAGACTAGAATAAACTCTATA
TCTCTAAGTTAGAGAAGATAGGGTTTAGATAATTAGAAGTCGACCTATAC
TTATTAATCTATAAGGAAAGGAAGATTATAATCCTAACCTATATAGATAA
TATCCCTATTATAGCGCTAAAGTTAGTAGATGTCCTATAGTTTAAAAGGG
AACTAGTAAAGGTATTTAAAATTAAGAACCTAGGTAAGCTAGAGAAGATA
CTTAGAATAAAGATTACTAGGGACAGAGCTATTAGTACCCTAAAACTTAG
CTAGGAATACTTTATCTAGGAGAACCTTACTAAGATAAATATAATTAAGG
ATATAGTATATCCTACTCTCTTACTAATAGATAGCTACGAGTTCCTAAAG
CTAACTAGTCTAAAGGATAAGAGATATAATAAGTTAGAGTACTAGAGTAT
AAATAGTATATAGATATAGCTAATAATTATAATAAGACTAGATATTGCCT
TTACTATTAGTAGACTAAGCTTATATATATTAGACCTAACTAAGGGACAT
ATATAGGCTTAGAAGAAGCTATCTAGATACCTAAGATTATTATAGGACCT
AGGACTAATATTTAGGAGGGGTAGGGGAAAGCTAATTAGATACTTAGACT
CTAACTATATAATAGATAAGGCAGATAGGGTCTTAATCCTAGGCAGCATC
TTCTTCCTCTATAGATTACTAGTATTATAGATAAGTAGAAAGTAGAAGTC
TATAGCAATATTAATAATAGAAGCTAAGTATATAGCTATAAATATATATA
CTAAGTAATCTTAATTCCTAGTAGCACTCTTAAGGGAAATAGACTATATA
GAGTTAGTAGGAGAAAGTGCTTTTTAGCTACTAGTTAAGACAAACTCTAA
TATAGTAAATAAACTTAGACTAGTCTAGATTATAAGGGATAACTAAGTAG
CTCTAACCTTAGTTAAAGATGCTTATACCTATAAGAGATTAAAGCATATT
AATATAGCATATAACTTAGTTAGAAGACTCTAGTAGTAAAGGAAAATTAT
AGTAGAATATATCCTAATAAAGGAGATAGTTACTAATAGTCTAACTAAGC
TAAAGAATAGTCCCTAGTTTTAGGAGTTTATAAGATAGCTCTATCTTATA
TAAAAGAAGTTAGAATAGTACGCTAGATATCCTAAGTAGGAG
>ltr-1_family-17#LTR/Unknown [ Type=LTR, Final Multiple Alignment Size = 1 ]
CGGACAGGCTATATAGACTCTATGCTACTATATAGGTAGTCCTAGTTAAT
AGGACGTAGCTTAAAGGAAGGAAGTTCTCCCTTTAAGTATCGGAGAAGAT
CCTTCTCTATAGGATAGTATACGTAATCTACTTACGTGTCCTTATAGTCT
AGGTAGGCTCTCCGCCTCCTATGTCTACCTTAGGTATATTATAGGCAACG
CCTATAATA
>ltr-1_family-18#LTR/Gypsy [ Type=INT, Final Multiple Alignment Size = 1 ]
TATAGCCTATCTATAGTACCCGTACCTACCTACGAGTATACCTACTACCT
TACCCGCCTTCTACCTATAATATTACGTAGCTCCTACCCTTAGGTTCTAC
TCGCGATATCTACTCCTCCTATCCTACCGTTCCTCCTAGATAACGAAGAG
TAGTTCCGCGCTTATATCGAGTAACACCCTACTCTCTAGTTCTAGTACTA
CTACGCTACCTATAAATAGATAGCTATAGCTACTACTACGGAACCTCTAA
ACGCCTACGAACTCGAATAAGAACTTTATACCGTAAGGGTAGAGAATGCC
GACGCGCTCTATACTCTTACTAAGGCGTATAAGGAAAATATACGCCTATA
TAAGCGCCTTACTACTACTAAGAGCATTATCGTATTCTAGCGCGAAGAAT
CGGACTACGCTTATAAGGAGATAGTCCGTATTAAGACTAAGAAGAATATC
GCCCTTACGGCTACTACCTCTACTATATCTACTCTCTAGATACCTCCTAC
GCTAGCTTAGCTTACTAAAGTATATATAGATGCTATACTTAACCCGCCTA
TGCCTCTTACTACTAAGCCTTCCGAGTCTATACGCCTTTTAGAACGACTA
CTCGACTCTAATAAGTTTTCTAGTAATAAAACTAACCTCCGGCGCTTCGT
AACCTAGATCGAATAGAAGCTTATAGTAAACTGCGACCGCTTTACTACCG
CTGCCTCCTACCTCGCCTACGTTTAGAATCGCCTTATAGGTATCGCCTAC
GATTAAGTAAGCCTATATATACGAAACCCCGACTACTATCTAGAGGATTA
TAAGGGAATCCTCGAGATCCTTAAAAGAGCCTATAGAGACCTAAACTGCG
TATAGAACGCGTGTAGGAAGCTATTCCTCTATAAGTAGATAAATAAGGAA
TTTAGCTCGTTCTTTACCGAATTCTAGAGACTAGGACTCGAGGGAGAGAT
AACTAAAGAATCGCTCGCTACTCTCCTCGAATAGGCTATAAACTAGGAAC
TCTGTACTATGCTTATATATAGCCTATCGCCTAGCCGTAACTACTTTAAG
CTTACTGCCTACTTCTAGGAACTCGAGAACTACGAACGGTATTACTATAA
AGCCCCGACTACTCTATACCCCCGAACTACCCCTACTATAAAGAAGGACT
TATCCGCTACTACTACTATAAAGGACAAGTCTATAGGGGACCTAATAGAT
CTAGACCGAACTAGGAAGTTTATAAAGATAGATAAAGATTTAGGTTACTA
CTTCCGCTACTATAAGCCCGGCTACCTTATTCGCGACTACCCTGAACTAG
ATACCCGCCCCTCTACTATCTAGCGTAGAGATACCGAATAGCGCCGCCTC
TCTAGCTCGGAAGGGCCGCGTAAAGGATCCTCCTCTAAGTACTCCGTCTC
CCCTCCTTATAGCCGCTCCTCGACGCCTTCTAACTGCTCCTTATCTCCCC
GCTCGGCTTAACTACTCTTAGAAAATAGCGTACGCCTATCGAGAGTCGCT
ATTAGGTATTAGTAAAGCGTAAGATTTATAGTATCCGCTCCTACTAGCCG
CCCGCTTCGAGGACTACGACTTATAGTATATAAATTTAGGCTCTAGCTTC
TAGAGGCCTTACCTCTCGTACTATTCTATCGTCTAGGACGATAAGAACCT
ACCTATAGCCGAAGAAGGCTATCTAAATCTCCCGCTCTTCTACTAAGGGA
CTTATAGTCCTATATAAGTACGACCGGTCTACGTCGCCTAAGGTCTCCTT
TACTCTCCTCTCTACTAATATCTCTATTACCGAATACGCGCTACTCGATA
CTAGCTACGAAGCCTATAGTATAATAGACCTAGAGTAGGCTAAGGACTAA
GGCCTAAAAATAGAACGCCTATAAGAAGAGACCCTAATTAGCTCCGTTAA
CGACTAAGATAGGGATCGTACTTAGATTATACGCTACGCTACTCGCTACG
ATATCTAGATAGGAGATTATACTAAGAGGAATATCGTATTCCGTCTTATA
TAGATAGGTTACTACCCTATTATCCTAGGATACCCGTAGATAGAGACCTA
CGATCTATACCTCCGATTTTCTAAAGGCTCTCTTATCTTCTAGAGTTCCT
ATTACTAGAAGAATTATAATACGCTAGGATAGTCTAGTAAGGTCCGACTT
TATACCTAGAGACTTCTATAGGTATCTAGTTAGAAGGGTCGTTAGGGAAT
AGATGTCTACGAGATCTTATTCTAGACTACTTCGCTCTACGCTATACTAA
AGTACTAGCGTCGAGGATATAAGGTATATATTACTACGATCGAAGACCTA
GAAAGTATATTCTCTACTAAAGAGAAGGCTAACCTCGACGCCTAGCTACC
TAAGTACCTATAATAGTTTAGTAAGATCTTCTTACTAAAGCTTACTAATA
AACTCCTACTATACCGACTATACGACTACGAGATTAAGCTTACTAGTACT
AAGGAGCCCCTATTCGGGCTACTCTACGGAATGTCTAGAGACGAGCTCTA
GGCCCTTCGAGAGTAGCTAGACGATAATCTCTAGAAAGGATTTATACGCC
CGAGCTCGTCCCCTATTACCTCTCTAGTCCTCTTTATAAAGAAGCTAGAA
GGAGGGCTACGCCTCTATATCGACTTCCGAGCGCTAAATAACCTTATAGT
TAAGGATAGATACCTATTACTACTAACGACCGAGATCCTAAATAACCTAA
ACGGTATAAAATAGTTTATAAAGATCGATATTATCTCTACGTTTAATAAC
ATCCGGATAAAGGAAGGCTATAAGTACCTAATAGCCTTCCGGACCCGATT
CGGCCTTTTTAAATCTCTTATTATACCCTTTAGCCTAACCGGCGTATCCG
CTACATTCTAGAGATTTATTAATAATATACTATACGAATATCTTAACCTG
TTCTACTCTGCCTATATTAATAATATCCTAATCTATAGTAGAACGCTCGA
GGAATATAAGGTCTACGTCGCTAATATCCTACGGAAGCTAGAGGACGTAG
GCCTCTATACTAAGCTATCGAAGTACGAGTTCTTTAAATACGAGACTAAA
TTCTTAGGGATAATCGTTAGAAGAGACGGTATCCGTATAGACCCGGACAA
GATTAAGACTATCTAGGAGTAGCTACTACTAAAGAACGTTACCGATATCT
AGTCCTACCTAGGGTTCTATAACTTCTACTATCGATTTATCTACGGGTTT
TCGAATATTACTACGCTACTCGTCGCTCTTATACGTAAGGATACCTCGTT
TTCCTAGGATCTAAACTACTAGACTATATTCGAGAAACTATAGAAAGCCT
TCCTCGATAGACCTATACTAGCGCCGTTTAATTAGATAAAGGAAGTTATT
ATAGAAATAGATACTTTAGACTACATTTCGGTAGGAGTACTCTCCTAGTA
CGACGATAATAGGATACTCCGACGAGTACTTTATAACCTCTAAATAGCTT
AACCGCTACTAAGTACGCTAGTCCGAGTTCCTATCCCGTTTTAGGTTTAC
GATTATCTACTAACTAGAGAAACTTAGGTAAAAACTAGACTCTCTAACTA
GGAGGTTAGACGACTTACCTAAGGAGGGGGATAAACGCCTATAGTACTAG
AGCTAGGTAGTACTAAAGTACGAGAACCTCGAAGCTTAGCTACCGCTACC
GAGCATAGCCTCGATACGCTAGAGAAAAAAGGTTATATTTTTAGACTAAG
TTATAATATAGACTACCCTAAACGTACCTATCTAGCTTTTCGCCTACCTA
GTTAATAGAGGAAACGACCCTAGTTAGGGACCCCCCCTAACCGACCTAGA
CTCTAGTTAGGGACCCTAAGAAGAGAGGGTATCGATCTCCGAAGAGATTC
GAGACCTTATAGACTAAGGCTACTAAGACGACGAGACCTTACGCGGTATT
CTCCGTACTCTAAGAGAGGGTAAGAACTACTACCTAAGAATATAACTAGC
CTAGTACTAGGAGAAGGGAGGTTACCTCTTCTACCGTAATAGACTATACG
TTCTAGATAACGATAAACTATACGACTAGGTCGTAAGTCTCTATTATACG
ATCCCCGCTATAGGGCACCTAGGAAGGTCGCGTATCTTCTAACTAGTCTC
CTAAGACTACTACTAGCTAGGGATAAGCTCTTACGTCCGCTACTAGGTAC
GTAACTATAAGATCTATAGACGAATTAAGCTAAACCGCTAGAGAAATAGG
GGCCTCCTATAGCCCTTACCGACGCCTAACTAAGTATAGAACGATATATC
TATAGACTTTATTACCTACCTACCTACGTCGGAAGGGTTCGACGTAATCC
TAGTAGTAGTAGACCGCCTAACTAAGCTACGATACTATATCCCCTACTAT
TCGACTAACGGCGCTAAAGAAGTAGCGCGTCTCTTTATCTAGAATATCTT
CCGCCTATACGGGAAGCCGATTAATATTATCTCTAATCGCGATACTAAGT
TTATATCTAATTTCTAGAAGTACCTAAGTTAGAGGCTTAGGATTAAGGCC
TTACCCTCTACTACCTTCTACCTATAGACCGATAGCTAGACTAAGAGGCT
AAACGTAGTCCTAGAATAACACCTCTAAGCGTACGTCTCCTACCTATAAG
ATAACTAGGTAGAGTAGCTACCCCTTACCGAGTTCTCTACTAACTCTATC
TTCTCTAAGACTATAGGAATATCCCTATTCTTCGCTACCTATAAGTACTA
GCCGCTTCTAGGAATCGAAGCCCTTCTACCGACGACCGCTCCTATTAGTA
GAGATATAGCCTCCTTTACTAACGATATAAAAGCTATCCTAGATTACCTA
AAGGCTAAGACTAGCCTAGTATAGTTAAGATATAAAGACGCTACGAATCG
GAACCGTACCTTATCCTATCGTTTCTATATAGGATAGAAGGTTTAGCTAG
ACGCCTAGAATATTAAGACCTTATGCCTAAAGAAGAAGCTCGACTAGAAG
AACCTAGGGCCCTTCCGGGTCCTAGAGGTAAAACTATATACCTACCGACT
CGACCTCCCGCTATCTATAAAGATCCACCTAGTATTTAATAACGACCTAC
TATCCTCTATAGCTACGGACCCGTACTACTTCTAGCGTTAGGTACCTCTA
CTACTAGTCGAAGTAGAAGGAGTCGAAGAATAGGAAGTCGAAGAGATCGT
AGACTCTAAAGTCGATCGCTAGAGACGCGGAGGCTACGTACGCCTTCGCT
ATGTCGTAAAGTAGAAAGGATACGACGTTCCTACTATAGAGCCTACCGAT
ACTATTATCGAAGACGTCCTATACTTAGTTAGAACGTTCTACTAGCGCTA
CTCCGATAAGCTAGCGCCTTACTAGATACCTCGTTAGTCTATTAGTCCTA
ACTACGCGCCCGCTAGCGAAAGTCCCTAGGGAGGTACCTACTTTATATAG
TTACGTAAGTCTACCTTACCTACCTAGCTAGGCGCTAGAAAAAGTCTTGG
CGATAATAAGTAATTTAGTCTAATCCGATTTAGCGTATATAATAGGAATT
AAACCTAAGACCTTTACGGAAAAAGTCTTAGCGTATATAATAGGAATTAA
ACCTAAGACTTTTACGAAAAAGTCTTAGCATATATAATAGAGATTAAACC
TAAGACCCTTATACTTCTAGCTAGTTTCCTATACTACCTACCTACCTACC
CTAGCCTACCTACCTACCTACCTACCTATAGGAGAGAATAGAATTCTAGC
GCTATAACTACTAGACTATAGAGGGCAATTTATAGAGGATATATGTCTTA
AGAATTTCTACTTAGTTATAGCTAGTAATTAAAAGCTAGCCTAGTATAGG
AAGTCTACTACCTCTACTCTAGAGACTACTCGATTTAGTTTAGGTACGAA
GGAGTATAGGGTAAGGGCGGACTATATCGCTAACCTACTTAGTTAGGATA
AAATAGGGCATCTAGAAGTATAGACCCTAGAACTAATTAAGTAGTATTAA
GGGCCCTACTCTAGGAGAGGGTAGGGGACAGGGTTGTCCGCCGTTATAAT
AACGGTATAATGCCCTAGTACCTAGTAGCGCCGCTAATTATATTCTATGT
TGCGAACTTGTTTTAACCCTCTCTTTTATATAAGGCCTAGAGGCTTATAG
CTAAGGGGGGAGTAA
>ltr-1_family-19#LTR/Copia [ Type=INT, Final Multiple Alignment Size = 9 ]
GCCCTCGTAATTCCGCTCGATAAACGAGTCGCTTTATTATAAGCATTTCC
GCCTAATACGGTACTACTACTAAAAAGGCGTAGTTTTTCCCCTTTAGGGG
TATAAAAGTCCTTAAACATAAGGCAAACTAACTAATACTACTATAGAAGG
CTTCTACTAGATATAACGCGCTATACTACGCGATAGCAAGTTACTTATAC
TAGAGTTAGTAATCTCTAGTATAAATAACGAGTAGCTAGTACGTTCGAGA
AGCGAATTAGTACTTAATATAAACACTAACCCTAATAACAAGCCTACTAA
GAATAGTAAGGGCAATAATGCTAATAACTATAAGAATAGTAACGGCTAAA
ACAACCGTTTAGGGGGTACTAAGAGTTATATAAACTGTCTAGGATCCACC
TCTTATAACACGCTATAATGCTTTAAGACAAACCCTCTCCGCGGTAGCAC
TTATTAACACGCGTGTCTTACTAGGCATACTAACTATAATAGTAGATAAG
TAGTACGANCGTCTTAGCTATCCTTACTAAACAACACTAAACAAGATAGC
TACTAATAGCGACATTGTCGTTATAGGCGATAAGAAGGTAACGGACTATA
TTACCTATCGATAGGCACTCGCTTAACGCGTTTATAGCCGGATTCTACGT
ACGAGACTATCTTAGATCTATACTATTGTTTACGTTAATATAGTTATAGT
ATCTATACTCGCTTACGATAGCTCTAAGTACTATACGCTCTTTATAGACG
CGACGTCGCTATATAGACACGTCTATACCTCGCGTTTTAAGTCGTTAGTA
GCGCTATATATTAAACAACACCGCTAGCTAGTACAGACTTAGCTTAATCT
TAATATACTAATCTACGTAATTAACGGCGGCCGCGAATATAGTAGTAACG
ACCTTCTTTAATAGGCTATAGAAAACGGCATTTAACTACGCGTTATAGCT
CTATACTCTTTAACTTAGAATAGACGCGTAGAGGTAAGTAACTATATTGT
TAGTACCAAGGCCCGCAAACTTATACTAGCCGTATAACTACTAAAGAAAT
AGTAGCTAGAAGTAGTTTAAACTACTATCTATCTACTAAACCTTACTTAC
TCTTAAGCTCTAAACGACATACTATATACTATTATAGCTACGTAGACTAG
AGTTTAATACACGAAACCACGCCTTAATTACCTACGCTTATACGGCGCTA
TAGTAGTTGTTTATAATTACGAGGTAGCGCGCGGCGACAAATTCGAAGCT
CGTAGAAAGGTAGGCAAGTTAGTAGGTTATTACGACTACTCTCTCTACCG
CGTACTTCTTAGTAATCGTGTTATACGCACTAAAGACGTTAACTTTACTA
TCTTATACGTTAAGGAAATCTCTAAACTAGAGGATTTCGAAGATTTCTTT
CTTCTAAACTCGATTAATTATAGCACTAATATACTAACTAACGACTTACC
GATATACGCCGATGTTTAGCTTATTCTATAGCTAGAATAACACGAAGAAG
AGGAGGCAGCTAATAATGTCGTTAAAGAGGTAATATAAGAAGCACTAGAT
TAAGAGGAGGATTTTGCTATATAACTACTACCTCTACCTAAACCACGCCG
TTTAGGCCGTACTCGTAATCTACCGAAACGCGTCCTTAACCCTTAGAATA
GGTATATCGCGAGCCTTCTATACGATAGCCTATACGCGTTCGTCGCTTCT
ACCTAATCTAGCGATACTACTATTAAGATACCCGCCTTATATAAGGCTTT
ATAGTCTACTTTATAGGCTACGGAATAGCACGTAGCGGCTATTACTAAAC
ATAAGAGCTTAGATAAGAATAATATATAGAAAGAGGTAGAGAAACTAGTA
GGCTATAACGTCCTTAAGGGACGCTAGGTTTTCGCGATTAAACATAACGT
AGATAGTATAGTTTCTCGCTATAAAGCGAGATAGGTTATCTATAGATATA
CATAACGTAAGGGTATTAACTACGACGACATATACGCGCTAGTTATTAAA
CCATCTATAGTCCGGCTATTATTAACGTAGGTAGCTACTTAGGGGCTAGA
CTACTAGTAATACGACGTAATTATAGCGTTTCTTAACGCGCTAATTAGTA
ATTATAAGATCTACGTCCAAATGCCTTATAGNTTTAAGAAGTATAGCAAG
GTCTGCCTACTAAACAAGGCGCTATATAGACTTAAACAATTACTACTATT
ATAGTACGTAGAACTTAAGAAGTTTATAGCAAGTTAAGGTTTCCGGCCTA
TTAGTAGCGACATATGCGTATTTAAGAGCGACATAGTTACGGTCGCTATC
TACGTAGACGACATAATCGCTACTAGAACTACTTACGACATTAATAAGAT
AGTAGCTAAGCTACGCGACAAGTTCCGAATTTATAAGCTAGGTCCTATCT
ACTACTACCTTAGTATAAAGATCGTTCGTACGGCTTCTACGAATACGATG
TTTCTTAATTAAGAGAGCTATATTAAGCGGCTCGTAGAGAAGTACTCTAT
TAGCGACACTTTACTACTATAGACACTATTAGTAGCGCGTTATAGGTTAC
GTAAGGCACCGGAAGGTTATATAGTAACGAGTACNCTTAAGAAGAACTAT
TAGGTGTTAATTAGTAAAATTCTTTAGCTAGCTATAATTACGAGGCCTAA
TATGGTCTATTATATCGGCCTACTTTCGCGCTATCTTAGCAACCCTATAT
AAGATTATTTAGAGGCCGCTAAGCGCGTATTAAAGTATTTAATTAAACAC
GCTAGCCGTAGTATAACACTTAGTAGAAGCNCTAGCGATAACAAGCTCGC
TAGTTACGTTAATGCTTTATAGGCCGACGACCTTAATAATCGTCGTTCTA
TAGGAGGCTTTATCTTTATACTCGGAAACTCGCTAATCCTATAGAAATTA
GGTAGACAGCTAATCGTTACTTGCTCTAGTACTAAAGCTAAGTACGTATA
GTTAGTATTAGCGATAAAGGAGGCAATTACACTTAGTATAATTATAGAAG
AACTTGGTTTTTAGGGGGTGTAGCCTATTATACTCTACGAGGACAACAAG
CCTACGATTAATATCGCACTTCGTATAGGTAGAGCTATAGAGGCACGTAC
TAAGCATATTAATATTAAATATTACTATATTAGAGGCAAACTTAAGAACA
ATACGATTAAACTTAAGTAGATTACTATAGCTAATTAGAAAGCCGATAGC
CTTACTAAGTCGCTAGATCGTAATAAACACGAAGCTTTCGTACGATAGAT
AGGGTTAATAGGTTAAGTAACGTAACGATAGCTTAGAAGAAGAGAATTAC
CTACGCGTATAAGAGTATTAAGACTTCGACCTATCTACTACGCTAACGAT
AGATAGTTATATAAGCTCTGTCTATTTAGACGTGCTAAAATCTATAGTAA
TATTACCTTACGGCACCTTAAGTACTAATTAAATCGAAGTTCGTACTAAA
GGCTTAGGGCGTCTATATACCTACCTATAACTCCTACGACTCTAATAACG
ACACCCGTTCGAGTACTTAAGTTTAATAACGCGTAGTTTAGTAGATATAG
GCTGAATTTAGGGGGTAAAGAAGTAGGAGGTATTTCTCGGCCTCTTATTA
GCTAGAGGATTTAATACCGGATTCGAGCGTTTTAGACGCTACTAAGCGTA
ATAAACACTATAAAAAACGGTTAGCTAATTAGCGATTAGAGATATGCTAC
AAGTCGGCTAGGGGTGACTTAAT
>ltr-1_family-20#LTR/Unknown [ Type=LTR, Final Multiple Alignment Size = 2 ]
GTCTCAGAGAGTGGAGGATGGCTCTTACCAAGGTGCAACCTTGGCAAGAT
GGCACCTTGATAGAAATGGCAGTAATGGGTTAGCACTATGGAAGGTGCTA
CGGTAGTAGGGTAGCACCTTATTTACTCTGCATTCTAAGAAGTAGAATAT
ATAACATAATTAATAACNATCTAACCCCTATACTTTGTTCTATACCGTTT
ATAACGCTCGTCGTGTTTCTA
>ltr-1_family-3#LTR/Unknown [ Type=LTR, Final Multiple Alignment Size = 2 ]
TATTACGAGATTATATAGATAGGATGTTGTTTATCTAATAAGATTTGAGA
TTAGAGATAAGCATGTTTTCGCTAACTACGGGTTAAGGGCTAGGTTTATA
TTGCCCTAATTACCTTTACCGAGGTCATTATTAACCCCTGACCACCGTTA
TTGTAATATACCTATAAGTTAGTCCATTAACACGAGTCAATCAAGACACG
CCACCTTATGCAGACCCCGACTCGTGACA
>ltr-1_family-21#LTR/Gypsy [ Type=INT, Final Multiple Alignment Size = 2 ]
AGTAGACGCTACTAGGACCCGGTTCTACACTTAGCGAGGATTAGTATACC
CTCTAAAAGGTGCCTCTAATCCAAGGTACGGTATTAGGTAATAGTTACCT
TAGACTACCGGCTAATTCGCGTGTCCTTACCGGACATCGTAGCTAGAATT
AAGACGAGAGCGACTTCGGTACTACCTACGTAGTCTACTATTGCCTACCT
ATACTAGTATACTAGAAGTAGCCCGAAAAACCGTCGGTATACTACTTAAA
CTACCTAACTTAACCTACTATACTAACGGCCTACTATAGATAGTAAGACC
TAACCTTAGGCAATTATAAGTGCCTAGATAACTAGCACCTACTATAAGTT
GCTAGAGTAAGAAGGTGCTACCTTCTAGAAGTAGTATCTACTCTATAAAC
CTACTAGTAGAATTGCTATAGTTTTTACCTTTATAAGGTATAACTACCCG
TAGCTTCTACCTTCTATTAGTAGACAACCTTCCTTCTCTCTTAGAATAGG
TGCCTCCCTATTATAGTTAATTCTTTGTTAATAACTAAGTATCCCCTCTA
GACGAGTGTTCTAAACCGATAGTAGACTATTACCGCTACCGCGGTTAACT
AACGCGGCCTCCTAACCGAAACTATTAAGGTACGACTATTAGGCGGGCAT
ACTATTATAACTTAGCCTTTCTTATTAGTAAATGCCCTTACCTAGACCTA
AGACTCCNGTAAACCTTAAGGAAGAACTATAATAAGCTAGCTATATATTA
GAAGACTTCTCTCCGAGCTACTCNTANTAAGGTCGAACAGATCTACNCTA
CTACCCGAGCACCTACCTTAAACGGTTAAAGTAGCTCCTTAGACTAGCTA
TATTCGAAATTATATAAGTAGTATCCCNGAACTCTATCGAGATAGTAGCT
ACTATAGACTAAAAGCGCGATAGCGTCGTTAGTACCTCTATACCGCTTAT
CCTAGAATTCTTTAGGAAGGAGAAGAATAGGAAGATATAGAATAGTATAC
GCTAGCTACGTAAGGTAGAGTTCGAATTAGGTAAGCTATACCCTAACTAT
AAAGTACTAGCGAGCAAGATATTATCTACTATCGACTTATACCTTTAGAG
TAGGAGCGATATAGAGGACTAGGCTAACCGTAACCCNCTTATCCGAAAGA
TGCTTACCTAGGAGGTAGTAAGTAAAGCTACCGAGGATAGTATAAAGACC
TTTAAGAATATATTCCTTACGAGATACGGTAGACGCGAAGAAGCCGAGGA
GAATAAGTCGGCACTTCCTAAGCTTAAGATAGTATATTAATATACCGAGG
AGACTCTCTCCGAGTACGCTAACTATACTATAGACCTACTACTAAGCTAT
AGTAGACAAGATCGGGAAGAAGTCGTAGAGGGACATAACCCTATCGACCT
TAAGCCTACGTAAGAGACTTTGTTATCCCTATCGGTTACGTCGTACTTAA
AAGGAATCGCCGAGCTAGAGCTTAGACTTAAGTTATTAGTATACCGTAAC
TAGACCTAACCTAAGAAGTTACTATATAGTACGTAAAAGTTCGCGGAGAT
ATAAGAACAGACTATCGTATATAAGAGGGAGATAGTTAATAACATAATTA
GAGCAAAACGCTTAGAGCTTATAGACGACCTACTACCTACCCTAATGTCC
TATAAAGGCCGTAATAAAACTATCCGCCTCCCCTAAGATAAGATAGCGAC
CTTAATATAGCTAAAGGAACTCTCCGAGCATACTCTATACTAGCTCGATA
AATACCGCCTAAAGAAAACACTTTACCTACCTAAACCCGAGGTCGAGAAA
CTACCTCCAAGGTAGAAACTACTTACCGCCTATAAGAGTACGGCCTAAAT
GTCCTTTAAGGAGGTGGTTTCTATATATAAGAAGGCTAGATACGTGCTCT
AACTAAAACGTTACTAGCCGAACCAGAATTAGGGAAAAGCTAAACGCGCT
ACGTCGGGCGCGTAATAAGTAACGGCATCTTTTATACTAGATTCTAAGGT
ATAGAACCCTAATCCTAAGGTATAATCCTAGGATATAAGGCTTTAAGTCC
CTAAACTAAAGGCGTCGGTCCCTAATTAGCGAACATAGTCGGTATTCGAT
TAGAAGAAGTCCTCTAACGANTTCGTTAACGGTACCCGTAAGTATAATAA
GTCGATAGGTTTCCTATATATTAAGGGTAGTATCCTAGGGTATAAGGTAG
TGCGTAGAGTACCCTACCTAGAACCTGAACTATCTAGAGATAAGTAGAAC
GTTTTAAAGAATCTAGTATTTAGAGACACCCTATATATACCGGCGGTAGG
AGCTAATTCGGTAACACTTAGTGCCTAGTAGCTCTCTATCGGGCATATTA
GTAACGCGGAATTAGATACCGATAGCATTTTTAGTATAGGGATATTTACT
CCTAAGACTAGTAACGGTAACTATCTAAGTAGAGTCCGTTTCGCTTACTC
TAACTTCTTCTTCTTTAAAGACGAACATAGAAACAAGGAACGGGTAGACC
TAAAAGCCCACCTTAGAGAAAAAGCTCTATTACCTAAATTAGTATTTAAG
AGCGCCTACCTAGCTATCCGAACTAAACCCGGGAGCTATCGCTAACGCTT
TAATCCTACTTACGGGACTTTACGACTATAGCCGGATCTACTAGACCGGG
TTCGATACCTAATAGGGGTATATAATATAATCGATTATAGCCTAGAGGTA
GAAGGCCTAAGCCTACCTCTAGGTTTTACTACTTAACTTCCCTCGGTACT
AAAGAAGAAGCGTAAGTTAAGGAAGGAGCTGTAACCTATCTAGTACTTCG
TTAAGGAAGGACCTAAGGATAGTAAAGCACTTACTAAGCGAATCTAGGAA
CGCTAGAAGCTATAGGTAAACGTATAGGAAATGTTTTAGTTATCCCTAAA
GTTTAGGGATAATACTATTAACCTAAGTAAAGTACTAAGGGCACCTAGAG
GCAAAAAGTCTAGAGCTAATCTAGTAGACGGCTATCTCGCCGATAAGGAA
GACGAGCTTAACGGGCTTAAATATACTAAAGTCGCTAGTCTAACGGAAGT
ATGCGAATAGACTAAAACGACCGCCGTAAAGTAGATCTACTATACTACTA
AGGTAGCTACCGATCGAGAAGTCGCGGATAACTTTAGAGCCTACCTTAGT
AAAGATAGTAAATCCTTCTTACTAGTAGTATTAACCTAGAAAGACAATAC
TAAGCGTATCGTCGGCCTACCTCGCTAGCTAACCTACGCCGATTAAGGTT
CTAACCTAAACGTGATCTATATACTACTAGTAAAAAGTCTAGACCTTAAG
CTCCGGGATCTTAGCTAGATTAACAAACATTAACTATATATAGGTATAGC
TAGCGGAGAAGCGGTGCCTTTAAAGTACTAGGTGTATATTAATATTAAGG
TAGAAGACATTTACCGACGTACTTAGGCTATAGTTACCCCTAGAGAGCTA
GAAGAGCATAGCCTTTACTACCGCCTAGTTTTGCTATTAGGNTTACTATA
GTTATATAGCGTTAATACTACTATCGACATTCGGAGAGAGAGCTTAAAGA
TTAGGGATCGATCTAGAGGAGAGTTACGTACNGAGCTAGTCGCTCTAATA
TAACCCTCCGAACCGTTTAAGGCTATCGTAGGAGAGGAGTCTACGGATAA
TACTACCTCCGATACTACGTTAACATCTTTAGCTAGGTCCTCGTCCTTAA
TAGGAGACGATAGTTTAAGCTTAGTATAGGAGGTAACGATACGCTAGAAG
ACCTACCTTATTAACTTTAATAGAATAGTAGATAAAACTAGATCCCTCCG
CTATAAGGCTACCGAGAGCTCCTCCCTACGAGATGAACCTATATAGAAAC
CCCTTATCTATAAGGACTTACTAGATTTTTAGTAAGTCCTAAGCAAGACT
TAAAACGGCTTAGCNAATTCAACGCCGAGCCTAATATTATTACCCCTATA
TCGATAACACGGATAGACCGGATAATAGTAGATTTTCGGGCATAGTTCTA
CTAAAGGGACTCTATTATACTACTAATTATACTAGCGAAGGTAGGCGCCG
CTAGGGAAAAGAAACAAGAAGGTTCCCCCGGTACCTTAATAGGTGCCGTA
AACTATAGCTAATTGCACTTTAAATAGATAGTAGAAGGNGAAGCTACTAA
CCTACCGACCCTTTATAGATGCGACAGCTAATACTACTATATACTATACC
CGTAGCTAGACTATAATAGCATTTCCTAGGTATATTTAACCTCGATAGCT
AGTAACTCTAATCTAACTAAGTAGCCTTTCCTAGTCGACCGGCGAGTAGT
AAGACTAGATCCTAGGACCGACCGTACTAATAAGCAACTAGAGGAGTGGT
TTAATAGTACTAGGTTTTGCCCCCCTTAGCGAACTAGTACCCGGACTAAG
GGAAAAAGCAGANGTAATCCGTTTATTATAGACCTACCGCGACATTTTCG
CCGAAAAACTTAAAGACATACCGGTAACCGACCTAATATACTACCGTGTT
TAACTTAGAGAAGGCACTATAGTATATAGCGAGAAACAACGTAGGTATAC
TAGCTAGAAGGAGTATTAGCTACGGCGGATTATCTAGGAAGGTATTAACG
TAGGAATATATAAGAAGACTTTCTACGCAAATAGTAGGTTGTCTAGATAG
AACGCTATACTAATAGTAGTACTAAAAGAAGGCTAGGAACAACTACGACT
TGTCTTCGATTACTACTAGGTGTTTAAGGACTAACCTAGTAATTAGATAT
AGCTTTAAGAGGTAGTATATAACTTCCTGTCTAACCTAGTATATAAAGTA
TTTTGTTAATTCGACGTTAAACACGTATACTAGTCGGTGCCCGTCCACCC
GGTAGATAGGTACATTTTGGCATTTACTATCCCGGGTATAGGATAATACT
AACTAGCCCGCATGCCTTAGGGTACCTATATATCGTCTTTTACTATAACT
AAACTTATAAACATCGTCTTAGGACCAATTCTACTACTATAACCCGAACC
CTCCCTTATAGTCGGAGGTAACCGACTAGAGGTAGAACGAGTAATAGCGT
ATATTAATAATGGTTTTATCGCTATAGGAGATAGNTTAGACGATAATTAG
ATTTTTATCGAGTGTTTTAACTACCTTAAGGACCACCTCTTCCTAAGACT
ACTTTGGGCCTAAATAAAACTTTTACTACGGAAGATAAGGCTGTTTATAA
AGAAAGTCTTCGTACTAGGTCGGTAGTACTATGTCGGAGGGGCTATATAT
ATTAAGGAGGAGGCACTCCGACGCATTAGGGAATAGCCGGTACTAATAGA
GCTAACGGGCGTCCGGTCTTTCTTAGGCACCGTCTAGACCGTAAGACGAT
AGGTAAAGAACTTCTTATAGATTATAGTCCCCTTAACTATCCTAACCGGC
AAGAAGGATTAGCTCTAGAACTCGAACTAGGAGCTTGTATTTAANCTNTT
AAAAAAGTTATACTATACTAAGGTAGTAATGTTCGGAAGGAATCCTAGGC
TTAGAGTTAGGTTATACTTAGGTACGTTAGGCGGTAGAGGTAGATGCCTT
ATTACNTAGATCCAGGATAGTAAAGAGCGACTATTATAGTACGATTTATT
CCGATTTACTAAGACAGAGCGCAACTATAACATATATAAGAGAGAGCTCT
TATTAATCTTTCGCTTCGTAATAAAGTTTAAGTATATACTAGATATACTA
GAAGTTTCTATTATCTATATAGACTAGAAGCCGCTTATAGGTTTCCTTAA
TACCGATACTTACGAGGACATCTTCTTTAGGTAGGTTTAGAAGCTAAGAT
TGCTTAATATTAGGATCGAATAGATAGCNGGAAAGAAGAACGTAGCTACG
GATAGCCTATCTCGGACCATNTTCGAGTTCGATAAGGAAGGTGAAATTNT
AGACACCCCGCTAACTAAAGCTCTATTAAAGGAGGTCGAGAACAACCTTA
ATAACGATAAGTAGTTCTAGAAATCCGGTAAGGGCGGTTACTAAGACAAA
NTAAGACAACTAATAGCTAAGATAGTTCGGACGTACGCCGTATATAATGT
TACCTCCTTTATAGTAACGGATAGTATACTAGTAAGTCTAGTAGGCTAGA
CATCTTTTTCGGCGGGTATAGGCCTACTAGTAATACTAAACTTAGCCTTA
GAGAAGTCGGATTAGTACGGAGATCTTTACTATTTTTATAGGACTAGGGA
ACTCCCGTATTTAGATTCGACTAAGAGGGCTATATTTAAGAGGAAAGCAA
CATATTTCCGATATAATAAAAGGAATAGACGACTATTATACTAACGGAGT
AAGGCTATACTATAGTAGACATGCCTTCTACCTACCGAGGTAGCCCCCCT
ACTTTAATAGGTATACGATAAGGCGGGTTATTTTAAAGATAATATCGTTA
TTAAAAAGCTAGTAAAGGTATACTAGCCGAACTTAGCGAGCGACGTCCGG
GCATATATAAAGGGCTATATCTAATACGTAAGGTATACTAACTATACGAG
AAGTTAGCCCTAACTTCCGATAGAGGTAATAGTACCTTAGTAATTATTCG
GCATAGATTAGATTAGCCCCTTTCTAGAAACAAAATTAGGTAATAAGTAT
ATCCTATACCTTATCGACTACTTTTCTAGGATGTTATTTATAAGGGCCTT
AGCTAGTAATCGGGTAGAAGACACTATTAACGCTCTCGCCTCCTACCTCT
ATTACTTCCTAGTAATAGCTATAGTGTTCTATAACCCTAGGAAGCACTAT
ATATCTAAGTACGTAAAGGCGTTCTATAAGAAGAATAGCATTTATCTTAC
CTTCTTACCGTTAGGAGCGTCTAGACTAGTCGGTATAGTAGAGAAAGGGA
ATAACATTCTTTAACGTACTATAATAAAGTCGATTAACGTGGAGCTAGAG
CACGACTTACGAGGTTTCGTTAAGAGAAACCCGGACTAGGACCTCTACCT
TAGGAAACGTACTAGAGAGGTAAATAGCCGATATATCGTATACCTCGGAC
ACTTACTAATAGAGATAGCCTTCGGCTATAAGCTATTAGACATAGTACCT
ACCGAATAGTAATTACCTACCCCGTCTAGGTAAGACTTGCTAGAATAGTT
CATAGTACTAGAATTTGACCTTCCGGCACCTACNGAAATAGGCGGTTTAG
TATATTCGTTTATAGTAACCCGTTAAGGAGTCTACGAGGAAGTCCGATTA
CGCGACGAGAGCCGGCGCGATATATAGAAAACGAGGTACGACCGTAGAGT
AACCGGGGAGACATTCTACCTAGGCTAAGCTGTCTTTCTAGAAGACACGT
CTAATAAGGGAAAGCGAGAGAAGCTTACGCCNTCGTTCCGAGGNCCCTTT
ATCGTAACCGGATACGGAGGGGAGTACTAGAGGTTATATACCTTAAGGTA
GCTAAATAGCTAGAAGATTAGGGGCTACTTCTATAGAGACTATCTCTATC
TATTTAAACCACGTTTCGGNCACCTTGTTCCGCCGCTCGAGTCGAGAGTC
CTAGTATACTAACTATTAAGGCGTAACCGGTAGAGACCTTTAGGTCTATC
CGGACGTGCCGCTACCCCCCCTATCTAGGGGAGGTGTACTAAGTTCGTAA
TAAAGGTGGAAGTAAATAGAAATATAAGAATAGCGTTATACTTAAGGTAG
ATATCTAGGTGACCTAAAGGTGCTATATAAGACATGTTTAAATACAGGGT
CCGAAAGTAAAGCGTCGCGTTACTAGGCGAGAAGAAAAAAATCTTAGTAG
CTAGTAACTAANNTGTTTACCTACTATTAATTTACTAATAACTTAACTAT
AATAATACCGCGTTTACTACTATTAANCTACTAATAGCTTAACTATAATA
ATACCGCNTTTACTATATTAAGTTACTAATAGCTTGANTATAACGANACN
GCCTTTACTATAACACCTATANGNGTAGAACGAGAAGCTCCTAAACATAT
ACATATATACCTAAACCTAAACANTAGACACCCTAAACATTAGTAACACT
ACGCGATACTAAAATCCCCTTACTTATTACCGGAATACCCTTACGGCGCC
GTAATAGCTACCTTCGTATAGGACCCTCTACTATACCTAGTAGAGGTAAC
CTAAGAGGTGCCTCGCGTAATAACACTACTATACGGACATTAGGACTACG
GTCTAACCGCCCTTAAGAAGATGTTTATTAAGGGGAATTAGTACTAGATA
GAACTTAATAAGCTTATTAGCGAAGCGGGCTAGTCTCTAAGGGACGCACT
CCCGGAACCTCTACGCTAGATCTTACGTATAACCGGAGGTAACGATAGGG
AATTCCTAAAGGGAATCGTAGTTAGACATATACGTTACTTCCTAGCTATA
ATTTAGGAGGCACTAGTTATCTTCCGCCGCGCTCTCTAAAAGGATAACGT
CCGCTTTAGATTAACGTTAGTCNTAGAATTTACTACCTATATGTAAGCAT
ACCTCCTCGCTAAGTACAACTATAGCGACACGGTAGAAGGCGTAGTCTTC
GGACCGCGCGAACGCGACACTGTCTACGACGTTACTATAGTAAACNATTA
GAACCAAAACNACCTAGCGGTCCGTCCTACCTAGATTATTAGTAAAGACA
ATCGNAATAGTAACCGGCAGGTGCTCTTCGACATAGTAGTATATAGTCGG
ATCCTACTCGTACGCGAGACTCTATAGAAGAGTTACTTTAAGTTTACGTA
CGATATAGATAGCGAGATAATAGAATTGCTCGATCTTACTCGTAGCTTAG
ACGAGGAGAACCTCTAGTACGATAAGAATAGCTAGAACAGTCTAGTACGC
TACGACTAGACTAGCATCTTAAGCCTATACGAATACCTAAAGTCGTAGTA
TANCTTCCTAGAGGTAGGTGCTCTAGGAACGACTTAGGTATACGGACAAC
CGGAGANCACTACCCTAATTCTACTAGGGGTGCTAATGTCGGGGACTATA
CGCCTCCTTAACTCTAACGCACGCCTCCTTAATGCTAATATATAGGTNTA
GTACTATATAGGTATATAGGTAGGCTAATTAGTCGGACCGGACTAGTACG
ACCCGTTTAGGAGGCGCCCTACGCTCTAGGGNGGTAGCTAGAGCCGTCTA
CTACTAGTAGGAAAGAGGTACGAGCCATACCCTCGTACCTTAGTATTACT
AGATAGCCTAGTACTAAGGTAGTAACCTAACTAGAACCATGTGTTATACC
TAGCTACCCCTTAGATAGAGGGACTATACTAGGTACNAAAGAAGGATAGA
AGCCTACGATCTAAGTACGTCGGCATCTTTAACCTAGACCGAGACGTATC
TATNGTATAGCTATACTACCTAGCGGGAAAGAACAAGAACCTAATCGGAA
CACTATTAGTAGGGTTTATAGCTATGGCCTAGATAGAGAAGGTAAAGGTA
TAGTACCGAACTAGCTAGGGCACCCTCGTAAGTAATACTAGTTTTAAGCT
TAGCTAATAAGATAAGGCAGACATTCGTCGAGAATATAAGAAGCGTAAAG
CAGAGTTTAACCGCCTAAAGTAGACCCCGAATAGTACAAAGATTGCGAAC
GAATATAAGAGTAAGTATAGNTAGGTATAGGTATTTAGGGAAGAATTATA
TAACTACTAGGCGAATATAGAGCTTGTACTAGGTAACAAAATGCTACCCT
TCCGCTTCGACGACTCGTAGCTAAGCATAGATAACCGANCAATCTTTAAC
ATGCACTTATATAGTATCGGGTTCGATAGTAGGAGACCGGTCCTAGACGA
GGTAGTNGAGTTTGTCGAGGGACTATACCTTAAGTTTATCCGCGCGTACC
CTTTATACTTAGGCAATCGCACGTTATTCTAGGGTGCGGTTTAGCACGTT
CTCTAGTTACTAATTATATACCCTCGCGAAGGTAACGATAGATACGATTT
CTCTAGTAGCTAGTTACCTCGGGGTAGCTATAACGACCCCTAGTTCCCGG
AGACTATCCTAGATAGGTATATCTTTTACGTCTATAAGTGGCGTAATAAC
ACGTAGGCTTAANAAGATAATTAGACCTTTACCGAGTAGTACATTTTAGG
TAGCCGAGGCACCCTACCCGACGATAAGAAGCTTATCCCGGCTAACTATA
TAGCGACGCTAGTAGATAAGATATAGTATAGGGTATATACTAGATAGTAC
TAAAAGGTAATTACTATTCCGAAGTACACCCTAGAGACCGTAATAGCGGT
AAAAGAATAGAAGGGGAAGCGGGGAGCGGCTATAGGAGAAGAAGAGGATA
ANCCTATTAACCTAGAAGATAAGGTCGGTAACGGGGCGACGAGTAACGCC
GGCTCCGTCGTAGATAGTACTACCGAACACTAAGACCTAACGACATTCTA
GGCGCANCTAGACGAAGAGCGGCTAGTAGGAGAACTAGCTAACCTCGATA
TACTACCNGAAGTGCTAGCGTTTAGACCTAAGGATATAGGACGNGTATAT
TCNCCGACAAAGTTCGAACCGACCTTAACTATACCNGGAAACCTAGTAAC
CTAACTCCTACTTATAGGTAGAACTAGCGTAGTTAAAGTGCTTAAGAGNA
ATTTCAGGTCTACTAATTTACTANCTAGCCTNTACTATATTAAGGTAGCA
TTAGTACAAAATGTGCGNGTAGTAAACGAGATAGTGCGATTTGTACCGAA
GCTCCTATATAGCGTCCCGAGAAACTAGAGGACGCTAATCNCGTCTATAC
CTAATATCTTTACTACTATAGACAAAGCAACTAGCCCCTAGGCACGCATA
ATCTTAGAGAACTTAGATATAAAGGAGCGATAGGAGTTCCGTACCGAGTA
CTAGNTATTCGTAGTAGGAGGTATATTAGTNTCCGAACTTACTAATTGGT
CTAAGGTCCGTTACCTTCTAGAGGAATATCTAGANATAGTAAACAGGTAG
AGCCTACGGCTTACCTTANGCGAGCGCGACTATAGCTACGATAACNTTAT
AGTATATATGCTAGATTTCTCTACTATCCCCCTAATAGACGTAGTTAAAA
TCAATAGTAACTAGGTACTAAGTATACTAGGTAGTAGTCTAAATCGCACC
TTAGGTACTAGTTAGCCGGACTTATTAAGGACGTTACTACTCTCTAATAG
CTCGACGAGTAGTAAGATAGGCCGCTTAGGAACCTTTAGGCCCCTATCTA
ACACCCCCCGTTCNGGTACTTTACTAGGTTAGCGAACCCTATNTATACGT
ACCGCCTCGGANTTATTCGATATACTAACCCGTAAGGCCTCNTCGAATCN
GGAGGACCTATTAAGCAGATTAATCCGGTTAGTAGAGAGTAGTAAGAGTA
CTAATAAAGAGGTAGTAGTCTTCTACTACCGGCGCTTTACTACTACTAAA
CTATGCACATTTAGCGAAGGCCTTTTCCTCCTTAACGCCGNAATAGTAGC
CGATAGCGGGAAGAACATATACCGTAGAGGACTAGTCCTTAAGCTATAGG
GAGCTTAGATAGAGCTTACTACCGACCTCCTTAAGAAATATACTAACTAG
AAGTTCCTCGATACGCTAGCTAGTACCTACGGTATCGATAGTAACGGTAA
CGAGCCGATTAAGCTAGAACAAGCTTATAAGGAGGTAATCNCNAACCGAA
CTACTCGTAGCTAGAGTGTACTTAAGCGGGACCGCGGNCTATTCGACGAC
GTCGACGACGTCGGAACCCTATCTAAGAGCGCCTAGGTCCGTAGACTAAA
CACCTCTAGTAACCGCGAGAACACNACGAACCGCTAGTACCCCCNATACT
ATAGAAGGTCGTTCCGGTCGCCGAANTACTAACATCTTCGACACTCCGTC
TTCCGCTAGTAGACGTCCTTTACGCCCTACCCCTAGCCTCATTACTATAC
TACGTAATAGTAACCGACTATTTAAGGGACCTTCCTAAAACGTCGGCATC
CTAGGCAGTTCTTATTAGGGCAGCTAGGGCATAGCCGCGTACCTCCTTTA
GCGCTAGAATAATCTATAGACGGTAATTAACGCCTCGTACCGCCGTGAAA
TAGGCAGACTAGGTACGCTCCGTAGACTTAATAATAAGCTAAAGGACGAC
GCTAATTATAGTAACAAATTCGCGTTTAACACGCATCTAAGCTAGTTCTA
GGACGAGCTAGCNTCTTATACTAGAACGGCCCTTCTAGGTTCGTTATACT
AAAGATAACTTCTACGCTATATAGTATTACTACGCTAGTGTTTCCCTAAT
ACCGCCCTTACTAGTAGCTCCTTAGTACTATAGCGAAAAGAAGACATATT
ACTATATCTATATTACCTATTTACCCTACTCTATTATATTACCAAGACTA
GGTTATACTAACGACCCTAAAAACATTATAAGTATNACATGCGGTAGGAT
AGTAGGCAGCTATAGTAGCACCTTAGAAGGGCGGCATATAGTAGCCTTAG
GTAATACTACGACGAAATGCTACCTTAGTACTAAATCTGCACCTTGGAAG
GTAAAACTACGCGGAAATTATACTACGCTAATACTATACCCTTTTACTAN
TATATACTAACGTAATATACCTTATGGATTATACCCGAGACATAGTTAAC
GGTTAGCTATAGGCAGCTAACTTCTACCTACCGAGT
>ltr-1_family-22#LTR/Copia [ Type=INT, Final Multiple Alignment Size = 1 ]
GGTTATGAGCCCTCGCAATTCCGCTCGCATTTGACTGACAGACTCGACAA
ACGAGTCGCTTCATTGCAAGCATTTCCGCCTAATACGGCACTGCCGCCAA
AAAGGCGCAGTTTTTTCCCCTTCAGGGGCACAAAAGTCCTTGAACACAAG
GCAAACCAAACAGGGTGCAATGGGAGGTTTCTTAACGCGCCAATTGGTGA
TCGCAAGATCTACGTCCAAATGCCTCATGGCTTCGAGAAATATGGCAAGG
TTTGTCTGCTAAACAAGGCGCTGTATGGACTCAAACAATCACCATTGTTG
TGGTATGCAGAACTCATGAAGTTCATGGCAAGTCAAGGTTTCCGGCCCAT
TAGCAGCGACATGTGCGTATTCAAGAGCGACACAGTTACGGTCGCTATCT
ACGTGGACGACATGATCGCCATTGGAACCACCCACGACATCAACAAGATG
GCACACACACACATACCATACAGATCTTCAATCCACCCATACAACGCTTC
CAAAATGTTCGGCTTCGACGAGGGACGTGACAACTACCAGCAGGTCTACG
AGAATGACAACAACAACACAAGCCCTCACAGAGGCAACACCTCAAGCCCT
CACAGAGGCAACACCACAAGACCTAATAGCAGGCACAAGACCTCACGCAA
GGCAACATCCAAGCCTGCATAGCAGCAACAATAATAAGCAAGCCCTCGTA
GAGGCAATTACAACATAAGTCAGACAGACACATACACATTCAGGGGGTGA
AGAAGTAGGAGGTATTTCTCGGCCTCTCATTGGCCAGAGGATCTGACACC
GGATTCGAGTGATTCAGACACTGCCAAGCGCAGTAAGCACGATAAAAACA
GTTGGCTAATCAGCGATCAGAGATATGCTGCAAGTCGGCTGG
>ltr-1_family-23#LINE/Tad1 [ Type=INT, Final Multiple Alignment Size = 1 ]
AGACCCGCGGCCTCCTCCCGATAATAGAGGGAAACGATATCTTTCGAGGC
AAATCTAAAGCCCTTAAGAGTACGCTATTCCCTCCGCCTCCGAGCGATAC
CCTACTACCTAGCTATTAGGCTAGCTATACCGTAGGCGACTAGTACTAGC
CTAGCCTTATAGACGATAAATTAGTAGTAGTATATAGTATAGCGAAGGTA
AAGAGTAAGACGCTAGGGCTAGATACTATTATATAGGCTATTATTAGTAA
GGCGTATAGTACTATCCTTGTAACCTTTCTATATATCTATAGTACGCTTC
TCTCTATAGGATACTACCCCCTATACTAGCGACGAGCTACTAGAGTCGTC
CTAGCGAAACCGAATAAGCTAGACTACTCGAAACTAAAGGCCTACCGAGT
TATCTCTCTTCTAAACTACCTAAGCAAAATTAGCGAGTAGATACTATTAA
AACGCCTAGAGTAGCTCGTAGAAACGGGACCGCTCCTATACGACTTATAG
ATCGGAGGCTATAAGAAGAAGTCTACGATCGACGCTACCCTAATTCTAAT
AATAATAGTAGAAGATAACTATAGATAAAAGAGGAAGATGTCGGTTACCT
TCCTCGGTATCTGTAGTACCTTCGACTATATCGCGAAGAATAAGCTACTT
AGGATACTTATTAAACTACGGTTACTATAAAGCCTAGTTCGATAGGTCTA
GAGCTTCCTTAGTAATAGATAACTATACCTCTCTTTTAATAGATAGACTA
AGGAATTTAGTAGTATCGAGATAGGTATACTATAAGGTAGCTCTATTTCG
CCTATTCTATTCCTTATCTATATCCGAGATATCTTCGACCCGCTTATAGA
AGTATAACCCCTCTCCTATATCGACGATATTACTTATATTACCTCCTCGA
CAAGCCTTAAAAAGAATATACGGGTTCTATAAAGGGAGGTATAGAGGTTA
ATATCCCTTAGGTAGTAATACGCGATCGAGTTCGACCTTATTAAGATAGA
CCTTATATACTTCTAGAAGGGTAGGGACTCGAATACTATAGTCGCTCTAC
TAAACGGCGATACGATTAAGACGATAACCTACGTCTATTAGCTAGGGATC
TAGTTCGATCCCTAATATTCCCTATCTAACGTATAAGGAACATATTAAGA
TCCGAGTAGTATAAGCTCTTATAGCCTTCTATCGACTAGAACGCCTAGCG
AACCTAGAGCGCGGCCTCTCGACCTAGTCGATACGACAAATCTACCTAGC
CTACGTTATAATAATAGTAGACTATAGGAGCTAGATCTAGTTTAGCTCGA
AGAGATCTATTCGACCCTTAACTATAATATAGAATAAGGCTTCGAAAAAG
ATCCTAGGCGTCTTTCGAATAGCGCCTAATATACTAGTAGAAATAGAAGT
AAACCTTTTACTAGTAGACCTTCGACTTTAGAGAAACGCTACCTAGTACG
CGCTACGGATTATAGAACTAGAGGAGAAACACCTAGTCGCGAAGCTCTTC
GCGTAGGCTAACGACTATAGAGAATAACGAATCTAATAGGAAGACTTTAT
CGAAATCCGGCTAGTAGCTATATATAATACCTATTTAGATCTAACGCCTA
AAAGCCTCGCTAGATCGGTACTAAGAGGGAACGATTATCTAAAAGCATAG
TAGCGTTAATAAGGACCTACTACGCTTATAGAAAGCTAAGTATAAGAGAG
AGTAATAAAAGAGGAATACTAATACGTAGAATCCTAAGAGCTACTTTAGA
AGGTTTAACTAGTAAGATCCGGTAGACCTTCTAGTTAGAGATACTAGGCG
CTATACTAGTACCTACTATATCCTAAAACTCGGACATAGATACCTAAAGA
GCTACCTTCTTCGACTAGGTCTTATAGTAAACGATAGGTATAGGTATAGT
AGAAGAGAGATAGCGGAACACCTCCTCCTATCGTACCTAGAGTATAACTA
AGTCCGAAGCGATATTCTACGATAACGGACCCCGATATCGACTATTCTCT
AGTCGGTAGAGGGAAGATAAGCTACGCTAGAGTTTATCCGGAAAACGGGG
ATTATAACAAGGAGTTAGTACTTAGTAAGGAACGACGATTACGACGCCTA
AGATAGGAAAATTTTCTTATAGTATAGGTGTTTAGGAGGAGTTTAGGATA
TGTTTTAAGTCCTAGTATACCTAGGTACGAGTAGGGGCTTATTCGTTATA
GAACTATCTATAATAGTTAGAAACCTTCCGACTACTAGTAGTAGTAATAC
TACTAGGAGAAAAAGCAAAAATATACTCCCTAGTAGTATATACTACTATA
GAATATACGATACTAAGTCCGGGAATTATACTATAGTAAGACAGCTCTCT
ATACTTAATAAGTTAGTAGGATTTTAGATAATTCTTAAATGCCTAGGATT
AGGATAGTAGTTAGATGCCCTAAGTAGGAGTATTAGA
>ltr-1_family-24#LTR/Gypsy [ Type=INT, Final Multiple Alignment Size = 1 ]
ACAGCGAGACTGTTAGAGAAGCGAGAGAGTTTATCCGTAGTCTTAAAGTT
ATCTTCCTAAACAGCCTATAAGAGTTTGGTACGGAGGATTCGAAGATCCT
CTATAGTATTATGTAGCTCGTAGGAGAAGCGTAAGAGGCGTAGTATAATA
AACACTTAGAAGTTATGCCTTTAGGTTATACCTAGGTAGAATTTAAGCGA
TTCATCTACGACGTTGTCGGGGATTAGGCGAATCGCACGATCCTCGTAAC
GGTCGAGTATAAGAAAGCGTAGTAGGGTAAGAACTAAGGTATGCGCTAGT
TCGCTATAGAGCTAGGCCACTTAGAGTCTTAACTAGGCGACTATACCGAG
GCGTAGCTAGTACGCTAGCTCCTCGCAAAGTTAAAGCTATCGCTTCGGCG
AGAGATCATTAAGAATTATACCGTGCCTAATAAGCGCGCTAATCTAGTAG
CACTAGCAAGGCGCCTTGAACAAGCCGATAGGGTTATTCCTATACGGCAT
AATTAAGCTAGAGCTTACGGTAGTAGAGACTACGAACGTGACTCGTAGAA
GAAGCGTAAGAGAACCGAGAGCGAAGCACCTAAAAGAAGGCGCGATAACA
GCTCTAGAGGGAGCAGCTAGAAACGCTCCGGCGATAGGGGCTCCGCTCGT
ATAGTTATAGGCTATAAGCATTTTGAATGCTTCAGCTATAAGTAGAAGGG
ACATCTTAGTACTAATACTGTTTGTCTAAATTACCGAGGCGACGTAGGTA
AGAAGCCCGCTATACGCAAGGTTACTATAGAGAAGCCGGAAAAAGAGAAG
GTGTCGGAGAAGGGCCACGCCCTCTAGATACCGAGCTTAGTAGCAACTCT
TATCTCCCTATGTAGGTCGTATAAGCGACGCACTTAGAAGGCGTAGTCGA
GGCGTAGGACGGGCTTAAGCGAGCGTAATTCCTCCTCGATAATACGGCCG
ATATTAATATAGTGTCGAGATCCTTTATCCTATAGTACGACATCGAGATT
CGAACTAACGCAGCTTTGCCGCCTACTACCTCCTTTACTAGGGAGTTAGG
GCACTACTATAGCGCTTATTATATACGCGTACGGCTCGTAGACTCTAAGG
GAGTAGAGCGCACGGTAGGAGCGATCTTTTATGCATATAATATGCTAACC
CTAGATGTGATCTTAGGTCGACTATAGAGACGTACGTACCGTGTGCGAGT
CGATAGTAGTATAGATGAGTGGACCTATAGCGATTCCTTTAAGAATGTTA
AGGTTCGGGAAGCTTATAAATTCTTTAAAGATTTAAAGAAAGTACCGATA
GTATATACGGTTATGCTAAGTAAGTTAGGCGAGGAACTTAAGCCTCTACC
CCCTAAATTTAAGTAGTTTGCCGATGTTCTTAATCTAATAGTAGTGGCCT
GAATTAACTAAAGATGTTACCGAGTATATGGAATCTTATAGTAGTTACTA
AAGAGCGAAAGCGAGGCGCTATAGGCTATACGGCGAGCTAACTACGCTAC
CTATGCCTAAGCGTCCATTCTAAGAGTTAACTTGGGATTTTATTACGGAT
CTGCCTCTAAGCAAGCGAGGAGATCGCGTTTATAATACGATCCTAGTAAT
CGTCGACAGATATACTAAGATAGTAATCTTTGTTCCGACAACAAAGAAGT
GTACTAGCACAGATCTTATAGATATACTAGTCTTAGAAGTGATCCGCTAC
TACGGAATGCCTATAGGTATTGTTAGTAATAGAGGTTTAGTGTTTACGAG
CCAGTTCTGGTTAGACTTCTACTATAAGGCGCATATAAAGCGCAAGCTAA
GCATAGCATTCTACTCTTAGACGGATAGACAGACAGAAAGAGCAAACTAG
ACGCTTAAGACTTACCTACGTATCTACTACGCGGAGCAGTAGGATAACTA
GGTAGAGCTCTTAGTACAAGCAGAGTTTGCATATAATAATAGCACATATA
GGACATTAAAAATGTCGCTATTCATAATACTATACGGTTTTAACCCGGAG
CTTACGATAAGTAGCTAAGAAGCTCGGGACGCGCTTCCTAAGAGGGAGGT
GCTAGCCGCGAAAGACGCTATAGAAAGACTAAAAGCGAACCACGAAACGC
TTAGCAAACGCTAGAGAGAAGCAAGTGAGGCGCAAGCCAAGTACTTTAAT
AACAGGCACTAAGCTAAGGAGTATAAGGTTAGCGATATAGTCTTATTATC
GACGAAGAACTTGAAGCTAAAGGTTCCTTCTAAGAAGCTAGCGGACAAAT
TTGCTAGGCCTTTTAAAGTAATCGACGTAGTCGGAAAGTAGGCTTATCGC
CTAGCTCTACTAGCCGACGCTCTTGTCCATAACGTGTTCCATATATCGCT
CCTAGAACCGTAGAAGGGAAGCGAGGCACATATAGGAAGCATGCCGCTCG
TAGACTACTAGGGTGAGTAGGAAGTCGAGAAGATCCTAGAGACGCGAGTA
AGGAAAGGCGTAAGGTAGTACTTAATTCGTTAGCGGGGCTAGCCTAAAGA
ATATAACTAGTAGGAACCTATAGAACATGTTAGTAGTTGCGCGGCGTTAG
ACGCATTTGAAGCGTAACATATAAGCAAGCGCGAATTAAGGAAGAAGCGC
TAAGGCAGGAATTGCCAAGCGCTAAGGCCTATATAGAGGCAACTTAAATT
CTAAAATGCAAAGGGAATTACTAAGATATTTAAGAATAAGAAGATGCACG
AAGCGTTAATTATGTTATTTACGTGCGTCCGCTACGCGGACCGCATAATG
CCCGTAGGTAGGGCGTAAGAAGTTAATATAGCTAAGAAAGGCGCGCGAAG
CGTAGGGGGCATATAAGAAAGAAGCACGAGGAGCGCCTATTTAGCGCCTT
CTACTAGCGCGGCGTCCTCCTCCTCACCCTCGGCGTTCTCCTCGTTATCG
GACTCTACGTCCGATAATAGCGCATCCTCCTCCTAGTTACTACCCTCGGA
GTAGGCCGCCTCTATAGTAGCGTCGAGCGCGAAGCCCGAGGCGCCTACTA
GGCGGTTAGTCTACGAAGAGTATGAGTATCGAAAGGGAGACGTACGAGAA
GCGTAGGACTTACCTCGTACTATAGCTCAAACATGGCTGCTATAAAGTTA
GACTAGCGCTAGTTCTCTAGTAGACTAGCGACGGACACCCCGCTTAGGGC
CTAAGGGGCGGCTATAGCTACCTTACGCGGCGTATCCTAGCCGCCGATGG
CCTTGCCCTTATTGCTAGTAAAAACCTTCTTAGAGGTCTTGATATAGAGG
CGGAGGTTGGCTAAGCGCCGACCTACCTACGCCTTACGTGCGCCGTCCGG
GAGGTCCTTAAGCTAGCGGCGATAGTGGAGTACGCGGCGAGCCTAGCGCT
TAAGGTTAGCATCTGTGATACGCTCGTAAGCGTAACGACCAGCCCGGCAA
CGCTAATACTTAACCTTGTATCTAGGGGTAATCACCGCGTTACACGCCTA
CTCGCTACCTATACACAATTAGTTAGTAGGGAACGCGCAAGCAAACCCTA
TAAGAGAAGCCGCACCTCTGTGGCCGTATTCGATATAGCGTAAGCAGATG
TCCATATCTCTAGCGCCGCTAATGTCGCTAATAGTACGGGGGGAACGATT
AACCTATACGGCCAGGACTTAAGTAGTAGCCTTAGCAGCTGCGCGTTTAG
TGCTCTTCGGTAGCATTATACTTACGGTTCGAATGAGATTATGCTACGAG
AAGCCTGTCTTAATAAGAAAATCTTAAACACAAAAGTAGTGTGTATAGAA
GAGAAAACTAGAAGAAAGGTAGAAGAGTTTCTATAAAGATGCTCGAGCCC
TACGCGACGTAGTCGCTATAGTAAAGAGCGCGTTGCTACGCAAACATTAC
ACGTATAGCAACCCTTTACTTCGAAGCGCGAATCCACGCGACGCGCGAAG
CAATCGTAAGCATAACGTATCTAGAG
>ltr-1_family-25#LTR/Unknown [ Type=LTR, Final Multiple Alignment Size = 1 ]
GGGTATGTTAATTAGGTAAGCTTAGCTTATCTCTAGGTGTCTATATTCTA
AAGTTTATTTCTAGAACATTCTAGAATCACGTAACCAAGTTACGTAACTA
TCGATTCTAGAACATTCTAGATCACGTAACTAAGTTACGTGACTATCGTT
TCTAGAACATTCTATATTACGTAACCAAGTTATATAACCGTCGGATTTCT
AGGATCGATAGGAAACTTCTCTAAGGACGCTATATATTATAAACATACGA
GTTTTGGTTACGTTATAGATTACGTAATGCTAAGACCTACCCTGTAGCTC
TAGAATCAGGGCTAGAATTAAAGAGAATCTTTGATTTCTAATTAATATTC
TATAGAATTCTAATTAATTCTATACTACGTAAGTAATAACATATTTGCTT
ATAAATTAAGGAATATTCTAGCTAGTTTACTAGAGTATATAGGAACCTCT
TTACCCTACCTCTAGTAGGTATCGAAGAGACATCTAACCTAATCAATTAT
TTGATTAACCTCTTACTTAAATATTCATTACCCCCTCTATTAATACACGC
CAAGCTACGCCCATCGCCTATCTCCGAGTTATCTCTACTATCTCCGAATT
ATCTCCGAAGCTATTCTTAA
>ltr-1_family-26#LTR/Unknown [ Type=LTR, Final Multiple Alignment Size = 1 ]
CTTTTAAGAATAGCTTCGGAGATAGTTCGGAGATAGCGGAGATAACTCGG
AGATAGGCGATAGGCGTAGCTTGGCGTGTATTAATAGAGGGGGTTAATGA
ATATTTGAGTAAGAGGTTAATCAAATAATTAATTAGGTTAGATGTCTTCT
TCGATGCCTACTAGAGGTAGGGTGAAGAGGTTCCTATATACTCTAGCAAA
ACTAGCTAGAATGTTCCTTAATTTATAAGCAAATACGTTATTACTTACGT
AGTATAGAATTGATTAGAATTCCATGGAATATTAATTAGAAATCAAAGAT
TCTCTTTGATTCCAGCCCTGATTCTAGAGCTGCGGGGTAAGTCTTGGCAT
TACGTAATCTATAACGTAACTAAGCTATGTGTGTCCACGATCTATAGCGT
CCTTAGAGAAGTTTCTTATCGATCCTAGAAATCCGACGGTTACGTAACTT
AATTACGTGATTATAGAATGTTCTAGAAACGATGGTCACGTGACTTGGTC
ACGTGATCTAGAATGTTCTAGAAATAATGGTCACGTGACTTGGTCACGTG
ATCTAGAATGTTCTAGAAATAAACTTTATTATAGGCGCCTAGAGATAAGC
TAAGCTTACCTAAT
>ltr-1_family-4#LTR/Copia [ Type=INT, Final Multiple Alignment Size = 1 ]
GTTATAAGCCCGGTTTATAACACTACTTCCTACAAATAACACTTCGAGGA
AATGGATCGCCCTAAACATAAAGACCTAGAATAGTAATAGGTATTAACTA
ACTCTATATCTTCTATATCGACCCTATAAAACATGTTTTCCTTAGATAAG
GAGATACTCTATATAGACAGCTTACGGTTTAATAACTAGTAGGATTAGAC
TAGATCTATTACTCTAAGATTATAACTCTAGGACTATATTAAGGTAATTC
TAACGTTAAAGGACTATATAGAAATCGATAGAACCTCCGAACTAGTAGAG
CTAGAAACAATAATACCTCTAGCTATCTTAATAAGGGGGCTTCTATTAAC
CCCTAAAGAATAAGACGAGTTTCGAATAGCTATAGACTACTAGAAAATCT
AGAACTAGGTCTATACGTAACTATAGAGAACTTAGAAGGAGTTCGATACT
AGGAAGTAAGACTTTAGGACATATATTAACCGTACTATTCCTCTAGTATA
CTAGACGGTACTTAATAATAGTCCTTAGATATTAGCGTTATAGGTTAACT
TTATTACCGTACACCTTAAGCTAATAGACGAAATAAGGCGAAGCTAACTT
ACGGATAAACATAATCGCCTAATAAGAGGTCCGAAGTCTAACCGTATTAA
TATCTTCCTAAATAAGTGGATTAAGTTTAATATAAAGCTAAAAAGATATT
ATTACCTACTAGTAGAACATATCTATTACGACTTCTATAGGATAGTAGAG
GACTATATTAACCTTATAGAGGGAAGACTAGTAGTAAAGCTTACGATAAC
CTTAGCCGAAGTAGTTTAAGACATCCGCACTTTCTATAACCGGAAGCCGG
CTAAGCTAAAGATAGGCAAATCGACCTATGTAATTAACGCTATCTCTTTA
AATACTATATTTAAAGGAAAGAGCTAAGAAGAAGCGCCGAAGGATCGTCC
TATAGACCGAACCTATATAAGATAGATAGGTAAACTAAAGGATACTATAT
ACTTATCTCTCTAAAAGTATTCTATTATTAACTATAATAGGCGACCATAG
GTTAATAAGATAACTTCCTAGGAGAGGTAATAGTTTAATTATTATCTTAA
GTTCCTTAAAGGAAGTCCTAGGGCTCTAAGACGATAGGCTAAAAAGTTTA
AGGATCTAGCTATAATCGAGATCCTTAAATCTAGCTAAGTATCTCCCTCG
AATCTATTACCGAAGATAACCTATAGAGACAATCGGCTGTCTAAACTAAT
AAGGAACCCTCTATAATAAGCGGTTAGGGTAATAGTAAACAACTAACGAG
TCTATAGCCTAGATACTAACCTCTAGTTACTAGATAGAGGATTAAATGTA
TATATTATTAATAACTATACTAAAGCAGATTTCACGCTAGAATTAGTTCC
TACTAGGGTTACGATCTATATAGGAAATACGACCCTTAGTCTAGTATATA
GAGGACGTGCTACTCTATAAATTCTAGGACTATAGGGTAATAATATTACT
CTAATCCTATAGAATATGCTATACGTACCTAGGTACTACCTTAATATCGT
CTCTAGACTACTAATAAGGGAATAAGGCCTGTTCCTTAACGAAAGAGATA
ATATCTAGTACGACTCTAACGATGCTTAAGTTACTAAGATTGTCCGCTAA
GGAAACTTACTATTCCTAAACTTAGAAATATAAGGAAAGGATATAGTAAC
TCTCCTAAAGTGGCCGACAAGTAATAGACTTCCCCTACTAGTCGTAGATA
TCCTATAATAGTAACTTAAAGGTAATAGTATAAAGACTAATACTACTAAA
GCTAGGGTAATAACATACCGCCTAAGTATAGACCTATATCTAGTAAAGGT
TAGGATAGTAAGGCTATAGTACGACGTGTTTAGCTACATAGGCCTAGATA
GAATTCGTTACCTCGGTATAGCCTATAAGGGGGTAATCGTATTACCTAAA
GATGTAGCTCTAAGGACGTACGACTATAAGATCTATACTTAGACTAAGAT
GACTTATATTATCTCCCGAAGACCTCCTATTAAGACAAGACTTCCTACTC
TCTTCGGTAATATCTCTATTAATATCATAGAATTTAAGTAGGCGTTTAAT
AGTAATTAGTATTACCTATATACCTATAATTAAGAAACATACCTAAACTT
CGTATAGACGATACTATAAGCGACCTAGATTATAATTAATAAAGCGATTA
AGGAATTATTTAGATAGGTTAAACATATAGGACGAACTATCTTCTCTATA
TTAGGAGACAATAATAAGAGCTATAGATTAATTTTCCGGTTAATATTATT
AAATAAGGGAATTACATAGCGCCCTATAGCCCCGTATACCCCGGCTTAGG
ATCTAGTAGAACGTCTAGGAGGACTACTTATTACGGTAGCGAGGGCAATT
ACGATCTAAAGCTACCTACTAGAGTAATTATAGCCTAAGCTCGTATCGAT
AGCGGTATATCTAATTAATCGCGTACCTACCTAAGCTCTTATGTTTAAAA
CACCTATAGAGAAGGCTATAGGTTAATAACTAAACATCTCTTACCTTATA
AGAGTAGGATATAGGGCGTATGCCTATAAAACAAACCCTCGAGATATACT
AAGGCGCGCGAAACTAGATAGTAGATATTACCTCGGCTACTTAGTTAGAT
TTAAAGGCTATAATATCTTCCGAATCTAGATCCCTTCTCTAAACAAGGTA
ATTCGGACGCGAGATATACGATTTAATAAGGTATTGTCGTATAAAGGACT
CGCGGATCTTAACCTAGGCTATACGATTAGGGATACTTTCCGCTTTAAGA
TTACGATTAAGGACAATGCTACCCCGTCTATATTATAGTTTATTAACCTT
ATAATTAAACTAGGGCTAATAGACGACGATGAATATCGTTAGAGGGTAGA
TATAACCCTAGATTAATATTATAAGATAATAGTAGAGGACGACCTAATAG
ACGAAGAATTCCCTTATAATCGAGAATAGGAAATAAGAGAGGACATATTC
GACTAATAGTTAATTAACCCTACGATAATAGTCTAGCTAACCTTTATAGA
TCTAATTCCCTACGATCCCTATTTATAGGAAATTTACTTAGACTTCTAGA
ACCTACTAAAGAGGCTAGCGAGCGAAGTATATAACAAAGGCATTAACCTA
CTACTATAGAAATAGGTAAAGACATATACTCTTACTATAGTAATCGTTCG
TAGACTAAGCTAGGTAGGATTATCCTCGTTTACTACTTTAGGGATAACTA
ATCTCTCTCTAGCTCCTTAAAGGTATAAACATATATACGGTTATCGTTTC
TAATATAAGTTTAAAGTAGTAATAGACCTAGAATATTAGAAGGCGTTTAT
AATAGGAACCTGGATAATTAAGAATAAAGACAAGATGCTACCTAGAACCA
AACTATTACCTCTTATATAGGTATAGAGCTATCGCCTAAACGAGGAAAAT
AAGGTTACTAAGTTTAAGTTAAGAGTCTACGCACGAGGAGACCTATAGGC
AATAGATCTAGACACCTATATAGCTACTCTATTAACTCGGCTATTCCGGT
TTATACTAGTAACGATCTGTTACTTCGATCTTAAGACAATCTAGATAGAT
ACGGTTAATGCTTTTTTTAACGTAGACTTACCTAATCCTATATACCTTTA
ACTACTAGACGGATATTATTAGAAGGGTAAGGTTCTTAAATACGTAAAGG
CATTATATAGACTAAAGGAATTACTAATGTTATAGTATTAAAACCTAAAA
CGAACACTTGTAGATATTAGATTCTTAGAGGTAGTAGACTACCTATAGAT
ATAAGGCAAGATTATTATCTTCTTCTTTATAGATAATATTGTCCTAGTAT
TCCTAAAGGAGGACAAGGAAAGAGCCTAATTACTAAAAGATAAGCTAACT
ATAGTATACGAGATAAAGGTAATAGGAGATATTAACTTCTTCTACGGAGT
ATAGATTATTAGGAATCGCTAGTAAGGAAGAATATAGATTAATCTTAATA
TATATATCTAGAAGATGGCCTATCGATTTAATATTATTAACTTAGGACGA
CGGTTATCGACTCTACTCCCTATAGGCTTTATACTAGGAGGTAATTATAT
AGTAACTCCTTAGTAAATACATAATTTTAGATTAAGGTGCGGGTTAATTA
TCTACGTAGTATCTAAGCTAAGGGCAGATATCGCCTATGTATCGTCGCTA
CTATCTTAGTGCCTAAAGAACCCTTCTAAAGACTATATCCGAGTAGTAGA
CTACTATATTCTCTACCTAAAGCAATTATTACGACTCTTAATTAAGTACG
GACCTAGTAATAATAGGACTACTTATATTAGCCTCTAAGATCTAGACTTC
TATAGAGCCTTAGATGCCTCTTTTATAGACGATATATTAACTCGACGCTT
AACTAAGGGGGTAACATTCTTCCTATTTAGAGGACTTATCGACTATAAAT
CCTATTAATAGACGATAGTTACTAAGTTAAGCATAGAGGCTAAGCTATAC
TCTCTCTCTTATATAGCCTTAGAACTTATTTAGTAGGAGAGACTCTTCTA
GGAAATTAGTCTATAGGTCGATTAAGAAGTTTACTTGTTCTATAACAATA
AATAGACTATTAGAATAATTATAAAAGACAGCTTAAAGCTTAATACTAGG
ATAAGACATATTAATATTTAATAGTATTAGCTTCGCGAGTAGTATAATTA
AGAGGGTGTTATAGTTAGCTAGCTTCTTATATAGGATATGCTAGCTAATA
GACTAACTAAACTATTGCTCCCTTAGAAGTATAAGGAGTTTATTAATTAG
CTTAGGATAACATACGCACCCTTACTAGTAGAAGAGTATAACGAAAACCA
CCTCTATAGGCCGTATATAGAGTAATTCCGGCCTTATATTAATAAAGATA
GGGTAAGATAGGTAACGAATTAACCGGAACAACCGACTATAGGACTCCTT
TACCTTACGTACGTTACTAGCGCCGTTTCCTATATATCGCGCCTAAAACT
CTTTACGAAAACTCTATAACCTTAACTTTAACCTTCCGTATATTAATCTT
CCGGCCTCGCTTATTTTTAGCGCGCTTAATATTGCCTTTATAGTATAAGT
TATAGACTACATTTCTTATTAACGTACTATTACGCTACCTATCTAGCTAT
TATGTCTAGTTCGCTTCCTCTATAGATAGAAGCTAAAGGAGTTTTCGGCC
CTATAGAGCCTATTACTATCTCTTCCTTACCTATAAAGAGCCTAACCGAC
CCTAATAACTATAATATAAGTTAATATAGGCAGCTTCCTAGTAAATAAGG
ATCGTTTCTAACGACCTATACGACTAACTTCCGTCCTATTAATTAGCGTA
AGATTAACGCTAAACATATTAAAGACGATCTAGATAGTAATAGTATGTTT
AAGGATATACCTCCTCTAAACGAGTCTTAAGGACTTATCGCCTCGACCGA
AGAAGTATAAGGCAATATCGGCTAAATAGTTAGCTAAGTAACCCTATCTA
GAGGCTAACGTAGTAGTACTCGGATAAAGACACCTACTAAATCGACCGTA
TAAAGTAGCGCTTAGAAGAAGGCTTAGGCTAACTTCGCTCCTTATAAATA
GGTTAAGTAATACGTAGAAGTAGTTATAAGGGAAATCTACTATATAAATA
ACAGCTCTATATATACCTATAAGAGATTTAAAGGTAAAGTAGGGGATAAT
AAGCGCTCTAAGACTACGACCCTTAAGGAAATCGAGCGTTAAGTTATACT
ACTAAATGCCGACTACCTCTACTAGCGTAAAGAGGGCAATTAGTCTAATA
TTATCGACCTAGACCTCTACTTAGAAGAAGGTCGTTAAGAGATGTTAGTA
TTCCTTTAGCTATATAGTATTAGAGGTACGCCTATAAAAGTAACCCTAAG
GCTAACTCTAAAGAAATTAGCGGCTACTTTAAAGAAGACGACGGGTAAGC
GCGTACGAGAGGATAATAGCGATAAAGAAGATCCTCGACTACTAAGAAGA
GCTATAGGTTAATCGAAGACTAAGGAGAAGTTTAGCTTTAGTAGCCTTAG
CCTAAAGGATAAGAAGGAGGCTACTATACTACTAAGTAAGGTCTAAGATA
TAATCGAAGGAGGACGTAAAGCCGCTTATATCTATATTAATTAGTTATTT
ACGAAGTTTAAGGCGTACGTAGAAGAAAATACGACCTCCGACTAAGATAA
AGGGTTAATAATATGCCCTAGGGGGTA
>ltr-1_family-5#LTR/Copia [ Type=INT, Final Multiple Alignment Size = 2 ]
AAAAGGAAGGACACTTAGAAGAGAAATGCTTTAATAAGCACCCTAATCTA
TATCCTAATTAGTAGTAAGATAATAAGGATTCTTCTAAGGAAAATAAGGA
AGAAGCTCTTATATCTAAAGAGGAAGAAGAAGACGTAGAAGTCCTATACT
CTACTTTATCTCTAGAAGAAACTAGTTCTAGAGATAATTAGGTTTTGGAT
TTAGGTACTAGTAGGTATATTATTAGTAATAGGGCGTATTTTACGACTTA
TACTAATAAAGAGACTACTATTAAGTAAGGAAACGCAGGCTCTATTATAT
CCTATAGAGTAGGTAATGTTAAAATACTATTTAAAGACATAAATCGTCTT
TATATTTTAACTAACTGCCTATATATACCTAAGTTTAAGTTAAACTTAAT
CTCGTTATTATAATTAGATAACCGTAGGGTATATGCTACTCTAAGAGCTA
GCGTTATAGAGCTATTTAACTCTAATAACGAACTTCTTACTAAGGCAAAT
AAAGAGAAGTCGTTATATAAGTTAGATATCTCTATTCCTACTAGTAGAGA
ATCTAAGGAAGCTCTTTACCTAGAGTCTCTAGGCGATGCTAATTTATAGT
ATAAACGATTAGGGTATATAGGCGATAATATCCTTAAATAAATAGGTATT
ATTAGCTCTAAAAGCAATATAAGCCCTAATTACGAAGTATATATTAAAGC
TAAATATACTCGTAAAATTAGCCGCTAAAAATTAGAGAAGGCTTTAGCTT
ATCTAGATAAAGTAAGCTATAATATCTATAGCCCTATAGAGCCTACTACT
AAGTAAGGATATCGTTACTTTATTAGCTTTATAGATAGCTATAGCCGCTT
CTTAGAAGCAGACTTAGTAAAGCAAAAGTTAGAAGCCTACTCTAAGATTA
GAGACTTTAAGGTAAGAGCTAAGAATTTAGACTCTAATAGTAATAATAAA
AAGCCTCTTCTTAAGACCTTTAAAAGCGATAATACTAAAGAACTTAGTAG
CTCTAAGGTAGAAGAACTACTAAAACAAAGTAGAGTAAAACACGAATTTA
GCTCTTCCTATAATCCTAAGTAAAACGGACTTATAGAGAGACCTAATAGA
ACTCTACTTAATAAAGTACGTGCCTTATTACTAGAGTCTAATCTCCCTAA
ATATTTTTAGAGTAAGGTATTAGAGGCAGTAGTATTTCTCTATAATAGAA
CGCTATATTCCTCGCTTAATTATAAATCCCCTTATAAGGTTAGGTATAAT
AAGAAACCTAATCTAAGTAATATTCGCGTTTTAGATCTATAGCCTACTAT
ACTAGAGTAAATGCTAAGAAACTAGACTCTAAAGTATATAAAGTAATACT
TATAGGCTATAGCGACTCTAAGAACTATAAGCTATTTAACTTAGAGTTAA
AACGCGTAATATAGGTAAGAGATATTACTATTCTCGAGAATTAGTTCTAT
AAGCATAGATATACCCTAGAAAACCTAGAGAACCTATCTCTAGAACAGAA
TCCCTTTATCTCTATAGAGGATTCTAGCCTATCTCTAGACAAATCTCTAG
ATAAGGCCTAAGCTTCTCTAGGTTTACTAGGTAATAACTAAGCTTCTTCT
CTAGATTTAGGCTAAAATAAAGAGATAGATAGTTAGACTCCTAGTAATAG
AAGGAGTACTACTCTCGATTTTGACCTAGACGAGTTAAATTAAGAGTTAG
AAGACGTCTTAAAAGTACCTAAACTATCGCAAGGGGATATTAGTAACTCT
AGGCCTAGTTATACGTTAGAAGACAATAGCCTAGACGATAAATTAAGCCT
CTACGCCCTTATTGCTTTAAATAATAGCGACGATCCTACTACTTATAAAG
AAGCTATTAATAGCCCTAATAAAGAGGACTAGCTTAAGTCTATAGCCTCT
AAAATTAGCGACTTAAATCGCCTAAAAACATAGGATTTAGTCGACCTACC
TAAAGATAGAACCGTTATAAAAGGTAGGTAGGTTTATAAGACAAAAAGAG
ACCCCTATAGCAAGCTTCTTAAATTTAAGAGTAGGTAGGTTACTAAAGGA
TTTAAATAGGNATTAGGATTAGATTACGACGATACCTTTAGTAATACTTA
TAGGCCTAAAACCTGGCGCTCTTTATTCTATATAGNGGCTAATAAAGGAT
AGGAAATAGAGCAAATAGACGTAAAACTTGCNTTCCCTAATAGCCCTATA
GATAAAGAAATATACGTCGAACAGCCTATAGGATTTATTACTAAAGGGTA
AGAAAATAAAGTCNATCGTCTTAATACTGCCCTATACGGCCTAAAACAGG
CTAGTAGGTAGTAGTACCTATACCTAAAATCTATTCTAGAGAAGTATAAC
TTCTATCCTTTATATAAGGATAACGCCGCCTTTAGAAACAAAGAGATAGG
CGTCTATATAATATGCTACGTAGACGATATATTAATCTTTAGCCCTAATA
TAGACTTAGTAAANCAAGTTAAGTCTAATCTCTCTAGGCACCTAGAGATT
AGTAACTTAGGCGAAGTTAAGTACTATCTAGGNATAGAAGTATCTAGAGA
TAAACCTAATAAGACNATTACGTTAAGTTAAAAGGGTTATCTACTTAAGA
TACTAGAGAGATATGNTAATTA
>ltr-1_family-6#LTR/Unknown [ Type=LTR, Final Multiple Alignment Size = 2 ]
TGTTACGGAAGGAATGGCTGCGTGCATTGGCATGACGTAAGCGCGAGAGC
TTATATAACAATCTTCCTTCCGTAGTCTGAGAAATGCATCTTCAACTACA
CCATCATAACA
>ltr-1_family-7#LTR/Gypsy [ Type=INT, Final Multiple Alignment Size = 1 ]
ATTAGTAGCTCGGCTTACGTTCGAATCTACTAGCCTCCGGTACTAATAGG
CAAGTTCTATACTAGCCTTAGGGTACTACTACTAGTTCTAGTAAAACCGA
GTCGCTATCGACGTACTCGCTATTACGAACGTACTACGGGCGTAAAACAA
GAACTATACGGATAACGCTAAACTTATAAGACATCCTATATATATAACGA
GTAGCGCTCTTTATATATAATAACCTAAGATCGGTAGCTAATAGTATATT
TTAAGTCTAGCTCTAGGACTTTATTACGCGCTAGCTCGTACCGCTATATA
CGTATCTACCTCCCGAGTAGATAACCGATATCGCTATTAGAAAATAGGTA
CTTCGAGAGGCGTAGAAGCTACTAAACTAAGCTAGTACGGTAACCCTAAT
AGGATCGCTATTAAGAAAGAGCTCTTCTTTACTAAGAAGGAGCGTTCTAT
TACTAGTAAGACCTATTTCCTCCTAGCCTACGACCTTATCGTCTCGACTA
ATAGAGACCTCCTAGCCGACGACCTCTTCGTTAGTAGGAACGATATAAGG
ACTAGGCGAGAACTAAGGTACCTCTACTATAGAGGAAATCCTATAGATAG
TATTCGCTATACTAGACTTTACTAAGTTATAGCTTAGCCTTATCGAGCGT
ATCGTCTCGATAGTAGTAGTAACTACTATCTAGTAGAGAGACGGCGACGC
TTAACTAAAGGTACTAGCTTAGCGCGATATAGAAGTAGGCTTCTTCTATC
TAGACTACGACGATACCTAAACTAGATATACTATTACGGTCGGATAAGAT
ACCGTCTTCTAGGATATATATATGTTTATCGACTACTTAAAAGACGCTAT
CGCCTATAGAAGAGAAGTAGTAGTACGCGACTATATCCTAGTATTGCTCT
ATAGGAAGGCGTAGATATAGTATACGATAGAACTCTCGGACGTAGAGAAG
TACGGCTTAAGGACTATTAGTATCGAGTCTTAGTACTTATAACTACGATA
ATAGTTTAAGTAGCTCTTATAGAACGCTCTTAGTAACCTAACGCGCTATA
GGTATACTCTATTAGACGTAAGAGACTAACGCCTAGCGTCGATCTACGTC
TACGACGTAATATATAATATACGCGATACTAGTATAATAACTACGCTCTA
GTAACTTACTTTCGCCTATAGATAGATCGATATACTACTACGTACGTACC
TAAAGGAACTATAGGAGGTAACGACGCTACCCTCCTTTATAAAAGACATA
GATAGTTAGCGCGAGAATTAGGCGTAGCTTATAAGTATATAGTTACGGAT
AAGGACTAGCTAGGCTCTACCTAGTTACCTATCGCGGCTACTAGGAGGTA
ACTATTACTTATAATAATAACTATTCTAGAGGGTATACTTAGAACTAGTT
ACTTACCCTTAACTACGTACTAACCTATACGACTAGTAAACTCGCGGACC
CATAAGGGCGCTACTAGTACTCCCGAATCGTCTAGTAATTACTAACGGGA
GGCCTATATCCGTAAATTAGTCCTAAAACTAGACCTATAGAAGTAGGCTC
TCGAGCGAGCTAGGAATATAAGGAAGATAGCTACCTCTAATAAGACCCTT
TATAGTACGTACTAGGTACGCCGAAGCCTAAGAGGGTTAATAAGAAAGCT
AGTACGCTAAAGGAGATATAGTTATAAATAGCGAGGCTACCTACGAACTA
GACGTATAGTACGCTATAGAGTAAAGTAAAGAACTAGACGAGGACTAAGA
CGTCCCTAGTATATTAGACACGTACTACCTATAGGGAGCGGCTAACGATA
TAATAGCTAACGACGCTAAAAACACCCTATCGTACGAATATCGCTTCTAC
TATACTAACTTTGCCTTAGGTAATCGGTTATACGAGCACGTTTAGGTTAC
TAGATATAGTAAGTTAAAAAACTAGAGGCTACTAGATCCGAAAAGTAAAA
GGAACTATTACGTATACGCGTACTACCCTAGTACGTAATAGTAGACGCGT
CGCTTATACTAGAAGGCCGATTCGAACCGATCTACGTAGATAGTAGGAAC
CTAATTACTATAATTAGTCCCGAGTTTATTATTAGATAGAACTACTAAGC
GCGGCGCTAGCCCTTAGTATTACGGATACGAGGCGTAGGCGGAGCCGTAA
TTACGGTAGTAGAACAAATTTTAATAATACTATATCTACTAACCGTAGTA
CTAGGTTAGACGGCGCTAGCGTAGGTCCCTATTTAGGTATACGTACTCCC
TAGACTAAAACCTACTATGCTTCTTAGAATAGACGTAATAGTACTACTAG
GATAGATACTAGACTTCGCGAGCATACTCTTATACTTAAATAGTATATAG
AGGGTACTAATATTACCTAGAGAGAGTAAGGTAGGCGCCTTAGTAGTCGT
ATAGGCCTTAAGACGTATAGTACTACTACCTAGGATAACGTAGGAGGTGC
CTATCTAGATATTACCTATAGTAACGGTAATAGGTATTTAGATCTTCGAA
CCTAAAAGAGATAGCTTCGTCGCCTCCTAGGTAGATAGAGGTACTATTAG
GGTTATAGTAGTAAACCTTAACGTCGCTCCGATAGAGATTAAAGCCGCTT
AGCTATTAGGACGACTAGAATAAGGCTTATATATAACACTCTTAGATACA
CGATAGATAGACGTATACTACTCCCTATAGAGCTTCTACGTAGGCGACTA
GGACAAGAGTTACCTACCGCCTCTAAGAGAGTCTACTAGAATAGTAAAAC
CTAACCTATTAGAACCTTATAGGCTAGGACCGTTCGGCTTAACGATCTAT
AGTACGATAGACACGTAGGCTTTAATAGCGAGGGTACTAGAGAAATACCT
ACGCCTATTTATAGATAATAGAAAAGTAGCTAATATTCTAGAGGAGTAGT
AGATACCGATACCCCTAGTAAACGATTAGAATATAGCCGGAGCTAGACTA
GTATATAAGGTATACCTAATAGGCCCTAGGGATAGGGAGTTTATTAACTA
GGTATACGATAAACTCTACTCCTAGGAGCGTATATAGTAGACTAAGGACC
TAACTCCTTTTAGTTACTCTATCTTTATTATCTAGCGAAACGTAGACGGT
AAGAGTAAAGGAAGAGTAGTAGTCGATATACGTAGTCTTAATAAGGTAAT
AACGACGGACGCCTACCCGATTCCTCTATAGAGTAATATAATATAGGTAG
TCTCTAGAGCGCGCTATATCTCTATAGTAGACGTAACGAGCTTCTTTTAC
TAATTCTACGTAAAGCGAGAGGACCGCTATAAGCTAATAGTAGTAACCTA
CTAAGGTTAAGAGTAGTATAATATAGCTCTAATAGGATATAAGAATATAC
TACTATACGTATAGCGTATAATCGATATACTATTACGGGAAGTAGGCTAT
AAAGACTTCGTAAAAGCTTTCGTAGATAATATTATAATCTAGAGCGGAAC
GCTAGATAGTTATTTAGAACATCTCGACTAGCTTTTCGGTTACTTAGACG
CTCGCTTATTAACGCTAGTAGGTACTAAGGCGTATATTAGATTTCCCTTA
GTTACGTTACTTAGTTACTATATTAACGGCTTAGGTATTATAACGTCCGA
AGACAAGCTTACTACGATATAGGCGCTACGTTTCCTAGAGACTATAGGCG
ATCTTAAGATCTACCTAGGACTTACTAGCTAGCTACGTTACTATATTAAG
TACTACGCGTAGCTAGCCGAACCTCTATAGAAATATAAGACGGAGCGCTT
AAAAGACGTACTAATAGCTAGCTATACTAGGAAACATTATACTAGTACTT
ATCGGATTAAACCTTAACTATACCTAGTTAAATCTTTCGAGGCTATCTAA
AAAGCCTTCGCGACCTCGACGATACTAGTATACTATAGTAGGACGTAGCT
ACTTTATATACTACTAGACGTCTCTAAGGTACGAGGTTTTCGAGTTATAA
TCGTATACCTAAGGAACGATATAATAATAACTACGATTCCTCTAAGGATA
AAGGTAGAACTAATCTTATTCCTATCTAAGACGTTATTAGGCCCGGAATA
GCGATACTAGCCTACGGAACTAGAGGTAGCTTACCTAGTTTAGATAATAA
AGCGCGTACGATAGATAGTAGAAGCTTCTAAGTACTCTATTACTATCCTT
ACCGATTACGTAGCTATAATAGGTATCGCTAACTAGACTACGCTTAGCTC
TAGTACTACGGATAAGCTAAATAACCGTCTTACCTACGCGTCGCTCTACC
TATCGCAATTCTAGAACCTAAAGATCTACTATATACTAGGCCGCGAGTAT
ATTATACTAGATGCCTTATCGCGCCTACTAGTAACTAATAGACTAGAAGA
GGATAATAGAAAGGACATCCTCGACGACTTAGTAATGTCTTTCCTACTCG
TTATTAACGGCGACTCGTACGCTACGGCTACTAGAGTAGAACTAAAACTA
GACTTTAGAAAGTAGCTATAGATAGGGTATAAATTAGATATCGCTATAGT
AGATATTAGGGAAATCGCGAAAGCCTAACTAAATCCCGAATCTTTCTACT
AGGAGGATAGCCTCCTATAGTTTAAGGGACGCTTATATATCCTAGATAGC
CTTAAAGGAGACATCTTTAATACCGTATACGACTAGTAATTCTATATCGG
GGCGTAACGTATATATACGAGGATACGCGAGTAATACTTTATTAGGTAAC
TAGACTAGAAGCTTCGTAAGTACGTCGAATACTATAATAACTACCGTAGG
GCTTAAATACTACGCTATAGAGCTTACGGATCGCTAGAACTAATTTTAAC
TAAAGCGCTTCTATTCTATACGATTACTATAGACTTTATCGTTAGGCTAC
TAGACGATAATAGCTATAATATACTCGCTACTCTAACCTATAAGTTCTCT
AAGCAGGTACTACTAGTAGACGGGCATAGTATACTAATAGTAGAGGCCTA
GGTATATCGAGTACTAGATAGTCTATATAAATCGGAATAGAGATTACCTA
CGATCCTTATTATAGATAGGGACTTAAAATTTATATCGGAATTCTAGAAG
ACGGTATTTACGTAGCTAGGCATAAGACTATTAAGATCTACTAGCTATTA
CCTATAAATAGACGGATAGTCGGAGCGGATAAACTAAACGGTCGAGATCG
CCTTACGGTATTAGATAGTTAAATATCTAGATAGAACTCTAGAATAGCGG
TACGCGCTACTATAGCTATAGTACGTATTAAATAACTTAGTTAACTAGTC
TACTAGGTAGGTACCTAACGTCCTACTTTATAGATTTAAACTAAGGAAGG
CGCTAGACTAAGCGCTAGGTAGACCTCTTAGGGACTAAGAGATCTTATAA
AACGAAGTAGAAGATAGTATAGCGTACGCGAATATTAAGATAAAAATACG
CTACGACTCTAAATATAAACGATAGGAGCCTAAAGAGGGACACCTAGTTA
TACTTAACCTTAATAACTACTATATCCTAGAGGTAAGTAATTATAAGCTG
TCCGATAAACGAGTAGGCCTATTCTAGATCGAGAAAATATACGGAACGTA
AGCGTATAAGCTAGTACTACCGAAGTACTAGAAGATATAGCCGGTAATCT
TAATTATAGACCTCGAGCTAGTAATAGAGGAATAAGACCCGTACGTAGCT
AGACGAGCACGCGCTACCTATTAGGTATAGCTATAATACGAGGTTCCCTA
AGTAGAAACGCTACTAGATAAGAGGGAACGGTATATTAGCTATAACCGTA
AGGAAGTAAGCGAATTCTTAGTATAATAGAAAGGAAAGAGTAGCGAATAC
GACTACTAGATGCAATAAGAGAACCTACTAGCGCCGTTAATTAAACGCTT
TTAGCGCTAATACTCTAAAAACCTTACTTTATTTCCTTTCGACGCTAATA
CTCTAAAAACTCTAAAAACCTTACTTTATTTCCTTATACGGACGCGGAGC
CCGTTACTATATAGTATTTACTAAATAAGTGCGTATAATTTAAGCTCGCG
CTTCTATACCGGTTTTTAAAACATTAATAACCTACGATATTAATAACTCG
CGCTCCGATACAAGTTTTTAAAACATTAATATAAGTTTTTAAAATATTAA
CAAACTCTACTAACGAATACCTAATATATAATAGATAGCTACGAGTTCTA
TATAGTACTACGTAGCGACATAGCTAGCCTAAGTAAAGAACAGGTAAAGG
TAACTAAGCGTTAGCGTATATACCTAGTAACGAGCGTCGCTAAGAGGCAC
GCTAAACTAATAAGTCTAATAATAGAGGAACTTAGTAAGGGCCGTAAGAA
AGACATTAAAACGGGTAATAAGGACCTCGACGCCGTTATAACTATCTAGG
GCGAAATTATAGCCTTTAACTCTAGTACTACCTAATACTAGAAGGTTACT
ACGAAGACTATAGCTAAGCTACTATACCTAACCATATATAACGTCGCCTA
GTACGCTACGGGTATTAACTACCTATTAAATTACCTATAGGGATACGTAC
TATTACCTATTCTAAAAGGTAATATCTACTTAGCTATAGGTATACCGACC
TACGATAACATGGACTAGATAACGCCTACCTTAGGTAGTAGCCTACGAGA
GAAGAACGTAGCTAGGACCTTATAGGACTAGGGCGTAACTAAGGTAGTAC
GTATAATTTAGAAGGCGAAGTCTATTAAGGACACCGTTATCGACCTTGTC
GCCGCTTATAGCGACCCTGTTATAAGAGAAGAGATACGATAGGTACTAGC
GGAGCATAACATTGTGCTATAGGAGGGACATAATAACGACGATAAGATCC
TCGGTAAGAAGCGTACCTTAAAGGACATTACTACTAACGAGGACGCGAAG
ATAGACAAGAAGGTGAAGGTCGAGAACGTCGCCGAAGACGACGACGATGA
CTATATCTGAGCGGGTACTAGAAGGGACACTAAGGACAGTGTCAATTTCT
TTCGAATTGCGGCAAT
>ltr-1_family-8#LTR/Gypsy [ Type=INT, Final Multiple Alignment Size = 1 ]
ATTTAGTAGCTCGGCTATAGTTCATTCTCTAACCAGTTCTAAGGATACCA
ACTTTCTAAGGAACGGTCGCCCTCTAATTAGGCGTTCCGCAGATTCGAAT
ACCCACCTAGCTATTAGCTACGGCCTGTTATACTAGAGCCAGATATAGCT
GGCTAGTATAGGCTCTACACCTAACTACGCCGCGAGCTATTACGTATCCC
CTTTTAGACAAGCCGACCCTATTACTAACTAGCTTCTAGCTACTGGCTAT
CTAATTCCGGCCCTTTGTTTACTTTACGTAACTAGGGAAGGAGCTCTCGG
AAGGAGCTATATAGAGTACAATCCACGCCTTCCTCTACTCTCTAGAATCC
CTTACTATAAGGTTATTACGATTACGCGATTACTCCTACCTCGCGATCCT
TCCTACTACCCTTATCCTTCCCTCTTCCGCGACTCTTAACTTTATCCTCT
TTATCCTTAATACTAACCTCCCCCTTTACCGTCGGCGCCTCCGTAGCCTA
TCGCCGACGAGATTCGTCGTTATAACCTACGTTCCGTTATAGTCTCCTCT
ACCGGATTAGTGTAAGAGACACCGCGCGACGCTGTGAATCCTTATAAACT
AGCTATCGCGCTACTAGAAGTTGACGCGTTTACGCTTACTCTCGCCTACT
CCTTCCGAGCGTTTCTCGAGAACGAAGGATTATTAAAGAGAGTTAGGAGA
CAACGCCCTACACTCCCCGACCTCGTCGCCTTCCTTGTACGGAGCTACGA
AGCCCCGTAAGACTACTCGCCCCCTAGCTAAGCTTAGAGAGGCGAAATAG
CCCTCGGCTACCCCTAAGATTAGGTAGTAGACGCCTTAGTCGTAACTTAA
GCGGCTAAACAAGTTCTTAGGACACTTCCCGCGGTACAACATCTGCTACA
ATTCGTAGTATAACGGCCGGCGTAAGAGGCCTAGCCCTAATAGGAGGAAC
GATAGGTAGCCTAGCCTAAGTAAGAGGAGTAACAATTAGTCGGTAAGGCA
TATAGGTACCGCCCTATCCGCGCTTAGACTACCGCTCGACGTGCTACTAC
CGTATAACGTCTATCGAGAAGACTCTAGCGCCTACGCACATAGTCCCCGC
CTCGTACTAGACTAGCGTTCGAGTAGCCCGAGGCCCTACAACGAGTAGAC
CCGTCTACGGACGATAGTAGGAGTGTCCATTCTCCTCCTCTATCTCTATC
TTACCCCCTTAATAGTATACTACCCGACCTACTACCCGCGATAGACGGAT
AGTAGCGCCGCGACGCGCTACGAGCTCGTATAGAGAGCGAGCTAGACGAG
GAACGTGCATAGGCCTAACGCCCCTAGCGTCCGCTATCGCCTTTATACGC
TCTACGAGCCCTATCTCTACTAATGGCCCCGCGTCCGCTATTACCTTAAC
TTGGCCGGGCTCCCTTCTAGATCCGCCCTACGGAGGCGCTAGCTTAACCG
CGACTACGATAACAAGTACCGGCCCCTATCCTAGTAGCGCCCGTAGATCT
ATAGCGAGCTTTCCTCGACGAGATCTGAGCTACCTTAGCCGCCTACTATA
CTAACTAGGAAGCACGCTTCGACCGCCTAAGAGAAGAGCAGATTATAAGG
GAACGCGACATAGAGGAGGCTATAAGGGCGGCTATAGCACGGGTCGAGCG
ACGTGCCTTAGGCCGTCCTAAGCCTACGCCCTTAGAACTAAGACCCTAAC
CTCGTTAGGTTATTAACCTTAACGACCCGCTAGAGCGCGGCCGTATGGAC
CGGCTATAGAGAGCGGGTCTATACCCTAATAACCTAGCCTAACGTGTGGA
TAACGCGGCCTAACGTGTAGATAACGTTGCCTAACGTGTGGATAGCGTAC
GGCCGTAACGCTAGCGCGCGCCCGTAGGGGTACCGCTACTAGATAACGAC
GACCCTAATAATTTCTCCTATTAAGGAGGACGCCGTGACCGCTACGACCA
TCGTGACCGACGGGACGGCGACTATCGCGGCCGTGTCTAATAACGACGCT
AGCGCGTCCCGTCCGAATCGCTACTAGACTCGCGCGGCTTAGGACACCTC
TCCCGGTCGCTATAGCGTAGCCCTAGCCGCTAACTACCTTTCCGTATAGA
GGAGATCGGTTTCTTCTATCCGGACGCCGGCTCCGTAGACCTCCCTAAGG
GCGACATTGTAGACAGAGGCGGAAAGACCTACTATAGGTCTATACATCTT
TTCTTAGACGCGGCTAAGGACTATGCTCTACTTAATAGTAGCCGTTAAAC
CCGGACATATCTCGTTAAGTGCTTCCGTGGACTAGCTATGTAATAGTTCG
TAGGCGAACTCGACGAGGAAGAACGCTAGTATTTACGCGGTAGGTACGGC
ATCGATCGCTAGGAAACCGTACTACGAGCCAAGTTCTAGCTACCCCCTAC
CGAGGCTTTAGCTAAGTTATAGTATAAGGGATACGATTAGTAAGACGTCT
GGGATAACCGGCTACCTAGCGAGTTTGTCCTTAACGTAGTAAGATAGGCA
CGGGAAGCCTGTACTACTAACCGCTAGGCCTAACTTACGTAGGCCTAGAT
GAAGATCTATTATAAACTACGGATGGCTATCCCTTACCTAACGCCGGAAA
CTACTATAGACCAGTTTACATCTTAGATAAAGACGTAGTTGTTTAGCTAG
CGATAGATGCTACGCAGACGTACTAGAGGTAAGTACTAGTCGAGACAATA
GGAGCCGCGGACGTTACCTACCTGGACGACGTAACGTAATACTAGCCGCT
TCGGCGGACGTAATACGGAAACTCGTAGCTATAGAGATTTTAGCCGCGGC
CGAGAGCTAGTATAACCTAATAGATATTCGTAGCGTCTACGAAACACCGA
CCGGGCAAACGAAAGCGATCGCCGTCGCCCTAGTTAGGGTTAGGACTAAA
ACGGCCGTGCTATTAAATAGGAGGCTAGTAAGCCTAACGATAGTAAGAAA
TAGGTCATCTACTATAACTACGGAGAACCGGACCACTTTTTACGCGATTG
TAACAAACCCCGTCGTAATCGCCTATAAAACTACTTCGCGGAAGACGACT
AGGACCCGGTTAATAAGGATAGCGATTATGACCACGATCGCGATAGTGAC
TAGGGTAACGGCTATAGCTAAGACTCTAGACACTAGGGGACGATACTAGA
TGTCCATGCCTACTTTAACGACATAGTCGACTACGACGATAGCGAGGAGG
AGGATTTTAGCCCTCCTACCGTCTTCTTAGCACGGGCTATAGTCCTAGAG
CCCGCGTCTAGCGTTAAACCCTTCGCGGCTAAACTATTAGGCTAGAATTG
CCGTTACCCGATATACAAAAAGGCGTTTCCGACGCTAGCCTAACTAAAGG
CGTACCGTTCTATCTACGAGTAGGCTCTACCGCCGACTTAGGTAGAGGTA
ATTAAGTCTATAGCGACGTTTGCTTTAAAGGCCGGATTCGTATTCCGTAC
CGCCTACTTTCTCCGGATCTATATCCGTCTTAACATGAACGGCCAAGATT
ATACGGTCTACCTAGACATAGGCGCTACGCTCTTAATTATCGACGACGAC
TTTCTGTCCGAGAACCTCCCTTACCTACCTAGGCGTCGTTTAGCGGAGCC
TATCTAGGTTAAGGGTCTGTCCGCCGTAACCGTATATTACGAATATATAG
ATCTCGACATATAGCTTCCGGCCCTACTCGACGGTAAGCGAGTACTAGTC
TATATAAAATACGAAGTGTATATAGTGCCGTCCTTATAACCGAAGATGCT
CGTAGCTATAGACATTATCGGACCTTAGGGAATTAAGATCGATCCTCCGC
GTCGCCTACTTACGCTCTAGGCAGCCTATAGCGCCAAGGCCCCCCTCCTA
GTGAAGCGCCGAGATCAACTAGCCTTCCGAACGGTGCTCTCTACCCCGGA
CGAGCAGCTTACCGTCTAGGCTCGGACTATGGCTAGAATCGCTGTCTAGG
CCCGTGAACCTATGCCGGCTAGCCGTAACTTCCTTCTAGACTAGCAAACT
AACTTCTTAGGCAACTAATACTACGACGTTAGCGTATACTCCGCAGTTAT
AGACGCTAGTACCGAGGCTGTTCTAGTACGGAATGACTCGGACCGCGACG
TGATCATTCCGGCCCGTATAAGAATAGGGGTGCTTACTAAAATGTCTTAC
TATAGAGCGTACCTAGCCGACGCCGATTAGTATGAACTAGCCGGCCTAAC
GGATTTTAGTAGGTAGAGTAACTTTACTCGTAAGACTAGCGCCGAAATAT
CCTTATTAGCCCTAGCGATTCTAGACTAGGCTAACGAGCGCCTTTTGCCT
AATAGGGCGACCATCTATAGCTCACCGAGCTAGTAGTAGTAATACTAGCA
ACTTTTGGATAGGCATGCCCGCCTCTTCGAAGATAAGGGCACTACGGTCC
GAGTGCCGGCCTCTAAGCATATGCTAGTAACGCTTCTACCTAGGGGAGAA
GCCTACCGTATACCTACGACCGTCTATCCTTTGTCCGTACCCGACCGCGC
TATAGTCGACAAGGCATTTAACAGCTTGTATATATAAGGCAAGATGTCCT
ATACTACTTAGCCGACTCCTTTTAGCTTTCTAGTTTTCGTGGTCTAGAAG
ATTACCGAGGTTAATAGCTAGCCTATCCGGAAGGGACGCGCGGTTGTCGA
CATCCGCGGCCTTAATAAGCTAGTTATTAAGGACGTATATCCCTTACTAA
GGCAAGAGGACATCGTAACAGCCTTAAAGGGTAGCTATTATATTACTATA
ATCGATGCAGTATCCTTCTTCTACTAATAGTAGGTGGCCGAGGCGGATCG
CTACAAGTTTACCGTTAATAGCTATAGAGGCTAGGAACAGTTAAGTGTAG
CTATTATGGGTTTCGCTAATAGTGTTCAATACGTATAGAGATAACTGGAC
AGAATCCTTAAATCATTGTCCTACTACTCTCGTGCCTATATCGACGACAT
TGTTATCTTCTCTACGACCTTTAAGAGTTATCTTTAGGACTTAGACGATA
TGTTCCAAACACTAAACGATATGGACGTAAGTATTTTACCCGCTAAGACG
TTCGTAGGCTTCCCCTTAGTAAAGCTACTAGGCTAGCGTGTTAGTGGCCT
AGGCTATACGACCTACGAAGAAAAGGTTAAAGCGATACTAGACCTACCCT
TTCTAAGGACTCTAAAGGATCTAGAGTTTTATATTAGGATTACAGGCTAG
TAACGCTATTATATCCCTTACTTCTTATACCTTGTAGCCCCTTTCGAGGC
GCGTAAGAAACAGCTTCTCTAGCTTGCCCCTTCTAATAAGGGAAATCCGC
GTAAGCGGTTTATAGCTAAGACTCTGGCCTAGGATAATAAAAGTAATATG
GCTACCGCCTAGCGATCGTATCTTCTATTACAAAACATTTATAGGGAGGC
CACCTTCCTTTACTACGCAGACCCTAACCGACTACTATATATCGATTTAG
ACTCGAGTAGACACGGCCACGCGGCTATAATCTACATAGTCTAAGGTGAC
CCTATCCCGGACGCGAACAAGCCCGTTCGTTTCCCTAATACGGTAGTATA
GCTAGTATTGTTTCTAAGTAAGGCTCTTTCCGACACGGAGTCTAGATACC
CGGCTACGGAGCTAGAGGTCTCCGGCCTGCTCTAGGTGGCCCGTAAGGCC
AGAAACACCCTATAGACTTCGTAGGCCTCGGTATACGTTTTTACCGACTA
CATAGCCGCGCTAGCTATTACGATAGGCGGTTCTTTAACGACGACGACGT
CCGTAGACAGGCTAAACCTCCGTCTAGTCCGAGCCGGCTAGTACTTGTTA
TAGTTTTAGCGACTATACGTAGTATACTAACCGGGCCGACTCCACGCTAT
CCTAGACGCCCTTAGTAGGTTCATCGCTAATCTGCCTAAGGGTAGCTACG
ACGACAACTTAGACCTACTAGCCTATAACGACCCCGACCCGGAACGCGAC
GCTATCTAAGTTCTAGACAACCCGACCTACTTAGCGCCGACCGCGTATAC
GGACGGCTACTATTTCTAAGCAACTATGCTAGACGAGCGGACCGGCACGG
TATATATATCGGCGGAAGTAATAGTTTTCTACTCCGTACTAGTCGAAATG
TCGGACGAGTTTAAGGCGGAACTCCGCGAAGGCTACTAAGCGGACCCGTA
GTAGTAATAAAGATAGACTTAGCTCTAGGCGGTAGAACAGCGCCGGCTTA
TAGCCCTTGCCCCTATCGAAGGAGATAACGTTAAGGCCGAGGCTTCTTAG
GCCGGTATACCTAATCCTTATAGAGGAGAGTAGGAAGCCGTACCCTTAGG
CTTATAGTTTTTCCTCCAGGCTGACCTTATCTATTTTAAAGATAACACGG
ATAGCCGTGAGCGCCTCTACATTCCGCGGCTACTAATAGCGGAGATTTTC
AAGATAGCCTACAACGATTACTATTATGCCGGGTTCTACCGCGCATATGC
CCGTATATAGGCCTCGTTCTACATTCGCCGCCTAGCCTATAAGCTACGTA
AGTATATTAGGCACTATCTAGACTGCCTACTTAATTAGACATATCGGCAC
CGACCGTACGGCGAACTTCACCTAATTTACGTAGTGCCCGTACTAGATTA
TACTGTTACGGCCGACTAGGTCTACGGCCTACTACCCGACGCCGACGGTT
TCGATAGTTTCTTAACCGAAACGTACAAGTTTACGAAGCGGGTAATCCTA
ACCAAGACCAAGTTAACTTAGAACGCGGCGGAAAATGGGGCGGCGTGGAT
ACATAGCTATGTAGTTAACGAGAGATCGCTACCATCTATTATAATAGGCG
ATCGCGACCCTATATAGATGTCCGACTTTATATAGGCCGTATTTAGAAAG
CTAGGCACGCGTTTCCTAGCTACGACGGTATACTACCCGTAGTCCGACGG
CTAGAGCGAGAGAACTAACTAGATAGTGGAAATCGCTTTACGATTCTTTA
TTACGTCCTTTCTAGACACGCCGTAGGTCGAGGCGTTACTATATATCTAG
GCCGACCTTAATAATAGCTATAACGCGTCTACGGGGGAGGTACCTAACGT
GCTTATCTAAGGCTTTAAGAATAATCTGGACGTATTACTCCTCCTAGCCG
AACTACCTACGGCCGACTACTAAGTACTACGCTAGGAAGCGAGAGACGAG
GCTACCGACTCGATAGCGTGGGTAGCCGCCGCTATGAAGGAGAGATACGA
TGCGACTTACTAGCCCATCGTCTTCCGGGCTAGACAACGCGTTCTCCTAC
GCCTATACCGGGGATATAGACGGCCGGGCGTAACTAACCGTAAGTTCTTA
TACTAGCGTATTAGGCCATTTATAGTAGACAGGCCAATTGGCCGACTAGC
TTATAGGCTCATCGTACCGCCGACGTGGCGCGTTCACCCTATGGTTTCGG
TAGCCTAGTTAGAACCCTACCCCGAAGGTGACCCGTACTAAAGAGAAATG
CCTAAGCCTAGCCTAGTATAGGCTAAGGACGATAACGAGGCACCACATTA
CGAGATTAAAAGATTGCTAGACCGTAGAGTTGTTCGTAGCCGCCGCTAGT
ACTTAGTTAAGTAGCTAGGGTACAGCCACGCACATAATGTATAGTACGAC
GTGGACGACCTAAGAGATGCCGTAGACCTCGTCTAGAGTTACGACGACAC
GCATCTAGCGCTAGAGCAGGTTCGATAGCGAAACCAACGGCGGGTATAGT
TATAGTTACCGGCGCGGGACTAGAATAAGCGAGGCTATAAGAGCGACTCT
CGGCGCGCGCGGCTAGGTAGACCGCCGTAGGAGGAACAGCGACGATACAA
CACTCGGCGAGGACGACCTCCGGAGCGTGGCCGCATCCGGAGTAACACTT
TACCTTAACGCCTACATCGTAGGCTTATATAGAATATCTTTAGTCCGCGC
TTTACTTCCTTTACTTGCCTTACCTCGCTTAGCTAGAAGCTTCCGCGCAC
GAGCTACCTTACTTTTTCTGCGATATTCTAGCTTGTAACTTTAAATTCTA
ACCTTAACTCTTATACTAACACCGACAACGCGACATTAGCGTAGACTCTA
CTCGTGCAACAGTTACTAAGTACTACTAGGCACTAAACATCGCTCTACTC
TACTACCTACTACCGCCGGTATGTATCGCACCTCACGGTGCTTAGTAATT
AGCGCGGTTGCGTAGAAAACGCCTCGCGCGACGGTTAACCCGCTACTCCG
TAACTACTTCGTACCTTACTACTCTACGACAACTTCTACGACCTTACTAC
TTTACACTTGCCTATTACTTCCAGACCCGTAGCTATAGCCCGCTTACTTT
AAAAAGATAGCTAACTACTGCCCGAGGGCTAACGACGGTAGCCCCGCCGC
CTAAGCTACTATATAGAACTAGATAGTTACCTAGTACCGTCTAAAAGACC
TCGACGACCCGGTAAGCGAGGCGAAGTTGTAGTCTAGCGTCCTCGGCCTC
TCGGATGTTCTAGATTAGACGGGAACCGTCTAAGGAATCGCATACGAGGA
TATAGCGGCCGTAATTACGGTAATCCTTAATAAAAGCGAAACGGAACGTA
CGACGGCGACTATTTATCTCTTCGAGTGGACTAGAGACGCTGTCCTATAC
AACATTAACCGAGTAAGGACCTTAATACCGGCCGAATTCTGGCTAGACCA
GCCCTACGTAGAGCTTTAGCTTTAAGACGGATAGGAGGACAAAATTTTGG
CAAAAATGGTCGCCTAGCGAGCGTTCCGTAGACTTAATATATAGACCGTA
TTAGGCCGCCAAAAGATGCTTTTAGTATAATAGGCTAAAAAAGACCTATA
TAATAAGCGAGCTAAGGATATAGCACGGCGCTATAAGTTCTAGACCGAGT
TTGCTACAGACTTGGCCCTAGCTAGCAACTTCGTACCGGCTAAGACGTTA
AGACTAGTCGCTAGCCCGGACGTCTCCGAGTTCATAGTTAAGCATATCCG
GCAATTGTACTAGACCGGAATATAGGAGACTATAGCGGCGTAGAAGGCCG
CTAACTAGGCCGTACAGACCTTCCTAGTCACTCTAAGCTAGGCCTAGTCG
ACCGAGGCTAATACTGCCCGTACCCTCTCCGAGGCTAACTATATGGCCGA
TCGCTTAGGCGTGACCGTAGGTAAGGTGTAGGCGCTAGGGTATCCGGACC
GGTTATAGCCGGCTTACGTCGAGTACCTAACAAGATTCGCTATAAGGAAG
CTACTAGTAATAGACGATACACTAGAATCTTGCCCGACCGGCCTAACTAC
TACACTTAGTCGGCTCCGCTACTATAACACCGGTAACTAGACCGTATTAG
TCCAGCCGGTAGTAGCTAGCCCGAATCTAACTAACTCCGTAGTAGTGTTT
ACGGGCATAACTAAGTCCATGTTCTAATTTGTAGACCGTAGCTTAACATC
TTTCCCGTAGCCTACGCCGGCCGACTTCGCGTTATAGAAACTAGATGTAC
CGGTCGAGCGTAAGAAAAACCTAACATTCCGAGCGCTATTAGTCCTCCTA
GTCCCGGCCGTACCTACTACGCGTTCCTCCGTGTCTAAAGCCGACGAGGC
TATCCTAGCTAAGCGGTAGAAGGTAATGTACTCTGTAAGTTAGTAGGTTG
ACGATATAACCGGCCAAGATACACCTACTAGTAAAGGAGTCCATACCTTT
ACGTTATACTTAGGGTTTTAGCTATTATCCGGTACGCCCGGCGTACTATA
GACCGCCGCGCCTATCACTCCTATACCGCACACCTTCGTGCCTCTAGGCC
CGGCACCGCCTACAAGCCCTACGCCGTCCAACTTTGCACCCCCGACTATG
CTATATACCTTCGTGCCTCTAGGCCTGGTACCGCCTATAAGCCCCGCGCT
ATCTAGCTTTGTACCCCCGATAAATGGACACTTTGGCTAGGAGTTTGCGC
CTCTAGGCCCGGCACCGCCTATAGCCTCTACGCCGTCTAGCTTTGTACCC
CCGACGAACTTTAGCTAGGAGTTCGCGCGTACTCCGGTACTAGGCGACGC
CGGCCTATTAGGACTAAAGAGAAAGACACAACTATTAGGTAGAAGCGCTA
GGCCTAACAAGAAGATAAAGGCGAAGGGTAAAGCTAAGATCAAGCCTAGT
CCTACGATCCGGGCAGGTTCTCCGCCGATCACTATTAAGGACGATAGTAA
TAATAACTCCGAGCCGGACGTATAACCGTCTATAGAACTACGGTTCTAGC
ATCCAAAGTTCCCTTACGACTATGCCGCCTTTCTAGACAGGCTAGACGGC
TTTTCTAAGAAGACTATCGGTCCCGCCCGAGTAGCTAACATCCTAGTCTA
CTATGCCCTAGGTGTGATTATACCGACGACGCTTCCCCCTAGGGGATTAC
GGCTCGACGACTACGCCGTCGGTCGGTTACTACACCTTAAGGATAAAGGC
GCCTTTAAACGCGGCGCTCTATAGGGACACTAGCCTACCGATTTTGACAC
CAAAGACTGTCTACGCCCGTGGCGCCGACCCGTAGGCCGGCTATACCTTA
TAATTAATAGGGCTAGATAGATATGTTACGGCGTAGCGTACGGTACACGC
CTACTCCTAGGTTTAAACGATTACTAGGGCAAGCTGGACATTAGGTCGGT
TACCTAGCGGGAATAGGACGGAGCCTTAATTACTCCTTCTATAGTTCTAG
CCCTCTAGGGTCCGGAGCACTTAGCCTCTATAGTTAATCGCTAAGCATTC
CTACCGACCTTAGCCTAGGAGATTACTAAAATGGCCAGATATCTAAAGAC
TAAGGCACCTCTAAAACATCTGGCCACTCTCTTACTCTAGCTAGTTAACC
TATACGACCGTGGTTTGTCTAGCAAGGTCCTAGAAAGTAAGGAGGACCCG
ACATAGGCCGGTATATAGTTTCTACTAAATGCGATAACCTTCTCCGATTT
GGCCGTTCGGAATTGCGTAGAGCTATAGAACGAGCCCGAAGAGTAACGAA
GGGAACTAGGCAGATAGCGATAAATAGTGAAGCATAACTACGACAAAGGG
TGAAGCGATTAGGTAGACGGGACTATAACAAATAGTAAAGCGTAAACTAG
GTACTTCTACGAGGAACGACTAGGGCTAGATTAGTAGTTGGTGTTACGTA
GAGCTACGAAATAGTAAAGCGTAAATTGGGCACTTCTACGAGAAACGACT
AGGGCTGAATTAGTAGTTAGTAACCTGGCGCTATAGATAGCTACCTTCCT
ATTTTAATAGGGGGGGTGAT
>ltr-1_family-9#LTR/Unknown [ Type=LTR, Final Multiple Alignment Size = 2 ]
TATAAAGGTATATATATAGCAATATATAGAGCGCCCTCCTAATAAGACTA
CTAGGATATCGTAAGACTAATTCTTGCCTCCTTTCGGATTATAGGCGTAT
ACGATAGTTATACTATACGCTAAGCCTACGAGCCTTAGGCAAGCCGAGTA
GTTCGACTTCCCCTAGCTCTTATA
>ltr-1_family-10#LTR/Gypsy [ Type=INT, Final Multiple Alignment Size = 1 ]
ATTCTAATTCTTTACCTTCTAAGAGTAGCGATCTATAGAGGCTAATAGCT
CCTAGACGTAACGCCGCTATAGCGTAGACTAGGCATATTATAGGCGAAGT
AGACGAATATAGTAACCTAGTAGTAGAGACTAACTAGAGTAAAGACTAAG
ATAAGTCTACTAGGGTAGCTAAAGATAGCGCGTAAGTAGAGCGCTTATAA
CTCGAAGCGGAAAATTAAGAACTACGCCGTCGACTTAAGGTTCGTACCTT
AAGACGTAAGAACGACTACCTTCTTATAGAATTAGAGGCGCTATCTTCTC
TACTAAGCACGATTAGTATTAACGACTATAAGGACGAAGCTACTACTAGT
ACTATAGGTAGCTTATTCTCTAAGAGCTCCTTACGTATACTATATAAGAG
CTCTAAGGTTAGAGAGCCTTATACCTTTTAGGAAATAAGAAGTAAGCTAG
TAGATAGCGTAGAATATACGATCGATCTATAACCTAGTACTATTCTACCT
TTTAGACCTTTATACTACTAGTCGGGTAAAGAACTAGAAGAGTTAAAGAG
CTACCTTACTACTAGCCTTAAACATAATTAGATTAAGCGTAGCGTTAGTA
AGGCGGGTACGTCTATCCTATTCGTACTAAAGAAGGATAGTTAGCTAAGA
CTATATGTTAATTACCGAGGATTAAATAAAATTACTATTAAGAATAGGTA
TCCCCTACCTCTTATTAGCGAGACGCTAGATAGGCTTATCGGAGCTATAT
AGTTTACGACCTTAGATTTAGTAGATACGTACTATTAGATTCGTATTAAG
CTAAGCGACTAATAGAAGACTACGTTTCGTATATACTATAGCTACTTCTA
ATATAAGGTAATGCTCTTTAGCTTAACGAATACTCTAGTAACGTTTTAAG
TATATATTAACCGTACCCTTATAGGCTTAGTCGATACATACTATATAGTA
TATCTAGATAATATTCTTATCTATAGTAAAGATAGTAAGAGTTACGTATA
TAACGTATACGACGTACTTACGAGACTCTAGAAGTTTAGACTCTATCCTT
AGAGAGCTAAGTATAAGTTCTAGTAAAAGGAAGTTAATTTCCTAGGCTTT
ATAGTTACTACTAGAGGCGTAATAATAGATCCGCGTAGGATAGACGTAAT
CGTAGCATAGCCTAATCCTATAACTCTTATAGAAGTATAATCCTTTCTTA
GGTTCGCTAACTTCTATTAGCGTTTTATCTTTAAGTATTCTAGGATAGTA
GTACCCCTTATAGTACTTTTAAAGGGAGCTATCGGAGGGAAGAAGCTAGG
TCCGCTTAAGTAGACCGTAGTAGAGGAGTAAGCGTTTATAGAATTAAAGT
ATCGATTCTCTATAGTACTATTACTAAGACACTTCGATCCTACGCTTTAG
TTACGACTCGAAAGCAATGCTTCTAATTTTGCTATTATAGTAATCTTAAG
TTAGCTATTTAGGTCGGAATAGTATCCGATTACGTTTATATTAAGAAAGA
TAATTCCTACTAAGTATAACTACGAAACGTATAATAAGGAACTACTTATA
GTAATAAAAGCCTTTAAGATATAGAGGCCTTACCTTAAAGGCGCTTCTTA
TACGATTAAGGTACTTATCGACTACGCTAATCTTCGTAGATTTATAGGTA
TAAAAAAGTTAACTATAAGACAAACCTACTAGGCTACCTTCCTAGTAGCT
TTTAACTTTACTATTACGTACTAGGTAGGTAAGCGTAACCTAGCTAATAC
GCCTTTAAGGCGTAGCGATTATACTAAGGAAGTAGCGGAAGTTATAAACC
TACTACCTATATTATAAACTAAGTTATAGTTATAGGATAATCGAAGTATA
GAAGGCGTAAGTAACTTACTTATAGCTCGTATCTATATAACTAGTAAAGA
ATAGTACTACGGAGTACTAAGGAGCACCGACTCTAACTAATAGTAGTAGT
TTACTACTTCTATATAGGTTATAAGTCTTATCGCTAAAGGCGAAGAACTA
TATACTAATATCTCTAATCTAATCCTAGGGTATACTCGCGTATTAGTATA
AGCTAAGTCTAACGTAAACGTAGTATACTCGTAGGCGATAAGTAATAGTA
GTATCTTTAAGTAATATATTACTAAGAATAGGAACTTATAGATAGAAGAT
ACGCTATATATACCTAAAGACTACGCTTTACGTATATAGGTAATCCGTAT
ATACTACGACGATATCCTCGTAGGATACTTTAGTAAGGACAAGACTATCT
CCCTAGTCCGGAGAAAGTATACGCGATAGGCTAGATTACGCGTAGCATCT
TATATAACTAGATATAAGAAGAAAATATAGCACTTAAGCGAAGAAGTCGC
TAAGAGTAGCTCCCTAGGGGAGAGGAGATAGT
>rnd-1_family-5#LTR/Gypsy ( RepeatScout Family Size = 628, Final Multiple Alignment Size = 100, Localized to 11943 out of 12219 contigs )
TGTTTTATTATTATACTTACNACTACTGTTTTATATACTATTAAACTGCC
TACGGGCTTCTACCCGTACACTTGTTTCTCTCTCTCTCTCTAAACCTACT
ATAGCGCGTTCTACGCTTTCTACTATAGAGACCGACGTACATCTCTACTA
CTACCGCTAGCGCGTAGGCCCGCCGCCTACGTACTACCCTATCTTGCCTA
CTACTTATACGTAGGGCTATCGCTAGACTCCGGTCCTACGACCTACGTAC
AAAACTCGCTATTCGCTACCCGGTATTAGTATAGGTTTGTGCGCTATATA
TGGAGCCGAAGGTGGGGCTACGACACGCCTNTATAAGAATGGAATTAGAA
TACGCCGCACTTAGGTGCGCTAGGTTTACGCCGCACTTAGGTGCGCTAGG
TTTACGCCCTGCGTAGGTTTATACGTCCGAGGCAACACGTCCTCGGCGTA
AGGTTTATACGTTAATAAGGCAACTTAGCGTAAGGTACTATAGGGATATA
GTGTACTATGACTTGTAAGCGGAACAAAGAAACGCTTAGGTTAGTATGTT
CGTACGAAAAGCGCGGCATGTTTATACGTACGAGGCAACGCGTCCTCGGC
GTAAGGTTTATACGTACGAGGCAATATGTCCTCGGCGTAAGGTTTATATA
GGAATTAGTATACTATAACGTGCAAGTAGAAGAAAGAAATGCTTAGGTTA
ACTTATATAGTACTAACGCTATAGGAGCGGTAACGATCGACTCCCTACGG
CCTAGGACGACGAAACGTATACGGGTATACGCGAGACCCGGAAACAGGAC
AAGAAAGTTCCGGAGCAATGCTCTATATGCCTAGATCCGGAGAGGAAATA
AAAGAGCGAGGATATAGCTACCGCGGACTGCCGTAAGATTGCTAGGAAAA
CTCTTAGGGTGCCTTAGATATAAGTGCGGCTAGGAGGGGATCTATAGCAA
AATTAGGCGGTATAGACAACTATAACTCGCGAAATTGGAATTATAGGGCA
TAGGATTATTAGTTTATCTTATTGCACTTAGGGGCCTCGAGGGGAGGCCA
AATATGGAATTACTAACTAGGTATTACTAGTCCGGCCCCTAGGGGCCGGA
CGGTAGTTACTAGAAGAGGGGACGCTAGAATGGCCGTATATATCTAGACG
CTAGACTTTCTTAGAATCTGGAACCTATAAACTGCTTATTACTACCTACT
ACCTACTACGTCGACTAAAGCCTATAATCTATTATATCTACTCTATCTAA
AGTACCGCTACCTAAGGATGCCGAGAATAGTAGCTAGACTACTAATAGCG
TACCTTAGGAGGGCTATGTCGACACTCGTAGACAACCGGCACGGTTTGGT
CCTAGTCCTCTAGTAGCAACTAGTATAGTAGGCAGTTAATAGGACTTTGC
TTCCCTTATATAGCAGATTCTACTCGCTAATTAACTAAAGCCGCCTATAC
TAGGCATAGAGCAGAATTACTACTTTACTAGAGAGAATGCTACTAAGTTC
TTAGAGCGGTTTAAGCTTACGAAAAAGCATTATAACATCTAGGATATAAA
TAACCAGGCTACGGTTAAACGCCTAATCTCTAACTACTATATCTCCCTAC
GCCTAGAGATTAAACGCTTAGAATAGGAGAACTTGGCCGAGTTTAAAGCT
GCCTTTCTAGACCTCTTTATTAAGAGTAACGCCTATCGTCTTATCTAATC
TAGAGAGTACCTAGAGCAGCTATGCCGTAATAGGAGATCTAAGAATAATA
ACCTCCGCGAGTTCCTTCGCTAATTCCGCCTTACTTTAGAGGCTATTAAT
TCTAAGGACATAAGTAAGCGTAAACGGACTAGACTCCTATTATATAGACT
ACTAGAGAGCATATCTAAGAAGCTATATACTAAGCATAAGATATACCCTC
GTAAGCCGGATAGCTATAAGAAGTTCGACGAGATCTTTAAGTCTACTAAA
AGCTATATAGACGGGTATAATAGTTACTAGGAGGAGCAGACTCGCACCTC
TACTTAACTTAAGTCCCTATAGAGGTCTATAGCTAAAGCACGTCCTACCG
AGGCTACTACGGTTACTATAGGCCTAACTTGGTCCGACGACGAGTTAGTC
CGTAGGATAAACCGATTAACCCTTAATAATACGAGGCTTTTATAGCGTTA
GGGTCTATATAGTCTAGCTCCTACTACTATCTAGCCTATAGGACAACATA
TAAATCTACCCGTTTAGGATAGTAATAATAAGTAGCACTAAGTAGTAACT
ATCGGCGCTTACTCTAGATATATTAAGCCTACTATAGCTACGCATTTAAC
CGGCCGTTGCTTTATCTACTATAGCCCTAATTATCTTACGGGAGCCTATT
ATACTAGTAGTCCGGTAGCGCACTTAATTTAGTAAGGATAGCTTACTCGT
AATAACTTAGATAGACTAATAGTCGTCTAGGGCAATACTAGTAAGGGTGT
TATCGTCTAGTATCTAAAGTAGGATAGTTCTACTCCTCGTATATACTATA
TCGACTAGGCTATTCGCACTTACCGAACTAGAGGTAAGCTAGTCGAGTAT
CCGAAAGGTCTGTTCGTCGAGGAGTGCCTTTAGTAGTTAATAGGACGTAA
TATAAGTTAAGTATAACCTAGCTCTATAAAGAGAAGCTCGGATTAGACAC
CTACGGGCACGCTAGACTATTAGAATCCGCTAACTATACTACCTAGTCCG
TCCGGCCCTAGGGGCCCGACGGGACCGACGGTACTATAGATTAAGGTTAA
CTACCTAAAGCTGCCGGATTTCTGCTCTACTAACACTATTACTTCTACTA
ATATAGTACGCTTTATAGACTAAGATAGCGAAGGTAGGCATACTAGAGTT
AAGGAAATTAAGGATACGGACATGCCGGTCTAGATAATAGCCGCTAGAAT
CGATAAGGGCAAAGGGAGGGCTCTAGATAAGAGAGCTCTAGTTCCGCACG
TTCCTAGATCTTAAGACTAGGTAATTAATAGTCGTATTAAAGCTTAGCGC
GGAGGAGCGTAGACTAGGAGACCTACTAGGCATAGTAATACTAATCGGTA
TAGGATTAATAAGGACGACCTTACTAATCTATATAACGAATTAGTTAATA
AGCGGAATAAGCGAGAGGATGCTACGGCCGCCTCTACTTAAAGGTCTACC
TAGAGATTATAGACTATAGAAGCGGAAGACTATAGCTTAGATATCGACAT
AGGTAACGAGGAAGAAGCTAGTCTAGCTACTCCTCCTATTACTAAAGCTA
GGAAAACTCCTTAGAAACAGAGGCTAGATAATTAGGTCCGTACTAAAGGT
CGGGAAGCAAATAATGCTACTCCTCGGAGGTAGAAGCTAGAAACTAAGCT
ACTTCGTCGTATATTAGAAACGACGTTTCCTATTACCCTTACTAAGTTTA
TCCTACTAGGTAGTATTAAACTAACTCTAAAGGGCCTATAGGATACGATC
CGTACTAATAACGACGAACTCTAGTAGGCTTTAATAAACGACACGGTAGA
TATATATACTACTAGTATAGATCTTACTAGGCGAATTAATACTAACCTAC
CGAACTCTATTAGGGGTAGGAGGTTAGAGCCGCAAGTTATATACACCCGT
GTTCGGGAGTTAATGCCTAAAGCGAGCAAGGTAGGCATTTATAAGTCCTA
TACTACGATTCGTACTAATAGGGCGGTGCTTATATATACCGGTAAGCCTT
AGCTAAAAGAGGAGCTATACGAAGAGAAAACTACGGTCGATCTGTCTATA
GTTACACTAGATATTATAGCGGCACCCCTAATCTAGGTAGATATATAGCT
TAATAACAAGCTTAGCTCCGAGAGCGGATTAATCGATAAAGGTACGGAAT
CTACCGTTATAGACTAATTAGTAGCTAGACGATACGGCTTAGCTATTTAG
ACGGACATCCCGGAGATTAATATAGCTACTCTTAGTAGACTAGCGAGGAT
AGCTAGGATCTGCCGGAAAGTAAGCATTAATGTCTTCGGCGTAGAATGCC
TTATAACTACTCTAGTCTTAGTACCTAATAGCGACGGTAAGATCGTACTA
ATCCTACTAGGTAGATTATAGGCTATAAAAGTGCGCCTACGGGCTATTAA
CTACGATAATAGTACCTAGGAAGGGACTATCTATTATCGGAATAGTAAAT
CGGTTACCTTTATAGGCATAGTCGGTACTAAAGGATATAGGACTATCGAC
TAGTTTCTCCGTAGGGGAGGTAGTACTTTAAAATAATAGGCGGACTCGGA
CTAGCTACCTCGATATCCGCTAATTACGTAGCTCTTACTAGAATAGGCAA
GCTAGGGCTAATAGGACGTCTCGATTCCGTCCGGCCCCTAGGGGCCCGAC
CGAGAANCGAGCGCCTAGACTTAGGAACGACAAACGTTAGTCGCGATTAG
TTATTAGCGATTATCGAGGATAGAGATAACGACCTTTCCGACGATGCTAT
CCTCGTAGCGGTAGAGCATAATAGGAAAGCCGAGCGTATTAGGATATACT
ATACNTCCGTATACTATTATCCTCGGAATCTAGGGCTCCGAGTTAAAGCT
TTTACTATATATAAGCGGAAAGCTAATAAGGTTAAGCCTATAGATCTAAG
TGTTAATTAGATAGATAGTAGCCGAGCTAGTAGCAACTTTCGCTAGAAGT
ATAAGTAGCTAGCGAGGGAAGCCGAGATGCCGCCCGGAACCGGTCTATTC
GATAGAAAGTACCTAATTAAGAAGTTTTCCGATATGCTACGATAGAGTAG
ATTAACCCCTAAGGTTATAGCTAGTATCGTTACCGGAGTAGAACTATAGC
CGAAGGAACGCTAGATGCTAGAAGAAATGCTATATAACCGAGAAGTAGTA
CTAGCGATTAACTTTACCTATCTTAGTAGAGTACGACCTAAAGTAGCACC
TCTATATATAATCCGTATAGTAGAGCATACGCTATAGTAACACCCGGGTT
TTAGACTAAACCCTTCTCTAAGAGCTATAGTCGAGAAGATGTTACGAGCG
CGCCTAGAAGTAGGAACTCTTAAGTTCGGGCATAGAGCCTACCGGAATCC
GTACTTCCTAGTTACTAAGAAGGATATAGGAGCGTATCGATTAATTAATA
ATGCATAGTTAATTAATAAGGTTACGATTAGAGACGCTTATCTGCCGCCG
GATACGGATTCGTTCTTAGAGCACTTTACCGGTTACTAGGTAGCTAGTCT
TCTAGATGTCTTCTCCGGCTATAATTAGATACTACTAGCGGAGGAAAGTA
GGGATCTTACTAGTTTCGATAGACCATTTGGCCTACTACGTATAACGACA
ATTCCGTAGGGCGCTACTAATTCGGTAGCTTAGTTTGTCCGTATCGTAAA
CTATGTCCTATATAACTACCTGTCTTATAGAGCGCTTCTATTCCTCGACG
ACTTTAGAGTAAAAGGCCCTAAGTCTACGTATAATAACGAGGAGTTAGAA
CTAGGCCTTCGTAGGTACATTATCGAGCATATCGTTAACCTAGATATAGT
AATTGCCGATATAGAGAGAGCTAGTATAACTATTATAGTTAAGAAGTTAC
AAATCCTTATACTAAGGATTAAGGTAGTAGGTTACGTTACCGACGCTTAA
GGACGTTATCCGGATACTATCCGCGTAGCTAAGCTAGTCTACTAGCCTAT
ACCTAGGAATCCGAAGGAAGTACGTGTCTTTATAGGCATAGTTATCTACT
TCCGTATATAGATCCCCGACTTCGCTATAGTAGCTATACCGCTATACCGC
CTTATAAAGAAGGATAAGGAATTCGTCTAGCTACCTATATATAAGGAGGC
TAAGAGGCTCTACGTCTATTACCTCGTCTATGCCCCTACCTTAGTCGCTA
TCGACTATAATAATAAGGCGGGAGACATTATCGTAGTAGTAGACTCTAGC
GGGGATAGATAGGGAGCAATCCTTATATAGGTAGTCGATAGTCGACGTTG
TCCTACTAGGTTTAAGAGTAGAATCTAGAACGCCTCTTAGGGGTCGTATA
GTACTAATAAGCGGGAATGCCTCGGAGTAAAGAAAGTACTAGCTAAGCTA
AAGCCTTAGCTATTCGGTGTCTACTTTATTCTTAAAGTAGATACTAACAC
GCTAGTTTATTAGCTTAATAAGGGAGCTACTAACCTACCGAATGCNATAG
TTACTAGATAGATTACCTAGATCCGGCTTTTTACCTTTAAGGTTAGGTAT
ATACCTAGTAAGAAGCACTCTAGCCTAGATGCCCTATCTAGGAGGCCTAA
GTATAAGGAAGATAACGAGGAGGAGGATAATAATAAGGAAGCTCTCGTAG
ATAAGGCCTTCTTTTAGGCTTTCGCGATAAGAATATCGGTCCGGCCCTAG
GGGCCGGACGGAGAGGATATCGACTTAATCTTCGAGGAGGATATCGACGG
TAATCCTACGACCTAGAGGTACTAGGCCAAAGCAGTTGCCTTTATTCTAC
TACGTAGGAGACGCTCGAAGTATATGTCCAAATCGGAGTATCGTCGATTT
AGTAAAATGTCTCGGAAATTTATAATTATCGATAAACTACTTTTCCGCTA
GCCTTATCGCTAGGCTCCTCGATAGCGTGTTATCGAGGAGGAAGAGATAT
AGAAGGTAATTATTAAAGAGGTTTATAGGATAAGTAGTTATAGGAATACT
AATTCTATATACTATATCCTAAGGTTAAAGTATTAGTAGGATAGGATATA
CGCTTAGTATATTACCTACTTCCGCTAATATACGGAATATAATTTAAGGA
ACGGTCTACCGCGGCCTAGGCCTATAGCTAAGGTGCAGGTTTAGACCGTA
GGGGAACGCTAGTATATCGACGGCGTCTATATCGATAAGCGAGGATCTCT
CCTCGTAGCTAGGGAAGGTTTGTCTAGATAGCCTAAAGCTAAGGTTTACT
ACTATACTATAAGGACGGACGGTACTACGGCTAAGATGTCCGCTAAGCAG
ATTACTACTTTTATTTAGAAGAACATCTACTACCGCTAGGGCGCACTACT
AGAGATTGTCCTAGATAATGCACCTATTAACGACGCTACTAAGGTAGAGA
GATTACTAGCTACCTACGGAGTTAGGAGACTAAGGATATCGGTCTACCGT
CCGTAGAGTGCTACTATTATAGAAGTAGGACATAAGACGATCCTAGCTGC
CCTATCTAAGATAACTAACGGTAGATCTTAGGCATAGGCGTAGCACCTTC
CGGTAGTACTCTAGGCAGAGCGTACTACGTATAATAGTAGTACTAGAGAG
ACCCCTATAAAGTTAATAATAGGAAGAGAGGCTGTCCTACCTATTAAGCT
AGAGTGTCGTACCTATAGTATTAAGGATTAGGGTTCTATCCGTACCTATA
AGGAACTAATTACCGTACGTACTAAGGCACTTAAGGCTATATAGGACACC
TTAGATAATGTTAGGGAAAGACAGACTCGTATCCGCGAGTAGGCTAAGGA
CTACTACGATACGTAGAAGCACGTAGACTATAGGGAATTTAAGAAAGGAC
AACTAGTTATGCTCTACCGAGACGACCTTAAGATGTCTCGGTCGGACAAG
CTAGCCTTTCGTTAGCGAGGGCTATATAAGGTATACGAGTATAAGAAGGG
TACTACTTCTTACGTACTACGAGAGCCTATCGACGAGGTTATTACGCTAC
TACTAGGCACGTATAATCGTGAATCCCTAAAAGGTATGCCTAGCTTAGGG
TACGAGAATATCGACCCTAGGGAGGAAGGAGTAGATAGGTAGGACCCTAT
TACTCTAAGGACGGTTATTTTCCCTTTATTATACTACCTTCTTTTCCGGA
CTCTACCTATCGATCGTACGGACTTAGGACTAGTTCTTTTCCTAGAATTT
AGGGGCGGAATTTTACGTCCGCGCTTAGGACTAGCCTAGTT
>rnd-1_family-42#Unknown ( RepeatScout Family Size = 117, Final Multiple Alignment Size = 100, Localized to 11943 out of 12219 contigs ) [ putative subfamily of rnd-1_family-24 ]
AGTAAAGCTAGCTTCGAGCTCTACTCGGTAGAGTAAAGCTAGCTTCGAGC
TCTACTAGGTTATAGCTATTAGACTATAGGCGGCGATAAGACGCCGTAGC
GGTTTGTCCGACTCTACTACGAGGTCTAGGCTACTAGTAAAGCTAGCTTC
TAGCTCTACTCGGTAGAGTAAAGCTAGCTTCGAGCTCTACTAGGTTATAG
CTATTAGACTATAGGCGGCGATAAGACGCCGTAGCGGTTTGTCCGACTCT
ACTACGAGGTCCGGGCTACTAGTAAAGCTAGCTTCGAGCTCTACTAGTAA
GTAAAGCTAGCTTCGAGCTCTACTAGGTTATAGCTATTAGACTATAGGCG
GCGATAAGACGCCGTAGCGGTTTGTCCGACTAAAGTTTTAATAGTGCTAC
TAGTAGTNCTAGTCACTANTAGCTCTATTATCTAGTAGCGCTACTACTAG
CTTATAACGGGCTCTACTAGGTAGTATAGGTTATT
>rnd-1_family-19#Unknown ( RepeatScout Family Size = 343, Final Multiple Alignment Size = 100, Localized to 11943 out of 12219 contigs )
TATTATCGTATCNTATAGGCGGAGACATATCTCCGATAACGTCCCCTCGA
GGTTAGAGTACCGTCCTCCTTTATAGCGTCGGTATCGTGTATATAAACAT
AAACTTCTTCTATATAGAAGATCTATTAGAAACTCTATATATAGAAACTT
AGTAAAAACAAACATATTATCTCTATAGGAAAGCTACTTTCGGCCTATCT
ATAACGCTTAGTACGCGTAGCTATCGTCGTAATACGGACACGCCTCTTTA
TACCTAGCTACGCTATTTACTATCGTATCTCTAGGCCTATATCCTCGTTC
CTAGAGCCTATAATATACTATAGCTAAATAGAGCGGAAGGGATAATAATC
TATACTACGTAACGACGATACGACGCCTCTAAGCCCGGCGACCTATTTAT
CCGAGTCCTATATACTCTCTACTACGTCTATATAGTATAAATAGTAGCTG
TTTTTCTATTCTAAGAGAGTCTATAGCTATACTAGGCTCCTTAGTATATC
CGGGCCTACGTATAGTAGTAGCGAGCGTAAATCGCTATTACTAGATCGGG
CTACGTTAGTCGGCCTACTATCCTAATCGTCGCCCGCCTCGTTACTACTA
TCCTCCTCGCCGTCGCTTAGTACTATCTTTGTTACTTTAACCTACGGTCC
TACCTTCTTCCTTTTCCTTAGAGGCTTCGCTACTCTAGCGGTCGTCGTAT
CGCCTTCCGCTATCGGGCGTAAGCTTTTAAGCTCTAGCCTATCCTCTTAT
AGTTCTAGAAAGAACGCTTCCCTCGTTACCTAGCCTTGTTCTACTAGGCT
TCTTATATTTAAACTCGTAATATCGCGATTTACGATATACTCTACTCTTA
ACGCTCTTAGGTTATAGAGCCTCCGATATTTAGGATCTAGTCGCTACTTC
CTCGTAGCCGCCTAGCCGACCTACGCCTTATCGATATTATACCCGCGTTT
ATAGTTAGTAGCGATTTCTATTAATAGCCTCTTTAGAGCATATCGTAGGT
CCTTTATCGTCGGCGCTAGGCGGTTCTCGAGCCGGATCTAATCCTACTAG
TCTTTACCCTACGCCTATTTAATAATCCGTAAACTACCCTATCGCGCTAC
TTTAGTCGAGGCTCCTATTACTATGTTTATCCTTATTAACGGTCTAGATT
TAAGGTTAGCGAGGAAGGCCTATTTCGATCGTATCGCTAGGTTCGAATAT
GTTTCCTATAAGCGGTAGATATCCGCGTATCTTATTAGTAAAGCCGTCGT
TACTATAGTATCCTCTATATAGTCGGTAAGCGTTTCTAAGGTATCCTTTA
ACGCGTCCGCCTTCGTAATACTACCTATAGGACCTCGTAGGCATTCTAAT
ATAGACATACCCTTATCGTTAACGTATATGCTTCGGAGACGGCTCTCTAC
CTCCGTCGTCGATAGTAGTTCTAGCCGCGCCTAGTAGTTACCCTTATTAG
CTATAGCGATCCTCGCTAACTAGGTAGACGACGTCGCGATAGCTAGATCG
TATAGTACTAGCGCTATAGTCTAGATAGTTTATAGTAACCGAATCTTCTT
CTATATAGACGATTACGGCGAAGATAGTAACGGAATACTCGGTATAGGCA
AAGATTTAGGTTTCTAGAATAGCGATTCTACCTCGGATCGGGGCCTACTA
ACGCGTCTACTAACGCGTGCCTATTCTAGGATATACTTTTTACTAAGCCC
GGACATAACCGCTACTAATAGGAAGAGGCCTCGTAGTTCTAACCTATTAA
TACTAGGATATACTTTTTACTAAGCCCGGACATATCCGCTACTAATAGGA
AGAGGCCTCGTAGTTCTAACCTATTAATATTAGGATATACTTTTTACTAA
GCCCGGACATATCCGCTACTAATAGGAAGAGGCCTCGTAGTTCTAACCTA
TTAATAACCCTCTATTATCTTACGCGATCTATACGTTATTCGTAGTATAA
TAGATACATTTAGCTCCTACTTTACGATTAACCTCGTATATCGCGTTATT
ATCTACCGATAATACTACTAAGCTATTCTACCCCCTTATATAAAGGCCTA
CTTAACTACTAGCTACCGTGCCCTCTCCTAGGCCGATCGACGCGACATTG
TTTATATCGTTAGAACGCTTAAGGACATCGCTAGGACGCCTAAGGAAGTT
ATCTATCCCCGTAGTACTAACGAGGGCATACCTAGTATTCCTGTCTTACG
TAGAGGATACGCCTATACGTTCGTCGACGTAGTAGGTAAGCGATACGGCT
ATATCGTTAGTAGTATACGCGCTATATAGACCTACTATAAAGAGCTATAT
AGCTAGGAGAACAACTAAGGCCGAGGCGGTAATAAGTAAGCTTAGGCTAA
ACATATAGCGAATCGTATATAGAGAGATATCGATACTTTCTAGACGCCGT
TCGCTATCCGTCCGTAGACGCGTAGTATCGAAGTACGCGTCCGGCCTTCT
ACTATACCGTCGGATCGCGTACCTTTAAGTGTCGCCGAAGCCGAGTTCGC
TACTTTATAAGAGTAGCTCCTTCGGGATACTAAGTAGCGCCGCGTCGACG
CGTCTAGTACTATTAGCGCGGCTAGTAGCTATTAGTCCCTCGTCGTTTCT
TAGGCACTTAGGCTAAACATCTCTAATTACCTCGCTACGCTTAGCCGTAA
GCGTATCCTCTAGTCTTACTAGCTACCGTCGAAGGGAGAGGACGTTATAC
TCTATACTATAGTAGCTAGTATTAATCGCCTTATCCGCGCGACTTAGAGG
CGTATAACCGGTATAAGTCTATAATAACGTGTAGCTATTACTAATACCGG
ACGTAATTATCCGACCTTCCGCCCTAAGAAAGAAGCTAGCTCCCTCGAGA
ACTATATCCGCGCCGCTACTTAGCTAGTCTACTTCGTCTCCTATATTATC
GTCTACCTAGGCTTCTTTAGTCCCGACGCCCTAGAGAGCCCGCTAGAGAC
TATCGTTAATTTTACTCCGTCGTAAAGACGAGTATAGTAGCGCTAGGAGG
ATATAGTAAAGCGAGAAGTGTTACTAAACTTATCGCCGACTAGCTCTAGT
ATAAATGCTCTATCGTCTAGTATCGAAGAATCGTCCGATAGTAGTACTAG
CGATAACGAGAACACCCCGCTCCGCCTACCTACGCCGGAGAGGGTAGTAA
GCAAGTTTCTCTAGAGCCTTATCTAATATATATATAACGGTCGCCTCTAC
GAATCGGCTATCGTTAGCTACGTAGCGATACTAAGTATTAATTCCTTTAG
TATTTAGAAACTACTAAACAACTTTAGTTCCTCCCTCTCTACGATTCTCT
AGATTACCTAGGCTATACTCTATGCCCGCTACTATAAAACATAGCGTTCT
AATCTTGCCGCTTCCTTACTACCCCGTATTTAGTCGTTAACTAGCGTATA
CCTTTACTAAGACTATAAAACGGCTATCGGAAGCATCGTCGGATAGCGTA
GCTATCTCTTTATAGTCTCGAAAGACTATATAGCCCTATATTAAGCGACA
TAGTACCTACGATAGGAAGTGTTAATATATAAAGGAGTAGAACATTCTAT
CCCTCGAATCCGTAACATGTTTAAGTCGGAGTATTAGGAGTACCGGCGCC
TATTATACGAAGAATTACTACTTAACGTTAAAGTCCTATATATACGCGCT
AAAGTACTATCGGATAATACTAACGAAACGAGCCTCTAATAGAGCTTTAT
[truncated: 6,216 more rows]

## Sheet: repeats_mapped_to_SPF8
==================================================
file name: Sep_pis_8_final_merged_mito_ncl_assembly.fasta
sequences: 13114
total length: 43103949 bp (43098549 bp excl N/X-runs)
GC level: 47.50 %
bases masked: 15263213 bp ( 35.41 %)
==================================================
number of length percentage
elements* occupied of sequence
--------------------------------------------------
Retroelements 12492 10024535 bp 23.26 %
SINEs: 0 0 bp 0.00 %
Penelope: 0 0 bp 0.00 %
LINEs: 4624 2963801 bp 6.88 %
CRE/SLACS 0 0 bp 0.00 %
L2/CR1/Rex 0 0 bp 0.00 %
R1/LOA/Jockey 0 0 bp 0.00 %
R2/R4/NeSL 0 0 bp 0.00 %
RTE/Bov-B 0 0 bp 0.00 %
L1/CIN4 252 210689 bp 0.49 %
LTR elements: 7868 7060734 bp 16.38 %
BEL/Pao 0 0 bp 0.00 %
Ty1/Copia 1942 1224928 bp 2.84 %
Gypsy/DIRS1 5408 5708792 bp 13.24 %
Retroviral 0 0 bp 0.00 %
DNA transposons 1231 947799 bp 2.20 %
hobo-Activator 645 319588 bp 0.74 %
Tc1-IS630-Pogo 132 116186 bp 0.27 %
En-Spm 0 0 bp 0.00 %
MULE-MuDR 0 0 bp 0.00 %
PiggyBac 0 0 bp 0.00 %
Tourist/Harbinger 44 42218 bp 0.10 %
Other (Mirage, 0 0 bp 0.00 %
P-element, Transib)
Rolling-circles 161 134319 bp 0.31 %
Unclassified: 8573 3846021 bp 8.92 %
Total interspersed repeats: 14818355 bp 34.38 %
Small RNA: 0 0 bp 0.00 %
Satellites: 0 0 bp 0.00 %
Simple repeats: 6808 288751 bp 0.67 %
Low complexity: 412 21788 bp 0.05 %
==================================================
* most repeats fragmented by insertions or deletions
have been counted as one element
RepeatMasker version 4.1.5 , default mode
run with rmblastn version 2.14.1+
The query was compared to classified sequences in ".../Sep_pis_8_final_merged_mito_ncl_assembly-families.fa"
FamDB:
