# Supplementary material for: Pan-genome survey of Septoria pistaciarum, causal agent of Septoria leaf spot of pistachios, across three Aegean sub-regions of Greece
Source: Front Microbiol. 2024 Jun 11;15:1396760. doi: 10.3389/fmicb.2024.1396760 (PMC11196620; doi:10.3389/fmicb.2024.1396760)
Supplement: SUPPLEMENTARY DATA SHEET 2 — Summary of contamination checks with BlastN versus UNITE, for 27 genome assemblies of Septoria pistaciarum. [file Data_Sheet_2.XLSX]

## Sheet: contamination_check_vs_UNITE9
Isolate#	query	match_UNITE9 (blastn -max_target_seqs 5 -evalue 1e-100 -perc_identity 95)	percent_identity	alignment_length	gaps	mismatches	q_start	q_end	m_start	m_end	e-value	bitscore
1	Sep_pis_1_scaffold-12077	Mycosphaerella_stromatosa|EU167598|SH1999842.09FU|refs_singleton|k__Fungi;p__Ascomycota;c__Dothideomycetes;o__Mycosphaerellales;f__Mycosphaerellaceae;g__Mycosphaerella;s__Mycosphaerella_stromatosa	97.511	2330	54	4	1	2329	3120	5446	0	3978
1	Sep_pis_1_scaffold-12077	Toxicocladosporium_irritans|EU040243|SH0934868.09FU|refs|k__Fungi;p__Ascomycota;c__Dothideomycetes;o__Capnodiales;f__Cladosporiaceae;g__Toxicocladosporium;s__Toxicocladosporium_irritans	97.737	2254	48	3	1	2252	1388	3640	0	3877
1	Sep_pis_1_scaffold-12077	Stenella_araguata|EU019250|SH1000043.09FU|refs|k__Fungi;p__Ascomycota;c__Dothideomycetes;o__Mycosphaerellales;f__Mycosphaerellaceae;g__Stenella;s__Stenella_araguata	97.445	2270	58	0	1	2270	1453	3722	0	3871
1	Sep_pis_1_scaffold-10640	Mycosphaerella_podagrariae|EU386700|SH1087020.09FU|reps|k__Fungi;p__Ascomycota;c__Dothideomycetes;o__Mycosphaerellales;f__Mycosphaerellaceae;g__Mycosphaerella;s__Mycosphaerella_podagrariae	96.886	1734	49	4	3125	4858	1365	3093	0	2898
1	Sep_pis_1_scaffold-10640	Exutisphaerella_laricina|EU167595|SH1292082.09FU|refs|k__Fungi;p__Ascomycota;c__Dothideomycetes;o__Mycosphaerellales;f__Mycosphaerellaceae;g__Exutisphaerella;s__Exutisphaerella_laricina	95.452	1715	59	16	3125	4829	1321	3026	0	2717
1	Sep_pis_1_scaffold-10640	Mycosphaerella_pyri|EU167606|SH1087018.09FU|reps|k__Fungi;p__Ascomycota;c__Dothideomycetes;o__Mycosphaerellales;f__Mycosphaerellaceae;g__Mycosphaerella;s__Mycosphaerella_pyri	95.202	1709	71	11	3125	4829	1321	3022	0	2691
1	Sep_pis_1_scaffold-10640	Mycosphaerella_podagrariae|EU386700|SH1087020.09FU|reps|k__Fungi;p__Ascomycota;c__Dothideomycetes;o__Mycosphaerellales;f__Mycosphaerellaceae;g__Mycosphaerella;s__Mycosphaerella_podagrariae	99.707	1363	4	0	1311	2673	2	1364	0	2497
1	Sep_pis_1_scaffold-10640	Capnobotryella_renispora|AY220612|SH0991894.09FU|refs|k__Fungi;p__Ascomycota;c__Dothideomycetes;o__Mycosphaerellales;f__Teratosphaeriaceae;g__Capnobotryella;s__Capnobotryella_renispora	98.835	1373	14	2	1302	2673	1	1372	0	2446
1	Sep_pis_1_scaffold-10640	Endoconidioma_populi|AY604526|SH1240386.09FU|refs|k__Fungi;p__Ascomycota;c__Dothideomycetes;o__Dothideales;f__Dothideaceae;g__Endoconidioma;s__Endoconidioma_populi	98.345	1390	23	0	1284	2673	1	1390	0	2440
1	Sep_pis_1_scaffold-10640	Exutisphaerella_laricina|EU167595|SH1292082.09FU|refs|k__Fungi;p__Ascomycota;c__Dothideomycetes;o__Mycosphaerellales;f__Mycosphaerellaceae;g__Exutisphaerella;s__Exutisphaerella_laricina	99.848	1320	2	0	1354	2673	1	1320	0	2427
1	Sep_pis_1_scaffold-10640	Mycosphaerella_pyri|EU167606|SH1087018.09FU|reps|k__Fungi;p__Ascomycota;c__Dothideomycetes;o__Mycosphaerellales;f__Mycosphaerellaceae;g__Mycosphaerella;s__Mycosphaerella_pyri	99.242	1320	10	0	1354	2673	1	1320	0	2383
2	Sep_pis_2_scaffold-9369	Mycosphaerella_stromatosa|EU167598|SH1999842.09FU|refs_singleton|k__Fungi;p__Ascomycota;c__Dothideomycetes;o__Mycosphaerellales;f__Mycosphaerellaceae;g__Mycosphaerella;s__Mycosphaerella_stromatosa	97.12	2083	56	4	1504	3585	5526	3447	0	3511
2	Sep_pis_2_scaffold-9369	Stenella_araguata|EU019250|SH1000043.09FU|refs|k__Fungi;p__Ascomycota;c__Dothideomycetes;o__Mycosphaerellales;f__Mycosphaerellaceae;g__Stenella;s__Stenella_araguata	95.965	2082	73	7	1504	3585	3850	1780	0	3369
2	Sep_pis_2_scaffold-9369	Toxicocladosporium_irritans|EU040243|SH0934868.09FU|refs|k__Fungi;p__Ascomycota;c__Dothideomycetes;o__Capnodiales;f__Cladosporiaceae;g__Toxicocladosporium;s__Toxicocladosporium_irritans	95.677	2082	71	14	1518	3585	3791	1715	0	3328
2	Sep_pis_2_scaffold-7111	Mycosphaerella_podagrariae|EU386700|SH1087020.09FU|reps|k__Fungi;p__Ascomycota;c__Dothideomycetes;o__Mycosphaerellales;f__Mycosphaerellaceae;g__Mycosphaerella;s__Mycosphaerella_podagrariae	96.77	1734	51	4	3157	4890	1365	3093	0	2887
2	Sep_pis_2_scaffold-7111	Exutisphaerella_laricina|EU167595|SH1292082.09FU|refs|k__Fungi;p__Ascomycota;c__Dothideomycetes;o__Mycosphaerellales;f__Mycosphaerellaceae;g__Exutisphaerella;s__Exutisphaerella_laricina	95.452	1715	59	16	3157	4861	1321	3026	0	2717
2	Sep_pis_2_scaffold-7111	Mycosphaerella_stromatosa|EU167598|SH1999842.09FU|refs_singleton|k__Fungi;p__Ascomycota;c__Dothideomycetes;o__Mycosphaerellales;f__Mycosphaerellaceae;g__Mycosphaerella;s__Mycosphaerella_stromatosa	95.04	1734	63	20	3555	5274	1799	3523	0	2704
2	Sep_pis_2_scaffold-7111	Mycosphaerella_pyri|EU167606|SH1087018.09FU|reps|k__Fungi;p__Ascomycota;c__Dothideomycetes;o__Mycosphaerellales;f__Mycosphaerellaceae;g__Mycosphaerella;s__Mycosphaerella_pyri	95.085	1709	73	11	3157	4861	1321	3022	0	2680
2	Sep_pis_2_scaffold-7111	Mycosphaerella_podagrariae|EU386700|SH1087020.09FU|reps|k__Fungi;p__Ascomycota;c__Dothideomycetes;o__Mycosphaerellales;f__Mycosphaerellaceae;g__Mycosphaerella;s__Mycosphaerella_podagrariae	99.707	1363	4	0	1343	2705	2	1364	0	2497
2	Sep_pis_2_scaffold-7111	Capnobotryella_renispora|AY220612|SH0991894.09FU|refs|k__Fungi;p__Ascomycota;c__Dothideomycetes;o__Mycosphaerellales;f__Teratosphaeriaceae;g__Capnobotryella;s__Capnobotryella_renispora	98.835	1373	14	2	1334	2705	1	1372	0	2446
2	Sep_pis_2_scaffold-7111	Exutisphaerella_laricina|EU167595|SH1292082.09FU|refs|k__Fungi;p__Ascomycota;c__Dothideomycetes;o__Mycosphaerellales;f__Mycosphaerellaceae;g__Exutisphaerella;s__Exutisphaerella_laricina	99.848	1320	2	0	1386	2705	1	1320	0	2427
2	Sep_pis_2_scaffold-7111	Mycosphaerella_stromatosa|EU167598|SH1999842.09FU|refs_singleton|k__Fungi;p__Ascomycota;c__Dothideomycetes;o__Mycosphaerellales;f__Mycosphaerellaceae;g__Mycosphaerella;s__Mycosphaerella_stromatosa	99.545	1320	6	0	1386	2705	1	1320	0	2405
2	Sep_pis_2_scaffold-7111	Mycosphaerella_pyri|EU167606|SH1087018.09FU|reps|k__Fungi;p__Ascomycota;c__Dothideomycetes;o__Mycosphaerellales;f__Mycosphaerellaceae;g__Mycosphaerella;s__Mycosphaerella_pyri	99.242	1320	10	0	1386	2705	1	1320	0	2383
2	Sep_pis_2_scaffold-7111	Mycosphaerella_stromatosa|EU167598|SH1999842.09FU|refs_singleton|k__Fungi;p__Ascomycota;c__Dothideomycetes;o__Mycosphaerellales;f__Mycosphaerellaceae;g__Mycosphaerella;s__Mycosphaerella_stromatosa	100	372	0	0	3157	3528	1321	1692	0	688
3	Sep_pis_3_scaffold-5627	Mycosphaerella_stromatosa|EU167598|SH1999842.09FU|refs_singleton|k__Fungi;p__Ascomycota;c__Dothideomycetes;o__Mycosphaerellales;f__Mycosphaerellaceae;g__Mycosphaerella;s__Mycosphaerella_stromatosa	97.538	2478	57	4	1534	4010	5526	3052	0	4235
3	Sep_pis_3_scaffold-5627	Stenella_araguata|EU019250|SH1000043.09FU|refs|k__Fungi;p__Ascomycota;c__Dothideomycetes;o__Mycosphaerellales;f__Mycosphaerellaceae;g__Stenella;s__Stenella_araguata	96.528	2477	75	7	1534	4010	3850	1385	0	4087
3	Sep_pis_3_scaffold-5627	Toxicocladosporium_irritans|EU040243|SH0934868.09FU|refs|k__Fungi;p__Ascomycota;c__Dothideomycetes;o__Capnodiales;f__Cladosporiaceae;g__Toxicocladosporium;s__Toxicocladosporium_irritans	96.286	2477	73	14	1548	4010	3791	1320	0	4047
3	Sep_pis_3_scaffold-3263	Mycosphaerella_podagrariae|EU386700|SH1087020.09FU|reps|k__Fungi;p__Ascomycota;c__Dothideomycetes;o__Mycosphaerellales;f__Mycosphaerellaceae;g__Mycosphaerella;s__Mycosphaerella_podagrariae	99.707	1363	4	0	1599	2961	2	1364	0	2497
3	Sep_pis_3_scaffold-3263	Capnobotryella_renispora|AY220612|SH0991894.09FU|refs|k__Fungi;p__Ascomycota;c__Dothideomycetes;o__Mycosphaerellales;f__Teratosphaeriaceae;g__Capnobotryella;s__Capnobotryella_renispora	98.835	1373	14	2	1590	2961	1	1372	0	2446
3	Sep_pis_3_scaffold-3263	Endoconidioma_populi|AY604526|SH1240386.09FU|refs|k__Fungi;p__Ascomycota;c__Dothideomycetes;o__Dothideales;f__Dothideaceae;g__Endoconidioma;s__Endoconidioma_populi	98.345	1390	23	0	1572	2961	1	1390	0	2440
3	Sep_pis_3_scaffold-3263	Mycosphaerella_flageoletiana|EU167597|SH1086973.09FU|reps|k__Fungi;p__Ascomycota;c__Dothideomycetes;o__Mycosphaerellales;f__Mycosphaerellaceae;g__Mycosphaerella;s__Mycosphaerella_flageoletiana	99.924	1320	1	0	1642	2961	1	1320	0	2433
3	Sep_pis_3_scaffold-3263	Exutisphaerella_laricina|EU167595|SH1292082.09FU|refs|k__Fungi;p__Ascomycota;c__Dothideomycetes;o__Mycosphaerellales;f__Mycosphaerellaceae;g__Exutisphaerella;s__Exutisphaerella_laricina	99.848	1320	2	0	1642	2961	1	1320	0	2427
3	Sep_pis_3_scaffold-3311	Dothideomycetes_sp|HG995967|SH1086172.09FU|reps|k__Fungi;p__Ascomycota;c__Dothideomycetes;o__Dothideomycetes_ord_Incertae_sedis;f__Dothideomycetes_fam_Incertae_sedis;g__Dothideomycetes_gen_Incertae_sedis;s__Dothideomycetes_sp	98.686	989	13	0	1	989	379	1367	0	1755
3	Sep_pis_3_scaffold-3311	Mycosphaerella_flageoletiana|EU167597|SH1086973.09FU|reps|k__Fungi;p__Ascomycota;c__Dothideomycetes;o__Mycosphaerellales;f__Mycosphaerellaceae;g__Mycosphaerella;s__Mycosphaerella_flageoletiana	98.043	971	19	0	1	971	2078	3048	0	1688
3	Sep_pis_3_scaffold-3311	Mycosphaerella_podagrariae|EU386700|SH1087020.09FU|reps|k__Fungi;p__Ascomycota;c__Dothideomycetes;o__Mycosphaerellales;f__Mycosphaerellaceae;g__Mycosphaerella;s__Mycosphaerella_podagrariae	96.663	989	31	1	1	989	2096	3082	0	1642
3	Sep_pis_3_scaffold-3311	Mycosphaerella_stromatosa|EU167598|SH1999842.09FU|refs_singleton|k__Fungi;p__Ascomycota;c__Dothideomycetes;o__Mycosphaerellales;f__Mycosphaerellaceae;g__Mycosphaerella;s__Mycosphaerella_stromatosa	95.166	993	38	9	1	989	2142	3128	0	1559
3	Sep_pis_3_scaffold-3311	Mycosphaerella_pyri|EU167606|SH1087018.09FU|reps|k__Fungi;p__Ascomycota;c__Dothideomycetes;o__Mycosphaerellales;f__Mycosphaerellaceae;g__Mycosphaerella;s__Mycosphaerella_pyri	95.473	972	38	6	2	971	2055	3022	0	1546
3	Sep_pis_3_scaffold-3263	Mycosphaerella_podagrariae|EU386700|SH1087020.09FU|reps|k__Fungi;p__Ascomycota;c__Dothideomycetes;o__Mycosphaerellales;f__Mycosphaerellaceae;g__Mycosphaerella;s__Mycosphaerella_podagrariae	96.178	811	28	3	3413	4223	1365	2172	0	1323
3	Sep_pis_3_scaffold-3263	Mycosphaerella_flageoletiana|EU167597|SH1086973.09FU|reps|k__Fungi;p__Ascomycota;c__Dothideomycetes;o__Mycosphaerellales;f__Mycosphaerellaceae;g__Mycosphaerella;s__Mycosphaerella_flageoletiana	99.735	378	1	0	3413	3790	1321	1698	0	693
3	Sep_pis_3_scaffold-3263	Mycosphaerella_flageoletiana|EU167597|SH1086973.09FU|reps|k__Fungi;p__Ascomycota;c__Dothideomycetes;o__Mycosphaerellales;f__Mycosphaerellaceae;g__Mycosphaerella;s__Mycosphaerella_flageoletiana	95.327	428	15	5	3797	4223	1731	2154	0	675
4	Sep_pis_4_scaffold-6085	Mycosphaerella_stromatosa|EU167598|SH1999842.09FU|refs_singleton|k__Fungi;p__Ascomycota;c__Dothideomycetes;o__Mycosphaerellales;f__Mycosphaerellaceae;g__Mycosphaerella;s__Mycosphaerella_stromatosa	96.093	3737	119	24	1020	4741	1802	5526	0	6067
4	Sep_pis_4_scaffold-6085	Mycosphaerella_podagrariae|EU386700|SH1087020.09FU|reps|k__Fungi;p__Ascomycota;c__Dothideomycetes;o__Mycosphaerellales;f__Mycosphaerellaceae;g__Mycosphaerella;s__Mycosphaerella_podagrariae	96.657	1735	52	5	618	2352	1365	3093	0	2878
4	Sep_pis_4_scaffold-6085	Exutisphaerella_laricina|EU167595|SH1292082.09FU|refs|k__Fungi;p__Ascomycota;c__Dothideomycetes;o__Mycosphaerellales;f__Mycosphaerellaceae;g__Exutisphaerella;s__Exutisphaerella_laricina	95.513	1716	57	17	618	2323	1321	3026	0	2724
4	Sep_pis_4_scaffold-6085	Mycosphaerella_pyri|EU167606|SH1087018.09FU|reps|k__Fungi;p__Ascomycota;c__Dothideomycetes;o__Mycosphaerellales;f__Mycosphaerellaceae;g__Mycosphaerella;s__Mycosphaerella_pyri	95.085	1709	74	10	618	2323	1321	3022	0	2682
4	Sep_pis_4_scaffold-3750	Mycosphaerella_podagrariae|EU386700|SH1087020.09FU|reps|k__Fungi;p__Ascomycota;c__Dothideomycetes;o__Mycosphaerellales;f__Mycosphaerellaceae;g__Mycosphaerella;s__Mycosphaerella_podagrariae	99.686	1274	4	0	2022	3295	2	1275	0	2333
4	Sep_pis_4_scaffold-3750	Endoconidioma_populi|AY604526|SH1240386.09FU|refs|k__Fungi;p__Ascomycota;c__Dothideomycetes;o__Dothideales;f__Dothideaceae;g__Endoconidioma;s__Endoconidioma_populi	98.309	1301	22	0	1995	3295	1	1301	0	2281
4	Sep_pis_4_scaffold-3750	Capnobotryella_renispora|AY220612|SH0991894.09FU|refs|k__Fungi;p__Ascomycota;c__Dothideomycetes;o__Mycosphaerellales;f__Teratosphaeriaceae;g__Capnobotryella;s__Capnobotryella_renispora	98.754	1284	14	2	2013	3295	1	1283	0	2281
4	Sep_pis_4_scaffold-3750	Amylocarpus_encephaloides|OL539743|SH1030420.09FU|reps|k__Fungi;p__Ascomycota;c__Leotiomycetes;o__Helotiales;f__Helotiales_fam_Incertae_sedis;g__Amylocarpus;s__Amylocarpus_encephaloides	97.175	1345	38	0	1951	3295	23	1367	0	2274
4	Sep_pis_4_scaffold-3750	Mycosphaerella_flageoletiana|EU167597|SH1086973.09FU|reps|k__Fungi;p__Ascomycota;c__Dothideomycetes;o__Mycosphaerellales;f__Mycosphaerellaceae;g__Mycosphaerella;s__Mycosphaerella_flageoletiana	99.919	1231	1	0	2065	3295	1	1231	0	2268
4	Sep_pis_4_scaffold-6085	Mycosphaerella_stromatosa|EU167598|SH1999842.09FU|refs_singleton|k__Fungi;p__Ascomycota;c__Dothideomycetes;o__Mycosphaerellales;f__Mycosphaerellaceae;g__Mycosphaerella;s__Mycosphaerella_stromatosa	100	372	0	0	618	989	1321	1692	0	688
6	Sep_pis_6_scaffold-7134	Rosaceae_sp|MT796576|SH0967655.09FU|reps|k__Viridiplantae;p__Anthophyta;c__Eudicotyledonae;o__Rosales;f__Rosaceae;g__Rosaceae_gen_Incertae_sedis;s__Rosaceae_sp	95.734	2391	64	24	2290	4672	2361	1	0	3816
6	Sep_pis_6_scaffold-7134	Pelargonium_rapaceum|MK670401|SH0904164.09FU|reps|k__Viridiplantae;p__Anthophyta;c__Eudicotyledonae;o__Geraniales;f__Geraniaceae;g__Pelargonium;s__Pelargonium_rapaceum	98.176	1809	31	2	2865	4671	1809	1	0	3157
6	Sep_pis_6_scaffold-12744	Mycosphaerella_stromatosa|EU167598|SH1999842.09FU|refs_singleton|k__Fungi;p__Ascomycota;c__Dothideomycetes;o__Mycosphaerellales;f__Mycosphaerellaceae;g__Mycosphaerella;s__Mycosphaerella_stromatosa	95.406	1981	68	20	3523	5489	1799	3770	0	3133
6	Sep_pis_6_scaffold-7134	Molinia_caerulea|MT796500|SH1124049.09FU|reps|k__Viridiplantae;p__Anthophyta;c__Monocotyledonae;o__Poales;f__Poaceae;g__Molinia;s__Molinia_caerulea	96.194	1813	65	4	2863	4671	1813	1	0	2963
6	Sep_pis_6_scaffold-12744	Mycosphaerella_podagrariae|EU386700|SH1087020.09FU|reps|k__Fungi;p__Ascomycota;c__Dothideomycetes;o__Mycosphaerellales;f__Mycosphaerellaceae;g__Mycosphaerella;s__Mycosphaerella_podagrariae	96.828	1734	50	4	3125	4858	1365	3093	0	2892
6	Sep_pis_6_scaffold-12744	Exutisphaerella_laricina|EU167595|SH1292082.09FU|refs|k__Fungi;p__Ascomycota;c__Dothideomycetes;o__Mycosphaerellales;f__Mycosphaerellaceae;g__Exutisphaerella;s__Exutisphaerella_laricina	95.51	1715	58	17	3125	4829	1321	3026	0	2723
6	Sep_pis_6_scaffold-12744	Mycosphaerella_pyri|EU167606|SH1087018.09FU|reps|k__Fungi;p__Ascomycota;c__Dothideomycetes;o__Mycosphaerellales;f__Mycosphaerellaceae;g__Mycosphaerella;s__Mycosphaerella_pyri	95.143	1709	72	11	3125	4829	1321	3022	0	2686
6	Sep_pis_6_scaffold-12744	Mycosphaerella_podagrariae|EU386700|SH1087020.09FU|reps|k__Fungi;p__Ascomycota;c__Dothideomycetes;o__Mycosphaerellales;f__Mycosphaerellaceae;g__Mycosphaerella;s__Mycosphaerella_podagrariae	99.707	1363	4	0	1311	2673	2	1364	0	2497
6	Sep_pis_6_scaffold-12744	Capnobotryella_renispora|AY220612|SH0991894.09FU|refs|k__Fungi;p__Ascomycota;c__Dothideomycetes;o__Mycosphaerellales;f__Teratosphaeriaceae;g__Capnobotryella;s__Capnobotryella_renispora	98.835	1373	14	2	1302	2673	1	1372	0	2446
6	Sep_pis_6_scaffold-12744	Exutisphaerella_laricina|EU167595|SH1292082.09FU|refs|k__Fungi;p__Ascomycota;c__Dothideomycetes;o__Mycosphaerellales;f__Mycosphaerellaceae;g__Exutisphaerella;s__Exutisphaerella_laricina	99.848	1320	2	0	1354	2673	1	1320	0	2427
6	Sep_pis_6_scaffold-12744	Mycosphaerella_stromatosa|EU167598|SH1999842.09FU|refs_singleton|k__Fungi;p__Ascomycota;c__Dothideomycetes;o__Mycosphaerellales;f__Mycosphaerellaceae;g__Mycosphaerella;s__Mycosphaerella_stromatosa	99.545	1320	6	0	1354	2673	1	1320	0	2405
6	Sep_pis_6_scaffold-12744	Mycosphaerella_pyri|EU167606|SH1087018.09FU|reps|k__Fungi;p__Ascomycota;c__Dothideomycetes;o__Mycosphaerellales;f__Mycosphaerellaceae;g__Mycosphaerella;s__Mycosphaerella_pyri	99.242	1320	10	0	1354	2673	1	1320	0	2383
6	Sep_pis_6_scaffold-14439	Mycosphaerella_stromatosa|EU167598|SH1999842.09FU|refs_singleton|k__Fungi;p__Ascomycota;c__Dothideomycetes;o__Mycosphaerellales;f__Mycosphaerellaceae;g__Mycosphaerella;s__Mycosphaerella_stromatosa	99.182	978	8	0	1	978	5057	4080	0	1762
6	Sep_pis_6_scaffold-14439	Toxicocladosporium_irritans|EU040243|SH0934868.09FU|refs|k__Fungi;p__Ascomycota;c__Dothideomycetes;o__Capnodiales;f__Cladosporiaceae;g__Toxicocladosporium;s__Toxicocladosporium_irritans	98.569	978	14	0	1	978	3328	2351	0	1729
6	Sep_pis_6_scaffold-14439	Stenella_araguata|EU019250|SH1000043.09FU|refs|k__Fungi;p__Ascomycota;c__Dothideomycetes;o__Mycosphaerellales;f__Mycosphaerellaceae;g__Stenella;s__Stenella_araguata	98.057	978	19	0	1	978	3392	2415	0	1701
6	Sep_pis_6_scaffold-14439	Cryptocoryneum_condensatum|KY995559|SH1081415.09FU|reps|k__Fungi;p__Ascomycota;c__Dothideomycetes;o__Pleosporales;f__Pleosporales_fam_Incertae_sedis;g__Cryptocoryneum;s__Cryptocoryneum_condensatum	95.403	979	43	2	1	978	3327	2350	0	1557
6	Sep_pis_6_scaffold-9747	Stenella_araguata|EU019250|SH1000043.09FU|refs|k__Fungi;p__Ascomycota;c__Dothideomycetes;o__Mycosphaerellales;f__Mycosphaerellaceae;g__Stenella;s__Stenella_araguata	95.402	435	20	0	1	435	2491	2057	0	693
6	Sep_pis_6_scaffold-9747	Toxicocladosporium_irritans|EU040243|SH0934868.09FU|refs|k__Fungi;p__Ascomycota;c__Dothideomycetes;o__Capnodiales;f__Cladosporiaceae;g__Toxicocladosporium;s__Toxicocladosporium_irritans	95.423	437	17	3	1	435	2427	1992	0	693
6	Sep_pis_6_scaffold-12744	Mycosphaerella_stromatosa|EU167598|SH1999842.09FU|refs_singleton|k__Fungi;p__Ascomycota;c__Dothideomycetes;o__Mycosphaerellales;f__Mycosphaerellaceae;g__Mycosphaerella;s__Mycosphaerella_stromatosa	100	372	0	0	3125	3496	1321	1692	0	688
6	Sep_pis_6_scaffold-9575	Mycosphaerella_stromatosa|EU167598|SH1999842.09FU|refs_singleton|k__Fungi;p__Ascomycota;c__Dothideomycetes;o__Mycosphaerellales;f__Mycosphaerellaceae;g__Mycosphaerella;s__Mycosphaerella_stromatosa	100	241	0	0	1	241	5238	4998	1.49e-124	446
6	Sep_pis_6_scaffold-9575	Stenella_araguata|EU019250|SH1000043.09FU|refs|k__Fungi;p__Ascomycota;c__Dothideomycetes;o__Mycosphaerellales;f__Mycosphaerellaceae;g__Stenella;s__Stenella_araguata	100	241	0	0	1	241	3573	3333	1.49e-124	446
6	Sep_pis_6_scaffold-9575	Toxicocladosporium_irritans|EU040243|SH0934868.09FU|refs|k__Fungi;p__Ascomycota;c__Dothideomycetes;o__Capnodiales;f__Cladosporiaceae;g__Toxicocladosporium;s__Toxicocladosporium_irritans	99.585	241	1	0	1	241	3509	3269	6.91e-123	440
6	Sep_pis_6_scaffold-9575	Cryptocoryneum_condensatum|KY995559|SH1081415.09FU|reps|k__Fungi;p__Ascomycota;c__Dothideomycetes;o__Pleosporales;f__Pleosporales_fam_Incertae_sedis;g__Cryptocoryneum;s__Cryptocoryneum_condensatum	97.51	241	6	0	1	241	3508	3268	1.51e-114	412
6	Sep_pis_6_scaffold-9575	Patellariopsis_atrovinosa|KY970066|SH1068285.09FU|reps|k__Fungi;p__Ascomycota;c__Leotiomycetes;o__Helotiales;f__Dermateaceae;g__Patellariopsis;s__Patellariopsis_atrovinosa	97.095	241	7	0	1	241	5026	4786	7.01e-113	407
7	Sep_pis_7_scaffold-2034	Mycosphaerella_stromatosa|EU167598|SH1999842.09FU|refs_singleton|k__Fungi;p__Ascomycota;c__Dothideomycetes;o__Mycosphaerellales;f__Mycosphaerellaceae;g__Mycosphaerella;s__Mycosphaerella_stromatosa	97.453	2395	57	4	1762	4155	5526	3135	0	4082
7	Sep_pis_7_scaffold-2034	Stenella_araguata|EU019250|SH1000043.09FU|refs|k__Fungi;p__Ascomycota;c__Dothideomycetes;o__Mycosphaerellales;f__Mycosphaerellaceae;g__Stenella;s__Stenella_araguata	96.408	2394	75	7	1762	4155	3850	1468	0	3934
7	Sep_pis_7_scaffold-2034	Toxicocladosporium_irritans|EU040243|SH0934868.09FU|refs|k__Fungi;p__Ascomycota;c__Dothideomycetes;o__Capnodiales;f__Cladosporiaceae;g__Toxicocladosporium;s__Toxicocladosporium_irritans	96.157	2394	73	14	1776	4155	3791	1403	0	3893
7	Sep_pis_7_scaffold-14268	Mycosphaerella_podagrariae|EU386700|SH1087020.09FU|reps|k__Fungi;p__Ascomycota;c__Dothideomycetes;o__Mycosphaerellales;f__Mycosphaerellaceae;g__Mycosphaerella;s__Mycosphaerella_podagrariae	96.886	1734	49	4	73	1806	3093	1365	0	2898
7	Sep_pis_7_scaffold-14268	Exutisphaerella_laricina|EU167595|SH1292082.09FU|refs|k__Fungi;p__Ascomycota;c__Dothideomycetes;o__Mycosphaerellales;f__Mycosphaerellaceae;g__Exutisphaerella;s__Exutisphaerella_laricina	95.569	1715	57	16	102	1806	3026	1321	0	2728
7	Sep_pis_7_scaffold-14268	Mycosphaerella_pyri|EU167606|SH1087018.09FU|reps|k__Fungi;p__Ascomycota;c__Dothideomycetes;o__Mycosphaerellales;f__Mycosphaerellaceae;g__Mycosphaerella;s__Mycosphaerella_pyri	95.202	1709	71	11	102	1806	3022	1321	0	2691
7	Sep_pis_7_scaffold-14268	Mycosphaerella_podagrariae|EU386700|SH1087020.09FU|reps|k__Fungi;p__Ascomycota;c__Dothideomycetes;o__Mycosphaerellales;f__Mycosphaerellaceae;g__Mycosphaerella;s__Mycosphaerella_podagrariae	99.707	1363	4	0	2258	3620	1364	2	0	2497
7	Sep_pis_7_scaffold-14268	Capnobotryella_renispora|AY220612|SH0991894.09FU|refs|k__Fungi;p__Ascomycota;c__Dothideomycetes;o__Mycosphaerellales;f__Teratosphaeriaceae;g__Capnobotryella;s__Capnobotryella_renispora	98.835	1373	14	2	2258	3629	1372	1	0	2446
7	Sep_pis_7_scaffold-14268	Endoconidioma_populi|AY604526|SH1240386.09FU|refs|k__Fungi;p__Ascomycota;c__Dothideomycetes;o__Dothideales;f__Dothideaceae;g__Endoconidioma;s__Endoconidioma_populi	98.345	1390	23	0	2258	3647	1390	1	0	2440
7	Sep_pis_7_scaffold-14268	Exutisphaerella_laricina|EU167595|SH1292082.09FU|refs|k__Fungi;p__Ascomycota;c__Dothideomycetes;o__Mycosphaerellales;f__Mycosphaerellaceae;g__Exutisphaerella;s__Exutisphaerella_laricina	99.848	1320	2	0	2258	3577	1320	1	0	2427
7	Sep_pis_7_scaffold-14268	Mycosphaerella_pyri|EU167606|SH1087018.09FU|reps|k__Fungi;p__Ascomycota;c__Dothideomycetes;o__Mycosphaerellales;f__Mycosphaerellaceae;g__Mycosphaerella;s__Mycosphaerella_pyri	99.242	1320	10	0	2258	3577	1320	1	0	2383
7	Sep_pis_7_scaffold-1153	Rosaceae_sp|MT796576|SH0967655.09FU|reps|k__Viridiplantae;p__Anthophyta;c__Eudicotyledonae;o__Rosales;f__Rosaceae;g__Rosaceae_gen_Incertae_sedis;s__Rosaceae_sp	99.194	372	3	0	1	372	1363	992	0	671
7	Sep_pis_7_scaffold-1153	Molinia_caerulea|MT796500|SH1124049.09FU|reps|k__Viridiplantae;p__Anthophyta;c__Monocotyledonae;o__Poales;f__Poaceae;g__Molinia;s__Molinia_caerulea	98.922	371	4	0	2	372	1363	993	0	664
7	Sep_pis_7_scaffold-1153	Pelargonium_grandiflorum|MK670382|SH0904176.09FU|reps|k__Viridiplantae;p__Anthophyta;c__Eudicotyledonae;o__Geraniales;f__Geraniaceae;g__Pelargonium;s__Pelargonium_grandiflorum	98.656	372	5	0	1	372	983	612	0	660
7	Sep_pis_7_scaffold-1153	Zelkova_schneideriana|MT117140|SH1007066.09FU|reps|k__Viridiplantae;p__Anthophyta;c__Eudicotyledonae;o__Rosales;f__Ulmaceae;g__Zelkova;s__Zelkova_schneideriana	98.656	372	5	0	1	372	579	208	0	660
7	Sep_pis_7_scaffold-1153	Pelargonium_rapaceum|MK670401|SH0904164.09FU|reps|k__Viridiplantae;p__Anthophyta;c__Eudicotyledonae;o__Geraniales;f__Geraniaceae;g__Pelargonium;s__Pelargonium_rapaceum	98.656	372	5	0	1	372	1363	992	0	660
8	Sep_pis_8_scaffold-206	Mycosphaerella_stromatosa|EU167598|SH1999842.09FU|refs_singleton|k__Fungi;p__Ascomycota;c__Dothideomycetes;o__Mycosphaerellales;f__Mycosphaerellaceae;g__Mycosphaerella;s__Mycosphaerella_stromatosa	96.176	3740	116	24	14785	18509	5526	1799	0	6089
8	Sep_pis_8_scaffold-206	Mycosphaerella_podagrariae|EU386700|SH1087020.09FU|reps|k__Fungi;p__Ascomycota;c__Dothideomycetes;o__Mycosphaerellales;f__Mycosphaerellaceae;g__Mycosphaerella;s__Mycosphaerella_podagrariae	96.886	1734	49	4	17174	18907	3093	1365	0	2898
8	Sep_pis_8_scaffold-206	Exutisphaerella_laricina|EU167595|SH1292082.09FU|refs|k__Fungi;p__Ascomycota;c__Dothideomycetes;o__Mycosphaerellales;f__Mycosphaerellaceae;g__Exutisphaerella;s__Exutisphaerella_laricina	95.569	1715	57	16	17203	18907	3026	1321	0	2728
8	Sep_pis_8_scaffold-206	Mycosphaerella_pyri|EU167606|SH1087018.09FU|reps|k__Fungi;p__Ascomycota;c__Dothideomycetes;o__Mycosphaerellales;f__Mycosphaerellaceae;g__Mycosphaerella;s__Mycosphaerella_pyri	95.202	1709	71	11	17203	18907	3022	1321	0	2691
8	Sep_pis_8_scaffold-206	Mycosphaerella_podagrariae|EU386700|SH1087020.09FU|reps|k__Fungi;p__Ascomycota;c__Dothideomycetes;o__Mycosphaerellales;f__Mycosphaerellaceae;g__Mycosphaerella;s__Mycosphaerella_podagrariae	99.707	1363	4	0	19359	20721	1364	2	0	2497
8	Sep_pis_8_scaffold-206	Exutisphaerella_laricina|EU167595|SH1292082.09FU|refs|k__Fungi;p__Ascomycota;c__Dothideomycetes;o__Mycosphaerellales;f__Mycosphaerellaceae;g__Exutisphaerella;s__Exutisphaerella_laricina	99.848	1320	2	0	19359	20678	1320	1	0	2427
8	Sep_pis_8_scaffold-206	Amylocarpus_encephaloides|OL539743|SH1030420.09FU|reps|k__Fungi;p__Ascomycota;c__Leotiomycetes;o__Helotiales;f__Helotiales_fam_Incertae_sedis;g__Amylocarpus;s__Amylocarpus_encephaloides	97.141	1434	41	0	19359	20792	1456	23	0	2422
8	Sep_pis_8_scaffold-206	Mycosphaerella_stromatosa|EU167598|SH1999842.09FU|refs_singleton|k__Fungi;p__Ascomycota;c__Dothideomycetes;o__Mycosphaerellales;f__Mycosphaerellaceae;g__Mycosphaerella;s__Mycosphaerella_stromatosa	99.545	1320	6	0	19359	20678	1320	1	0	2405
8	Sep_pis_8_scaffold-206	Mycosphaerella_pyri|EU167606|SH1087018.09FU|reps|k__Fungi;p__Ascomycota;c__Dothideomycetes;o__Mycosphaerellales;f__Mycosphaerellaceae;g__Mycosphaerella;s__Mycosphaerella_pyri	99.242	1320	10	0	19359	20678	1320	1	0	2383
8	Sep_pis_8_scaffold-206	Mycosphaerella_stromatosa|EU167598|SH1999842.09FU|refs_singleton|k__Fungi;p__Ascomycota;c__Dothideomycetes;o__Mycosphaerellales;f__Mycosphaerellaceae;g__Mycosphaerella;s__Mycosphaerella_stromatosa	100	372	0	0	18536	18907	1692	1321	0	688
9	Sep_pis_9_scaffold-1805	Mycosphaerella_stromatosa|EU167598|SH1999842.09FU|refs_singleton|k__Fungi;p__Ascomycota;c__Dothideomycetes;o__Mycosphaerellales;f__Mycosphaerellaceae;g__Mycosphaerella;s__Mycosphaerella_stromatosa	97.581	2398	54	4	1	2397	5446	3052	0	4104
9	Sep_pis_9_scaffold-1805	Toxicocladosporium_irritans|EU040243|SH0934868.09FU|refs|k__Fungi;p__Ascomycota;c__Dothideomycetes;o__Capnodiales;f__Cladosporiaceae;g__Toxicocladosporium;s__Toxicocladosporium_irritans	97.804	2322	48	3	78	2397	3640	1320	0	4002
9	Sep_pis_9_scaffold-1805	Stenella_araguata|EU019250|SH1000043.09FU|refs|k__Fungi;p__Ascomycota;c__Dothideomycetes;o__Mycosphaerellales;f__Mycosphaerellaceae;g__Stenella;s__Stenella_araguata	97.519	2338	58	0	60	2397	3722	1385	0	3997
9	Sep_pis_9_scaffold-12599	Mycosphaerella_podagrariae|EU386700|SH1087020.09FU|reps|k__Fungi;p__Ascomycota;c__Dothideomycetes;o__Mycosphaerellales;f__Mycosphaerellaceae;g__Mycosphaerella;s__Mycosphaerella_podagrariae	96.866	1723	49	4	4188	5910	1365	3082	0	2878
9	Sep_pis_9_scaffold-12599	Exutisphaerella_laricina|EU167595|SH1292082.09FU|refs|k__Fungi;p__Ascomycota;c__Dothideomycetes;o__Mycosphaerellales;f__Mycosphaerellaceae;g__Exutisphaerella;s__Exutisphaerella_laricina	95.569	1715	57	16	4188	5892	1321	3026	0	2728
9	Sep_pis_9_scaffold-12599	Mycosphaerella_pyri|EU167606|SH1087018.09FU|reps|k__Fungi;p__Ascomycota;c__Dothideomycetes;o__Mycosphaerellales;f__Mycosphaerellaceae;g__Mycosphaerella;s__Mycosphaerella_pyri	95.202	1709	71	11	4188	5892	1321	3022	0	2691
9	Sep_pis_9_scaffold-12599	Mycosphaerella_podagrariae|EU386700|SH1087020.09FU|reps|k__Fungi;p__Ascomycota;c__Dothideomycetes;o__Mycosphaerellales;f__Mycosphaerellaceae;g__Mycosphaerella;s__Mycosphaerella_podagrariae	99.707	1363	4	0	2374	3736	2	1364	0	2497
9	Sep_pis_9_scaffold-12599	Capnobotryella_renispora|AY220612|SH0991894.09FU|refs|k__Fungi;p__Ascomycota;c__Dothideomycetes;o__Mycosphaerellales;f__Teratosphaeriaceae;g__Capnobotryella;s__Capnobotryella_renispora	98.835	1373	14	2	2365	3736	1	1372	0	2446
9	Sep_pis_9_scaffold-12599	Endoconidioma_populi|AY604526|SH1240386.09FU|refs|k__Fungi;p__Ascomycota;c__Dothideomycetes;o__Dothideales;f__Dothideaceae;g__Endoconidioma;s__Endoconidioma_populi	98.345	1390	23	0	2347	3736	1	1390	0	2440
9	Sep_pis_9_scaffold-12599	Exutisphaerella_laricina|EU167595|SH1292082.09FU|refs|k__Fungi;p__Ascomycota;c__Dothideomycetes;o__Mycosphaerellales;f__Mycosphaerellaceae;g__Exutisphaerella;s__Exutisphaerella_laricina	99.848	1320	2	0	2417	3736	1	1320	0	2427
9	Sep_pis_9_scaffold-12599	Mycosphaerella_pyri|EU167606|SH1087018.09FU|reps|k__Fungi;p__Ascomycota;c__Dothideomycetes;o__Mycosphaerellales;f__Mycosphaerellaceae;g__Mycosphaerella;s__Mycosphaerella_pyri	99.242	1320	10	0	2417	3736	1	1320	0	2383
9	Sep_pis_9_scaffold-10639	Mycosphaerella_stromatosa|EU167598|SH1999842.09FU|refs_singleton|k__Fungi;p__Ascomycota;c__Dothideomycetes;o__Mycosphaerellales;f__Mycosphaerellaceae;g__Mycosphaerella;s__Mycosphaerella_stromatosa	97.674	258	6	0	1	258	3131	3388	5.76e-124	444
9	Sep_pis_9_scaffold-10639	Stenella_araguata|EU019250|SH1000043.09FU|refs|k__Fungi;p__Ascomycota;c__Dothideomycetes;o__Mycosphaerellales;f__Mycosphaerellaceae;g__Stenella;s__Stenella_araguata	97.287	258	7	0	1	258	1464	1721	2.68e-122	438
9	Sep_pis_9_scaffold-10639	Toxicocladosporium_irritans|EU040243|SH0934868.09FU|refs|k__Fungi;p__Ascomycota;c__Dothideomycetes;o__Capnodiales;f__Cladosporiaceae;g__Toxicocladosporium;s__Toxicocladosporium_irritans	97.287	258	7	0	1	258	1399	1656	2.68e-122	438
9	Sep_pis_9_scaffold-10639	Holmiella_sabina|MK546612|SH1083608.09FU|reps|k__Fungi;p__Ascomycota;c__Dothideomycetes;o__Patellariales;f__Patellariaceae;g__Holmiella;s__Holmiella_sabina	97.287	258	7	0	1	258	1536	1793	2.68e-122	438
9	Sep_pis_9_scaffold-10639	Parmeliaceae_sp|MH887540|SH1293655.09FU|reps|k__Fungi;p__Ascomycota;c__Lecanoromycetes;o__Lecanorales;f__Parmeliaceae;g__Parmeliaceae_gen_Incertae_sedis;s__Parmeliaceae_sp	97.287	258	6	1	1	258	2812	3068	9.65e-122	436
9	Sep_pis_9_scaffold-4003	Mycosphaerella_stromatosa|EU167598|SH1999842.09FU|refs_singleton|k__Fungi;p__Ascomycota;c__Dothideomycetes;o__Mycosphaerellales;f__Mycosphaerellaceae;g__Mycosphaerella;s__Mycosphaerella_stromatosa	98.354	243	4	0	1	243	1172	930	5.43e-119	427
9	Sep_pis_9_scaffold-4003	Exutisphaerella_laricina|EU167595|SH1292082.09FU|refs|k__Fungi;p__Ascomycota;c__Dothideomycetes;o__Mycosphaerellales;f__Mycosphaerellaceae;g__Exutisphaerella;s__Exutisphaerella_laricina	98.354	243	4	0	1	243	1172	930	5.43e-119	427
9	Sep_pis_9_scaffold-4003	Mycosphaerella_podagrariae|EU386700|SH1087020.09FU|reps|k__Fungi;p__Ascomycota;c__Dothideomycetes;o__Mycosphaerellales;f__Mycosphaerellaceae;g__Mycosphaerella;s__Mycosphaerella_podagrariae	98.354	243	4	0	1	243	1216	974	5.43e-119	427
9	Sep_pis_9_scaffold-4003	Mycosphaerella_pyri|EU167606|SH1087018.09FU|reps|k__Fungi;p__Ascomycota;c__Dothideomycetes;o__Mycosphaerellales;f__Mycosphaerellaceae;g__Mycosphaerella;s__Mycosphaerella_pyri	98.354	243	4	0	1	243	1172	930	5.43e-119	427
9	Sep_pis_9_scaffold-4003	Mycosphaerella_flageoletiana|EU167597|SH1086973.09FU|reps|k__Fungi;p__Ascomycota;c__Dothideomycetes;o__Mycosphaerellales;f__Mycosphaerellaceae;g__Mycosphaerella;s__Mycosphaerella_flageoletiana	98.354	243	4	0	1	243	1172	930	5.43e-119	427
10	Sep_pis_10_scaffold-13427	Mycosphaerella_stromatosa|EU167598|SH1999842.09FU|refs_singleton|k__Fungi;p__Ascomycota;c__Dothideomycetes;o__Mycosphaerellales;f__Mycosphaerellaceae;g__Mycosphaerella;s__Mycosphaerella_stromatosa	97.078	2019	55	4	1	2018	3511	5526	0	3398
10	Sep_pis_10_scaffold-13427	Stenella_araguata|EU019250|SH1000043.09FU|refs|k__Fungi;p__Ascomycota;c__Dothideomycetes;o__Mycosphaerellales;f__Mycosphaerellaceae;g__Stenella;s__Stenella_araguata	95.887	2018	72	7	1	2018	1844	3850	0	3256
10	Sep_pis_10_scaffold-13427	Toxicocladosporium_irritans|EU040243|SH0934868.09FU|refs|k__Fungi;p__Ascomycota;c__Dothideomycetes;o__Capnodiales;f__Cladosporiaceae;g__Toxicocladosporium;s__Toxicocladosporium_irritans	95.59	2018	70	14	1	2004	1779	3791	0	3216
10	Sep_pis_10_scaffold-9641	Mycosphaerella_podagrariae|EU386700|SH1087020.09FU|reps|k__Fungi;p__Ascomycota;c__Dothideomycetes;o__Mycosphaerellales;f__Mycosphaerellaceae;g__Mycosphaerella;s__Mycosphaerella_podagrariae	99.707	1363	4	0	2565	3927	2	1364	0	2497
10	Sep_pis_10_scaffold-9641	Capnobotryella_renispora|AY220612|SH0991894.09FU|refs|k__Fungi;p__Ascomycota;c__Dothideomycetes;o__Mycosphaerellales;f__Teratosphaeriaceae;g__Capnobotryella;s__Capnobotryella_renispora	98.835	1373	14	2	2556	3927	1	1372	0	2446
10	Sep_pis_10_scaffold-9641	Endoconidioma_populi|AY604526|SH1240386.09FU|refs|k__Fungi;p__Ascomycota;c__Dothideomycetes;o__Dothideales;f__Dothideaceae;g__Endoconidioma;s__Endoconidioma_populi	98.345	1390	23	0	2538	3927	1	1390	0	2440
10	Sep_pis_10_scaffold-9641	Mycosphaerella_flageoletiana|EU167597|SH1086973.09FU|reps|k__Fungi;p__Ascomycota;c__Dothideomycetes;o__Mycosphaerellales;f__Mycosphaerellaceae;g__Mycosphaerella;s__Mycosphaerella_flageoletiana	99.924	1320	1	0	2608	3927	1	1320	0	2433
10	Sep_pis_10_scaffold-9641	Exutisphaerella_laricina|EU167595|SH1292082.09FU|refs|k__Fungi;p__Ascomycota;c__Dothideomycetes;o__Mycosphaerellales;f__Mycosphaerellaceae;g__Exutisphaerella;s__Exutisphaerella_laricina	99.848	1320	2	0	2608	3927	1	1320	0	2427
10	Sep_pis_10_scaffold-9641	Mycosphaerella_flageoletiana|EU167597|SH1086973.09FU|reps|k__Fungi;p__Ascomycota;c__Dothideomycetes;o__Mycosphaerellales;f__Mycosphaerellaceae;g__Mycosphaerella;s__Mycosphaerella_flageoletiana	98.043	971	19	0	5291	6261	2078	3048	0	1688
10	Sep_pis_10_scaffold-9641	Mycosphaerella_podagrariae|EU386700|SH1087020.09FU|reps|k__Fungi;p__Ascomycota;c__Dothideomycetes;o__Mycosphaerellales;f__Mycosphaerellaceae;g__Mycosphaerella;s__Mycosphaerella_podagrariae	96.7	1000	31	1	5291	6290	2096	3093	0	1663
10	Sep_pis_10_scaffold-9641	Mycosphaerella_podagrariae|EU386700|SH1087020.09FU|reps|k__Fungi;p__Ascomycota;c__Dothideomycetes;o__Mycosphaerellales;f__Mycosphaerellaceae;g__Mycosphaerella;s__Mycosphaerella_podagrariae	96.301	811	27	3	4380	5190	1365	2172	0	1328
10	Sep_pis_10_scaffold-9641	Mycosphaerella_flageoletiana|EU167597|SH1086973.09FU|reps|k__Fungi;p__Ascomycota;c__Dothideomycetes;o__Mycosphaerellales;f__Mycosphaerellaceae;g__Mycosphaerella;s__Mycosphaerella_flageoletiana	99.735	378	1	0	4380	4757	1321	1698	0	693
10	Sep_pis_10_scaffold-9641	Mycosphaerella_flageoletiana|EU167597|SH1086973.09FU|reps|k__Fungi;p__Ascomycota;c__Dothideomycetes;o__Mycosphaerellales;f__Mycosphaerellaceae;g__Mycosphaerella;s__Mycosphaerella_flageoletiana	95.093	428	16	5	4764	5190	1731	2154	0	669
10	Sep_pis_10_scaffold-11620	Rosaceae_sp|MT796576|SH0967655.09FU|reps|k__Viridiplantae;p__Anthophyta;c__Eudicotyledonae;o__Rosales;f__Rosaceae;g__Rosaceae_gen_Incertae_sedis;s__Rosaceae_sp	98.387	248	4	0	270	517	1	248	2.03e-121	436
10	Sep_pis_10_scaffold-10581	Rosaceae_sp|MT796576|SH0967655.09FU|reps|k__Viridiplantae;p__Anthophyta;c__Eudicotyledonae;o__Rosales;f__Rosaceae;g__Rosaceae_gen_Incertae_sedis;s__Rosaceae_sp	99.565	230	1	0	6	235	222	451	8.75e-117	420
10	Sep_pis_10_scaffold-11620	Pelargonium_rapaceum|MK670401|SH0904164.09FU|reps|k__Viridiplantae;p__Anthophyta;c__Eudicotyledonae;o__Geraniales;f__Geraniaceae;g__Pelargonium;s__Pelargonium_rapaceum	96.356	247	9	0	271	517	1	247	1.59e-112	407
10	Sep_pis_10_scaffold-11620	Pelargonium_caucalifolium|MK670372|SH0904148.09FU|reps|k__Viridiplantae;p__Anthophyta;c__Eudicotyledonae;o__Geraniales;f__Geraniaceae;g__Pelargonium;s__Pelargonium_caucalifolium	96.356	247	9	0	271	517	1	247	1.59e-112	407
10	Sep_pis_10_scaffold-11620	Pelargonium_australe|MK670406|SH0904187.09FU|reps|k__Viridiplantae;p__Anthophyta;c__Eudicotyledonae;o__Geraniales;f__Geraniaceae;g__Pelargonium;s__Pelargonium_australe	96.356	247	9	0	271	517	1	247	1.59e-112	407
10	Sep_pis_10_scaffold-13263	Venturiales_sp|MK463641|SH0989323.09FU|reps|k__Fungi;p__Ascomycota;c__Dothideomycetes;o__Venturiales;f__Venturiales_fam_Incertae_sedis;g__Venturiales_gen_Incertae_sedis;s__Venturiales_sp	100	214	0	0	17	230	575	362	1.44e-109	396
10	Sep_pis_10_scaffold-10581	Pelargonium_rapaceum|MK670401|SH0904164.09FU|reps|k__Viridiplantae;p__Anthophyta;c__Eudicotyledonae;o__Geraniales;f__Geraniaceae;g__Pelargonium;s__Pelargonium_rapaceum	96.957	230	7	0	6	235	221	450	8.88e-107	387
10	Sep_pis_10_scaffold-10581	Pelargonium_caucalifolium|MK670372|SH0904148.09FU|reps|k__Viridiplantae;p__Anthophyta;c__Eudicotyledonae;o__Geraniales;f__Geraniaceae;g__Pelargonium;s__Pelargonium_caucalifolium	96.957	230	7	0	6	235	221	450	8.88e-107	387
10	Sep_pis_10_scaffold-10581	Pelargonium_australe|MK670406|SH0904187.09FU|reps|k__Viridiplantae;p__Anthophyta;c__Eudicotyledonae;o__Geraniales;f__Geraniaceae;g__Pelargonium;s__Pelargonium_australe	96.957	230	7	0	6	235	221	450	8.88e-107	387
10	Sep_pis_10_scaffold-11620	Molinia_caerulea|MT796500|SH1124049.09FU|reps|k__Viridiplantae;p__Anthophyta;c__Monocotyledonae;o__Poales;f__Poaceae;g__Molinia;s__Molinia_caerulea	95.781	237	10	0	271	507	1	237	2.68e-105	383
10	Sep_pis_10_scaffold-10581	Molinia_caerulea|MT796500|SH1124049.09FU|reps|k__Viridiplantae;p__Anthophyta;c__Monocotyledonae;o__Poales;f__Poaceae;g__Molinia;s__Molinia_caerulea	95.319	235	11	0	1	235	216	450	6.91e-103	374
11	Sep_pis_11_scaffold-6907	Mycosphaerella_stromatosa|EU167598|SH1999842.09FU|refs_singleton|k__Fungi;p__Ascomycota;c__Dothideomycetes;o__Mycosphaerellales;f__Mycosphaerellaceae;g__Mycosphaerella;s__Mycosphaerella_stromatosa	97.376	2515	62	4	11787	14300	5526	3015	0	4276
11	Sep_pis_11_scaffold-6907	Stenella_araguata|EU019250|SH1000043.09FU|refs|k__Fungi;p__Ascomycota;c__Dothideomycetes;o__Mycosphaerellales;f__Mycosphaerellaceae;g__Stenella;s__Stenella_araguata	96.38	2514	80	7	11787	14300	3850	1348	0	4128
11	Sep_pis_11_scaffold-6907	Toxicocladosporium_irritans|EU040243|SH0934868.09FU|refs|k__Fungi;p__Ascomycota;c__Dothideomycetes;o__Capnodiales;f__Cladosporiaceae;g__Toxicocladosporium;s__Toxicocladosporium_irritans	96.142	2514	78	14	11801	14300	3791	1283	0	4087
11	Sep_pis_11_scaffold-6907	Mycosphaerella_podagrariae|EU386700|SH1087020.09FU|reps|k__Fungi;p__Ascomycota;c__Dothideomycetes;o__Mycosphaerellales;f__Mycosphaerellaceae;g__Mycosphaerella;s__Mycosphaerella_podagrariae	96.84	1709	49	4	4467	6175	3068	1365	0	2852
11	Sep_pis_11_scaffold-6907	Exutisphaerella_laricina|EU167595|SH1292082.09FU|refs|k__Fungi;p__Ascomycota;c__Dothideomycetes;o__Mycosphaerellales;f__Mycosphaerellaceae;g__Exutisphaerella;s__Exutisphaerella_laricina	95.51	1715	58	16	4471	6175	3026	1321	0	2723
11	Sep_pis_11_scaffold-6907	Mycosphaerella_podagrariae|EU386700|SH1087020.09FU|reps|k__Fungi;p__Ascomycota;c__Dothideomycetes;o__Mycosphaerellales;f__Mycosphaerellaceae;g__Mycosphaerella;s__Mycosphaerella_podagrariae	99.707	1363	4	0	6627	7989	1364	2	0	2497
11	Sep_pis_11_scaffold-6907	Exutisphaerella_laricina|EU167595|SH1292082.09FU|refs|k__Fungi;p__Ascomycota;c__Dothideomycetes;o__Mycosphaerellales;f__Mycosphaerellaceae;g__Exutisphaerella;s__Exutisphaerella_laricina	99.848	1320	2	0	6627	7946	1320	1	0	2427
11	Sep_pis_11_scaffold-6907	Mycosphaerella_stromatosa|EU167598|SH1999842.09FU|refs_singleton|k__Fungi;p__Ascomycota;c__Dothideomycetes;o__Mycosphaerellales;f__Mycosphaerellaceae;g__Mycosphaerella;s__Mycosphaerella_stromatosa	99.545	1320	6	0	6627	7946	1320	1	0	2405
11	Sep_pis_11_scaffold-6907	Mycosphaerella_stromatosa|EU167598|SH1999842.09FU|refs_singleton|k__Fungi;p__Ascomycota;c__Dothideomycetes;o__Mycosphaerellales;f__Mycosphaerellaceae;g__Mycosphaerella;s__Mycosphaerella_stromatosa	100	372	0	0	5804	6175	1692	1321	0	688
12	Sep_pis_12_scaffold-6174	Mycosphaerella_stromatosa|EU167598|SH1999842.09FU|refs_singleton|k__Fungi;p__Ascomycota;c__Dothideomycetes;o__Mycosphaerellales;f__Mycosphaerellaceae;g__Mycosphaerella;s__Mycosphaerella_stromatosa	97.552	2492	57	4	291	2781	5526	3038	0	4261
12	Sep_pis_12_scaffold-6174	Stenella_araguata|EU019250|SH1000043.09FU|refs|k__Fungi;p__Ascomycota;c__Dothideomycetes;o__Mycosphaerellales;f__Mycosphaerellaceae;g__Stenella;s__Stenella_araguata	96.548	2491	75	7	291	2781	3850	1371	0	4113
12	Sep_pis_12_scaffold-6174	Toxicocladosporium_irritans|EU040243|SH0934868.09FU|refs|k__Fungi;p__Ascomycota;c__Dothideomycetes;o__Capnodiales;f__Cladosporiaceae;g__Toxicocladosporium;s__Toxicocladosporium_irritans	96.307	2491	73	14	305	2781	3791	1306	0	4072
12	Sep_pis_12_scaffold-43	Mycosphaerella_podagrariae|EU386700|SH1087020.09FU|reps|k__Fungi;p__Ascomycota;c__Dothideomycetes;o__Mycosphaerellales;f__Mycosphaerellaceae;g__Mycosphaerella;s__Mycosphaerella_podagrariae	96.84	1709	49	4	1	1709	3068	1365	0	2852
12	Sep_pis_12_scaffold-43	Exutisphaerella_laricina|EU167595|SH1292082.09FU|refs|k__Fungi;p__Ascomycota;c__Dothideomycetes;o__Mycosphaerellales;f__Mycosphaerellaceae;g__Exutisphaerella;s__Exutisphaerella_laricina	95.569	1715	57	16	5	1709	3026	1321	0	2728
12	Sep_pis_12_scaffold-43	Mycosphaerella_pyri|EU167606|SH1087018.09FU|reps|k__Fungi;p__Ascomycota;c__Dothideomycetes;o__Mycosphaerellales;f__Mycosphaerellaceae;g__Mycosphaerella;s__Mycosphaerella_pyri	95.202	1709	71	11	5	1709	3022	1321	0	2691
12	Sep_pis_12_scaffold-43	Mycosphaerella_podagrariae|EU386700|SH1087020.09FU|reps|k__Fungi;p__Ascomycota;c__Dothideomycetes;o__Mycosphaerellales;f__Mycosphaerellaceae;g__Mycosphaerella;s__Mycosphaerella_podagrariae	99.707	1363	4	0	2161	3523	1364	2	0	2497
12	Sep_pis_12_scaffold-43	Capnobotryella_renispora|AY220612|SH0991894.09FU|refs|k__Fungi;p__Ascomycota;c__Dothideomycetes;o__Mycosphaerellales;f__Teratosphaeriaceae;g__Capnobotryella;s__Capnobotryella_renispora	98.835	1373	14	2	2161	3532	1372	1	0	2446
12	Sep_pis_12_scaffold-43	Endoconidioma_populi|AY604526|SH1240386.09FU|refs|k__Fungi;p__Ascomycota;c__Dothideomycetes;o__Dothideales;f__Dothideaceae;g__Endoconidioma;s__Endoconidioma_populi	98.345	1390	23	0	2161	3550	1390	1	0	2440
12	Sep_pis_12_scaffold-43	Exutisphaerella_laricina|EU167595|SH1292082.09FU|refs|k__Fungi;p__Ascomycota;c__Dothideomycetes;o__Mycosphaerellales;f__Mycosphaerellaceae;g__Exutisphaerella;s__Exutisphaerella_laricina	99.848	1320	2	0	2161	3480	1320	1	0	2427
12	Sep_pis_12_scaffold-43	Mycosphaerella_pyri|EU167606|SH1087018.09FU|reps|k__Fungi;p__Ascomycota;c__Dothideomycetes;o__Mycosphaerellales;f__Mycosphaerellaceae;g__Mycosphaerella;s__Mycosphaerella_pyri	99.242	1320	10	0	2161	3480	1320	1	0	2383
13	Sep_pis_13_scaffold-7297	Mycosphaerella_stromatosa|EU167598|SH1999842.09FU|refs_singleton|k__Fungi;p__Ascomycota;c__Dothideomycetes;o__Mycosphaerellales;f__Mycosphaerellaceae;g__Mycosphaerella;s__Mycosphaerella_stromatosa	96.134	3699	118	22	1776	5461	5526	1840	0	6015
13	Sep_pis_13_scaffold-14171	Mycosphaerella_podagrariae|EU386700|SH1087020.09FU|reps|k__Fungi;p__Ascomycota;c__Dothideomycetes;o__Mycosphaerellales;f__Mycosphaerellaceae;g__Mycosphaerella;s__Mycosphaerella_podagrariae	99.707	1363	4	0	1622	2984	2	1364	0	2497
13	Sep_pis_13_scaffold-14171	Capnobotryella_renispora|AY220612|SH0991894.09FU|refs|k__Fungi;p__Ascomycota;c__Dothideomycetes;o__Mycosphaerellales;f__Teratosphaeriaceae;g__Capnobotryella;s__Capnobotryella_renispora	98.835	1373	14	2	1613	2984	1	1372	0	2446
13	Sep_pis_13_scaffold-14171	Endoconidioma_populi|AY604526|SH1240386.09FU|refs|k__Fungi;p__Ascomycota;c__Dothideomycetes;o__Dothideales;f__Dothideaceae;g__Endoconidioma;s__Endoconidioma_populi	98.345	1390	23	0	1595	2984	1	1390	0	2440
13	Sep_pis_13_scaffold-14171	Mycosphaerella_flageoletiana|EU167597|SH1086973.09FU|reps|k__Fungi;p__Ascomycota;c__Dothideomycetes;o__Mycosphaerellales;f__Mycosphaerellaceae;g__Mycosphaerella;s__Mycosphaerella_flageoletiana	99.924	1320	1	0	1665	2984	1	1320	0	2433
13	Sep_pis_13_scaffold-14171	Exutisphaerella_laricina|EU167595|SH1292082.09FU|refs|k__Fungi;p__Ascomycota;c__Dothideomycetes;o__Mycosphaerellales;f__Mycosphaerellaceae;g__Exutisphaerella;s__Exutisphaerella_laricina	99.848	1320	2	0	1665	2984	1	1320	0	2427
13	Sep_pis_13_scaffold-7297	Dothideomycetes_sp|HG995967|SH1086172.09FU|reps|k__Fungi;p__Ascomycota;c__Dothideomycetes;o__Dothideomycetes_ord_Incertae_sedis;f__Dothideomycetes_fam_Incertae_sedis;g__Dothideomycetes_gen_Incertae_sedis;s__Dothideomycetes_sp	98.03	1320	23	3	4145	5461	1398	79	0	2290
13	Sep_pis_13_scaffold-7297	Mycosphaerella_flageoletiana|EU167597|SH1086973.09FU|reps|k__Fungi;p__Ascomycota;c__Dothideomycetes;o__Mycosphaerellales;f__Mycosphaerellaceae;g__Mycosphaerella;s__Mycosphaerella_flageoletiana	97.555	1268	27	4	4194	5461	3048	1785	0	2167
13	Sep_pis_13_scaffold-12014	Mycosphaerella_podagrariae|EU386700|SH1087020.09FU|reps|k__Fungi;p__Ascomycota;c__Dothideomycetes;o__Mycosphaerellales;f__Mycosphaerellaceae;g__Mycosphaerella;s__Mycosphaerella_podagrariae	96.887	514	14	2	271	784	1365	1876	0	859
13	Sep_pis_13_scaffold-12014	Exutisphaerella_laricina|EU167595|SH1292082.09FU|refs|k__Fungi;p__Ascomycota;c__Dothideomycetes;o__Mycosphaerellales;f__Mycosphaerellaceae;g__Exutisphaerella;s__Exutisphaerella_laricina	96.512	516	10	7	271	783	1321	1831	0	846
13	Sep_pis_13_scaffold-12014	Mycosphaerella_pyri|EU167606|SH1087018.09FU|reps|k__Fungi;p__Ascomycota;c__Dothideomycetes;o__Mycosphaerellales;f__Mycosphaerellaceae;g__Mycosphaerella;s__Mycosphaerella_pyri	95.069	507	21	4	271	776	1321	1824	0	795
13	Sep_pis_13_scaffold-12014	Mycosphaerella_flageoletiana|EU167597|SH1086973.09FU|reps|k__Fungi;p__Ascomycota;c__Dothideomycetes;o__Mycosphaerellales;f__Mycosphaerellaceae;g__Mycosphaerella;s__Mycosphaerella_flageoletiana	99.735	378	1	0	271	648	1321	1698	0	693
13	Sep_pis_13_scaffold-12014	Mycosphaerella_stromatosa|EU167598|SH1999842.09FU|refs_singleton|k__Fungi;p__Ascomycota;c__Dothideomycetes;o__Mycosphaerellales;f__Mycosphaerellaceae;g__Mycosphaerella;s__Mycosphaerella_stromatosa	100	372	0	0	271	642	1321	1692	0	688
14	Sep_pis_14_scaffold-14944	Mycosphaerella_stromatosa|EU167598|SH1999842.09FU|refs_singleton|k__Fungi;p__Ascomycota;c__Dothideomycetes;o__Mycosphaerellales;f__Mycosphaerellaceae;g__Mycosphaerella;s__Mycosphaerella_stromatosa	97.503	2443	57	4	1539	3980	5526	3087	0	4170
14	Sep_pis_14_scaffold-14944	Stenella_araguata|EU019250|SH1000043.09FU|refs|k__Fungi;p__Ascomycota;c__Dothideomycetes;o__Mycosphaerellales;f__Mycosphaerellaceae;g__Stenella;s__Stenella_araguata	96.478	2442	75	7	1539	3980	3850	1420	0	4023
14	Sep_pis_14_scaffold-14944	Toxicocladosporium_irritans|EU040243|SH0934868.09FU|refs|k__Fungi;p__Ascomycota;c__Dothideomycetes;o__Capnodiales;f__Cladosporiaceae;g__Toxicocladosporium;s__Toxicocladosporium_irritans	96.233	2442	73	14	1553	3980	3791	1355	0	3982
14	Sep_pis_14_scaffold-5067	Mycosphaerella_podagrariae|EU386700|SH1087020.09FU|reps|k__Fungi;p__Ascomycota;c__Dothideomycetes;o__Mycosphaerellales;f__Mycosphaerellaceae;g__Mycosphaerella;s__Mycosphaerella_podagrariae	97.001	1734	47	4	4153	5886	1365	3093	0	2909
14	Sep_pis_14_scaffold-5067	Exutisphaerella_laricina|EU167595|SH1292082.09FU|refs|k__Fungi;p__Ascomycota;c__Dothideomycetes;o__Mycosphaerellales;f__Mycosphaerellaceae;g__Exutisphaerella;s__Exutisphaerella_laricina	95.627	1715	56	16	4153	5857	1321	3026	0	2734
14	Sep_pis_14_scaffold-5067	Mycosphaerella_pyri|EU167606|SH1087018.09FU|reps|k__Fungi;p__Ascomycota;c__Dothideomycetes;o__Mycosphaerellales;f__Mycosphaerellaceae;g__Mycosphaerella;s__Mycosphaerella_pyri	95.319	1709	69	11	4153	5857	1321	3022	0	2702
14	Sep_pis_14_scaffold-5067	Mycosphaerella_podagrariae|EU386700|SH1087020.09FU|reps|k__Fungi;p__Ascomycota;c__Dothideomycetes;o__Mycosphaerellales;f__Mycosphaerellaceae;g__Mycosphaerella;s__Mycosphaerella_podagrariae	99.707	1363	4	0	2339	3701	2	1364	0	2497
14	Sep_pis_14_scaffold-5067	Capnobotryella_renispora|AY220612|SH0991894.09FU|refs|k__Fungi;p__Ascomycota;c__Dothideomycetes;o__Mycosphaerellales;f__Teratosphaeriaceae;g__Capnobotryella;s__Capnobotryella_renispora	98.835	1373	14	2	2330	3701	1	1372	0	2446
14	Sep_pis_14_scaffold-5067	Endoconidioma_populi|AY604526|SH1240386.09FU|refs|k__Fungi;p__Ascomycota;c__Dothideomycetes;o__Dothideales;f__Dothideaceae;g__Endoconidioma;s__Endoconidioma_populi	98.345	1390	23	0	2312	3701	1	1390	0	2440
14	Sep_pis_14_scaffold-5067	Exutisphaerella_laricina|EU167595|SH1292082.09FU|refs|k__Fungi;p__Ascomycota;c__Dothideomycetes;o__Mycosphaerellales;f__Mycosphaerellaceae;g__Exutisphaerella;s__Exutisphaerella_laricina	99.848	1320	2	0	2382	3701	1	1320	0	2427
14	Sep_pis_14_scaffold-5067	Mycosphaerella_pyri|EU167606|SH1087018.09FU|reps|k__Fungi;p__Ascomycota;c__Dothideomycetes;o__Mycosphaerellales;f__Mycosphaerellaceae;g__Mycosphaerella;s__Mycosphaerella_pyri	99.242	1320	10	0	2382	3701	1	1320	0	2383
15	Sep_pis_15_scaffold-732	Mycosphaerella_stromatosa|EU167598|SH1999842.09FU|refs_singleton|k__Fungi;p__Ascomycota;c__Dothideomycetes;o__Mycosphaerellales;f__Mycosphaerellaceae;g__Mycosphaerella;s__Mycosphaerella_stromatosa	97.132	2057	55	4	1	2056	3473	5526	0	3469
15	Sep_pis_15_scaffold-732	Stenella_araguata|EU019250|SH1000043.09FU|refs|k__Fungi;p__Ascomycota;c__Dothideomycetes;o__Mycosphaerellales;f__Mycosphaerellaceae;g__Stenella;s__Stenella_araguata	95.963	2056	72	7	1	2056	1806	3850	0	3326
15	Sep_pis_15_scaffold-732	Toxicocladosporium_irritans|EU040243|SH0934868.09FU|refs|k__Fungi;p__Ascomycota;c__Dothideomycetes;o__Capnodiales;f__Cladosporiaceae;g__Toxicocladosporium;s__Toxicocladosporium_irritans	95.671	2056	70	14	1	2042	1741	3791	0	3286
15	Sep_pis_15_scaffold-7680	Dothideomycetes_sp|HG995967|SH1086172.09FU|reps|k__Fungi;p__Ascomycota;c__Dothideomycetes;o__Dothideomycetes_ord_Incertae_sedis;f__Dothideomycetes_fam_Incertae_sedis;g__Dothideomycetes_gen_Incertae_sedis;s__Dothideomycetes_sp	98.722	1017	13	0	9	1025	1398	382	0	1807
15	Sep_pis_15_scaffold-7680	Mycosphaerella_flageoletiana|EU167597|SH1086973.09FU|reps|k__Fungi;p__Ascomycota;c__Dothideomycetes;o__Mycosphaerellales;f__Mycosphaerellaceae;g__Mycosphaerella;s__Mycosphaerella_flageoletiana	98.037	968	19	0	58	1025	3048	2081	0	1683
15	Sep_pis_15_scaffold-7680	Mycosphaerella_podagrariae|EU386700|SH1087020.09FU|reps|k__Fungi;p__Ascomycota;c__Dothideomycetes;o__Mycosphaerellales;f__Mycosphaerellaceae;g__Mycosphaerella;s__Mycosphaerella_podagrariae	96.69	997	31	1	29	1025	3093	2099	0	1657
15	Sep_pis_15_scaffold-7680	Mycosphaerella_stromatosa|EU167598|SH1999842.09FU|refs_singleton|k__Fungi;p__Ascomycota;c__Dothideomycetes;o__Mycosphaerellales;f__Mycosphaerellaceae;g__Mycosphaerella;s__Mycosphaerella_stromatosa	95.335	1029	38	9	1	1025	3167	2145	0	1626
15	Sep_pis_15_scaffold-7680	Mycosphaerella_pyri|EU167606|SH1087018.09FU|reps|k__Fungi;p__Ascomycota;c__Dothideomycetes;o__Mycosphaerellales;f__Mycosphaerellaceae;g__Mycosphaerella;s__Mycosphaerella_pyri	95.464	970	38	6	58	1025	3022	2057	0	1543
15	Sep_pis_15_scaffold-14385	Exutisphaerella_laricina|EU167595|SH1292082.09FU|refs|k__Fungi;p__Ascomycota;c__Dothideomycetes;o__Mycosphaerellales;f__Mycosphaerellaceae;g__Exutisphaerella;s__Exutisphaerella_laricina	100	758	0	0	1	758	404	1161	0	1400
15	Sep_pis_15_scaffold-14385	Mycosphaerella_flageoletiana|EU167597|SH1086973.09FU|reps|k__Fungi;p__Ascomycota;c__Dothideomycetes;o__Mycosphaerellales;f__Mycosphaerellaceae;g__Mycosphaerella;s__Mycosphaerella_flageoletiana	100	758	0	0	1	758	404	1161	0	1400
15	Sep_pis_15_scaffold-14385	Mycosphaerella_podagrariae|EU386700|SH1087020.09FU|reps|k__Fungi;p__Ascomycota;c__Dothideomycetes;o__Mycosphaerellales;f__Mycosphaerellaceae;g__Mycosphaerella;s__Mycosphaerella_podagrariae	99.868	758	1	0	1	758	448	1205	0	1395
15	Sep_pis_15_scaffold-14385	Mycosphaerella_stromatosa|EU167598|SH1999842.09FU|refs_singleton|k__Fungi;p__Ascomycota;c__Dothideomycetes;o__Mycosphaerellales;f__Mycosphaerellaceae;g__Mycosphaerella;s__Mycosphaerella_stromatosa	99.604	758	3	0	1	758	404	1161	0	1384
15	Sep_pis_15_scaffold-14385	Mycosphaerella_pyri|EU167606|SH1087018.09FU|reps|k__Fungi;p__Ascomycota;c__Dothideomycetes;o__Mycosphaerellales;f__Mycosphaerellaceae;g__Mycosphaerella;s__Mycosphaerella_pyri	99.472	758	4	0	1	758	404	1161	0	1378
15	Sep_pis_15_scaffold-868	Mycosphaerella_podagrariae|EU386700|SH1087020.09FU|reps|k__Fungi;p__Ascomycota;c__Dothideomycetes;o__Mycosphaerellales;f__Mycosphaerellaceae;g__Mycosphaerella;s__Mycosphaerella_podagrariae	96.178	811	28	3	4	814	2172	1365	0	1323
15	Sep_pis_15_scaffold-868	Ramularia_gossypii|KX287540|SH1086936.09FU|refs|k__Fungi;p__Ascomycota;c__Dothideomycetes;o__Mycosphaerellales;f__Mycosphaerellaceae;g__Ramularia;s__Ramularia_gossypii	95.161	620	23	7	1	617	616	1	0	972
15	Sep_pis_15_scaffold-868	Cercospora_coniogrammes|JX143583|SH1087006.09FU|refs|k__Fungi;p__Ascomycota;c__Dothideomycetes;o__Mycosphaerellales;f__Mycosphaerellaceae;g__Cercospora;s__Cercospora_coniogrammes	98.299	529	7	2	1	529	527	1	0	926
15	Sep_pis_15_scaffold-8745	Mycosphaerella_stromatosa|EU167598|SH1999842.09FU|refs_singleton|k__Fungi;p__Ascomycota;c__Dothideomycetes;o__Mycosphaerellales;f__Mycosphaerellaceae;g__Mycosphaerella;s__Mycosphaerella_stromatosa	99.129	459	4	0	77	535	3091	3549	0	826
15	Sep_pis_15_scaffold-8745	Stenella_araguata|EU019250|SH1000043.09FU|refs|k__Fungi;p__Ascomycota;c__Dothideomycetes;o__Mycosphaerellales;f__Mycosphaerellaceae;g__Stenella;s__Stenella_araguata	98.911	459	5	0	77	535	1424	1882	0	821
15	Sep_pis_15_scaffold-8745	Toxicocladosporium_irritans|EU040243|SH0934868.09FU|refs|k__Fungi;p__Ascomycota;c__Dothideomycetes;o__Capnodiales;f__Cladosporiaceae;g__Toxicocladosporium;s__Toxicocladosporium_irritans	98.693	459	6	0	77	535	1359	1817	0	815
15	Sep_pis_15_scaffold-8745	Holmiella_sabina|MK546612|SH1083608.09FU|reps|k__Fungi;p__Ascomycota;c__Dothideomycetes;o__Patellariales;f__Patellariaceae;g__Holmiella;s__Holmiella_sabina	98.257	459	8	0	77	535	1496	1954	0	804
15	Sep_pis_15_scaffold-8745	Orbilia_ovalis|MK473407|SH1135806.09FU|reps|k__Fungi;p__Ascomycota;c__Orbiliomycetes;o__Orbiliales;f__Orbiliaceae;g__Orbilia;s__Orbilia_ovalis	98.238	454	8	0	77	530	1505	1958	0	795
15	Sep_pis_15_scaffold-2078	Helotiales_sp|UDB028522|SH0943983.09FU|reps|k__Fungi;p__Ascomycota;c__Leotiomycetes;o__Helotiales;f__Helotiales_fam_Incertae_sedis;g__Helotiales_gen_Incertae_sedis;s__Helotiales_sp	97.303	445	12	0	81	525	266	710	0	756
15	Sep_pis_15_scaffold-2078	Amylocarpus_encephaloides|OL539743|SH1030420.09FU|reps|k__Fungi;p__Ascomycota;c__Leotiomycetes;o__Helotiales;f__Helotiales_fam_Incertae_sedis;g__Amylocarpus;s__Amylocarpus_encephaloides	96.84	443	14	0	83	525	23	465	0	741
15	Sep_pis_15_scaffold-2078	Pannoparmelia_angustata|AB205377|SH1075938.09FU|reps|k__Fungi;p__Ascomycota;c__Lecanoromycetes;o__Lecanorales;f__Parmeliaceae;g__Pannoparmelia;s__Pannoparmelia_angustata	96.575	438	14	1	89	525	1	438	0	725
15	Sep_pis_15_scaffold-2078	Pannoparmelia_wilsonii|AB205379|SH1075760.09FU|reps|k__Fungi;p__Ascomycota;c__Lecanoromycetes;o__Lecanorales;f__Parmeliaceae;g__Pannoparmelia;s__Pannoparmelia_wilsonii	96.575	438	14	1	89	525	1	438	0	725
15	Sep_pis_15_scaffold-2078	Anzia_opuntiella|AB205362|SH0908233.09FU|reps|k__Fungi;p__Ascomycota;c__Lecanoromycetes;o__Lecanorales;f__Parmeliaceae;g__Anzia;s__Anzia_opuntiella	96.119	438	16	1	89	525	1	438	0	713
15	Sep_pis_15_scaffold-7236	Mycosphaerella_stromatosa|EU167598|SH1999842.09FU|refs_singleton|k__Fungi;p__Ascomycota;c__Dothideomycetes;o__Mycosphaerellales;f__Mycosphaerellaceae;g__Mycosphaerella;s__Mycosphaerella_stromatosa	100	236	0	0	1	236	1085	1320	2.18e-121	436
15	Sep_pis_15_scaffold-7236	Exutisphaerella_laricina|EU167595|SH1292082.09FU|refs|k__Fungi;p__Ascomycota;c__Dothideomycetes;o__Mycosphaerellales;f__Mycosphaerellaceae;g__Exutisphaerella;s__Exutisphaerella_laricina	100	236	0	0	1	236	1085	1320	2.18e-121	436
15	Sep_pis_15_scaffold-7236	Mycosphaerella_podagrariae|EU386700|SH1087020.09FU|reps|k__Fungi;p__Ascomycota;c__Dothideomycetes;o__Mycosphaerellales;f__Mycosphaerellaceae;g__Mycosphaerella;s__Mycosphaerella_podagrariae	100	236	0	0	1	236	1129	1364	2.18e-121	436
15	Sep_pis_15_scaffold-7236	Mycosphaerella_pyri|EU167606|SH1087018.09FU|reps|k__Fungi;p__Ascomycota;c__Dothideomycetes;o__Mycosphaerellales;f__Mycosphaerellaceae;g__Mycosphaerella;s__Mycosphaerella_pyri	100	236	0	0	1	236	1085	1320	2.18e-121	436
15	Sep_pis_15_scaffold-7236	Mycosphaerella_flageoletiana|EU167597|SH1086973.09FU|reps|k__Fungi;p__Ascomycota;c__Dothideomycetes;o__Mycosphaerellales;f__Mycosphaerellaceae;g__Mycosphaerella;s__Mycosphaerella_flageoletiana	100	236	0	0	1	236	1085	1320	2.18e-121	436
15	Sep_pis_15_scaffold-1470	Mycosphaerella_stromatosa|EU167598|SH1999842.09FU|refs_singleton|k__Fungi;p__Ascomycota;c__Dothideomycetes;o__Mycosphaerellales;f__Mycosphaerellaceae;g__Mycosphaerella;s__Mycosphaerella_stromatosa	100	228	0	0	1	228	480	253	2.35e-117	422
15	Sep_pis_15_scaffold-1470	Capnobotryella_renispora|AY220612|SH0991894.09FU|refs|k__Fungi;p__Ascomycota;c__Dothideomycetes;o__Mycosphaerellales;f__Teratosphaeriaceae;g__Capnobotryella;s__Capnobotryella_renispora	100	228	0	0	1	228	532	305	2.35e-117	422
15	Sep_pis_15_scaffold-1470	Exutisphaerella_laricina|EU167595|SH1292082.09FU|refs|k__Fungi;p__Ascomycota;c__Dothideomycetes;o__Mycosphaerellales;f__Mycosphaerellaceae;g__Exutisphaerella;s__Exutisphaerella_laricina	100	228	0	0	1	228	480	253	2.35e-117	422
15	Sep_pis_15_scaffold-1470	Mycosphaerella_podagrariae|EU386700|SH1087020.09FU|reps|k__Fungi;p__Ascomycota;c__Dothideomycetes;o__Mycosphaerellales;f__Mycosphaerellaceae;g__Mycosphaerella;s__Mycosphaerella_podagrariae	100	228	0	0	1	228	524	297	2.35e-117	422
15	Sep_pis_15_scaffold-1470	Mycosphaerella_flageoletiana|EU167597|SH1086973.09FU|reps|k__Fungi;p__Ascomycota;c__Dothideomycetes;o__Mycosphaerellales;f__Mycosphaerellaceae;g__Mycosphaerella;s__Mycosphaerella_flageoletiana	100	228	0	0	1	228	480	253	2.35e-117	422
15	Sep_pis_15_scaffold-10482	Orbilia_velutina|KT380093|SH2104203.09FU|refs_singleton|k__Fungi;p__Ascomycota;c__Orbiliomycetes;o__Orbiliales;f__Orbiliaceae;g__Orbilia;s__Orbilia_velutina	97.021	235	7	0	1	235	2052	1818	3.64e-108	396
15	Sep_pis_15_scaffold-10482	Mycosphaerella_stromatosa|EU167598|SH1999842.09FU|refs_singleton|k__Fungi;p__Ascomycota;c__Dothideomycetes;o__Mycosphaerellales;f__Mycosphaerellaceae;g__Mycosphaerella;s__Mycosphaerella_stromatosa	97.021	235	7	0	1	235	3249	3015	3.64e-108	396
15	Sep_pis_15_scaffold-10482	Orbilia_navicularis|MK473416|SH1842026.09FU|refs_singleton|k__Fungi;p__Ascomycota;c__Orbiliomycetes;o__Orbiliales;f__Orbiliaceae;g__Orbilia;s__Orbilia_navicularis	97.021	235	7	0	1	235	2560	2326	3.64e-108	396
15	Sep_pis_15_scaffold-10482	Orbilia_eucalypti|MK493157|SH1291477.09FU|reps|k__Fungi;p__Ascomycota;c__Orbiliomycetes;o__Orbiliales;f__Orbiliaceae;g__Orbilia;s__Orbilia_eucalypti	97.021	235	7	0	1	235	1622	1388	3.64e-108	396
15	Sep_pis_15_scaffold-10482	Orbilia_eucalypti|MK505384|SH1291475.09FU|reps|k__Fungi;p__Ascomycota;c__Orbiliomycetes;o__Orbiliales;f__Orbiliaceae;g__Orbilia;s__Orbilia_eucalypti	97.021	235	7	0	1	235	1967	1733	3.64e-108	396
16	Sep_pis_16_scaffold-15025	Mycosphaerella_stromatosa|EU167598|SH1999842.09FU|refs_singleton|k__Fungi;p__Ascomycota;c__Dothideomycetes;o__Mycosphaerellales;f__Mycosphaerellaceae;g__Mycosphaerella;s__Mycosphaerella_stromatosa	96.148	3660	114	24	2222	5866	5446	1799	0	5952
16	Sep_pis_16_scaffold-15025	Toxicocladosporium_irritans|EU040243|SH0934868.09FU|refs|k__Fungi;p__Ascomycota;c__Dothideomycetes;o__Capnodiales;f__Cladosporiaceae;g__Toxicocladosporium;s__Toxicocladosporium_irritans	95.192	3515	132	30	2299	5787	3640	137	0	5520
16	Sep_pis_16_scaffold-15025	Mycosphaerella_podagrariae|EU386700|SH1087020.09FU|reps|k__Fungi;p__Ascomycota;c__Dothideomycetes;o__Mycosphaerellales;f__Mycosphaerellaceae;g__Mycosphaerella;s__Mycosphaerella_podagrariae	96.943	1734	48	4	4531	6264	3093	1365	0	2904
16	Sep_pis_16_scaffold-15025	Exutisphaerella_laricina|EU167595|SH1292082.09FU|refs|k__Fungi;p__Ascomycota;c__Dothideomycetes;o__Mycosphaerellales;f__Mycosphaerellaceae;g__Exutisphaerella;s__Exutisphaerella_laricina	95.627	1715	56	16	4560	6264	3026	1321	0	2734
16	Sep_pis_16_scaffold-15025	Mycosphaerella_pyri|EU167606|SH1087018.09FU|reps|k__Fungi;p__Ascomycota;c__Dothideomycetes;o__Mycosphaerellales;f__Mycosphaerellaceae;g__Mycosphaerella;s__Mycosphaerella_pyri	95.26	1709	70	11	4560	6264	3022	1321	0	2697
16	Sep_pis_16_scaffold-15025	Mycosphaerella_podagrariae|EU386700|SH1087020.09FU|reps|k__Fungi;p__Ascomycota;c__Dothideomycetes;o__Mycosphaerellales;f__Mycosphaerellaceae;g__Mycosphaerella;s__Mycosphaerella_podagrariae	99.707	1363	4	0	6716	8078	1364	2	0	2497
16	Sep_pis_16_scaffold-15025	Exutisphaerella_laricina|EU167595|SH1292082.09FU|refs|k__Fungi;p__Ascomycota;c__Dothideomycetes;o__Mycosphaerellales;f__Mycosphaerellaceae;g__Exutisphaerella;s__Exutisphaerella_laricina	99.848	1320	2	0	6716	8035	1320	1	0	2427
16	Sep_pis_16_scaffold-15025	Mycosphaerella_stromatosa|EU167598|SH1999842.09FU|refs_singleton|k__Fungi;p__Ascomycota;c__Dothideomycetes;o__Mycosphaerellales;f__Mycosphaerellaceae;g__Mycosphaerella;s__Mycosphaerella_stromatosa	99.545	1320	6	0	6716	8035	1320	1	0	2405
16	Sep_pis_16_scaffold-15025	Mycosphaerella_pyri|EU167606|SH1087018.09FU|reps|k__Fungi;p__Ascomycota;c__Dothideomycetes;o__Mycosphaerellales;f__Mycosphaerellaceae;g__Mycosphaerella;s__Mycosphaerella_pyri	99.242	1320	10	0	6716	8035	1320	1	0	2383
16	Sep_pis_16_scaffold-15025	Mycosphaerella_stromatosa|EU167598|SH1999842.09FU|refs_singleton|k__Fungi;p__Ascomycota;c__Dothideomycetes;o__Mycosphaerellales;f__Mycosphaerellaceae;g__Mycosphaerella;s__Mycosphaerella_stromatosa	100	372	0	0	5893	6264	1692	1321	0	688
18	Sep_pis_18_scaffold-7104	Mycosphaerella_stromatosa|EU167598|SH1999842.09FU|refs_singleton|k__Fungi;p__Ascomycota;c__Dothideomycetes;o__Mycosphaerellales;f__Mycosphaerellaceae;g__Mycosphaerella;s__Mycosphaerella_stromatosa	96.462	3477	98	22	3516	6978	1799	5264	0	5716
18	Sep_pis_18_scaffold-7104	Toxicocladosporium_irritans|EU040243|SH0934868.09FU|refs|k__Fungi;p__Ascomycota;c__Dothideomycetes;o__Capnodiales;f__Cladosporiaceae;g__Toxicocladosporium;s__Toxicocladosporium_irritans	95.22	3410	126	30	3595	6978	137	3535	0	5360
18	Sep_pis_18_scaffold-7104	Mycosphaerella_podagrariae|EU386700|SH1087020.09FU|reps|k__Fungi;p__Ascomycota;c__Dothideomycetes;o__Mycosphaerellales;f__Mycosphaerellaceae;g__Mycosphaerella;s__Mycosphaerella_podagrariae	96.886	1734	49	4	3118	4851	1365	3093	0	2898
18	Sep_pis_18_scaffold-7104	Exutisphaerella_laricina|EU167595|SH1292082.09FU|refs|k__Fungi;p__Ascomycota;c__Dothideomycetes;o__Mycosphaerellales;f__Mycosphaerellaceae;g__Exutisphaerella;s__Exutisphaerella_laricina	95.569	1715	57	16	3118	4822	1321	3026	0	2728
18	Sep_pis_18_scaffold-7104	Mycosphaerella_pyri|EU167606|SH1087018.09FU|reps|k__Fungi;p__Ascomycota;c__Dothideomycetes;o__Mycosphaerellales;f__Mycosphaerellaceae;g__Mycosphaerella;s__Mycosphaerella_pyri	95.202	1709	71	11	3118	4822	1321	3022	0	2691
18	Sep_pis_18_scaffold-7104	Mycosphaerella_podagrariae|EU386700|SH1087020.09FU|reps|k__Fungi;p__Ascomycota;c__Dothideomycetes;o__Mycosphaerellales;f__Mycosphaerellaceae;g__Mycosphaerella;s__Mycosphaerella_podagrariae	99.707	1363	4	0	1304	2666	2	1364	0	2497
18	Sep_pis_18_scaffold-7104	Exutisphaerella_laricina|EU167595|SH1292082.09FU|refs|k__Fungi;p__Ascomycota;c__Dothideomycetes;o__Mycosphaerellales;f__Mycosphaerellaceae;g__Exutisphaerella;s__Exutisphaerella_laricina	99.848	1320	2	0	1347	2666	1	1320	0	2427
18	Sep_pis_18_scaffold-7104	Mycosphaerella_stromatosa|EU167598|SH1999842.09FU|refs_singleton|k__Fungi;p__Ascomycota;c__Dothideomycetes;o__Mycosphaerellales;f__Mycosphaerellaceae;g__Mycosphaerella;s__Mycosphaerella_stromatosa	99.545	1320	6	0	1347	2666	1	1320	0	2405
18	Sep_pis_18_scaffold-7104	Mycosphaerella_pyri|EU167606|SH1087018.09FU|reps|k__Fungi;p__Ascomycota;c__Dothideomycetes;o__Mycosphaerellales;f__Mycosphaerellaceae;g__Mycosphaerella;s__Mycosphaerella_pyri	99.242	1320	10	0	1347	2666	1	1320	0	2383
18	Sep_pis_18_scaffold-7104	Mycosphaerella_stromatosa|EU167598|SH1999842.09FU|refs_singleton|k__Fungi;p__Ascomycota;c__Dothideomycetes;o__Mycosphaerellales;f__Mycosphaerellaceae;g__Mycosphaerella;s__Mycosphaerella_stromatosa	100	372	0	0	3118	3489	1321	1692	0	688
19	Sep_pis_19_scaffold-14245	Mycosphaerella_stromatosa|EU167598|SH1999842.09FU|refs_singleton|k__Fungi;p__Ascomycota;c__Dothideomycetes;o__Mycosphaerellales;f__Mycosphaerellaceae;g__Mycosphaerella;s__Mycosphaerella_stromatosa	97.522	2462	57	4	1502	3962	5526	3068	0	4205
19	Sep_pis_19_scaffold-14245	Stenella_araguata|EU019250|SH1000043.09FU|refs|k__Fungi;p__Ascomycota;c__Dothideomycetes;o__Mycosphaerellales;f__Mycosphaerellaceae;g__Stenella;s__Stenella_araguata	96.505	2461	75	7	1502	3962	3850	1401	0	4058
19	Sep_pis_19_scaffold-14245	Toxicocladosporium_irritans|EU040243|SH0934868.09FU|refs|k__Fungi;p__Ascomycota;c__Dothideomycetes;o__Capnodiales;f__Cladosporiaceae;g__Toxicocladosporium;s__Toxicocladosporium_irritans	96.262	2461	73	14	1516	3962	3791	1336	0	4017
19	Sep_pis_19_scaffold-5058	Mycosphaerella_podagrariae|EU386700|SH1087020.09FU|reps|k__Fungi;p__Ascomycota;c__Dothideomycetes;o__Mycosphaerellales;f__Mycosphaerellaceae;g__Mycosphaerella;s__Mycosphaerella_podagrariae	96.886	1734	49	4	3645	5378	1365	3093	0	2898
19	Sep_pis_19_scaffold-5058	Exutisphaerella_laricina|EU167595|SH1292082.09FU|refs|k__Fungi;p__Ascomycota;c__Dothideomycetes;o__Mycosphaerellales;f__Mycosphaerellaceae;g__Exutisphaerella;s__Exutisphaerella_laricina	95.452	1715	59	16	3645	5349	1321	3026	0	2717
19	Sep_pis_19_scaffold-5058	Mycosphaerella_pyri|EU167606|SH1087018.09FU|reps|k__Fungi;p__Ascomycota;c__Dothideomycetes;o__Mycosphaerellales;f__Mycosphaerellaceae;g__Mycosphaerella;s__Mycosphaerella_pyri	95.377	1709	68	11	3645	5349	1321	3022	0	2708
19	Sep_pis_19_scaffold-5058	Mycosphaerella_podagrariae|EU386700|SH1087020.09FU|reps|k__Fungi;p__Ascomycota;c__Dothideomycetes;o__Mycosphaerellales;f__Mycosphaerellaceae;g__Mycosphaerella;s__Mycosphaerella_podagrariae	99.707	1363	4	0	1831	3193	2	1364	0	2497
19	Sep_pis_19_scaffold-5058	Capnobotryella_renispora|AY220612|SH0991894.09FU|refs|k__Fungi;p__Ascomycota;c__Dothideomycetes;o__Mycosphaerellales;f__Teratosphaeriaceae;g__Capnobotryella;s__Capnobotryella_renispora	98.835	1373	14	2	1822	3193	1	1372	0	2446
19	Sep_pis_19_scaffold-5058	Endoconidioma_populi|AY604526|SH1240386.09FU|refs|k__Fungi;p__Ascomycota;c__Dothideomycetes;o__Dothideales;f__Dothideaceae;g__Endoconidioma;s__Endoconidioma_populi	98.345	1390	23	0	1804	3193	1	1390	0	2440
19	Sep_pis_19_scaffold-5058	Exutisphaerella_laricina|EU167595|SH1292082.09FU|refs|k__Fungi;p__Ascomycota;c__Dothideomycetes;o__Mycosphaerellales;f__Mycosphaerellaceae;g__Exutisphaerella;s__Exutisphaerella_laricina	99.848	1320	2	0	1874	3193	1	1320	0	2427
19	Sep_pis_19_scaffold-5058	Mycosphaerella_pyri|EU167606|SH1087018.09FU|reps|k__Fungi;p__Ascomycota;c__Dothideomycetes;o__Mycosphaerellales;f__Mycosphaerellaceae;g__Mycosphaerella;s__Mycosphaerella_pyri	99.242	1320	10	0	1874	3193	1	1320	0	2383
20	Sep_pis_20_scaffold-544	Mycosphaerella_stromatosa|EU167598|SH1999842.09FU|refs_singleton|k__Fungi;p__Ascomycota;c__Dothideomycetes;o__Mycosphaerellales;f__Mycosphaerellaceae;g__Mycosphaerella;s__Mycosphaerella_stromatosa	95.842	2934	97	22	3221	6140	1799	4721	0	4719
20	Sep_pis_20_scaffold-544	Mycosphaerella_podagrariae|EU386700|SH1087020.09FU|reps|k__Fungi;p__Ascomycota;c__Dothideomycetes;o__Mycosphaerellales;f__Mycosphaerellaceae;g__Mycosphaerella;s__Mycosphaerella_podagrariae	96.886	1734	49	4	2823	4556	1365	3093	0	2898
20	Sep_pis_20_scaffold-544	Exutisphaerella_laricina|EU167595|SH1292082.09FU|refs|k__Fungi;p__Ascomycota;c__Dothideomycetes;o__Mycosphaerellales;f__Mycosphaerellaceae;g__Exutisphaerella;s__Exutisphaerella_laricina	95.569	1715	57	16	2823	4527	1321	3026	0	2728
20	Sep_pis_20_scaffold-544	Mycosphaerella_pyri|EU167606|SH1087018.09FU|reps|k__Fungi;p__Ascomycota;c__Dothideomycetes;o__Mycosphaerellales;f__Mycosphaerellaceae;g__Mycosphaerella;s__Mycosphaerella_pyri	95.202	1709	71	11	2823	4527	1321	3022	0	2691
20	Sep_pis_20_scaffold-544	Mycosphaerella_podagrariae|EU386700|SH1087020.09FU|reps|k__Fungi;p__Ascomycota;c__Dothideomycetes;o__Mycosphaerellales;f__Mycosphaerellaceae;g__Mycosphaerella;s__Mycosphaerella_podagrariae	99.707	1363	4	0	1009	2371	2	1364	0	2497
20	Sep_pis_20_scaffold-544	Exutisphaerella_laricina|EU167595|SH1292082.09FU|refs|k__Fungi;p__Ascomycota;c__Dothideomycetes;o__Mycosphaerellales;f__Mycosphaerellaceae;g__Exutisphaerella;s__Exutisphaerella_laricina	99.848	1320	2	0	1052	2371	1	1320	0	2427
20	Sep_pis_20_scaffold-544	Amylocarpus_encephaloides|OL539743|SH1030420.09FU|reps|k__Fungi;p__Ascomycota;c__Leotiomycetes;o__Helotiales;f__Helotiales_fam_Incertae_sedis;g__Amylocarpus;s__Amylocarpus_encephaloides	97.141	1434	41	0	938	2371	23	1456	0	2422
20	Sep_pis_20_scaffold-544	Mycosphaerella_stromatosa|EU167598|SH1999842.09FU|refs_singleton|k__Fungi;p__Ascomycota;c__Dothideomycetes;o__Mycosphaerellales;f__Mycosphaerellaceae;g__Mycosphaerella;s__Mycosphaerella_stromatosa	99.545	1320	6	0	1052	2371	1	1320	0	2405
20	Sep_pis_20_scaffold-544	Mycosphaerella_pyri|EU167606|SH1087018.09FU|reps|k__Fungi;p__Ascomycota;c__Dothideomycetes;o__Mycosphaerellales;f__Mycosphaerellaceae;g__Mycosphaerella;s__Mycosphaerella_pyri	99.242	1320	10	0	1052	2371	1	1320	0	2383
20	Sep_pis_20_scaffold-719	Mycosphaerella_stromatosa|EU167598|SH1999842.09FU|refs_singleton|k__Fungi;p__Ascomycota;c__Dothideomycetes;o__Mycosphaerellales;f__Mycosphaerellaceae;g__Mycosphaerella;s__Mycosphaerella_stromatosa	97.622	883	19	2	1	882	4645	5526	0	1513
20	Sep_pis_20_scaffold-719	Cryptocoryneum_condensatum|KY995559|SH1081415.09FU|reps|k__Fungi;p__Ascomycota;c__Dothideomycetes;o__Pleosporales;f__Pleosporales_fam_Incertae_sedis;g__Cryptocoryneum;s__Cryptocoryneum_condensatum	97.085	686	18	2	1	685	2915	3599	0	1155
20	Sep_pis_20_scaffold-719	Heterodermia_casarettiana|MH887489|SH1085070.09FU|reps|k__Fungi;p__Ascomycota;c__Lecanoromycetes;o__Caliciales;f__Physciaceae;g__Heterodermia;s__Heterodermia_casarettiana	95.678	671	25	4	1	671	4291	4957	0	1075
20	Sep_pis_20_scaffold-719	Nephroma_helveticum|MH887516|SH0885571.09FU|reps|k__Fungi;p__Ascomycota;c__Lecanoromycetes;o__Peltigerales;f__Nephromataceae;g__Nephroma;s__Nephroma_helveticum	95.529	671	26	4	1	671	4297	4963	0	1070
20	Sep_pis_20_scaffold-544	Mycosphaerella_stromatosa|EU167598|SH1999842.09FU|refs_singleton|k__Fungi;p__Ascomycota;c__Dothideomycetes;o__Mycosphaerellales;f__Mycosphaerellaceae;g__Mycosphaerella;s__Mycosphaerella_stromatosa	100	372	0	0	2823	3194	1321	1692	0	688
21	Sep_pis_21_scaffold-1674	Mycosphaerella_stromatosa|EU167598|SH1999842.09FU|refs_singleton|k__Fungi;p__Ascomycota;c__Dothideomycetes;o__Mycosphaerellales;f__Mycosphaerellaceae;g__Mycosphaerella;s__Mycosphaerella_stromatosa	95.136	2385	91	22	1	2371	4172	1799	0	3738
21	Sep_pis_21_scaffold-1674	Mycosphaerella_podagrariae|EU386700|SH1087020.09FU|reps|k__Fungi;p__Ascomycota;c__Dothideomycetes;o__Mycosphaerellales;f__Mycosphaerellaceae;g__Mycosphaerella;s__Mycosphaerella_podagrariae	96.886	1734	49	4	1036	2769	3093	1365	0	2898
21	Sep_pis_21_scaffold-1674	Exutisphaerella_laricina|EU167595|SH1292082.09FU|refs|k__Fungi;p__Ascomycota;c__Dothideomycetes;o__Mycosphaerellales;f__Mycosphaerellaceae;g__Exutisphaerella;s__Exutisphaerella_laricina	95.569	1715	57	16	1065	2769	3026	1321	0	2728
21	Sep_pis_21_scaffold-1674	Mycosphaerella_pyri|EU167606|SH1087018.09FU|reps|k__Fungi;p__Ascomycota;c__Dothideomycetes;o__Mycosphaerellales;f__Mycosphaerellaceae;g__Mycosphaerella;s__Mycosphaerella_pyri	95.202	1709	71	11	1065	2769	3022	1321	0	2691
21	Sep_pis_21_scaffold-1674	Mycosphaerella_podagrariae|EU386700|SH1087020.09FU|reps|k__Fungi;p__Ascomycota;c__Dothideomycetes;o__Mycosphaerellales;f__Mycosphaerellaceae;g__Mycosphaerella;s__Mycosphaerella_podagrariae	99.707	1363	4	0	3221	4583	1364	2	0	2497
21	Sep_pis_21_scaffold-1674	Capnobotryella_renispora|AY220612|SH0991894.09FU|refs|k__Fungi;p__Ascomycota;c__Dothideomycetes;o__Mycosphaerellales;f__Teratosphaeriaceae;g__Capnobotryella;s__Capnobotryella_renispora	98.835	1373	14	2	3221	4592	1372	1	0	2446
21	Sep_pis_21_scaffold-1674	Exutisphaerella_laricina|EU167595|SH1292082.09FU|refs|k__Fungi;p__Ascomycota;c__Dothideomycetes;o__Mycosphaerellales;f__Mycosphaerellaceae;g__Exutisphaerella;s__Exutisphaerella_laricina	99.848	1320	2	0	3221	4540	1320	1	0	2427
21	Sep_pis_21_scaffold-1674	Mycosphaerella_stromatosa|EU167598|SH1999842.09FU|refs_singleton|k__Fungi;p__Ascomycota;c__Dothideomycetes;o__Mycosphaerellales;f__Mycosphaerellaceae;g__Mycosphaerella;s__Mycosphaerella_stromatosa	99.545	1320	6	0	3221	4540	1320	1	0	2405
21	Sep_pis_21_scaffold-1674	Mycosphaerella_pyri|EU167606|SH1087018.09FU|reps|k__Fungi;p__Ascomycota;c__Dothideomycetes;o__Mycosphaerellales;f__Mycosphaerellaceae;g__Mycosphaerella;s__Mycosphaerella_pyri	99.242	1320	10	0	3221	4540	1320	1	0	2383
21	Sep_pis_21_scaffold-9984	Mycosphaerella_stromatosa|EU167598|SH1999842.09FU|refs_singleton|k__Fungi;p__Ascomycota;c__Dothideomycetes;o__Mycosphaerellales;f__Mycosphaerellaceae;g__Mycosphaerella;s__Mycosphaerella_stromatosa	98.436	895	14	0	1	895	4990	4096	0	1576
21	Sep_pis_21_scaffold-9984	Toxicocladosporium_irritans|EU040243|SH0934868.09FU|refs|k__Fungi;p__Ascomycota;c__Dothideomycetes;o__Capnodiales;f__Cladosporiaceae;g__Toxicocladosporium;s__Toxicocladosporium_irritans	97.765	895	20	0	1	895	3261	2367	0	1543
21	Sep_pis_21_scaffold-9984	Stenella_araguata|EU019250|SH1000043.09FU|refs|k__Fungi;p__Ascomycota;c__Dothideomycetes;o__Mycosphaerellales;f__Mycosphaerellaceae;g__Stenella;s__Stenella_araguata	97.207	895	25	0	1	895	3325	2431	0	1515
21	Sep_pis_21_scaffold-1131	Mycosphaerella_stromatosa|EU167598|SH1999842.09FU|refs_singleton|k__Fungi;p__Ascomycota;c__Dothideomycetes;o__Mycosphaerellales;f__Mycosphaerellaceae;g__Mycosphaerella;s__Mycosphaerella_stromatosa	96.58	614	19	2	282	894	5526	4914	0	1016
21	Sep_pis_21_scaffold-1131	Cryptocoryneum_condensatum|KY995559|SH1081415.09FU|reps|k__Fungi;p__Ascomycota;c__Dothideomycetes;o__Pleosporales;f__Pleosporales_fam_Incertae_sedis;g__Cryptocoryneum;s__Cryptocoryneum_condensatum	97.837	416	9	0	479	894	3599	3184	0	719
21	Sep_pis_21_scaffold-1131	Orbilia_ovalis|MK473407|SH1135806.09FU|reps|k__Fungi;p__Ascomycota;c__Orbiliomycetes;o__Orbiliales;f__Orbiliaceae;g__Orbilia;s__Orbilia_ovalis	97.15	421	12	0	474	894	3749	3329	0	712
21	Sep_pis_21_scaffold-1674	Mycosphaerella_stromatosa|EU167598|SH1999842.09FU|refs_singleton|k__Fungi;p__Ascomycota;c__Dothideomycetes;o__Mycosphaerellales;f__Mycosphaerellaceae;g__Mycosphaerella;s__Mycosphaerella_stromatosa	100	372	0	0	2398	2769	1692	1321	0	688
21	Sep_pis_21_scaffold-10055	Toxicocladosporium_irritans|EU040243|SH0934868.09FU|refs|k__Fungi;p__Ascomycota;c__Dothideomycetes;o__Capnodiales;f__Cladosporiaceae;g__Toxicocladosporium;s__Toxicocladosporium_irritans	100	365	0	0	1	365	2897	3261	0	675
21	Sep_pis_21_scaffold-1131	Nephroma_helveticum|MH887516|SH0885571.09FU|reps|k__Fungi;p__Ascomycota;c__Lecanoromycetes;o__Peltigerales;f__Nephromataceae;g__Nephroma;s__Nephroma_helveticum	96.766	402	12	1	493	894	4963	4563	0	669
21	Sep_pis_21_scaffold-10055	Mycosphaerella_stromatosa|EU167598|SH1999842.09FU|refs_singleton|k__Fungi;p__Ascomycota;c__Dothideomycetes;o__Mycosphaerellales;f__Mycosphaerellaceae;g__Mycosphaerella;s__Mycosphaerella_stromatosa	99.726	365	1	0	1	365	4626	4990	0	669
21	Sep_pis_21_scaffold-1131	Heterodermia_casarettiana|MH887489|SH1085070.09FU|reps|k__Fungi;p__Ascomycota;c__Lecanoromycetes;o__Caliciales;f__Physciaceae;g__Heterodermia;s__Heterodermia_casarettiana	96.02	402	15	1	493	894	4957	4557	0	652
21	Sep_pis_21_scaffold-10055	Stenella_araguata|EU019250|SH1000043.09FU|refs|k__Fungi;p__Ascomycota;c__Dothideomycetes;o__Mycosphaerellales;f__Mycosphaerellaceae;g__Stenella;s__Stenella_araguata	98.082	365	7	0	1	365	2961	3325	0	636
21	Sep_pis_21_scaffold-10055	Cryptocoryneum_condensatum|KY995559|SH1081415.09FU|reps|k__Fungi;p__Ascomycota;c__Dothideomycetes;o__Pleosporales;f__Pleosporales_fam_Incertae_sedis;g__Cryptocoryneum;s__Cryptocoryneum_condensatum	96.995	366	9	2	1	365	2896	3260	6.06e-175	614
21	Sep_pis_21_scaffold-10055	Ramalina_inflata_subsp._australis|MK092334|SH1074799.09FU|reps|k__Fungi;p__Ascomycota;c__Lecanoromycetes;o__Lecanorales;f__Ramalinaceae;g__Ramalina;s__Ramalina_inflata_subsp._australis	96.712	365	12	0	1	365	7073	7437	2.82e-173	608
22	Sep_pis_22_scaffold-11942	Mycosphaerella_stromatosa|EU167598|SH1999842.09FU|refs_singleton|k__Fungi;p__Ascomycota;c__Dothideomycetes;o__Mycosphaerellales;f__Mycosphaerellaceae;g__Mycosphaerella;s__Mycosphaerella_stromatosa	97.63	2700	60	4	7117	9815	5526	2830	0	4628
22	Sep_pis_22_scaffold-11942	Stenella_araguata|EU019250|SH1000043.09FU|refs|k__Fungi;p__Ascomycota;c__Dothideomycetes;o__Mycosphaerellales;f__Mycosphaerellaceae;g__Stenella;s__Stenella_araguata	96.446	2701	83	9	7117	9815	3850	1161	0	4444
22	Sep_pis_22_scaffold-11942	Toxicocladosporium_irritans|EU040243|SH0934868.09FU|refs|k__Fungi;p__Ascomycota;c__Dothideomycetes;o__Capnodiales;f__Cladosporiaceae;g__Toxicocladosporium;s__Toxicocladosporium_irritans	96.369	2699	79	14	7131	9815	3791	1098	0	4423
22	Sep_pis_22_scaffold-11942	Mycosphaerella_podagrariae|EU386700|SH1087020.09FU|reps|k__Fungi;p__Ascomycota;c__Dothideomycetes;o__Mycosphaerellales;f__Mycosphaerellaceae;g__Mycosphaerella;s__Mycosphaerella_podagrariae	99.707	1363	4	0	1951	3313	1364	2	0	2497
22	Sep_pis_22_scaffold-11942	Mycosphaerella_podagrariae|EU386700|SH1087020.09FU|reps|k__Fungi;p__Ascomycota;c__Dothideomycetes;o__Mycosphaerellales;f__Mycosphaerellaceae;g__Mycosphaerella;s__Mycosphaerella_podagrariae	96.398	1499	49	4	1	1499	2858	1365	0	2464
22	Sep_pis_22_scaffold-11942	Capnobotryella_renispora|AY220612|SH0991894.09FU|refs|k__Fungi;p__Ascomycota;c__Dothideomycetes;o__Mycosphaerellales;f__Teratosphaeriaceae;g__Capnobotryella;s__Capnobotryella_renispora	98.835	1373	14	2	1951	3322	1372	1	0	2446
22	Sep_pis_22_scaffold-11942	Mycosphaerella_stromatosa|EU167598|SH1999842.09FU|refs_singleton|k__Fungi;p__Ascomycota;c__Dothideomycetes;o__Mycosphaerellales;f__Mycosphaerellaceae;g__Mycosphaerella;s__Mycosphaerella_stromatosa	99.545	1320	6	0	1951	3270	1320	1	0	2405
22	Sep_pis_22_scaffold-11942	Mycosphaerella_stromatosa|EU167598|SH1999842.09FU|refs_singleton|k__Fungi;p__Ascomycota;c__Dothideomycetes;o__Mycosphaerellales;f__Mycosphaerellaceae;g__Mycosphaerella;s__Mycosphaerella_stromatosa	100	372	0	0	1128	1499	1692	1321	0	688
22	Sep_pis_22_scaffold-11942	Mycosphaerella_podagrariae|EU386700|SH1087020.09FU|reps|k__Fungi;p__Ascomycota;c__Dothideomycetes;o__Mycosphaerellales;f__Mycosphaerellaceae;g__Mycosphaerella;s__Mycosphaerella_podagrariae	100	312	0	0	9506	9817	3093	2782	2.27e-162	577
23	Sep_pis_23_scaffold-16636	Mycosphaerella_stromatosa|EU167598|SH1999842.09FU|refs_singleton|k__Fungi;p__Ascomycota;c__Dothideomycetes;o__Mycosphaerellales;f__Mycosphaerellaceae;g__Mycosphaerella;s__Mycosphaerella_stromatosa	96.176	3740	116	24	1930	5654	5526	1799	0	6089
23	Sep_pis_23_scaffold-16636	Mycosphaerella_podagrariae|EU386700|SH1087020.09FU|reps|k__Fungi;p__Ascomycota;c__Dothideomycetes;o__Mycosphaerellales;f__Mycosphaerellaceae;g__Mycosphaerella;s__Mycosphaerella_podagrariae	96.886	1734	49	4	4319	6052	3093	1365	0	2898
23	Sep_pis_23_scaffold-16636	Exutisphaerella_laricina|EU167595|SH1292082.09FU|refs|k__Fungi;p__Ascomycota;c__Dothideomycetes;o__Mycosphaerellales;f__Mycosphaerellaceae;g__Exutisphaerella;s__Exutisphaerella_laricina	95.569	1715	57	16	4348	6052	3026	1321	0	2728
23	Sep_pis_23_scaffold-16636	Mycosphaerella_pyri|EU167606|SH1087018.09FU|reps|k__Fungi;p__Ascomycota;c__Dothideomycetes;o__Mycosphaerellales;f__Mycosphaerellaceae;g__Mycosphaerella;s__Mycosphaerella_pyri	95.202	1709	71	11	4348	6052	3022	1321	0	2691
23	Sep_pis_23_scaffold-16636	Mycosphaerella_podagrariae|EU386700|SH1087020.09FU|reps|k__Fungi;p__Ascomycota;c__Dothideomycetes;o__Mycosphaerellales;f__Mycosphaerellaceae;g__Mycosphaerella;s__Mycosphaerella_podagrariae	99.707	1363	4	0	6602	7964	1364	2	0	2497
23	Sep_pis_23_scaffold-16636	Exutisphaerella_laricina|EU167595|SH1292082.09FU|refs|k__Fungi;p__Ascomycota;c__Dothideomycetes;o__Mycosphaerellales;f__Mycosphaerellaceae;g__Exutisphaerella;s__Exutisphaerella_laricina	99.848	1320	2	0	6602	7921	1320	1	0	2427
23	Sep_pis_23_scaffold-16636	Amylocarpus_encephaloides|OL539743|SH1030420.09FU|reps|k__Fungi;p__Ascomycota;c__Leotiomycetes;o__Helotiales;f__Helotiales_fam_Incertae_sedis;g__Amylocarpus;s__Amylocarpus_encephaloides	97.141	1434	41	0	6602	8035	1456	23	0	2422
23	Sep_pis_23_scaffold-16636	Mycosphaerella_stromatosa|EU167598|SH1999842.09FU|refs_singleton|k__Fungi;p__Ascomycota;c__Dothideomycetes;o__Mycosphaerellales;f__Mycosphaerellaceae;g__Mycosphaerella;s__Mycosphaerella_stromatosa	99.545	1320	6	0	6602	7921	1320	1	0	2405
23	Sep_pis_23_scaffold-16636	Mycosphaerella_pyri|EU167606|SH1087018.09FU|reps|k__Fungi;p__Ascomycota;c__Dothideomycetes;o__Mycosphaerellales;f__Mycosphaerellaceae;g__Mycosphaerella;s__Mycosphaerella_pyri	99.242	1320	10	0	6602	7921	1320	1	0	2383
23	Sep_pis_23_scaffold-16636	Mycosphaerella_stromatosa|EU167598|SH1999842.09FU|refs_singleton|k__Fungi;p__Ascomycota;c__Dothideomycetes;o__Mycosphaerellales;f__Mycosphaerellaceae;g__Mycosphaerella;s__Mycosphaerella_stromatosa	100	372	0	0	5681	6052	1692	1321	0	688
24	Sep_pis_24_scaffold-8334	Mycosphaerella_stromatosa|EU167598|SH1999842.09FU|refs_singleton|k__Fungi;p__Ascomycota;c__Dothideomycetes;o__Mycosphaerellales;f__Mycosphaerellaceae;g__Mycosphaerella;s__Mycosphaerella_stromatosa	97.593	2950	67	4	4	2953	2227	5172	0	5051
24	Sep_pis_24_scaffold-8334	Toxicocladosporium_irritans|EU040243|SH0934868.09FU|refs|k__Fungi;p__Ascomycota;c__Dothideomycetes;o__Capnodiales;f__Cladosporiaceae;g__Toxicocladosporium;s__Toxicocladosporium_irritans	96.592	2964	82	15	2	2953	487	3443	0	4896
24	Sep_pis_24_scaffold-8334	Stenella_araguata|EU019250|SH1000043.09FU|refs|k__Fungi;p__Ascomycota;c__Dothideomycetes;o__Mycosphaerellales;f__Mycosphaerellaceae;g__Stenella;s__Stenella_araguata	96.245	2956	100	9	3	2953	558	3507	0	4833
24	Sep_pis_24_scaffold-8334	Dothideomycetes_sp|HG995967|SH1086172.09FU|reps|k__Fungi;p__Ascomycota;c__Dothideomycetes;o__Dothideomycetes_ord_Incertae_sedis;f__Dothideomycetes_fam_Incertae_sedis;g__Dothideomycetes_gen_Incertae_sedis;s__Dothideomycetes_sp	99.041	938	9	0	1	938	461	1398	0	1683
24	Sep_pis_24_scaffold-6891	Exutisphaerella_laricina|EU167595|SH1292082.09FU|refs|k__Fungi;p__Ascomycota;c__Dothideomycetes;o__Mycosphaerellales;f__Mycosphaerellaceae;g__Exutisphaerella;s__Exutisphaerella_laricina	100	709	0	0	1	709	612	1320	0	1310
24	Sep_pis_24_scaffold-6891	Mycosphaerella_podagrariae|EU386700|SH1087020.09FU|reps|k__Fungi;p__Ascomycota;c__Dothideomycetes;o__Mycosphaerellales;f__Mycosphaerellaceae;g__Mycosphaerella;s__Mycosphaerella_podagrariae	100	709	0	0	1	709	656	1364	0	1310
24	Sep_pis_24_scaffold-6891	Mycosphaerella_flageoletiana|EU167597|SH1086973.09FU|reps|k__Fungi;p__Ascomycota;c__Dothideomycetes;o__Mycosphaerellales;f__Mycosphaerellaceae;g__Mycosphaerella;s__Mycosphaerella_flageoletiana	100	709	0	0	1	709	612	1320	0	1310
24	Sep_pis_24_scaffold-6891	Mycosphaerella_stromatosa|EU167598|SH1999842.09FU|refs_singleton|k__Fungi;p__Ascomycota;c__Dothideomycetes;o__Mycosphaerellales;f__Mycosphaerellaceae;g__Mycosphaerella;s__Mycosphaerella_stromatosa	99.859	709	1	0	1	709	612	1320	0	1304
24	Sep_pis_24_scaffold-6891	Mycosphaerella_pyri|EU167606|SH1087018.09FU|reps|k__Fungi;p__Ascomycota;c__Dothideomycetes;o__Mycosphaerellales;f__Mycosphaerellaceae;g__Mycosphaerella;s__Mycosphaerella_pyri	99.577	709	3	0	1	709	612	1320	0	1293
24	Sep_pis_24_scaffold-3653	Helotiales_sp|UDB028522|SH0943983.09FU|reps|k__Fungi;p__Ascomycota;c__Leotiomycetes;o__Helotiales;f__Helotiales_fam_Incertae_sedis;g__Helotiales_gen_Incertae_sedis;s__Helotiales_sp	98.204	668	12	0	478	1145	266	933	0	1168
24	Sep_pis_24_scaffold-3653	Amylocarpus_encephaloides|OL539743|SH1030420.09FU|reps|k__Fungi;p__Ascomycota;c__Leotiomycetes;o__Helotiales;f__Helotiales_fam_Incertae_sedis;g__Amylocarpus;s__Amylocarpus_encephaloides	97.289	664	18	0	480	1143	23	686	0	1127
24	Sep_pis_24_scaffold-3653	Pannoparmelia_angustata|AB205377|SH1075938.09FU|reps|k__Fungi;p__Ascomycota;c__Lecanoromycetes;o__Lecanorales;f__Parmeliaceae;g__Pannoparmelia;s__Pannoparmelia_angustata	97.126	661	18	1	486	1145	1	661	0	1114
24	Sep_pis_24_scaffold-3653	Pannoparmelia_wilsonii|AB205379|SH1075760.09FU|reps|k__Fungi;p__Ascomycota;c__Lecanoromycetes;o__Lecanorales;f__Parmeliaceae;g__Pannoparmelia;s__Pannoparmelia_wilsonii	97.126	661	18	1	486	1145	1	661	0	1114
24	Sep_pis_24_scaffold-3653	Anzia_japonica|AB205357|SH1110450.09FU|reps|k__Fungi;p__Ascomycota;c__Lecanoromycetes;o__Lecanorales;f__Parmeliaceae;g__Anzia;s__Anzia_japonica	96.823	661	20	1	486	1145	1	661	0	1103
24	Sep_pis_24_scaffold-12731	Cercospora_coniogrammes|JX143583|SH1087006.09FU|refs|k__Fungi;p__Ascomycota;c__Dothideomycetes;o__Mycosphaerellales;f__Mycosphaerellaceae;g__Cercospora;s__Cercospora_coniogrammes	98.289	526	7	2	1	526	524	1	0	920
24	Sep_pis_24_scaffold-12731	Septoria_steviae|MH532394|SH3228727.09FU|refs|k__Fungi;p__Ascomycota;c__Dothideomycetes;o__Mycosphaerellales;f__Mycosphaerellaceae;g__Septoria;s__Septoria_steviae	98.583	494	4	3	1	493	493	2	0	870
24	Sep_pis_24_scaffold-12731	Sphaerulina_pelargonii|KP004456|SH1087001.09FU|refs|k__Fungi;p__Ascomycota;c__Dothideomycetes;o__Mycosphaerellales;f__Mycosphaerellaceae;g__Sphaerulina;s__Sphaerulina_pelargonii	96.255	534	12	5	1	528	557	26	0	869
24	Sep_pis_24_scaffold-12731	Diplochorella_colensoi|MF544096|SH1086904.09FU|reps|k__Fungi;p__Ascomycota;c__Dothideomycetes;o__Botryosphaeriales;f__Planistromellaceae;g__Diplochorella;s__Diplochorella_colensoi	97.041	507	14	1	1	507	506	1	0	852
24	Sep_pis_24_scaffold-12731	Septoria_petroselini|MW810261|SH3228757.09FU|refs|k__Fungi;p__Ascomycota;c__Dothideomycetes;o__Mycosphaerellales;f__Mycosphaerellaceae;g__Septoria;s__Septoria_petroselini	99.147	469	3	1	1	469	468	1	0	843
24	Sep_pis_24_scaffold-9359	Mycosphaerella_stromatosa|EU167598|SH1999842.09FU|refs_singleton|k__Fungi;p__Ascomycota;c__Dothideomycetes;o__Mycosphaerellales;f__Mycosphaerellaceae;g__Mycosphaerella;s__Mycosphaerella_stromatosa	100	360	0	0	1	360	1680	1321	0	665
24	Sep_pis_24_scaffold-9359	Mycosphaerella_podagrariae|EU386700|SH1087020.09FU|reps|k__Fungi;p__Ascomycota;c__Dothideomycetes;o__Mycosphaerellales;f__Mycosphaerellaceae;g__Mycosphaerella;s__Mycosphaerella_podagrariae	100	360	0	0	1	360	1724	1365	0	665
24	Sep_pis_24_scaffold-9359	Mycosphaerella_pyri|EU167606|SH1087018.09FU|reps|k__Fungi;p__Ascomycota;c__Dothideomycetes;o__Mycosphaerellales;f__Mycosphaerellaceae;g__Mycosphaerella;s__Mycosphaerella_pyri	100	360	0	0	1	360	1680	1321	0	665
24	Sep_pis_24_scaffold-9359	Mycosphaerella_flageoletiana|EU167597|SH1086973.09FU|reps|k__Fungi;p__Ascomycota;c__Dothideomycetes;o__Mycosphaerellales;f__Mycosphaerellaceae;g__Mycosphaerella;s__Mycosphaerella_flageoletiana	100	360	0	0	1	360	1680	1321	0	665
24	Sep_pis_24_scaffold-9359	Capnobotryella_renispora|AY220612|SH0991894.09FU|refs|k__Fungi;p__Ascomycota;c__Dothideomycetes;o__Mycosphaerellales;f__Teratosphaeriaceae;g__Capnobotryella;s__Capnobotryella_renispora	99.722	360	1	0	1	360	1732	1373	0	660
24	Sep_pis_24_scaffold-5932	Mycosphaerella_stromatosa|EU167598|SH1999842.09FU|refs_singleton|k__Fungi;p__Ascomycota;c__Dothideomycetes;o__Mycosphaerellales;f__Mycosphaerellaceae;g__Mycosphaerella;s__Mycosphaerella_stromatosa	97.778	360	8	0	15	374	1321	1680	3.72e-177	621
24	Sep_pis_24_scaffold-5932	Mycosphaerella_podagrariae|EU386700|SH1087020.09FU|reps|k__Fungi;p__Ascomycota;c__Dothideomycetes;o__Mycosphaerellales;f__Mycosphaerellaceae;g__Mycosphaerella;s__Mycosphaerella_podagrariae	97.778	360	8	0	15	374	1365	1724	3.72e-177	621
24	Sep_pis_24_scaffold-5932	Mycosphaerella_pyri|EU167606|SH1087018.09FU|reps|k__Fungi;p__Ascomycota;c__Dothideomycetes;o__Mycosphaerellales;f__Mycosphaerellaceae;g__Mycosphaerella;s__Mycosphaerella_pyri	97.778	360	8	0	15	374	1321	1680	3.72e-177	621
24	Sep_pis_24_scaffold-5932	Mycosphaerella_flageoletiana|EU167597|SH1086973.09FU|reps|k__Fungi;p__Ascomycota;c__Dothideomycetes;o__Mycosphaerellales;f__Mycosphaerellaceae;g__Mycosphaerella;s__Mycosphaerella_flageoletiana	97.778	360	8	0	15	374	1321	1680	3.72e-177	621
24	Sep_pis_24_scaffold-5932	Capnobotryella_renispora|AY220612|SH0991894.09FU|refs|k__Fungi;p__Ascomycota;c__Dothideomycetes;o__Mycosphaerellales;f__Teratosphaeriaceae;g__Capnobotryella;s__Capnobotryella_renispora	97.5	360	9	0	15	374	1373	1732	1.73e-175	616
24	Sep_pis_24_scaffold-9843	Capnobotryella_renispora|AY220612|SH0991894.09FU|refs|k__Fungi;p__Ascomycota;c__Dothideomycetes;o__Mycosphaerellales;f__Teratosphaeriaceae;g__Capnobotryella;s__Capnobotryella_renispora	99.531	213	1	0	1	213	528	740	2.21e-107	388
24	Sep_pis_24_scaffold-9843	Exutisphaerella_laricina|EU167595|SH1292082.09FU|refs|k__Fungi;p__Ascomycota;c__Dothideomycetes;o__Mycosphaerellales;f__Mycosphaerellaceae;g__Exutisphaerella;s__Exutisphaerella_laricina	99.531	213	1	0	1	213	476	688	2.21e-107	388
24	Sep_pis_24_scaffold-9843	Mycosphaerella_flageoletiana|EU167597|SH1086973.09FU|reps|k__Fungi;p__Ascomycota;c__Dothideomycetes;o__Mycosphaerellales;f__Mycosphaerellaceae;g__Mycosphaerella;s__Mycosphaerella_flageoletiana	99.531	213	1	0	1	213	476	688	2.21e-107	388
24	Sep_pis_24_scaffold-9843	Scleroconidioma_sphagnicola|AY220610|SH1240507.09FU|refs|k__Fungi;p__Ascomycota;c__Dothideomycetes;o__Dothideales;f__Dothideaceae;g__Scleroconidioma;s__Scleroconidioma_sphagnicola	99.061	213	2	0	1	213	528	740	1.03e-105	383
24	Sep_pis_24_scaffold-9843	Endoconidioma_populi|AY604526|SH1240386.09FU|refs|k__Fungi;p__Ascomycota;c__Dothideomycetes;o__Dothideales;f__Dothideaceae;g__Endoconidioma;s__Endoconidioma_populi	99.061	213	2	0	1	213	546	758	1.03e-105	383
25	Sep_pis_25_scaffold-7312	Mycosphaerella_stromatosa|EU167598|SH1999842.09FU|refs_singleton|k__Fungi;p__Ascomycota;c__Dothideomycetes;o__Mycosphaerellales;f__Mycosphaerellaceae;g__Mycosphaerella;s__Mycosphaerella_stromatosa	96.176	3740	116	24	1930	5654	5526	1799	0	6089
25	Sep_pis_25_scaffold-7312	Dothideomycetes_sp|HG995967|SH1086172.09FU|reps|k__Fungi;p__Ascomycota;c__Dothideomycetes;o__Dothideomycetes_ord_Incertae_sedis;f__Dothideomycetes_fam_Incertae_sedis;g__Dothideomycetes_gen_Incertae_sedis;s__Dothideomycetes_sp	98.14	1398	23	3	4299	5693	1398	1	0	2435
25	Sep_pis_25_scaffold-7312	Mycosphaerella_podagrariae|EU386700|SH1087020.09FU|reps|k__Fungi;p__Ascomycota;c__Dothideomycetes;o__Mycosphaerellales;f__Mycosphaerellaceae;g__Mycosphaerella;s__Mycosphaerella_podagrariae	96.278	1451	49	4	4319	5769	3093	1648	0	2375
25	Sep_pis_25_scaffold-539	Exutisphaerella_laricina|EU167595|SH1292082.09FU|refs|k__Fungi;p__Ascomycota;c__Dothideomycetes;o__Mycosphaerellales;f__Mycosphaerellaceae;g__Exutisphaerella;s__Exutisphaerella_laricina	100	709	0	0	321	1029	1320	612	0	1310
25	Sep_pis_25_scaffold-539	Mycosphaerella_podagrariae|EU386700|SH1087020.09FU|reps|k__Fungi;p__Ascomycota;c__Dothideomycetes;o__Mycosphaerellales;f__Mycosphaerellaceae;g__Mycosphaerella;s__Mycosphaerella_podagrariae	100	709	0	0	321	1029	1364	656	0	1310
25	Sep_pis_25_scaffold-539	Mycosphaerella_flageoletiana|EU167597|SH1086973.09FU|reps|k__Fungi;p__Ascomycota;c__Dothideomycetes;o__Mycosphaerellales;f__Mycosphaerellaceae;g__Mycosphaerella;s__Mycosphaerella_flageoletiana	100	709	0	0	321	1029	1320	612	0	1310
25	Sep_pis_25_scaffold-539	Mycosphaerella_stromatosa|EU167598|SH1999842.09FU|refs_singleton|k__Fungi;p__Ascomycota;c__Dothideomycetes;o__Mycosphaerellales;f__Mycosphaerellaceae;g__Mycosphaerella;s__Mycosphaerella_stromatosa	99.859	709	1	0	321	1029	1320	612	0	1304
25	Sep_pis_25_scaffold-539	Mycosphaerella_pyri|EU167606|SH1087018.09FU|reps|k__Fungi;p__Ascomycota;c__Dothideomycetes;o__Mycosphaerellales;f__Mycosphaerellaceae;g__Mycosphaerella;s__Mycosphaerella_pyri	99.577	709	3	0	321	1029	1320	612	0	1293
25	Sep_pis_25_scaffold-5618	Helotiales_sp|UDB028522|SH0943983.09FU|reps|k__Fungi;p__Ascomycota;c__Leotiomycetes;o__Helotiales;f__Helotiales_fam_Incertae_sedis;g__Helotiales_gen_Incertae_sedis;s__Helotiales_sp	98.204	668	12	0	1	668	933	266	0	1168
25	Sep_pis_25_scaffold-5618	Amylocarpus_encephaloides|OL539743|SH1030420.09FU|reps|k__Fungi;p__Ascomycota;c__Leotiomycetes;o__Helotiales;f__Helotiales_fam_Incertae_sedis;g__Amylocarpus;s__Amylocarpus_encephaloides	97.289	664	18	0	3	666	686	23	0	1127
25	Sep_pis_25_scaffold-5618	Pannoparmelia_angustata|AB205377|SH1075938.09FU|reps|k__Fungi;p__Ascomycota;c__Lecanoromycetes;o__Lecanorales;f__Parmeliaceae;g__Pannoparmelia;s__Pannoparmelia_angustata	97.126	661	18	1	1	660	661	1	0	1114
25	Sep_pis_25_scaffold-5618	Pannoparmelia_wilsonii|AB205379|SH1075760.09FU|reps|k__Fungi;p__Ascomycota;c__Lecanoromycetes;o__Lecanorales;f__Parmeliaceae;g__Pannoparmelia;s__Pannoparmelia_wilsonii	97.126	661	18	1	1	660	661	1	0	1114
25	Sep_pis_25_scaffold-5618	Anzia_japonica|AB205357|SH1110450.09FU|reps|k__Fungi;p__Ascomycota;c__Lecanoromycetes;o__Lecanorales;f__Parmeliaceae;g__Anzia;s__Anzia_japonica	96.823	661	20	1	1	660	661	1	0	1103
25	Sep_pis_25_scaffold-11151	Mycosphaerella_stromatosa|EU167598|SH1999842.09FU|refs_singleton|k__Fungi;p__Ascomycota;c__Dothideomycetes;o__Mycosphaerellales;f__Mycosphaerellaceae;g__Mycosphaerella;s__Mycosphaerella_stromatosa	100	360	0	0	1	360	1680	1321	0	665
25	Sep_pis_25_scaffold-11151	Mycosphaerella_podagrariae|EU386700|SH1087020.09FU|reps|k__Fungi;p__Ascomycota;c__Dothideomycetes;o__Mycosphaerellales;f__Mycosphaerellaceae;g__Mycosphaerella;s__Mycosphaerella_podagrariae	100	360	0	0	1	360	1724	1365	0	665
25	Sep_pis_25_scaffold-11151	Mycosphaerella_pyri|EU167606|SH1087018.09FU|reps|k__Fungi;p__Ascomycota;c__Dothideomycetes;o__Mycosphaerellales;f__Mycosphaerellaceae;g__Mycosphaerella;s__Mycosphaerella_pyri	100	360	0	0	1	360	1680	1321	0	665
25	Sep_pis_25_scaffold-11151	Mycosphaerella_flageoletiana|EU167597|SH1086973.09FU|reps|k__Fungi;p__Ascomycota;c__Dothideomycetes;o__Mycosphaerellales;f__Mycosphaerellaceae;g__Mycosphaerella;s__Mycosphaerella_flageoletiana	100	360	0	0	1	360	1680	1321	0	665
25	Sep_pis_25_scaffold-11151	Capnobotryella_renispora|AY220612|SH0991894.09FU|refs|k__Fungi;p__Ascomycota;c__Dothideomycetes;o__Mycosphaerellales;f__Teratosphaeriaceae;g__Capnobotryella;s__Capnobotryella_renispora	99.722	360	1	0	1	360	1732	1373	0	660
25	Sep_pis_25_scaffold-13200	Mycosphaerella_stromatosa|EU167598|SH1999842.09FU|refs_singleton|k__Fungi;p__Ascomycota;c__Dothideomycetes;o__Mycosphaerellales;f__Mycosphaerellaceae;g__Mycosphaerella;s__Mycosphaerella_stromatosa	97.778	360	8	0	1	360	1680	1321	3.72e-177	621
25	Sep_pis_25_scaffold-13200	Mycosphaerella_podagrariae|EU386700|SH1087020.09FU|reps|k__Fungi;p__Ascomycota;c__Dothideomycetes;o__Mycosphaerellales;f__Mycosphaerellaceae;g__Mycosphaerella;s__Mycosphaerella_podagrariae	97.778	360	8	0	1	360	1724	1365	3.72e-177	621
25	Sep_pis_25_scaffold-13200	Mycosphaerella_pyri|EU167606|SH1087018.09FU|reps|k__Fungi;p__Ascomycota;c__Dothideomycetes;o__Mycosphaerellales;f__Mycosphaerellaceae;g__Mycosphaerella;s__Mycosphaerella_pyri	97.778	360	8	0	1	360	1680	1321	3.72e-177	621
25	Sep_pis_25_scaffold-13200	Mycosphaerella_flageoletiana|EU167597|SH1086973.09FU|reps|k__Fungi;p__Ascomycota;c__Dothideomycetes;o__Mycosphaerellales;f__Mycosphaerellaceae;g__Mycosphaerella;s__Mycosphaerella_flageoletiana	97.778	360	8	0	1	360	1680	1321	3.72e-177	621
25	Sep_pis_25_scaffold-13200	Capnobotryella_renispora|AY220612|SH0991894.09FU|refs|k__Fungi;p__Ascomycota;c__Dothideomycetes;o__Mycosphaerellales;f__Teratosphaeriaceae;g__Capnobotryella;s__Capnobotryella_renispora	97.5	360	9	0	1	360	1732	1373	1.73e-175	616
25	Sep_pis_25_scaffold-6350	Capnobotryella_renispora|AY220612|SH0991894.09FU|refs|k__Fungi;p__Ascomycota;c__Dothideomycetes;o__Mycosphaerellales;f__Teratosphaeriaceae;g__Capnobotryella;s__Capnobotryella_renispora	99.531	213	1	0	1	213	740	528	2.21e-107	388
25	Sep_pis_25_scaffold-6350	Exutisphaerella_laricina|EU167595|SH1292082.09FU|refs|k__Fungi;p__Ascomycota;c__Dothideomycetes;o__Mycosphaerellales;f__Mycosphaerellaceae;g__Exutisphaerella;s__Exutisphaerella_laricina	99.531	213	1	0	1	213	688	476	2.21e-107	388
25	Sep_pis_25_scaffold-6350	Mycosphaerella_flageoletiana|EU167597|SH1086973.09FU|reps|k__Fungi;p__Ascomycota;c__Dothideomycetes;o__Mycosphaerellales;f__Mycosphaerellaceae;g__Mycosphaerella;s__Mycosphaerella_flageoletiana	99.531	213	1	0	1	213	688	476	2.21e-107	388
25	Sep_pis_25_scaffold-6350	Scleroconidioma_sphagnicola|AY220610|SH1240507.09FU|refs|k__Fungi;p__Ascomycota;c__Dothideomycetes;o__Dothideales;f__Dothideaceae;g__Scleroconidioma;s__Scleroconidioma_sphagnicola	99.061	213	2	0	1	213	740	528	1.03e-105	383
25	Sep_pis_25_scaffold-6350	Endoconidioma_populi|AY604526|SH1240386.09FU|refs|k__Fungi;p__Ascomycota;c__Dothideomycetes;o__Dothideales;f__Dothideaceae;g__Endoconidioma;s__Endoconidioma_populi	99.061	213	2	0	1	213	758	546	1.03e-105	383
26	Sep_pis_26_scaffold-24583	Tomentella_fuscogranulosa|UDB028526|SH1138694.09FU|refs|k__Fungi;p__Basidiomycota;c__Agaricomycetes;o__Thelephorales;f__Thelephoraceae;g__Tomentella;s__Tomentella_fuscogranulosa	95.648	1907	72	7	1438	3337	2134	232	0	3051
26	Sep_pis_26_scaffold-24583	Clavulinaceae_sp|UDB028523|SH1276050.09FU|reps|k__Fungi;p__Basidiomycota;c__Agaricomycetes;o__Cantharellales;f__Clavulinaceae;g__Clavulinaceae_gen_Incertae_sedis;s__Clavulinaceae_sp	95.854	1833	70	6	1515	3345	1936	108	0	2959
26	Sep_pis_26_scaffold-8983	Mycosphaerella_podagrariae|EU386700|SH1087020.09FU|reps|k__Fungi;p__Ascomycota;c__Dothideomycetes;o__Mycosphaerellales;f__Mycosphaerellaceae;g__Mycosphaerella;s__Mycosphaerella_podagrariae	96.886	1734	49	4	20	1753	3093	1365	0	2898
26	Sep_pis_26_scaffold-8983	Exutisphaerella_laricina|EU167595|SH1292082.09FU|refs|k__Fungi;p__Ascomycota;c__Dothideomycetes;o__Mycosphaerellales;f__Mycosphaerellaceae;g__Exutisphaerella;s__Exutisphaerella_laricina	95.569	1715	57	16	49	1753	3026	1321	0	2728
26	Sep_pis_26_scaffold-8983	Mycosphaerella_pyri|EU167606|SH1087018.09FU|reps|k__Fungi;p__Ascomycota;c__Dothideomycetes;o__Mycosphaerellales;f__Mycosphaerellaceae;g__Mycosphaerella;s__Mycosphaerella_pyri	95.202	1709	71	11	49	1753	3022	1321	0	2691
26	Sep_pis_26_scaffold-8983	Mycosphaerella_stromatosa|EU167598|SH1999842.09FU|refs_singleton|k__Fungi;p__Ascomycota;c__Dothideomycetes;o__Mycosphaerellales;f__Mycosphaerellaceae;g__Mycosphaerella;s__Mycosphaerella_stromatosa	98.132	1499	26	2	7363	8860	5526	4029	0	2612
26	Sep_pis_26_scaffold-8983	Mycosphaerella_podagrariae|EU386700|SH1087020.09FU|reps|k__Fungi;p__Ascomycota;c__Dothideomycetes;o__Mycosphaerellales;f__Mycosphaerellaceae;g__Mycosphaerella;s__Mycosphaerella_podagrariae	99.707	1363	4	0	2205	3567	1364	2	0	2497
26	Sep_pis_26_scaffold-8983	Capnobotryella_renispora|AY220612|SH0991894.09FU|refs|k__Fungi;p__Ascomycota;c__Dothideomycetes;o__Mycosphaerellales;f__Teratosphaeriaceae;g__Capnobotryella;s__Capnobotryella_renispora	98.835	1373	14	2	2205	3576	1372	1	0	2446
26	Sep_pis_26_scaffold-8983	Exutisphaerella_laricina|EU167595|SH1292082.09FU|refs|k__Fungi;p__Ascomycota;c__Dothideomycetes;o__Mycosphaerellales;f__Mycosphaerellaceae;g__Exutisphaerella;s__Exutisphaerella_laricina	99.848	1320	2	0	2205	3524	1320	1	0	2427
26	Sep_pis_26_scaffold-8983	Mycosphaerella_stromatosa|EU167598|SH1999842.09FU|refs_singleton|k__Fungi;p__Ascomycota;c__Dothideomycetes;o__Mycosphaerellales;f__Mycosphaerellaceae;g__Mycosphaerella;s__Mycosphaerella_stromatosa	99.545	1320	6	0	2205	3524	1320	1	0	2405
26	Sep_pis_26_scaffold-8983	Mycosphaerella_pyri|EU167606|SH1087018.09FU|reps|k__Fungi;p__Ascomycota;c__Dothideomycetes;o__Mycosphaerellales;f__Mycosphaerellaceae;g__Mycosphaerella;s__Mycosphaerella_pyri	99.242	1320	10	0	2205	3524	1320	1	0	2383
26	Sep_pis_26_scaffold-8508	Tomentella_fuscogranulosa|UDB028526|SH1138694.09FU|refs|k__Fungi;p__Basidiomycota;c__Agaricomycetes;o__Thelephorales;f__Thelephoraceae;g__Tomentella;s__Tomentella_fuscogranulosa	96.105	1027	39	1	1	1027	4551	3526	0	1674
26	Sep_pis_26_scaffold-8508	Serendipita_herbamans|KF061285|SH1235113.09FU|refs|k__Fungi;p__Basidiomycota;c__Agaricomycetes;o__Sebacinales;f__Serendipitaceae;g__Serendipita;s__Serendipita_herbamans	95.044	1029	47	2	1	1027	2528	1502	0	1615
26	Sep_pis_26_scaffold-8508	Tomentella_atrobadia|UDB026403|SH0924251.09FU|refs|k__Fungi;p__Basidiomycota;c__Agaricomycetes;o__Thelephorales;f__Thelephoraceae;g__Tomentella;s__Tomentella_atrobadia	97.715	744	16	1	284	1027	2230	1488	0	1279
26	Sep_pis_26_scaffold-6985	Stenella_araguata|EU019250|SH1000043.09FU|refs|k__Fungi;p__Ascomycota;c__Dothideomycetes;o__Mycosphaerellales;f__Mycosphaerellaceae;g__Stenella;s__Stenella_araguata	95.903	659	27	0	1	659	2440	1782	0	1068
26	Sep_pis_26_scaffold-6985	Toxicocladosporium_irritans|EU040243|SH0934868.09FU|refs|k__Fungi;p__Ascomycota;c__Dothideomycetes;o__Capnodiales;f__Cladosporiaceae;g__Toxicocladosporium;s__Toxicocladosporium_irritans	95.915	661	24	3	1	659	2376	1717	0	1068
26	Sep_pis_26_scaffold-16721	Tomentella_fuscogranulosa|UDB028526|SH1138694.09FU|refs|k__Fungi;p__Basidiomycota;c__Agaricomycetes;o__Thelephorales;f__Thelephoraceae;g__Tomentella;s__Tomentella_fuscogranulosa	98.63	438	6	0	51	488	5445	5008	0	776
26	Sep_pis_26_scaffold-8983	Mycosphaerella_stromatosa|EU167598|SH1999842.09FU|refs_singleton|k__Fungi;p__Ascomycota;c__Dothideomycetes;o__Mycosphaerellales;f__Mycosphaerellaceae;g__Mycosphaerella;s__Mycosphaerella_stromatosa	100	372	0	0	1382	1753	1692	1321	0	688
26	Sep_pis_26_scaffold-3247	Mycosphaerella_stromatosa|EU167598|SH1999842.09FU|refs_singleton|k__Fungi;p__Ascomycota;c__Dothideomycetes;o__Mycosphaerellales;f__Mycosphaerellaceae;g__Mycosphaerella;s__Mycosphaerella_stromatosa	99.452	365	2	0	1	365	3470	3106	0	664
26	Sep_pis_26_scaffold-3247	Stenella_araguata|EU019250|SH1000043.09FU|refs|k__Fungi;p__Ascomycota;c__Dothideomycetes;o__Mycosphaerellales;f__Mycosphaerellaceae;g__Stenella;s__Stenella_araguata	99.178	365	3	0	1	365	1803	1439	0	658
26	Sep_pis_26_scaffold-3247	Toxicocladosporium_irritans|EU040243|SH0934868.09FU|refs|k__Fungi;p__Ascomycota;c__Dothideomycetes;o__Capnodiales;f__Cladosporiaceae;g__Toxicocladosporium;s__Toxicocladosporium_irritans	99.178	365	3	0	1	365	1738	1374	0	658
26	Sep_pis_26_scaffold-3247	Holmiella_sabina|MK546612|SH1083608.09FU|reps|k__Fungi;p__Ascomycota;c__Dothideomycetes;o__Patellariales;f__Patellariaceae;g__Holmiella;s__Holmiella_sabina	99.178	365	3	0	1	365	1875	1511	0	658
26	Sep_pis_26_scaffold-3247	Orbilia_ovalis|MK473407|SH1135806.09FU|reps|k__Fungi;p__Ascomycota;c__Orbiliomycetes;o__Orbiliales;f__Orbiliaceae;g__Orbilia;s__Orbilia_ovalis	98.356	365	6	0	1	365	1884	1520	0	641
26	Sep_pis_26_scaffold-23683	Mycosphaerella_stromatosa|EU167598|SH1999842.09FU|refs_singleton|k__Fungi;p__Ascomycota;c__Dothideomycetes;o__Mycosphaerellales;f__Mycosphaerellaceae;g__Mycosphaerella;s__Mycosphaerella_stromatosa	97.835	231	5	0	1	231	1003	773	1.15e-110	399
26	Sep_pis_26_scaffold-23683	Exutisphaerella_laricina|EU167595|SH1292082.09FU|refs|k__Fungi;p__Ascomycota;c__Dothideomycetes;o__Mycosphaerellales;f__Mycosphaerellaceae;g__Exutisphaerella;s__Exutisphaerella_laricina	97.835	231	5	0	1	231	1003	773	1.15e-110	399
26	Sep_pis_26_scaffold-23683	Mycosphaerella_podagrariae|EU386700|SH1087020.09FU|reps|k__Fungi;p__Ascomycota;c__Dothideomycetes;o__Mycosphaerellales;f__Mycosphaerellaceae;g__Mycosphaerella;s__Mycosphaerella_podagrariae	97.835	231	5	0	1	231	1047	817	1.15e-110	399
26	Sep_pis_26_scaffold-23683	Mycosphaerella_flageoletiana|EU167597|SH1086973.09FU|reps|k__Fungi;p__Ascomycota;c__Dothideomycetes;o__Mycosphaerellales;f__Mycosphaerellaceae;g__Mycosphaerella;s__Mycosphaerella_flageoletiana	97.835	231	5	0	1	231	1003	773	1.15e-110	399
26	Sep_pis_26_scaffold-28220	Stereum_hirsutum|UDB017896|SH0935507.09FU|refs|k__Fungi;p__Basidiomycota;c__Agaricomycetes;o__Russulales;f__Stereaceae;g__Stereum;s__Stereum_hirsutum	97.807	228	5	0	1	228	63	290	5.13e-109	394
26	Sep_pis_26_scaffold-13317	Dothideomycetes_sp|HG995967|SH1086172.09FU|reps|k__Fungi;p__Ascomycota;c__Dothideomycetes;o__Dothideomycetes_ord_Incertae_sedis;f__Dothideomycetes_fam_Incertae_sedis;g__Dothideomycetes_gen_Incertae_sedis;s__Dothideomycetes_sp	97.38	229	6	0	1	229	649	421	6.67e-108	390
26	Sep_pis_26_scaffold-23683	Mycosphaerella_pyri|EU167606|SH1087018.09FU|reps|k__Fungi;p__Ascomycota;c__Dothideomycetes;o__Mycosphaerellales;f__Mycosphaerellaceae;g__Mycosphaerella;s__Mycosphaerella_pyri	97.38	229	6	0	1	229	1003	775	6.9e-108	390
26	Sep_pis_26_scaffold-13317	Mycosphaerella_flageoletiana|EU167597|SH1086973.09FU|reps|k__Fungi;p__Ascomycota;c__Dothideomycetes;o__Mycosphaerellales;f__Mycosphaerellaceae;g__Mycosphaerella;s__Mycosphaerella_flageoletiana	96.943	229	7	0	1	229	2348	2120	3.1e-106	385
26	Sep_pis_26_scaffold-28220	Stereum_complicatum|MK269287|SH0935511.09FU|reps|k__Fungi;p__Basidiomycota;c__Agaricomycetes;o__Russulales;f__Stereaceae;g__Stereum;s__Stereum_complicatum	96.93	228	7	0	1	228	62	289	1.11e-105	383
26	Sep_pis_26_scaffold-28220	Stereum_subtomentosum|MH114891|SH0935527.09FU|reps|k__Fungi;p__Basidiomycota;c__Agaricomycetes;o__Russulales;f__Stereaceae;g__Stereum;s__Stereum_subtomentosum	96.93	228	7	0	1	228	55	282	1.11e-105	383
26	Sep_pis_26_scaffold-28220	Stereum_complicatum|MT214914|SH0935485.09FU|reps|k__Fungi;p__Basidiomycota;c__Agaricomycetes;o__Russulales;f__Stereaceae;g__Stereum;s__Stereum_complicatum	96.93	228	7	0	1	228	65	292	1.11e-105	383
26	Sep_pis_26_scaffold-13317	Mycosphaerella_pyri|EU167606|SH1087018.09FU|reps|k__Fungi;p__Ascomycota;c__Dothideomycetes;o__Mycosphaerellales;f__Mycosphaerellaceae;g__Mycosphaerella;s__Mycosphaerella_pyri	96.507	229	7	1	1	229	2324	2097	5.19e-104	377
26	Sep_pis_26_scaffold-13317	Capnodiales_sp|KF436031|SH1087016.09FU|reps|k__Fungi;p__Ascomycota;c__Dothideomycetes;o__Capnodiales;f__Capnodiales_fam_Incertae_sedis;g__Capnodiales_gen_Incertae_sedis;s__Capnodiales_sp	96.507	229	7	1	1	229	639	412	5.19e-104	377
26	Sep_pis_26_scaffold-28220	Stereum_complicatum|MT214920|SH0935446.09FU|reps|k__Fungi;p__Basidiomycota;c__Agaricomycetes;o__Russulales;f__Stereaceae;g__Stereum;s__Stereum_complicatum	95.652	230	8	1	1	228	65	294	3.11e-101	368
27	Sep_pis_27_scaffold-10663	Mycosphaerella_stromatosa|EU167598|SH1999842.09FU|refs_singleton|k__Fungi;p__Ascomycota;c__Dothideomycetes;o__Mycosphaerellales;f__Mycosphaerellaceae;g__Mycosphaerella;s__Mycosphaerella_stromatosa	96.498	3655	109	18	10	3655	1882	5526	0	6023
27	Sep_pis_27_scaffold-5695	Mycosphaerella_podagrariae|EU386700|SH1087020.09FU|reps|k__Fungi;p__Ascomycota;c__Dothideomycetes;o__Mycosphaerellales;f__Mycosphaerellaceae;g__Mycosphaerella;s__Mycosphaerella_podagrariae	99.707	1363	4	0	1980	3342	2	1364	0	2497
27	Sep_pis_27_scaffold-5695	Capnobotryella_renispora|AY220612|SH0991894.09FU|refs|k__Fungi;p__Ascomycota;c__Dothideomycetes;o__Mycosphaerellales;f__Teratosphaeriaceae;g__Capnobotryella;s__Capnobotryella_renispora	98.835	1373	14	2	1971	3342	1	1372	0	2446
27	Sep_pis_27_scaffold-5695	Endoconidioma_populi|AY604526|SH1240386.09FU|refs|k__Fungi;p__Ascomycota;c__Dothideomycetes;o__Dothideales;f__Dothideaceae;g__Endoconidioma;s__Endoconidioma_populi	98.345	1390	23	0	1953	3342	1	1390	0	2440
27	Sep_pis_27_scaffold-5695	Mycosphaerella_flageoletiana|EU167597|SH1086973.09FU|reps|k__Fungi;p__Ascomycota;c__Dothideomycetes;o__Mycosphaerellales;f__Mycosphaerellaceae;g__Mycosphaerella;s__Mycosphaerella_flageoletiana	99.924	1320	1	0	2023	3342	1	1320	0	2433
27	Sep_pis_27_scaffold-5695	Exutisphaerella_laricina|EU167595|SH1292082.09FU|refs|k__Fungi;p__Ascomycota;c__Dothideomycetes;o__Mycosphaerellales;f__Mycosphaerellaceae;g__Exutisphaerella;s__Exutisphaerella_laricina	99.848	1320	2	0	2023	3342	1	1320	0	2427
27	Sep_pis_27_scaffold-10663	Dothideomycetes_sp|HG995967|SH1086172.09FU|reps|k__Fungi;p__Ascomycota;c__Dothideomycetes;o__Dothideomycetes_ord_Incertae_sedis;f__Dothideomycetes_fam_Incertae_sedis;g__Dothideomycetes_gen_Incertae_sedis;s__Dothideomycetes_sp	98.292	1288	20	2	1	1286	111	1398	0	2255
27	Sep_pis_27_scaffold-10663	Mycosphaerella_flageoletiana|EU167597|SH1086973.09FU|reps|k__Fungi;p__Ascomycota;c__Dothideomycetes;o__Mycosphaerellales;f__Mycosphaerellaceae;g__Mycosphaerella;s__Mycosphaerella_flageoletiana	97.817	1237	26	1	1	1237	1813	3048	0	2134
27	Sep_pis_27_scaffold-5695	Mycosphaerella_podagrariae|EU386700|SH1087020.09FU|reps|k__Fungi;p__Ascomycota;c__Dothideomycetes;o__Mycosphaerellales;f__Mycosphaerellaceae;g__Mycosphaerella;s__Mycosphaerella_podagrariae	97.064	545	14	2	3794	4338	1365	1907	0	917
27	Sep_pis_27_scaffold-5695	Exutisphaerella_laricina|EU167595|SH1292082.09FU|refs|k__Fungi;p__Ascomycota;c__Dothideomycetes;o__Mycosphaerellales;f__Mycosphaerellaceae;g__Exutisphaerella;s__Exutisphaerella_laricina	96.539	549	10	8	3794	4338	1321	1864	0	900
27	Sep_pis_27_scaffold-5695	Mycosphaerella_flageoletiana|EU167597|SH1086973.09FU|reps|k__Fungi;p__Ascomycota;c__Dothideomycetes;o__Mycosphaerellales;f__Mycosphaerellaceae;g__Mycosphaerella;s__Mycosphaerella_flageoletiana	99.735	378	1	0	3794	4171	1321	1698	0	693
28	Sep_pis_28_scaffold-6272	Mycosphaerella_stromatosa|EU167598|SH1999842.09FU|refs_singleton|k__Fungi;p__Ascomycota;c__Dothideomycetes;o__Mycosphaerellales;f__Mycosphaerellaceae;g__Mycosphaerella;s__Mycosphaerella_stromatosa	98.126	2348	42	2	1	2348	5175	2830	0	4091
28	Sep_pis_28_scaffold-6272	Toxicocladosporium_irritans|EU040243|SH0934868.09FU|refs|k__Fungi;p__Ascomycota;c__Dothideomycetes;o__Capnodiales;f__Cladosporiaceae;g__Toxicocladosporium;s__Toxicocladosporium_irritans	97.915	2350	46	3	1	2348	3446	1098	0	4065
28	Sep_pis_28_scaffold-6272	Stenella_araguata|EU019250|SH1000043.09FU|refs|k__Fungi;p__Ascomycota;c__Dothideomycetes;o__Mycosphaerellales;f__Mycosphaerellaceae;g__Stenella;s__Stenella_araguata	97.532	2350	56	2	1	2348	3510	1161	0	4017
28	Sep_pis_28_scaffold-9587	Mycosphaerella_podagrariae|EU386700|SH1087020.09FU|reps|k__Fungi;p__Ascomycota;c__Dothideomycetes;o__Mycosphaerellales;f__Mycosphaerellaceae;g__Mycosphaerella;s__Mycosphaerella_podagrariae	96.398	1499	49	4	1	1499	2858	1365	0	2464
28	Sep_pis_28_scaffold-9587	Exutisphaerella_laricina|EU167595|SH1292082.09FU|refs|k__Fungi;p__Ascomycota;c__Dothideomycetes;o__Mycosphaerellales;f__Mycosphaerellaceae;g__Exutisphaerella;s__Exutisphaerella_laricina	95.162	1509	54	16	1	1499	2820	1321	0	2364
28	Sep_pis_28_scaffold-12681	Mycosphaerella_podagrariae|EU386700|SH1087020.09FU|reps|k__Fungi;p__Ascomycota;c__Dothideomycetes;o__Mycosphaerellales;f__Mycosphaerellaceae;g__Mycosphaerella;s__Mycosphaerella_podagrariae	99.644	1125	4	0	1	1125	1126	2	0	2058
28	Sep_pis_28_scaffold-12681	Endoconidioma_populi|AY604526|SH1240386.09FU|refs|k__Fungi;p__Ascomycota;c__Dothideomycetes;o__Dothideales;f__Dothideaceae;g__Endoconidioma;s__Endoconidioma_populi	98.264	1152	20	0	1	1152	1152	1	0	2017
28	Sep_pis_28_scaffold-12681	Capnobotryella_renispora|AY220612|SH0991894.09FU|refs|k__Fungi;p__Ascomycota;c__Dothideomycetes;o__Mycosphaerellales;f__Teratosphaeriaceae;g__Capnobotryella;s__Capnobotryella_renispora	98.767	1135	12	2	1	1134	1134	1	0	2017
28	Sep_pis_28_scaffold-12681	Amylocarpus_encephaloides|OL539743|SH1030420.09FU|reps|k__Fungi;p__Ascomycota;c__Leotiomycetes;o__Helotiales;f__Helotiales_fam_Incertae_sedis;g__Amylocarpus;s__Amylocarpus_encephaloides	96.99	1196	36	0	1	1196	1218	23	0	2010
28	Sep_pis_28_scaffold-12681	Mycosphaerella_flageoletiana|EU167597|SH1086973.09FU|reps|k__Fungi;p__Ascomycota;c__Dothideomycetes;o__Mycosphaerellales;f__Mycosphaerellaceae;g__Mycosphaerella;s__Mycosphaerella_flageoletiana	99.908	1082	1	0	1	1082	1082	1	0	1993
28	Sep_pis_28_scaffold-9587	Dothideomycetes_sp|HG995967|SH1086172.09FU|reps|k__Fungi;p__Ascomycota;c__Dothideomycetes;o__Dothideomycetes_ord_Incertae_sedis;f__Dothideomycetes_fam_Incertae_sedis;g__Dothideomycetes_gen_Incertae_sedis;s__Dothideomycetes_sp	97.9	1143	21	3	1	1140	1143	1	0	1975
28	Sep_pis_28_scaffold-9587	Mycosphaerella_flageoletiana|EU167597|SH1086973.09FU|reps|k__Fungi;p__Ascomycota;c__Dothideomycetes;o__Mycosphaerellales;f__Mycosphaerellaceae;g__Mycosphaerella;s__Mycosphaerella_flageoletiana	96.953	1116	29	5	1	1115	2842	1731	0	1868
28	Sep_pis_28_scaffold-9587	Mycosphaerella_flageoletiana|EU167597|SH1086973.09FU|reps|k__Fungi;p__Ascomycota;c__Dothideomycetes;o__Mycosphaerellales;f__Mycosphaerellaceae;g__Mycosphaerella;s__Mycosphaerella_flageoletiana	99.735	378	1	0	1122	1499	1698	1321	0	693
28	Sep_pis_28_scaffold-9587	Mycosphaerella_stromatosa|EU167598|SH1999842.09FU|refs_singleton|k__Fungi;p__Ascomycota;c__Dothideomycetes;o__Mycosphaerellales;f__Mycosphaerellaceae;g__Mycosphaerella;s__Mycosphaerella_stromatosa	100	372	0	0	1128	1499	1692	1321	0	688
28	Sep_pis_28_scaffold-14098	Mycosphaerella_stromatosa|EU167598|SH1999842.09FU|refs_singleton|k__Fungi;p__Ascomycota;c__Dothideomycetes;o__Mycosphaerellales;f__Mycosphaerellaceae;g__Mycosphaerella;s__Mycosphaerella_stromatosa	95.105	429	19	2	1	428	5099	5526	0	675
28	Sep_pis_28_scaffold-9587	Mycosphaerella_podagrariae|EU386700|SH1087020.09FU|reps|k__Fungi;p__Ascomycota;c__Dothideomycetes;o__Mycosphaerellales;f__Mycosphaerellaceae;g__Mycosphaerella;s__Mycosphaerella_podagrariae	99.365	315	2	0	1951	2265	1364	1050	2.42e-161	571
28	Sep_pis_28_scaffold-9587	Exutisphaerella_laricina|EU167595|SH1292082.09FU|refs|k__Fungi;p__Ascomycota;c__Dothideomycetes;o__Mycosphaerellales;f__Mycosphaerellaceae;g__Exutisphaerella;s__Exutisphaerella_laricina	99.365	315	2	0	1951	2265	1320	1006	2.42e-161	571
28	Sep_pis_28_scaffold-9587	Mycosphaerella_flageoletiana|EU167597|SH1086973.09FU|reps|k__Fungi;p__Ascomycota;c__Dothideomycetes;o__Mycosphaerellales;f__Mycosphaerellaceae;g__Mycosphaerella;s__Mycosphaerella_flageoletiana	99.365	315	2	0	1951	2265	1320	1006	2.42e-161	571
28	Sep_pis_28_scaffold-9587	Mycosphaerella_stromatosa|EU167598|SH1999842.09FU|refs_singleton|k__Fungi;p__Ascomycota;c__Dothideomycetes;o__Mycosphaerellales;f__Mycosphaerellaceae;g__Mycosphaerella;s__Mycosphaerella_stromatosa	99.365	315	2	0	1951	2265	1320	1006	2.42e-161	571
28	Sep_pis_28_scaffold-4516	Rosaceae_sp|MT796576|SH0967655.09FU|reps|k__Viridiplantae;p__Anthophyta;c__Eudicotyledonae;o__Rosales;f__Rosaceae;g__Rosaceae_gen_Incertae_sedis;s__Rosaceae_sp	99.2	250	2	0	1	250	673	424	3.33e-126	451
28	Sep_pis_28_scaffold-4516	Pelargonium_rapaceum|MK670401|SH0904164.09FU|reps|k__Viridiplantae;p__Anthophyta;c__Eudicotyledonae;o__Geraniales;f__Geraniaceae;g__Pelargonium;s__Pelargonium_rapaceum	98.406	251	3	1	1	250	673	423	7.2e-123	440
28	Sep_pis_28_scaffold-4516	Pelargonium_caucalifolium|MK670372|SH0904148.09FU|reps|k__Viridiplantae;p__Anthophyta;c__Eudicotyledonae;o__Geraniales;f__Geraniaceae;g__Pelargonium;s__Pelargonium_caucalifolium	98.406	251	3	1	1	250	673	423	7.2e-123	440
28	Sep_pis_28_scaffold-4516	Pelargonium_citronellum|MK670410|SH0904173.09FU|reps|k__Viridiplantae;p__Anthophyta;c__Eudicotyledonae;o__Geraniales;f__Geraniaceae;g__Pelargonium;s__Pelargonium_citronellum	98.406	251	3	1	1	250	366	116	7.2e-123	440
28	Sep_pis_28_scaffold-4516	Pelargonium_australe|MK670406|SH0904187.09FU|reps|k__Viridiplantae;p__Anthophyta;c__Eudicotyledonae;o__Geraniales;f__Geraniaceae;g__Pelargonium;s__Pelargonium_australe	98.406	251	3	1	1	250	673	423	7.2e-123	440
28	Sep_pis_28_scaffold-14098	Cryptocoryneum_condensatum|KY995559|SH1081415.09FU|reps|k__Fungi;p__Ascomycota;c__Dothideomycetes;o__Pleosporales;f__Pleosporales_fam_Incertae_sedis;g__Cryptocoryneum;s__Cryptocoryneum_condensatum	95.671	231	10	0	1	231	3369	3599	2.24e-101	372
30	Sep_pis_30_scaffold-4327	Mycosphaerella_stromatosa|EU167598|SH1999842.09FU|refs_singleton|k__Fungi;p__Ascomycota;c__Dothideomycetes;o__Mycosphaerellales;f__Mycosphaerellaceae;g__Mycosphaerella;s__Mycosphaerella_stromatosa	97.485	2425	57	4	4515	6938	5526	3105	0	4137
30	Sep_pis_30_scaffold-4327	Stenella_araguata|EU019250|SH1000043.09FU|refs|k__Fungi;p__Ascomycota;c__Dothideomycetes;o__Mycosphaerellales;f__Mycosphaerellaceae;g__Stenella;s__Stenella_araguata	96.452	2424	75	7	4515	6938	3850	1438	0	3989
30	Sep_pis_30_scaffold-4327	Toxicocladosporium_irritans|EU040243|SH0934868.09FU|refs|k__Fungi;p__Ascomycota;c__Dothideomycetes;o__Capnodiales;f__Cladosporiaceae;g__Toxicocladosporium;s__Toxicocladosporium_irritans	96.205	2424	73	14	4529	6938	3791	1373	0	3949
30	Sep_pis_30_scaffold-13707	Mycosphaerella_podagrariae|EU386700|SH1087020.09FU|reps|k__Fungi;p__Ascomycota;c__Dothideomycetes;o__Mycosphaerellales;f__Mycosphaerellaceae;g__Mycosphaerella;s__Mycosphaerella_podagrariae	96.886	1734	49	4	1173	2906	1365	3093	0	2898
30	Sep_pis_30_scaffold-13707	Exutisphaerella_laricina|EU167595|SH1292082.09FU|refs|k__Fungi;p__Ascomycota;c__Dothideomycetes;o__Mycosphaerellales;f__Mycosphaerellaceae;g__Exutisphaerella;s__Exutisphaerella_laricina	95.569	1715	57	16	1173	2877	1321	3026	0	2728
30	Sep_pis_30_scaffold-13707	Mycosphaerella_pyri|EU167606|SH1087018.09FU|reps|k__Fungi;p__Ascomycota;c__Dothideomycetes;o__Mycosphaerellales;f__Mycosphaerellaceae;g__Mycosphaerella;s__Mycosphaerella_pyri	95.202	1709	71	11	1173	2877	1321	3022	0	2691
30	Sep_pis_30_scaffold-13707	Dothideomycetes_sp|HG995967|SH1086172.09FU|reps|k__Fungi;p__Ascomycota;c__Dothideomycetes;o__Dothideomycetes_ord_Incertae_sedis;f__Dothideomycetes_fam_Incertae_sedis;g__Dothideomycetes_gen_Incertae_sedis;s__Dothideomycetes_sp	98.14	1398	23	3	1532	2926	1	1398	0	2435
30	Sep_pis_30_scaffold-13707	Mycosphaerella_flageoletiana|EU167597|SH1086973.09FU|reps|k__Fungi;p__Ascomycota;c__Dothideomycetes;o__Mycosphaerellales;f__Mycosphaerellaceae;g__Mycosphaerella;s__Mycosphaerella_flageoletiana	97.428	1322	29	5	1557	2877	1731	3048	0	2248
30	Sep_pis_30_scaffold-13707	Exutisphaerella_laricina|EU167595|SH1292082.09FU|refs|k__Fungi;p__Ascomycota;c__Dothideomycetes;o__Mycosphaerellales;f__Mycosphaerellaceae;g__Exutisphaerella;s__Exutisphaerella_laricina	100	721	0	0	1	721	600	1320	0	1332
30	Sep_pis_30_scaffold-13707	Mycosphaerella_flageoletiana|EU167597|SH1086973.09FU|reps|k__Fungi;p__Ascomycota;c__Dothideomycetes;o__Mycosphaerellales;f__Mycosphaerellaceae;g__Mycosphaerella;s__Mycosphaerella_flageoletiana	100	721	0	0	1	721	600	1320	0	1332
30	Sep_pis_30_scaffold-13707	Mycosphaerella_podagrariae|EU386700|SH1087020.09FU|reps|k__Fungi;p__Ascomycota;c__Dothideomycetes;o__Mycosphaerellales;f__Mycosphaerellaceae;g__Mycosphaerella;s__Mycosphaerella_podagrariae	99.861	721	1	0	1	721	644	1364	0	1327
30	Sep_pis_30_scaffold-4327	Amylocarpus_encephaloides|OL539743|SH1030420.09FU|reps|k__Fungi;p__Ascomycota;c__Leotiomycetes;o__Helotiales;f__Helotiales_fam_Incertae_sedis;g__Amylocarpus;s__Amylocarpus_encephaloides	96.709	790	26	0	1	790	812	23	0	1315
30	Sep_pis_30_scaffold-13707	Mycosphaerella_pyri|EU167606|SH1087018.09FU|reps|k__Fungi;p__Ascomycota;c__Dothideomycetes;o__Mycosphaerellales;f__Mycosphaerellaceae;g__Mycosphaerella;s__Mycosphaerella_pyri	99.584	721	3	0	1	721	600	1320	0	1315
30	Sep_pis_30_scaffold-4327	Mycosphaerella_stromatosa|EU167598|SH1999842.09FU|refs_singleton|k__Fungi;p__Ascomycota;c__Dothideomycetes;o__Mycosphaerellales;f__Mycosphaerellaceae;g__Mycosphaerella;s__Mycosphaerella_stromatosa	99.112	676	6	0	1	676	676	1	0	1216
30	Sep_pis_30_scaffold-4327	Lilapila_jurana|MH221042|SH1106504.09FU|reps|k__Fungi;p__Ascomycota;c__Orbiliomycetes;o__Orbiliales;f__Orbiliaceae;g__Lilapila;s__Lilapila_jurana	95.201	771	33	4	1	769	769	1	0	1216
30	Sep_pis_30_scaffold-13707	Mycosphaerella_flageoletiana|EU167597|SH1086973.09FU|reps|k__Fungi;p__Ascomycota;c__Dothideomycetes;o__Mycosphaerellales;f__Mycosphaerellaceae;g__Mycosphaerella;s__Mycosphaerella_flageoletiana	99.735	378	1	0	1173	1550	1321	1698	0	693

## Sheet: UNITE10_ITS_check
Isolate#	query_sequenceID	query_length	query_start	query_end	UNITE10_matchID_from_subset("*pistaciarum")	match_seq_len	match_seq_start	match_seq_end	percent_identity	mismatches	alignment_length	bitscore	match_seq_cov
10	scaffold-9641	6738	4711	5190	KF442651|k__Fungi;p__Ascomycota;c__Dothideomycetes;o__Mycosphaerellales;f__Mycosphaerellaceae;g__Mycosphaerella;s__Mycosphaerella_pistaciarum|SH0972143.10FU	537	1	480	99.792	1	480	881	0.893855
10	scaffold-9641	6738	4711	5190	KF442652|k__Fungi;p__Ascomycota;c__Dothideomycetes;o__Mycosphaerellales;f__Mycosphaerellaceae;g__Mycosphaerella;s__Mycosphaerella_pistaciarum|SH0972143.10FU	535	1	480	99.792	1	480	881	0.897196
10	scaffold-9641	6738	4711	5190	KF442653|k__Fungi;p__Ascomycota;c__Dothideomycetes;o__Mycosphaerellales;f__Mycosphaerellaceae;g__Mycosphaerella;s__Mycosphaerella_pistaciarum|SH0972143.10FU	535	1	480	99.792	1	480	881	0.897196
10	scaffold-9641	6738	4711	5190	KF442654|k__Fungi;p__Ascomycota;c__Dothideomycetes;o__Mycosphaerellales;f__Mycosphaerellaceae;g__Mycosphaerella;s__Mycosphaerella_pistaciarum|SH0972143.10FU	535	1	480	99.792	1	480	881	0.897196
10	scaffold-9641	6738	4711	5190	KF442655|k__Fungi;p__Ascomycota;c__Dothideomycetes;o__Mycosphaerellales;f__Mycosphaerellaceae;g__Mycosphaerella;s__Mycosphaerella_pistaciarum|SH0972143.10FU	535	1	480	99.792	1	480	881	0.897196
10	scaffold-9641	6738	4713	5190	MZ268214|k__Fungi;p__Ascomycota;c__Dothideomycetes;o__Mycosphaerellales;f__Mycosphaerellaceae;g__Mycosphaerella;s__Mycosphaerella_pistaciarum|SH0972143.10FU	535	1	478	99.791	1	478	878	0.893458
10	scaffold-9641	6738	4713	5190	MZ268216|k__Fungi;p__Ascomycota;c__Dothideomycetes;o__Mycosphaerellales;f__Mycosphaerellaceae;g__Mycosphaerella;s__Mycosphaerella_pistaciarum|SH0972143.10FU	533	1	478	99.791	1	478	878	0.896811
10	scaffold-9641	6738	4713	5190	MZ268217|k__Fungi;p__Ascomycota;c__Dothideomycetes;o__Mycosphaerellales;f__Mycosphaerellaceae;g__Mycosphaerella;s__Mycosphaerella_pistaciarum|SH0972143.10FU	533	1	478	99.791	1	478	878	0.896811
10	scaffold-9641	6738	4713	5190	MZ268215|k__Fungi;p__Ascomycota;c__Dothideomycetes;o__Mycosphaerellales;f__Mycosphaerellaceae;g__Mycosphaerella;s__Mycosphaerella_pistaciarum|SH0972143.10FU	533	1	478	99.582	2	478	872	0.896811
10	scaffold-9641	6738	4713	5190	MZ268218|k__Fungi;p__Ascomycota;c__Dothideomycetes;o__Mycosphaerellales;f__Mycosphaerellaceae;g__Mycosphaerella;s__Mycosphaerella_pistaciarum|SH0972143.10FU	533	1	478	99.582	2	478	872	0.896811
11	scaffold-6907	24121	5310	5842	MZ268218|k__Fungi;p__Ascomycota;c__Dothideomycetes;o__Mycosphaerellales;f__Mycosphaerellaceae;g__Mycosphaerella;s__Mycosphaerella_pistaciarum|SH0972143.10FU	533	533	1	99.625	2	533	974	1
11	scaffold-6907	24121	5310	5844	KF442651|k__Fungi;p__Ascomycota;c__Dothideomycetes;o__Mycosphaerellales;f__Mycosphaerellaceae;g__Mycosphaerella;s__Mycosphaerella_pistaciarum|SH0972143.10FU	537	535	1	99.439	3	535	972	0.996276
11	scaffold-6907	24121	5310	5844	KF442652|k__Fungi;p__Ascomycota;c__Dothideomycetes;o__Mycosphaerellales;f__Mycosphaerellaceae;g__Mycosphaerella;s__Mycosphaerella_pistaciarum|SH0972143.10FU	535	535	1	99.439	3	535	972	1
11	scaffold-6907	24121	5310	5844	KF442653|k__Fungi;p__Ascomycota;c__Dothideomycetes;o__Mycosphaerellales;f__Mycosphaerellaceae;g__Mycosphaerella;s__Mycosphaerella_pistaciarum|SH0972143.10FU	535	535	1	99.439	3	535	972	1
11	scaffold-6907	24121	5310	5844	KF442654|k__Fungi;p__Ascomycota;c__Dothideomycetes;o__Mycosphaerellales;f__Mycosphaerellaceae;g__Mycosphaerella;s__Mycosphaerella_pistaciarum|SH0972143.10FU	535	535	1	99.439	3	535	972	1
11	scaffold-6907	24121	5310	5844	KF442655|k__Fungi;p__Ascomycota;c__Dothideomycetes;o__Mycosphaerellales;f__Mycosphaerellaceae;g__Mycosphaerella;s__Mycosphaerella_pistaciarum|SH0972143.10FU	535	535	1	99.439	3	535	972	1
11	scaffold-6907	24121	5310	5842	MZ268214|k__Fungi;p__Ascomycota;c__Dothideomycetes;o__Mycosphaerellales;f__Mycosphaerellaceae;g__Mycosphaerella;s__Mycosphaerella_pistaciarum|SH0972143.10FU	535	533	1	99.437	3	533	968	0.996262
11	scaffold-6907	24121	5310	5842	MZ268216|k__Fungi;p__Ascomycota;c__Dothideomycetes;o__Mycosphaerellales;f__Mycosphaerellaceae;g__Mycosphaerella;s__Mycosphaerella_pistaciarum|SH0972143.10FU	533	533	1	99.437	3	533	968	1
11	scaffold-6907	24121	5310	5842	MZ268217|k__Fungi;p__Ascomycota;c__Dothideomycetes;o__Mycosphaerellales;f__Mycosphaerellaceae;g__Mycosphaerella;s__Mycosphaerella_pistaciarum|SH0972143.10FU	533	533	1	99.437	3	533	968	1
11	scaffold-6907	24121	5310	5842	MZ268215|k__Fungi;p__Ascomycota;c__Dothideomycetes;o__Mycosphaerellales;f__Mycosphaerellaceae;g__Mycosphaerella;s__Mycosphaerella_pistaciarum|SH0972143.10FU	533	533	1	99.25	4	533	963	1
12	scaffold-43	112116	844	1378	KF442651|k__Fungi;p__Ascomycota;c__Dothideomycetes;o__Mycosphaerellales;f__Mycosphaerellaceae;g__Mycosphaerella;s__Mycosphaerella_pistaciarum|SH0972143.10FU	537	535	1	100	0	535	989	0.996276
12	scaffold-43	112116	844	1378	KF442652|k__Fungi;p__Ascomycota;c__Dothideomycetes;o__Mycosphaerellales;f__Mycosphaerellaceae;g__Mycosphaerella;s__Mycosphaerella_pistaciarum|SH0972143.10FU	535	535	1	100	0	535	989	1
12	scaffold-43	112116	844	1378	KF442653|k__Fungi;p__Ascomycota;c__Dothideomycetes;o__Mycosphaerellales;f__Mycosphaerellaceae;g__Mycosphaerella;s__Mycosphaerella_pistaciarum|SH0972143.10FU	535	535	1	100	0	535	989	1
12	scaffold-43	112116	844	1378	KF442654|k__Fungi;p__Ascomycota;c__Dothideomycetes;o__Mycosphaerellales;f__Mycosphaerellaceae;g__Mycosphaerella;s__Mycosphaerella_pistaciarum|SH0972143.10FU	535	535	1	100	0	535	989	1
12	scaffold-43	112116	844	1378	KF442655|k__Fungi;p__Ascomycota;c__Dothideomycetes;o__Mycosphaerellales;f__Mycosphaerellaceae;g__Mycosphaerella;s__Mycosphaerella_pistaciarum|SH0972143.10FU	535	535	1	100	0	535	989	1
12	scaffold-43	112116	844	1376	MZ268214|k__Fungi;p__Ascomycota;c__Dothideomycetes;o__Mycosphaerellales;f__Mycosphaerellaceae;g__Mycosphaerella;s__Mycosphaerella_pistaciarum|SH0972143.10FU	535	533	1	100	0	533	985	0.996262
12	scaffold-43	112116	844	1376	MZ268216|k__Fungi;p__Ascomycota;c__Dothideomycetes;o__Mycosphaerellales;f__Mycosphaerellaceae;g__Mycosphaerella;s__Mycosphaerella_pistaciarum|SH0972143.10FU	533	533	1	100	0	533	985	1
12	scaffold-43	112116	844	1376	MZ268217|k__Fungi;p__Ascomycota;c__Dothideomycetes;o__Mycosphaerellales;f__Mycosphaerellaceae;g__Mycosphaerella;s__Mycosphaerella_pistaciarum|SH0972143.10FU	533	533	1	100	0	533	985	1
12	scaffold-43	112116	844	1376	MZ268215|k__Fungi;p__Ascomycota;c__Dothideomycetes;o__Mycosphaerellales;f__Mycosphaerellaceae;g__Mycosphaerella;s__Mycosphaerella_pistaciarum|SH0972143.10FU	533	533	1	99.812	1	533	979	1
12	scaffold-43	112116	844	1376	MZ268218|k__Fungi;p__Ascomycota;c__Dothideomycetes;o__Mycosphaerellales;f__Mycosphaerellaceae;g__Mycosphaerella;s__Mycosphaerella_pistaciarum|SH0972143.10FU	533	533	1	99.812	1	533	979	1
13	scaffold-7297	5461	5033	5461	MZ268214|k__Fungi;p__Ascomycota;c__Dothideomycetes;o__Mycosphaerellales;f__Mycosphaerellaceae;g__Mycosphaerella;s__Mycosphaerella_pistaciarum|SH0972143.10FU	535	533	105	100	0	429	793	0.801869
13	scaffold-7297	5461	5033	5461	MZ268216|k__Fungi;p__Ascomycota;c__Dothideomycetes;o__Mycosphaerellales;f__Mycosphaerellaceae;g__Mycosphaerella;s__Mycosphaerella_pistaciarum|SH0972143.10FU	533	533	105	100	0	429	793	0.804878
13	scaffold-7297	5461	5033	5461	MZ268217|k__Fungi;p__Ascomycota;c__Dothideomycetes;o__Mycosphaerellales;f__Mycosphaerellaceae;g__Mycosphaerella;s__Mycosphaerella_pistaciarum|SH0972143.10FU	533	533	105	100	0	429	793	0.804878
13	scaffold-7297	5461	5033	5461	KF442651|k__Fungi;p__Ascomycota;c__Dothideomycetes;o__Mycosphaerellales;f__Mycosphaerellaceae;g__Mycosphaerella;s__Mycosphaerella_pistaciarum|SH0972143.10FU	537	535	107	100	0	429	793	0.798883
13	scaffold-7297	5461	5033	5461	KF442652|k__Fungi;p__Ascomycota;c__Dothideomycetes;o__Mycosphaerellales;f__Mycosphaerellaceae;g__Mycosphaerella;s__Mycosphaerella_pistaciarum|SH0972143.10FU	535	535	107	100	0	429	793	0.801869
13	scaffold-7297	5461	5033	5461	KF442653|k__Fungi;p__Ascomycota;c__Dothideomycetes;o__Mycosphaerellales;f__Mycosphaerellaceae;g__Mycosphaerella;s__Mycosphaerella_pistaciarum|SH0972143.10FU	535	535	107	100	0	429	793	0.801869
13	scaffold-7297	5461	5033	5461	KF442654|k__Fungi;p__Ascomycota;c__Dothideomycetes;o__Mycosphaerellales;f__Mycosphaerellaceae;g__Mycosphaerella;s__Mycosphaerella_pistaciarum|SH0972143.10FU	535	535	107	100	0	429	793	0.801869
13	scaffold-7297	5461	5033	5461	KF442655|k__Fungi;p__Ascomycota;c__Dothideomycetes;o__Mycosphaerellales;f__Mycosphaerellaceae;g__Mycosphaerella;s__Mycosphaerella_pistaciarum|SH0972143.10FU	535	535	107	100	0	429	793	0.801869
13	scaffold-7297	5461	5033	5461	MZ268215|k__Fungi;p__Ascomycota;c__Dothideomycetes;o__Mycosphaerellales;f__Mycosphaerellaceae;g__Mycosphaerella;s__Mycosphaerella_pistaciarum|SH0972143.10FU	533	533	105	99.767	1	429	787	0.804878
13	scaffold-7297	5461	5033	5461	MZ268218|k__Fungi;p__Ascomycota;c__Dothideomycetes;o__Mycosphaerellales;f__Mycosphaerellaceae;g__Mycosphaerella;s__Mycosphaerella_pistaciarum|SH0972143.10FU	533	533	105	99.767	1	429	787	0.804878
14	scaffold-5067	5910	4486	5018	MZ268218|k__Fungi;p__Ascomycota;c__Dothideomycetes;o__Mycosphaerellales;f__Mycosphaerellaceae;g__Mycosphaerella;s__Mycosphaerella_pistaciarum|SH0972143.10FU	533	1	533	100	0	533	985	1
14	scaffold-5067	5910	4484	5018	KF442651|k__Fungi;p__Ascomycota;c__Dothideomycetes;o__Mycosphaerellales;f__Mycosphaerellaceae;g__Mycosphaerella;s__Mycosphaerella_pistaciarum|SH0972143.10FU	537	1	535	99.813	1	535	983	0.996276
14	scaffold-5067	5910	4484	5018	KF442652|k__Fungi;p__Ascomycota;c__Dothideomycetes;o__Mycosphaerellales;f__Mycosphaerellaceae;g__Mycosphaerella;s__Mycosphaerella_pistaciarum|SH0972143.10FU	535	1	535	99.813	1	535	983	1
14	scaffold-5067	5910	4484	5018	KF442653|k__Fungi;p__Ascomycota;c__Dothideomycetes;o__Mycosphaerellales;f__Mycosphaerellaceae;g__Mycosphaerella;s__Mycosphaerella_pistaciarum|SH0972143.10FU	535	1	535	99.813	1	535	983	1
14	scaffold-5067	5910	4484	5018	KF442654|k__Fungi;p__Ascomycota;c__Dothideomycetes;o__Mycosphaerellales;f__Mycosphaerellaceae;g__Mycosphaerella;s__Mycosphaerella_pistaciarum|SH0972143.10FU	535	1	535	99.813	1	535	983	1
14	scaffold-5067	5910	4484	5018	KF442655|k__Fungi;p__Ascomycota;c__Dothideomycetes;o__Mycosphaerellales;f__Mycosphaerellaceae;g__Mycosphaerella;s__Mycosphaerella_pistaciarum|SH0972143.10FU	535	1	535	99.813	1	535	983	1
14	scaffold-5067	5910	4486	5018	MZ268214|k__Fungi;p__Ascomycota;c__Dothideomycetes;o__Mycosphaerellales;f__Mycosphaerellaceae;g__Mycosphaerella;s__Mycosphaerella_pistaciarum|SH0972143.10FU	535	1	533	99.812	1	533	979	0.996262
14	scaffold-5067	5910	4486	5018	MZ268216|k__Fungi;p__Ascomycota;c__Dothideomycetes;o__Mycosphaerellales;f__Mycosphaerellaceae;g__Mycosphaerella;s__Mycosphaerella_pistaciarum|SH0972143.10FU	533	1	533	99.812	1	533	979	1
14	scaffold-5067	5910	4486	5018	MZ268217|k__Fungi;p__Ascomycota;c__Dothideomycetes;o__Mycosphaerellales;f__Mycosphaerellaceae;g__Mycosphaerella;s__Mycosphaerella_pistaciarum|SH0972143.10FU	533	1	533	99.812	1	533	979	1
14	scaffold-5067	5910	4486	5018	MZ268215|k__Fungi;p__Ascomycota;c__Dothideomycetes;o__Mycosphaerellales;f__Mycosphaerellaceae;g__Mycosphaerella;s__Mycosphaerella_pistaciarum|SH0972143.10FU	533	1	533	99.625	2	533	974	1
15	scaffold-868	1024	1	483	KF442651|k__Fungi;p__Ascomycota;c__Dothideomycetes;o__Mycosphaerellales;f__Mycosphaerellaceae;g__Mycosphaerella;s__Mycosphaerella_pistaciarum|SH0972143.10FU	537	483	1	100	0	483	893	0.899441
15	scaffold-868	1024	1	483	KF442652|k__Fungi;p__Ascomycota;c__Dothideomycetes;o__Mycosphaerellales;f__Mycosphaerellaceae;g__Mycosphaerella;s__Mycosphaerella_pistaciarum|SH0972143.10FU	535	483	1	100	0	483	893	0.902804
15	scaffold-868	1024	1	483	KF442653|k__Fungi;p__Ascomycota;c__Dothideomycetes;o__Mycosphaerellales;f__Mycosphaerellaceae;g__Mycosphaerella;s__Mycosphaerella_pistaciarum|SH0972143.10FU	535	483	1	100	0	483	893	0.902804
15	scaffold-868	1024	1	483	KF442654|k__Fungi;p__Ascomycota;c__Dothideomycetes;o__Mycosphaerellales;f__Mycosphaerellaceae;g__Mycosphaerella;s__Mycosphaerella_pistaciarum|SH0972143.10FU	535	483	1	100	0	483	893	0.902804
15	scaffold-868	1024	1	483	KF442655|k__Fungi;p__Ascomycota;c__Dothideomycetes;o__Mycosphaerellales;f__Mycosphaerellaceae;g__Mycosphaerella;s__Mycosphaerella_pistaciarum|SH0972143.10FU	535	483	1	100	0	483	893	0.902804
15	scaffold-868	1024	1	481	MZ268214|k__Fungi;p__Ascomycota;c__Dothideomycetes;o__Mycosphaerellales;f__Mycosphaerellaceae;g__Mycosphaerella;s__Mycosphaerella_pistaciarum|SH0972143.10FU	535	481	1	100	0	481	889	0.899065
15	scaffold-868	1024	1	481	MZ268216|k__Fungi;p__Ascomycota;c__Dothideomycetes;o__Mycosphaerellales;f__Mycosphaerellaceae;g__Mycosphaerella;s__Mycosphaerella_pistaciarum|SH0972143.10FU	533	481	1	100	0	481	889	0.902439
15	scaffold-868	1024	1	481	MZ268217|k__Fungi;p__Ascomycota;c__Dothideomycetes;o__Mycosphaerellales;f__Mycosphaerellaceae;g__Mycosphaerella;s__Mycosphaerella_pistaciarum|SH0972143.10FU	533	481	1	100	0	481	889	0.902439
15	scaffold-868	1024	1	481	MZ268215|k__Fungi;p__Ascomycota;c__Dothideomycetes;o__Mycosphaerellales;f__Mycosphaerellaceae;g__Mycosphaerella;s__Mycosphaerella_pistaciarum|SH0972143.10FU	533	481	1	99.792	1	481	883	0.902439
15	scaffold-868	1024	1	481	MZ268218|k__Fungi;p__Ascomycota;c__Dothideomycetes;o__Mycosphaerellales;f__Mycosphaerellaceae;g__Mycosphaerella;s__Mycosphaerella_pistaciarum|SH0972143.10FU	533	481	1	99.792	1	481	883	0.902439
16	scaffold-15025	8183	5399	5933	KF442651|k__Fungi;p__Ascomycota;c__Dothideomycetes;o__Mycosphaerellales;f__Mycosphaerellaceae;g__Mycosphaerella;s__Mycosphaerella_pistaciarum|SH0972143.10FU	537	535	1	100	0	535	989	0.996276
16	scaffold-15025	8183	5399	5933	KF442652|k__Fungi;p__Ascomycota;c__Dothideomycetes;o__Mycosphaerellales;f__Mycosphaerellaceae;g__Mycosphaerella;s__Mycosphaerella_pistaciarum|SH0972143.10FU	535	535	1	100	0	535	989	1
16	scaffold-15025	8183	5399	5933	KF442653|k__Fungi;p__Ascomycota;c__Dothideomycetes;o__Mycosphaerellales;f__Mycosphaerellaceae;g__Mycosphaerella;s__Mycosphaerella_pistaciarum|SH0972143.10FU	535	535	1	100	0	535	989	1
16	scaffold-15025	8183	5399	5933	KF442654|k__Fungi;p__Ascomycota;c__Dothideomycetes;o__Mycosphaerellales;f__Mycosphaerellaceae;g__Mycosphaerella;s__Mycosphaerella_pistaciarum|SH0972143.10FU	535	535	1	100	0	535	989	1
16	scaffold-15025	8183	5399	5933	KF442655|k__Fungi;p__Ascomycota;c__Dothideomycetes;o__Mycosphaerellales;f__Mycosphaerellaceae;g__Mycosphaerella;s__Mycosphaerella_pistaciarum|SH0972143.10FU	535	535	1	100	0	535	989	1
16	scaffold-15025	8183	5399	5931	MZ268214|k__Fungi;p__Ascomycota;c__Dothideomycetes;o__Mycosphaerellales;f__Mycosphaerellaceae;g__Mycosphaerella;s__Mycosphaerella_pistaciarum|SH0972143.10FU	535	533	1	100	0	533	985	0.996262
16	scaffold-15025	8183	5399	5931	MZ268216|k__Fungi;p__Ascomycota;c__Dothideomycetes;o__Mycosphaerellales;f__Mycosphaerellaceae;g__Mycosphaerella;s__Mycosphaerella_pistaciarum|SH0972143.10FU	533	533	1	100	0	533	985	1
16	scaffold-15025	8183	5399	5931	MZ268217|k__Fungi;p__Ascomycota;c__Dothideomycetes;o__Mycosphaerellales;f__Mycosphaerellaceae;g__Mycosphaerella;s__Mycosphaerella_pistaciarum|SH0972143.10FU	533	533	1	100	0	533	985	1
16	scaffold-15025	8183	5399	5931	MZ268215|k__Fungi;p__Ascomycota;c__Dothideomycetes;o__Mycosphaerellales;f__Mycosphaerellaceae;g__Mycosphaerella;s__Mycosphaerella_pistaciarum|SH0972143.10FU	533	533	1	99.812	1	533	979	1
16	scaffold-15025	8183	5399	5931	MZ268218|k__Fungi;p__Ascomycota;c__Dothideomycetes;o__Mycosphaerellales;f__Mycosphaerellaceae;g__Mycosphaerella;s__Mycosphaerella_pistaciarum|SH0972143.10FU	533	533	1	99.812	1	533	979	1
18	scaffold-7104	6978	3449	3983	KF442651|k__Fungi;p__Ascomycota;c__Dothideomycetes;o__Mycosphaerellales;f__Mycosphaerellaceae;g__Mycosphaerella;s__Mycosphaerella_pistaciarum|SH0972143.10FU	537	1	535	100	0	535	989	0.996276
18	scaffold-7104	6978	3449	3983	KF442652|k__Fungi;p__Ascomycota;c__Dothideomycetes;o__Mycosphaerellales;f__Mycosphaerellaceae;g__Mycosphaerella;s__Mycosphaerella_pistaciarum|SH0972143.10FU	535	1	535	100	0	535	989	1
18	scaffold-7104	6978	3449	3983	KF442653|k__Fungi;p__Ascomycota;c__Dothideomycetes;o__Mycosphaerellales;f__Mycosphaerellaceae;g__Mycosphaerella;s__Mycosphaerella_pistaciarum|SH0972143.10FU	535	1	535	100	0	535	989	1
18	scaffold-7104	6978	3449	3983	KF442654|k__Fungi;p__Ascomycota;c__Dothideomycetes;o__Mycosphaerellales;f__Mycosphaerellaceae;g__Mycosphaerella;s__Mycosphaerella_pistaciarum|SH0972143.10FU	535	1	535	100	0	535	989	1
18	scaffold-7104	6978	3449	3983	KF442655|k__Fungi;p__Ascomycota;c__Dothideomycetes;o__Mycosphaerellales;f__Mycosphaerellaceae;g__Mycosphaerella;s__Mycosphaerella_pistaciarum|SH0972143.10FU	535	1	535	100	0	535	989	1
18	scaffold-7104	6978	3451	3983	MZ268214|k__Fungi;p__Ascomycota;c__Dothideomycetes;o__Mycosphaerellales;f__Mycosphaerellaceae;g__Mycosphaerella;s__Mycosphaerella_pistaciarum|SH0972143.10FU	535	1	533	100	0	533	985	0.996262
18	scaffold-7104	6978	3451	3983	MZ268216|k__Fungi;p__Ascomycota;c__Dothideomycetes;o__Mycosphaerellales;f__Mycosphaerellaceae;g__Mycosphaerella;s__Mycosphaerella_pistaciarum|SH0972143.10FU	533	1	533	100	0	533	985	1
18	scaffold-7104	6978	3451	3983	MZ268217|k__Fungi;p__Ascomycota;c__Dothideomycetes;o__Mycosphaerellales;f__Mycosphaerellaceae;g__Mycosphaerella;s__Mycosphaerella_pistaciarum|SH0972143.10FU	533	1	533	100	0	533	985	1
18	scaffold-7104	6978	3451	3983	MZ268215|k__Fungi;p__Ascomycota;c__Dothideomycetes;o__Mycosphaerellales;f__Mycosphaerellaceae;g__Mycosphaerella;s__Mycosphaerella_pistaciarum|SH0972143.10FU	533	1	533	99.812	1	533	979	1
18	scaffold-7104	6978	3451	3983	MZ268218|k__Fungi;p__Ascomycota;c__Dothideomycetes;o__Mycosphaerellales;f__Mycosphaerellaceae;g__Mycosphaerella;s__Mycosphaerella_pistaciarum|SH0972143.10FU	533	1	533	99.812	1	533	979	1
19	scaffold-5058	5383	3978	4510	MZ268218|k__Fungi;p__Ascomycota;c__Dothideomycetes;o__Mycosphaerellales;f__Mycosphaerellaceae;g__Mycosphaerella;s__Mycosphaerella_pistaciarum|SH0972143.10FU	533	1	533	99.812	1	533	979	1
19	scaffold-5058	5383	3976	4510	KF442651|k__Fungi;p__Ascomycota;c__Dothideomycetes;o__Mycosphaerellales;f__Mycosphaerellaceae;g__Mycosphaerella;s__Mycosphaerella_pistaciarum|SH0972143.10FU	537	1	535	99.626	2	535	977	0.996276
19	scaffold-5058	5383	3976	4510	KF442652|k__Fungi;p__Ascomycota;c__Dothideomycetes;o__Mycosphaerellales;f__Mycosphaerellaceae;g__Mycosphaerella;s__Mycosphaerella_pistaciarum|SH0972143.10FU	535	1	535	99.626	2	535	977	1
19	scaffold-5058	5383	3976	4510	KF442653|k__Fungi;p__Ascomycota;c__Dothideomycetes;o__Mycosphaerellales;f__Mycosphaerellaceae;g__Mycosphaerella;s__Mycosphaerella_pistaciarum|SH0972143.10FU	535	1	535	99.626	2	535	977	1
19	scaffold-5058	5383	3976	4510	KF442654|k__Fungi;p__Ascomycota;c__Dothideomycetes;o__Mycosphaerellales;f__Mycosphaerellaceae;g__Mycosphaerella;s__Mycosphaerella_pistaciarum|SH0972143.10FU	535	1	535	99.626	2	535	977	1
19	scaffold-5058	5383	3976	4510	KF442655|k__Fungi;p__Ascomycota;c__Dothideomycetes;o__Mycosphaerellales;f__Mycosphaerellaceae;g__Mycosphaerella;s__Mycosphaerella_pistaciarum|SH0972143.10FU	535	1	535	99.626	2	535	977	1
19	scaffold-5058	5383	3978	4510	MZ268214|k__Fungi;p__Ascomycota;c__Dothideomycetes;o__Mycosphaerellales;f__Mycosphaerellaceae;g__Mycosphaerella;s__Mycosphaerella_pistaciarum|SH0972143.10FU	535	1	533	99.625	2	533	974	0.996262
19	scaffold-5058	5383	3978	4510	MZ268216|k__Fungi;p__Ascomycota;c__Dothideomycetes;o__Mycosphaerellales;f__Mycosphaerellaceae;g__Mycosphaerella;s__Mycosphaerella_pistaciarum|SH0972143.10FU	533	1	533	99.625	2	533	974	1
19	scaffold-5058	5383	3978	4510	MZ268217|k__Fungi;p__Ascomycota;c__Dothideomycetes;o__Mycosphaerellales;f__Mycosphaerellaceae;g__Mycosphaerella;s__Mycosphaerella_pistaciarum|SH0972143.10FU	533	1	533	99.625	2	533	974	1
19	scaffold-5058	5383	3978	4510	MZ268215|k__Fungi;p__Ascomycota;c__Dothideomycetes;o__Mycosphaerellales;f__Mycosphaerellaceae;g__Mycosphaerella;s__Mycosphaerella_pistaciarum|SH0972143.10FU	533	1	533	99.437	3	533	968	1
1	scaffold-10640	4915	3456	3990	KF442651|k__Fungi;p__Ascomycota;c__Dothideomycetes;o__Mycosphaerellales;f__Mycosphaerellaceae;g__Mycosphaerella;s__Mycosphaerella_pistaciarum|SH0972143.10FU	537	1	535	99.813	1	535	983	0.996276
1	scaffold-10640	4915	3456	3990	KF442652|k__Fungi;p__Ascomycota;c__Dothideomycetes;o__Mycosphaerellales;f__Mycosphaerellaceae;g__Mycosphaerella;s__Mycosphaerella_pistaciarum|SH0972143.10FU	535	1	535	99.813	1	535	983	1
1	scaffold-10640	4915	3456	3990	KF442653|k__Fungi;p__Ascomycota;c__Dothideomycetes;o__Mycosphaerellales;f__Mycosphaerellaceae;g__Mycosphaerella;s__Mycosphaerella_pistaciarum|SH0972143.10FU	535	1	535	99.813	1	535	983	1
1	scaffold-10640	4915	3456	3990	KF442654|k__Fungi;p__Ascomycota;c__Dothideomycetes;o__Mycosphaerellales;f__Mycosphaerellaceae;g__Mycosphaerella;s__Mycosphaerella_pistaciarum|SH0972143.10FU	535	1	535	99.813	1	535	983	1
1	scaffold-10640	4915	3456	3990	KF442655|k__Fungi;p__Ascomycota;c__Dothideomycetes;o__Mycosphaerellales;f__Mycosphaerellaceae;g__Mycosphaerella;s__Mycosphaerella_pistaciarum|SH0972143.10FU	535	1	535	99.813	1	535	983	1
1	scaffold-10640	4915	3458	3990	MZ268214|k__Fungi;p__Ascomycota;c__Dothideomycetes;o__Mycosphaerellales;f__Mycosphaerellaceae;g__Mycosphaerella;s__Mycosphaerella_pistaciarum|SH0972143.10FU	535	1	533	99.812	1	533	979	0.996262
1	scaffold-10640	4915	3458	3990	MZ268216|k__Fungi;p__Ascomycota;c__Dothideomycetes;o__Mycosphaerellales;f__Mycosphaerellaceae;g__Mycosphaerella;s__Mycosphaerella_pistaciarum|SH0972143.10FU	533	1	533	99.812	1	533	979	1
1	scaffold-10640	4915	3458	3990	MZ268217|k__Fungi;p__Ascomycota;c__Dothideomycetes;o__Mycosphaerellales;f__Mycosphaerellaceae;g__Mycosphaerella;s__Mycosphaerella_pistaciarum|SH0972143.10FU	533	1	533	99.812	1	533	979	1
1	scaffold-10640	4915	3458	3990	MZ268215|k__Fungi;p__Ascomycota;c__Dothideomycetes;o__Mycosphaerellales;f__Mycosphaerellaceae;g__Mycosphaerella;s__Mycosphaerella_pistaciarum|SH0972143.10FU	533	1	533	99.625	2	533	974	1
1	scaffold-10640	4915	3458	3990	MZ268218|k__Fungi;p__Ascomycota;c__Dothideomycetes;o__Mycosphaerellales;f__Mycosphaerellaceae;g__Mycosphaerella;s__Mycosphaerella_pistaciarum|SH0972143.10FU	533	1	533	99.625	2	533	974	1
20	scaffold-544	6140	3154	3688	KF442651|k__Fungi;p__Ascomycota;c__Dothideomycetes;o__Mycosphaerellales;f__Mycosphaerellaceae;g__Mycosphaerella;s__Mycosphaerella_pistaciarum|SH0972143.10FU	537	1	535	100	0	535	989	0.996276
20	scaffold-544	6140	3154	3688	KF442652|k__Fungi;p__Ascomycota;c__Dothideomycetes;o__Mycosphaerellales;f__Mycosphaerellaceae;g__Mycosphaerella;s__Mycosphaerella_pistaciarum|SH0972143.10FU	535	1	535	100	0	535	989	1
20	scaffold-544	6140	3154	3688	KF442653|k__Fungi;p__Ascomycota;c__Dothideomycetes;o__Mycosphaerellales;f__Mycosphaerellaceae;g__Mycosphaerella;s__Mycosphaerella_pistaciarum|SH0972143.10FU	535	1	535	100	0	535	989	1
20	scaffold-544	6140	3154	3688	KF442654|k__Fungi;p__Ascomycota;c__Dothideomycetes;o__Mycosphaerellales;f__Mycosphaerellaceae;g__Mycosphaerella;s__Mycosphaerella_pistaciarum|SH0972143.10FU	535	1	535	100	0	535	989	1
20	scaffold-544	6140	3154	3688	KF442655|k__Fungi;p__Ascomycota;c__Dothideomycetes;o__Mycosphaerellales;f__Mycosphaerellaceae;g__Mycosphaerella;s__Mycosphaerella_pistaciarum|SH0972143.10FU	535	1	535	100	0	535	989	1
20	scaffold-544	6140	3156	3688	MZ268214|k__Fungi;p__Ascomycota;c__Dothideomycetes;o__Mycosphaerellales;f__Mycosphaerellaceae;g__Mycosphaerella;s__Mycosphaerella_pistaciarum|SH0972143.10FU	535	1	533	100	0	533	985	0.996262
20	scaffold-544	6140	3156	3688	MZ268216|k__Fungi;p__Ascomycota;c__Dothideomycetes;o__Mycosphaerellales;f__Mycosphaerellaceae;g__Mycosphaerella;s__Mycosphaerella_pistaciarum|SH0972143.10FU	533	1	533	100	0	533	985	1
20	scaffold-544	6140	3156	3688	MZ268217|k__Fungi;p__Ascomycota;c__Dothideomycetes;o__Mycosphaerellales;f__Mycosphaerellaceae;g__Mycosphaerella;s__Mycosphaerella_pistaciarum|SH0972143.10FU	533	1	533	100	0	533	985	1
20	scaffold-544	6140	3156	3688	MZ268215|k__Fungi;p__Ascomycota;c__Dothideomycetes;o__Mycosphaerellales;f__Mycosphaerellaceae;g__Mycosphaerella;s__Mycosphaerella_pistaciarum|SH0972143.10FU	533	1	533	99.812	1	533	979	1
20	scaffold-544	6140	3156	3688	MZ268218|k__Fungi;p__Ascomycota;c__Dothideomycetes;o__Mycosphaerellales;f__Mycosphaerellaceae;g__Mycosphaerella;s__Mycosphaerella_pistaciarum|SH0972143.10FU	533	1	533	99.812	1	533	979	1
21	scaffold-1674	6199	1904	2438	KF442651|k__Fungi;p__Ascomycota;c__Dothideomycetes;o__Mycosphaerellales;f__Mycosphaerellaceae;g__Mycosphaerella;s__Mycosphaerella_pistaciarum|SH0972143.10FU	537	535	1	100	0	535	989	0.996276
21	scaffold-1674	6199	1904	2438	KF442652|k__Fungi;p__Ascomycota;c__Dothideomycetes;o__Mycosphaerellales;f__Mycosphaerellaceae;g__Mycosphaerella;s__Mycosphaerella_pistaciarum|SH0972143.10FU	535	535	1	100	0	535	989	1
21	scaffold-1674	6199	1904	2438	KF442653|k__Fungi;p__Ascomycota;c__Dothideomycetes;o__Mycosphaerellales;f__Mycosphaerellaceae;g__Mycosphaerella;s__Mycosphaerella_pistaciarum|SH0972143.10FU	535	535	1	100	0	535	989	1
21	scaffold-1674	6199	1904	2438	KF442654|k__Fungi;p__Ascomycota;c__Dothideomycetes;o__Mycosphaerellales;f__Mycosphaerellaceae;g__Mycosphaerella;s__Mycosphaerella_pistaciarum|SH0972143.10FU	535	535	1	100	0	535	989	1
21	scaffold-1674	6199	1904	2438	KF442655|k__Fungi;p__Ascomycota;c__Dothideomycetes;o__Mycosphaerellales;f__Mycosphaerellaceae;g__Mycosphaerella;s__Mycosphaerella_pistaciarum|SH0972143.10FU	535	535	1	100	0	535	989	1
21	scaffold-1674	6199	1904	2436	MZ268214|k__Fungi;p__Ascomycota;c__Dothideomycetes;o__Mycosphaerellales;f__Mycosphaerellaceae;g__Mycosphaerella;s__Mycosphaerella_pistaciarum|SH0972143.10FU	535	533	1	100	0	533	985	0.996262
21	scaffold-1674	6199	1904	2436	MZ268216|k__Fungi;p__Ascomycota;c__Dothideomycetes;o__Mycosphaerellales;f__Mycosphaerellaceae;g__Mycosphaerella;s__Mycosphaerella_pistaciarum|SH0972143.10FU	533	533	1	100	0	533	985	1
21	scaffold-1674	6199	1904	2436	MZ268217|k__Fungi;p__Ascomycota;c__Dothideomycetes;o__Mycosphaerellales;f__Mycosphaerellaceae;g__Mycosphaerella;s__Mycosphaerella_pistaciarum|SH0972143.10FU	533	533	1	100	0	533	985	1
21	scaffold-1674	6199	1904	2436	MZ268215|k__Fungi;p__Ascomycota;c__Dothideomycetes;o__Mycosphaerellales;f__Mycosphaerellaceae;g__Mycosphaerella;s__Mycosphaerella_pistaciarum|SH0972143.10FU	533	533	1	99.812	1	533	979	1
21	scaffold-1674	6199	1904	2436	MZ268218|k__Fungi;p__Ascomycota;c__Dothideomycetes;o__Mycosphaerellales;f__Mycosphaerellaceae;g__Mycosphaerella;s__Mycosphaerella_pistaciarum|SH0972143.10FU	533	533	1	99.812	1	533	979	1
22	scaffold-11942	9817	634	1168	KF442651|k__Fungi;p__Ascomycota;c__Dothideomycetes;o__Mycosphaerellales;f__Mycosphaerellaceae;g__Mycosphaerella;s__Mycosphaerella_pistaciarum|SH0972143.10FU	537	535	1	100	0	535	989	0.996276
22	scaffold-11942	9817	634	1168	KF442652|k__Fungi;p__Ascomycota;c__Dothideomycetes;o__Mycosphaerellales;f__Mycosphaerellaceae;g__Mycosphaerella;s__Mycosphaerella_pistaciarum|SH0972143.10FU	535	535	1	100	0	535	989	1
22	scaffold-11942	9817	634	1168	KF442653|k__Fungi;p__Ascomycota;c__Dothideomycetes;o__Mycosphaerellales;f__Mycosphaerellaceae;g__Mycosphaerella;s__Mycosphaerella_pistaciarum|SH0972143.10FU	535	535	1	100	0	535	989	1
22	scaffold-11942	9817	634	1168	KF442654|k__Fungi;p__Ascomycota;c__Dothideomycetes;o__Mycosphaerellales;f__Mycosphaerellaceae;g__Mycosphaerella;s__Mycosphaerella_pistaciarum|SH0972143.10FU	535	535	1	100	0	535	989	1
22	scaffold-11942	9817	634	1168	KF442655|k__Fungi;p__Ascomycota;c__Dothideomycetes;o__Mycosphaerellales;f__Mycosphaerellaceae;g__Mycosphaerella;s__Mycosphaerella_pistaciarum|SH0972143.10FU	535	535	1	100	0	535	989	1
22	scaffold-11942	9817	634	1166	MZ268214|k__Fungi;p__Ascomycota;c__Dothideomycetes;o__Mycosphaerellales;f__Mycosphaerellaceae;g__Mycosphaerella;s__Mycosphaerella_pistaciarum|SH0972143.10FU	535	533	1	100	0	533	985	0.996262
22	scaffold-11942	9817	634	1166	MZ268216|k__Fungi;p__Ascomycota;c__Dothideomycetes;o__Mycosphaerellales;f__Mycosphaerellaceae;g__Mycosphaerella;s__Mycosphaerella_pistaciarum|SH0972143.10FU	533	533	1	100	0	533	985	1
22	scaffold-11942	9817	634	1166	MZ268217|k__Fungi;p__Ascomycota;c__Dothideomycetes;o__Mycosphaerellales;f__Mycosphaerellaceae;g__Mycosphaerella;s__Mycosphaerella_pistaciarum|SH0972143.10FU	533	533	1	100	0	533	985	1
22	scaffold-11942	9817	634	1166	MZ268215|k__Fungi;p__Ascomycota;c__Dothideomycetes;o__Mycosphaerellales;f__Mycosphaerellaceae;g__Mycosphaerella;s__Mycosphaerella_pistaciarum|SH0972143.10FU	533	533	1	99.812	1	533	979	1
22	scaffold-11942	9817	634	1166	MZ268218|k__Fungi;p__Ascomycota;c__Dothideomycetes;o__Mycosphaerellales;f__Mycosphaerellaceae;g__Mycosphaerella;s__Mycosphaerella_pistaciarum|SH0972143.10FU	533	533	1	99.812	1	533	979	1
23	scaffold-16636	8495	5187	5721	KF442651|k__Fungi;p__Ascomycota;c__Dothideomycetes;o__Mycosphaerellales;f__Mycosphaerellaceae;g__Mycosphaerella;s__Mycosphaerella_pistaciarum|SH0972143.10FU	537	535	1	100	0	535	989	0.996276
23	scaffold-16636	8495	5187	5721	KF442652|k__Fungi;p__Ascomycota;c__Dothideomycetes;o__Mycosphaerellales;f__Mycosphaerellaceae;g__Mycosphaerella;s__Mycosphaerella_pistaciarum|SH0972143.10FU	535	535	1	100	0	535	989	1
23	scaffold-16636	8495	5187	5721	KF442653|k__Fungi;p__Ascomycota;c__Dothideomycetes;o__Mycosphaerellales;f__Mycosphaerellaceae;g__Mycosphaerella;s__Mycosphaerella_pistaciarum|SH0972143.10FU	535	535	1	100	0	535	989	1
23	scaffold-16636	8495	5187	5721	KF442654|k__Fungi;p__Ascomycota;c__Dothideomycetes;o__Mycosphaerellales;f__Mycosphaerellaceae;g__Mycosphaerella;s__Mycosphaerella_pistaciarum|SH0972143.10FU	535	535	1	100	0	535	989	1
23	scaffold-16636	8495	5187	5721	KF442655|k__Fungi;p__Ascomycota;c__Dothideomycetes;o__Mycosphaerellales;f__Mycosphaerellaceae;g__Mycosphaerella;s__Mycosphaerella_pistaciarum|SH0972143.10FU	535	535	1	100	0	535	989	1
23	scaffold-16636	8495	5187	5719	MZ268214|k__Fungi;p__Ascomycota;c__Dothideomycetes;o__Mycosphaerellales;f__Mycosphaerellaceae;g__Mycosphaerella;s__Mycosphaerella_pistaciarum|SH0972143.10FU	535	533	1	100	0	533	985	0.996262
23	scaffold-16636	8495	5187	5719	MZ268216|k__Fungi;p__Ascomycota;c__Dothideomycetes;o__Mycosphaerellales;f__Mycosphaerellaceae;g__Mycosphaerella;s__Mycosphaerella_pistaciarum|SH0972143.10FU	533	533	1	100	0	533	985	1
23	scaffold-16636	8495	5187	5719	MZ268217|k__Fungi;p__Ascomycota;c__Dothideomycetes;o__Mycosphaerellales;f__Mycosphaerellaceae;g__Mycosphaerella;s__Mycosphaerella_pistaciarum|SH0972143.10FU	533	533	1	100	0	533	985	1
23	scaffold-16636	8495	5187	5719	MZ268215|k__Fungi;p__Ascomycota;c__Dothideomycetes;o__Mycosphaerellales;f__Mycosphaerellaceae;g__Mycosphaerella;s__Mycosphaerella_pistaciarum|SH0972143.10FU	533	533	1	99.812	1	533	979	1
23	scaffold-16636	8495	5187	5719	MZ268218|k__Fungi;p__Ascomycota;c__Dothideomycetes;o__Mycosphaerellales;f__Mycosphaerellaceae;g__Mycosphaerella;s__Mycosphaerella_pistaciarum|SH0972143.10FU	533	533	1	99.812	1	533	979	1
24	scaffold-12731	528	1	480	KF442651|k__Fungi;p__Ascomycota;c__Dothideomycetes;o__Mycosphaerellales;f__Mycosphaerellaceae;g__Mycosphaerella;s__Mycosphaerella_pistaciarum|SH0972143.10FU	537	480	1	100	0	480	887	0.893855
24	scaffold-12731	528	1	480	KF442652|k__Fungi;p__Ascomycota;c__Dothideomycetes;o__Mycosphaerellales;f__Mycosphaerellaceae;g__Mycosphaerella;s__Mycosphaerella_pistaciarum|SH0972143.10FU	535	480	1	100	0	480	887	0.897196
24	scaffold-12731	528	1	480	KF442653|k__Fungi;p__Ascomycota;c__Dothideomycetes;o__Mycosphaerellales;f__Mycosphaerellaceae;g__Mycosphaerella;s__Mycosphaerella_pistaciarum|SH0972143.10FU	535	480	1	100	0	480	887	0.897196
24	scaffold-12731	528	1	480	KF442654|k__Fungi;p__Ascomycota;c__Dothideomycetes;o__Mycosphaerellales;f__Mycosphaerellaceae;g__Mycosphaerella;s__Mycosphaerella_pistaciarum|SH0972143.10FU	535	480	1	100	0	480	887	0.897196
24	scaffold-12731	528	1	480	KF442655|k__Fungi;p__Ascomycota;c__Dothideomycetes;o__Mycosphaerellales;f__Mycosphaerellaceae;g__Mycosphaerella;s__Mycosphaerella_pistaciarum|SH0972143.10FU	535	480	1	100	0	480	887	0.897196
24	scaffold-12731	528	1	478	MZ268214|k__Fungi;p__Ascomycota;c__Dothideomycetes;o__Mycosphaerellales;f__Mycosphaerellaceae;g__Mycosphaerella;s__Mycosphaerella_pistaciarum|SH0972143.10FU	535	478	1	100	0	478	883	0.893458
24	scaffold-12731	528	1	478	MZ268216|k__Fungi;p__Ascomycota;c__Dothideomycetes;o__Mycosphaerellales;f__Mycosphaerellaceae;g__Mycosphaerella;s__Mycosphaerella_pistaciarum|SH0972143.10FU	533	478	1	100	0	478	883	0.896811
24	scaffold-12731	528	1	478	MZ268217|k__Fungi;p__Ascomycota;c__Dothideomycetes;o__Mycosphaerellales;f__Mycosphaerellaceae;g__Mycosphaerella;s__Mycosphaerella_pistaciarum|SH0972143.10FU	533	478	1	100	0	478	883	0.896811
24	scaffold-12731	528	1	478	MZ268215|k__Fungi;p__Ascomycota;c__Dothideomycetes;o__Mycosphaerellales;f__Mycosphaerellaceae;g__Mycosphaerella;s__Mycosphaerella_pistaciarum|SH0972143.10FU	533	478	1	99.791	1	478	878	0.896811
24	scaffold-12731	528	1	478	MZ268218|k__Fungi;p__Ascomycota;c__Dothideomycetes;o__Mycosphaerellales;f__Mycosphaerellaceae;g__Mycosphaerella;s__Mycosphaerella_pistaciarum|SH0972143.10FU	533	478	1	99.791	1	478	878	0.896811
25	scaffold-7312	5769	5187	5721	KF442651|k__Fungi;p__Ascomycota;c__Dothideomycetes;o__Mycosphaerellales;f__Mycosphaerellaceae;g__Mycosphaerella;s__Mycosphaerella_pistaciarum|SH0972143.10FU	537	535	1	100	0	535	989	0.996276
25	scaffold-7312	5769	5187	5721	KF442652|k__Fungi;p__Ascomycota;c__Dothideomycetes;o__Mycosphaerellales;f__Mycosphaerellaceae;g__Mycosphaerella;s__Mycosphaerella_pistaciarum|SH0972143.10FU	535	535	1	100	0	535	989	1
25	scaffold-7312	5769	5187	5721	KF442653|k__Fungi;p__Ascomycota;c__Dothideomycetes;o__Mycosphaerellales;f__Mycosphaerellaceae;g__Mycosphaerella;s__Mycosphaerella_pistaciarum|SH0972143.10FU	535	535	1	100	0	535	989	1
25	scaffold-7312	5769	5187	5721	KF442654|k__Fungi;p__Ascomycota;c__Dothideomycetes;o__Mycosphaerellales;f__Mycosphaerellaceae;g__Mycosphaerella;s__Mycosphaerella_pistaciarum|SH0972143.10FU	535	535	1	100	0	535	989	1
25	scaffold-7312	5769	5187	5721	KF442655|k__Fungi;p__Ascomycota;c__Dothideomycetes;o__Mycosphaerellales;f__Mycosphaerellaceae;g__Mycosphaerella;s__Mycosphaerella_pistaciarum|SH0972143.10FU	535	535	1	100	0	535	989	1
25	scaffold-7312	5769	5187	5719	MZ268214|k__Fungi;p__Ascomycota;c__Dothideomycetes;o__Mycosphaerellales;f__Mycosphaerellaceae;g__Mycosphaerella;s__Mycosphaerella_pistaciarum|SH0972143.10FU	535	533	1	100	0	533	985	0.996262
25	scaffold-7312	5769	5187	5719	MZ268216|k__Fungi;p__Ascomycota;c__Dothideomycetes;o__Mycosphaerellales;f__Mycosphaerellaceae;g__Mycosphaerella;s__Mycosphaerella_pistaciarum|SH0972143.10FU	533	533	1	100	0	533	985	1
25	scaffold-7312	5769	5187	5719	MZ268217|k__Fungi;p__Ascomycota;c__Dothideomycetes;o__Mycosphaerellales;f__Mycosphaerellaceae;g__Mycosphaerella;s__Mycosphaerella_pistaciarum|SH0972143.10FU	533	533	1	100	0	533	985	1
25	scaffold-7312	5769	5187	5719	MZ268215|k__Fungi;p__Ascomycota;c__Dothideomycetes;o__Mycosphaerellales;f__Mycosphaerellaceae;g__Mycosphaerella;s__Mycosphaerella_pistaciarum|SH0972143.10FU	533	533	1	99.812	1	533	979	1
25	scaffold-7312	5769	5187	5719	MZ268218|k__Fungi;p__Ascomycota;c__Dothideomycetes;o__Mycosphaerellales;f__Mycosphaerellaceae;g__Mycosphaerella;s__Mycosphaerella_pistaciarum|SH0972143.10FU	533	533	1	99.812	1	533	979	1
26	scaffold-8983	8860	888	1422	KF442651|k__Fungi;p__Ascomycota;c__Dothideomycetes;o__Mycosphaerellales;f__Mycosphaerellaceae;g__Mycosphaerella;s__Mycosphaerella_pistaciarum|SH0972143.10FU	537	535	1	100	0	535	989	0.996276
26	scaffold-8983	8860	888	1422	KF442652|k__Fungi;p__Ascomycota;c__Dothideomycetes;o__Mycosphaerellales;f__Mycosphaerellaceae;g__Mycosphaerella;s__Mycosphaerella_pistaciarum|SH0972143.10FU	535	535	1	100	0	535	989	1
26	scaffold-8983	8860	888	1422	KF442653|k__Fungi;p__Ascomycota;c__Dothideomycetes;o__Mycosphaerellales;f__Mycosphaerellaceae;g__Mycosphaerella;s__Mycosphaerella_pistaciarum|SH0972143.10FU	535	535	1	100	0	535	989	1
26	scaffold-8983	8860	888	1422	KF442654|k__Fungi;p__Ascomycota;c__Dothideomycetes;o__Mycosphaerellales;f__Mycosphaerellaceae;g__Mycosphaerella;s__Mycosphaerella_pistaciarum|SH0972143.10FU	535	535	1	100	0	535	989	1
26	scaffold-8983	8860	888	1422	KF442655|k__Fungi;p__Ascomycota;c__Dothideomycetes;o__Mycosphaerellales;f__Mycosphaerellaceae;g__Mycosphaerella;s__Mycosphaerella_pistaciarum|SH0972143.10FU	535	535	1	100	0	535	989	1
26	scaffold-8983	8860	888	1420	MZ268214|k__Fungi;p__Ascomycota;c__Dothideomycetes;o__Mycosphaerellales;f__Mycosphaerellaceae;g__Mycosphaerella;s__Mycosphaerella_pistaciarum|SH0972143.10FU	535	533	1	100	0	533	985	0.996262
26	scaffold-8983	8860	888	1420	MZ268216|k__Fungi;p__Ascomycota;c__Dothideomycetes;o__Mycosphaerellales;f__Mycosphaerellaceae;g__Mycosphaerella;s__Mycosphaerella_pistaciarum|SH0972143.10FU	533	533	1	100	0	533	985	1
26	scaffold-8983	8860	888	1420	MZ268217|k__Fungi;p__Ascomycota;c__Dothideomycetes;o__Mycosphaerellales;f__Mycosphaerellaceae;g__Mycosphaerella;s__Mycosphaerella_pistaciarum|SH0972143.10FU	533	533	1	100	0	533	985	1
26	scaffold-8983	8860	888	1420	MZ268215|k__Fungi;p__Ascomycota;c__Dothideomycetes;o__Mycosphaerellales;f__Mycosphaerellaceae;g__Mycosphaerella;s__Mycosphaerella_pistaciarum|SH0972143.10FU	533	533	1	99.812	1	533	979	1
26	scaffold-8983	8860	888	1420	MZ268218|k__Fungi;p__Ascomycota;c__Dothideomycetes;o__Mycosphaerellales;f__Mycosphaerellaceae;g__Mycosphaerella;s__Mycosphaerella_pistaciarum|SH0972143.10FU	533	533	1	99.812	1	533	979	1
27	scaffold-10663	5584	1	398	MZ268214|k__Fungi;p__Ascomycota;c__Dothideomycetes;o__Mycosphaerellales;f__Mycosphaerellaceae;g__Mycosphaerella;s__Mycosphaerella_pistaciarum|SH0972143.10FU	535	136	533	100	0	398	736	0.743925
27	scaffold-10663	5584	1	398	MZ268216|k__Fungi;p__Ascomycota;c__Dothideomycetes;o__Mycosphaerellales;f__Mycosphaerellaceae;g__Mycosphaerella;s__Mycosphaerella_pistaciarum|SH0972143.10FU	533	136	533	100	0	398	736	0.746717
27	scaffold-10663	5584	1	398	MZ268217|k__Fungi;p__Ascomycota;c__Dothideomycetes;o__Mycosphaerellales;f__Mycosphaerellaceae;g__Mycosphaerella;s__Mycosphaerella_pistaciarum|SH0972143.10FU	533	136	533	100	0	398	736	0.746717
27	scaffold-10663	5584	1	398	MZ268218|k__Fungi;p__Ascomycota;c__Dothideomycetes;o__Mycosphaerellales;f__Mycosphaerellaceae;g__Mycosphaerella;s__Mycosphaerella_pistaciarum|SH0972143.10FU	533	136	533	100	0	398	736	0.746717
27	scaffold-10663	5584	1	398	KF442651|k__Fungi;p__Ascomycota;c__Dothideomycetes;o__Mycosphaerellales;f__Mycosphaerellaceae;g__Mycosphaerella;s__Mycosphaerella_pistaciarum|SH0972143.10FU	537	138	535	100	0	398	736	0.741155
27	scaffold-10663	5584	1	398	KF442652|k__Fungi;p__Ascomycota;c__Dothideomycetes;o__Mycosphaerellales;f__Mycosphaerellaceae;g__Mycosphaerella;s__Mycosphaerella_pistaciarum|SH0972143.10FU	535	138	535	100	0	398	736	0.743925
27	scaffold-10663	5584	1	398	KF442653|k__Fungi;p__Ascomycota;c__Dothideomycetes;o__Mycosphaerellales;f__Mycosphaerellaceae;g__Mycosphaerella;s__Mycosphaerella_pistaciarum|SH0972143.10FU	535	138	535	100	0	398	736	0.743925
27	scaffold-10663	5584	1	398	KF442654|k__Fungi;p__Ascomycota;c__Dothideomycetes;o__Mycosphaerellales;f__Mycosphaerellaceae;g__Mycosphaerella;s__Mycosphaerella_pistaciarum|SH0972143.10FU	535	138	535	100	0	398	736	0.743925
27	scaffold-10663	5584	1	398	KF442655|k__Fungi;p__Ascomycota;c__Dothideomycetes;o__Mycosphaerellales;f__Mycosphaerellaceae;g__Mycosphaerella;s__Mycosphaerella_pistaciarum|SH0972143.10FU	535	138	535	100	0	398	736	0.743925
27	scaffold-10663	5584	1	398	MZ268215|k__Fungi;p__Ascomycota;c__Dothideomycetes;o__Mycosphaerellales;f__Mycosphaerellaceae;g__Mycosphaerella;s__Mycosphaerella_pistaciarum|SH0972143.10FU	533	136	533	99.749	1	398	730	0.746717
28	scaffold-9587	2265	634	1168	KF442651|k__Fungi;p__Ascomycota;c__Dothideomycetes;o__Mycosphaerellales;f__Mycosphaerellaceae;g__Mycosphaerella;s__Mycosphaerella_pistaciarum|SH0972143.10FU	537	535	1	100	0	535	989	0.996276
28	scaffold-9587	2265	634	1168	KF442652|k__Fungi;p__Ascomycota;c__Dothideomycetes;o__Mycosphaerellales;f__Mycosphaerellaceae;g__Mycosphaerella;s__Mycosphaerella_pistaciarum|SH0972143.10FU	535	535	1	100	0	535	989	1
28	scaffold-9587	2265	634	1168	KF442653|k__Fungi;p__Ascomycota;c__Dothideomycetes;o__Mycosphaerellales;f__Mycosphaerellaceae;g__Mycosphaerella;s__Mycosphaerella_pistaciarum|SH0972143.10FU	535	535	1	100	0	535	989	1
28	scaffold-9587	2265	634	1168	KF442654|k__Fungi;p__Ascomycota;c__Dothideomycetes;o__Mycosphaerellales;f__Mycosphaerellaceae;g__Mycosphaerella;s__Mycosphaerella_pistaciarum|SH0972143.10FU	535	535	1	100	0	535	989	1
28	scaffold-9587	2265	634	1168	KF442655|k__Fungi;p__Ascomycota;c__Dothideomycetes;o__Mycosphaerellales;f__Mycosphaerellaceae;g__Mycosphaerella;s__Mycosphaerella_pistaciarum|SH0972143.10FU	535	535	1	100	0	535	989	1
28	scaffold-9587	2265	634	1166	MZ268214|k__Fungi;p__Ascomycota;c__Dothideomycetes;o__Mycosphaerellales;f__Mycosphaerellaceae;g__Mycosphaerella;s__Mycosphaerella_pistaciarum|SH0972143.10FU	535	533	1	100	0	533	985	0.996262
28	scaffold-9587	2265	634	1166	MZ268216|k__Fungi;p__Ascomycota;c__Dothideomycetes;o__Mycosphaerellales;f__Mycosphaerellaceae;g__Mycosphaerella;s__Mycosphaerella_pistaciarum|SH0972143.10FU	533	533	1	100	0	533	985	1
28	scaffold-9587	2265	634	1166	MZ268217|k__Fungi;p__Ascomycota;c__Dothideomycetes;o__Mycosphaerellales;f__Mycosphaerellaceae;g__Mycosphaerella;s__Mycosphaerella_pistaciarum|SH0972143.10FU	533	533	1	100	0	533	985	1
28	scaffold-9587	2265	634	1166	MZ268215|k__Fungi;p__Ascomycota;c__Dothideomycetes;o__Mycosphaerellales;f__Mycosphaerellaceae;g__Mycosphaerella;s__Mycosphaerella_pistaciarum|SH0972143.10FU	533	533	1	99.812	1	533	979	1
28	scaffold-9587	2265	634	1166	MZ268218|k__Fungi;p__Ascomycota;c__Dothideomycetes;o__Mycosphaerellales;f__Mycosphaerellaceae;g__Mycosphaerella;s__Mycosphaerella_pistaciarum|SH0972143.10FU	533	533	1	99.812	1	533	979	1
2	scaffold-7111	5274	3488	4022	KF442651|k__Fungi;p__Ascomycota;c__Dothideomycetes;o__Mycosphaerellales;f__Mycosphaerellaceae;g__Mycosphaerella;s__Mycosphaerella_pistaciarum|SH0972143.10FU	537	1	535	99.813	1	535	983	0.996276
2	scaffold-7111	5274	3488	4022	KF442652|k__Fungi;p__Ascomycota;c__Dothideomycetes;o__Mycosphaerellales;f__Mycosphaerellaceae;g__Mycosphaerella;s__Mycosphaerella_pistaciarum|SH0972143.10FU	535	1	535	99.813	1	535	983	1
2	scaffold-7111	5274	3488	4022	KF442653|k__Fungi;p__Ascomycota;c__Dothideomycetes;o__Mycosphaerellales;f__Mycosphaerellaceae;g__Mycosphaerella;s__Mycosphaerella_pistaciarum|SH0972143.10FU	535	1	535	99.813	1	535	983	1
2	scaffold-7111	5274	3488	4022	KF442654|k__Fungi;p__Ascomycota;c__Dothideomycetes;o__Mycosphaerellales;f__Mycosphaerellaceae;g__Mycosphaerella;s__Mycosphaerella_pistaciarum|SH0972143.10FU	535	1	535	99.813	1	535	983	1
2	scaffold-7111	5274	3488	4022	KF442655|k__Fungi;p__Ascomycota;c__Dothideomycetes;o__Mycosphaerellales;f__Mycosphaerellaceae;g__Mycosphaerella;s__Mycosphaerella_pistaciarum|SH0972143.10FU	535	1	535	99.813	1	535	983	1
2	scaffold-7111	5274	3490	4022	MZ268214|k__Fungi;p__Ascomycota;c__Dothideomycetes;o__Mycosphaerellales;f__Mycosphaerellaceae;g__Mycosphaerella;s__Mycosphaerella_pistaciarum|SH0972143.10FU	535	1	533	99.812	1	533	979	0.996262
2	scaffold-7111	5274	3490	4022	MZ268216|k__Fungi;p__Ascomycota;c__Dothideomycetes;o__Mycosphaerellales;f__Mycosphaerellaceae;g__Mycosphaerella;s__Mycosphaerella_pistaciarum|SH0972143.10FU	533	1	533	99.812	1	533	979	1
2	scaffold-7111	5274	3490	4022	MZ268217|k__Fungi;p__Ascomycota;c__Dothideomycetes;o__Mycosphaerellales;f__Mycosphaerellaceae;g__Mycosphaerella;s__Mycosphaerella_pistaciarum|SH0972143.10FU	533	1	533	99.812	1	533	979	1
2	scaffold-7111	5274	3490	4022	MZ268215|k__Fungi;p__Ascomycota;c__Dothideomycetes;o__Mycosphaerellales;f__Mycosphaerellaceae;g__Mycosphaerella;s__Mycosphaerella_pistaciarum|SH0972143.10FU	533	1	533	99.625	2	533	974	1
2	scaffold-7111	5274	3490	4022	MZ268218|k__Fungi;p__Ascomycota;c__Dothideomycetes;o__Mycosphaerellales;f__Mycosphaerellaceae;g__Mycosphaerella;s__Mycosphaerella_pistaciarum|SH0972143.10FU	533	1	533	99.625	2	533	974	1
30	scaffold-13707	2948	1504	2038	KF442651|k__Fungi;p__Ascomycota;c__Dothideomycetes;o__Mycosphaerellales;f__Mycosphaerellaceae;g__Mycosphaerella;s__Mycosphaerella_pistaciarum|SH0972143.10FU	537	1	535	100	0	535	989	0.996276
30	scaffold-13707	2948	1504	2038	KF442652|k__Fungi;p__Ascomycota;c__Dothideomycetes;o__Mycosphaerellales;f__Mycosphaerellaceae;g__Mycosphaerella;s__Mycosphaerella_pistaciarum|SH0972143.10FU	535	1	535	100	0	535	989	1
30	scaffold-13707	2948	1504	2038	KF442653|k__Fungi;p__Ascomycota;c__Dothideomycetes;o__Mycosphaerellales;f__Mycosphaerellaceae;g__Mycosphaerella;s__Mycosphaerella_pistaciarum|SH0972143.10FU	535	1	535	100	0	535	989	1
30	scaffold-13707	2948	1504	2038	KF442654|k__Fungi;p__Ascomycota;c__Dothideomycetes;o__Mycosphaerellales;f__Mycosphaerellaceae;g__Mycosphaerella;s__Mycosphaerella_pistaciarum|SH0972143.10FU	535	1	535	100	0	535	989	1
30	scaffold-13707	2948	1504	2038	KF442655|k__Fungi;p__Ascomycota;c__Dothideomycetes;o__Mycosphaerellales;f__Mycosphaerellaceae;g__Mycosphaerella;s__Mycosphaerella_pistaciarum|SH0972143.10FU	535	1	535	100	0	535	989	1
30	scaffold-13707	2948	1506	2038	MZ268214|k__Fungi;p__Ascomycota;c__Dothideomycetes;o__Mycosphaerellales;f__Mycosphaerellaceae;g__Mycosphaerella;s__Mycosphaerella_pistaciarum|SH0972143.10FU	535	1	533	100	0	533	985	0.996262
30	scaffold-13707	2948	1506	2038	MZ268216|k__Fungi;p__Ascomycota;c__Dothideomycetes;o__Mycosphaerellales;f__Mycosphaerellaceae;g__Mycosphaerella;s__Mycosphaerella_pistaciarum|SH0972143.10FU	533	1	533	100	0	533	985	1
30	scaffold-13707	2948	1506	2038	MZ268217|k__Fungi;p__Ascomycota;c__Dothideomycetes;o__Mycosphaerellales;f__Mycosphaerellaceae;g__Mycosphaerella;s__Mycosphaerella_pistaciarum|SH0972143.10FU	533	1	533	100	0	533	985	1
30	scaffold-13707	2948	1506	2038	MZ268215|k__Fungi;p__Ascomycota;c__Dothideomycetes;o__Mycosphaerellales;f__Mycosphaerellaceae;g__Mycosphaerella;s__Mycosphaerella_pistaciarum|SH0972143.10FU	533	1	533	99.812	1	533	979	1
30	scaffold-13707	2948	1506	2038	MZ268218|k__Fungi;p__Ascomycota;c__Dothideomycetes;o__Mycosphaerellales;f__Mycosphaerellaceae;g__Mycosphaerella;s__Mycosphaerella_pistaciarum|SH0972143.10FU	533	1	533	99.812	1	533	979	1
3	scaffold-3263	4223	3744	4223	KF442651|k__Fungi;p__Ascomycota;c__Dothideomycetes;o__Mycosphaerellales;f__Mycosphaerellaceae;g__Mycosphaerella;s__Mycosphaerella_pistaciarum|SH0972143.10FU	537	1	480	100	0	480	887	0.893855
3	scaffold-3263	4223	3744	4223	KF442652|k__Fungi;p__Ascomycota;c__Dothideomycetes;o__Mycosphaerellales;f__Mycosphaerellaceae;g__Mycosphaerella;s__Mycosphaerella_pistaciarum|SH0972143.10FU	535	1	480	100	0	480	887	0.897196
3	scaffold-3263	4223	3744	4223	KF442653|k__Fungi;p__Ascomycota;c__Dothideomycetes;o__Mycosphaerellales;f__Mycosphaerellaceae;g__Mycosphaerella;s__Mycosphaerella_pistaciarum|SH0972143.10FU	535	1	480	100	0	480	887	0.897196
3	scaffold-3263	4223	3744	4223	KF442654|k__Fungi;p__Ascomycota;c__Dothideomycetes;o__Mycosphaerellales;f__Mycosphaerellaceae;g__Mycosphaerella;s__Mycosphaerella_pistaciarum|SH0972143.10FU	535	1	480	100	0	480	887	0.897196
3	scaffold-3263	4223	3744	4223	KF442655|k__Fungi;p__Ascomycota;c__Dothideomycetes;o__Mycosphaerellales;f__Mycosphaerellaceae;g__Mycosphaerella;s__Mycosphaerella_pistaciarum|SH0972143.10FU	535	1	480	100	0	480	887	0.897196
3	scaffold-3263	4223	3746	4223	MZ268214|k__Fungi;p__Ascomycota;c__Dothideomycetes;o__Mycosphaerellales;f__Mycosphaerellaceae;g__Mycosphaerella;s__Mycosphaerella_pistaciarum|SH0972143.10FU	535	1	478	100	0	478	883	0.893458
3	scaffold-3263	4223	3746	4223	MZ268216|k__Fungi;p__Ascomycota;c__Dothideomycetes;o__Mycosphaerellales;f__Mycosphaerellaceae;g__Mycosphaerella;s__Mycosphaerella_pistaciarum|SH0972143.10FU	533	1	478	100	0	478	883	0.896811
3	scaffold-3263	4223	3746	4223	MZ268217|k__Fungi;p__Ascomycota;c__Dothideomycetes;o__Mycosphaerellales;f__Mycosphaerellaceae;g__Mycosphaerella;s__Mycosphaerella_pistaciarum|SH0972143.10FU	533	1	478	100	0	478	883	0.896811
3	scaffold-3263	4223	3746	4223	MZ268215|k__Fungi;p__Ascomycota;c__Dothideomycetes;o__Mycosphaerellales;f__Mycosphaerellaceae;g__Mycosphaerella;s__Mycosphaerella_pistaciarum|SH0972143.10FU	533	1	478	99.791	1	478	878	0.896811
3	scaffold-3263	4223	3746	4223	MZ268218|k__Fungi;p__Ascomycota;c__Dothideomycetes;o__Mycosphaerellales;f__Mycosphaerellaceae;g__Mycosphaerella;s__Mycosphaerella_pistaciarum|SH0972143.10FU	533	1	478	99.791	1	478	878	0.896811
4	scaffold-6085	5929	949	1484	KF442651|k__Fungi;p__Ascomycota;c__Dothideomycetes;o__Mycosphaerellales;f__Mycosphaerellaceae;g__Mycosphaerella;s__Mycosphaerella_pistaciarum|SH0972143.10FU	537	1	535	99.44	2	536	972	0.998138
4	scaffold-6085	5929	949	1484	KF442652|k__Fungi;p__Ascomycota;c__Dothideomycetes;o__Mycosphaerellales;f__Mycosphaerellaceae;g__Mycosphaerella;s__Mycosphaerella_pistaciarum|SH0972143.10FU	535	1	535	99.44	2	536	972	1.00187
4	scaffold-6085	5929	949	1484	KF442653|k__Fungi;p__Ascomycota;c__Dothideomycetes;o__Mycosphaerellales;f__Mycosphaerellaceae;g__Mycosphaerella;s__Mycosphaerella_pistaciarum|SH0972143.10FU	535	1	535	99.44	2	536	972	1.00187
4	scaffold-6085	5929	949	1484	KF442654|k__Fungi;p__Ascomycota;c__Dothideomycetes;o__Mycosphaerellales;f__Mycosphaerellaceae;g__Mycosphaerella;s__Mycosphaerella_pistaciarum|SH0972143.10FU	535	1	535	99.44	2	536	972	1.00187
4	scaffold-6085	5929	949	1484	KF442655|k__Fungi;p__Ascomycota;c__Dothideomycetes;o__Mycosphaerellales;f__Mycosphaerellaceae;g__Mycosphaerella;s__Mycosphaerella_pistaciarum|SH0972143.10FU	535	1	535	99.44	2	536	972	1.00187
4	scaffold-6085	5929	951	1484	MZ268214|k__Fungi;p__Ascomycota;c__Dothideomycetes;o__Mycosphaerellales;f__Mycosphaerellaceae;g__Mycosphaerella;s__Mycosphaerella_pistaciarum|SH0972143.10FU	535	1	533	99.438	2	534	968	0.998131
4	scaffold-6085	5929	951	1484	MZ268216|k__Fungi;p__Ascomycota;c__Dothideomycetes;o__Mycosphaerellales;f__Mycosphaerellaceae;g__Mycosphaerella;s__Mycosphaerella_pistaciarum|SH0972143.10FU	533	1	533	99.438	2	534	968	1.00188
4	scaffold-6085	5929	951	1484	MZ268217|k__Fungi;p__Ascomycota;c__Dothideomycetes;o__Mycosphaerellales;f__Mycosphaerellaceae;g__Mycosphaerella;s__Mycosphaerella_pistaciarum|SH0972143.10FU	533	1	533	99.438	2	534	968	1.00188
4	scaffold-6085	5929	951	1484	MZ268215|k__Fungi;p__Ascomycota;c__Dothideomycetes;o__Mycosphaerellales;f__Mycosphaerellaceae;g__Mycosphaerella;s__Mycosphaerella_pistaciarum|SH0972143.10FU	533	1	533	99.251	3	534	963	1.00188
4	scaffold-6085	5929	951	1484	MZ268218|k__Fungi;p__Ascomycota;c__Dothideomycetes;o__Mycosphaerellales;f__Mycosphaerellaceae;g__Mycosphaerella;s__Mycosphaerella_pistaciarum|SH0972143.10FU	533	1	533	99.251	3	534	963	1.00188
6	scaffold-12744	5519	3456	3990	KF442651|k__Fungi;p__Ascomycota;c__Dothideomycetes;o__Mycosphaerellales;f__Mycosphaerellaceae;g__Mycosphaerella;s__Mycosphaerella_pistaciarum|SH0972143.10FU	537	1	535	99.813	1	535	983	0.996276
6	scaffold-12744	5519	3456	3990	KF442652|k__Fungi;p__Ascomycota;c__Dothideomycetes;o__Mycosphaerellales;f__Mycosphaerellaceae;g__Mycosphaerella;s__Mycosphaerella_pistaciarum|SH0972143.10FU	535	1	535	99.813	1	535	983	1
6	scaffold-12744	5519	3456	3990	KF442653|k__Fungi;p__Ascomycota;c__Dothideomycetes;o__Mycosphaerellales;f__Mycosphaerellaceae;g__Mycosphaerella;s__Mycosphaerella_pistaciarum|SH0972143.10FU	535	1	535	99.813	1	535	983	1
6	scaffold-12744	5519	3456	3990	KF442654|k__Fungi;p__Ascomycota;c__Dothideomycetes;o__Mycosphaerellales;f__Mycosphaerellaceae;g__Mycosphaerella;s__Mycosphaerella_pistaciarum|SH0972143.10FU	535	1	535	99.813	1	535	983	1
6	scaffold-12744	5519	3456	3990	KF442655|k__Fungi;p__Ascomycota;c__Dothideomycetes;o__Mycosphaerellales;f__Mycosphaerellaceae;g__Mycosphaerella;s__Mycosphaerella_pistaciarum|SH0972143.10FU	535	1	535	99.813	1	535	983	1
6	scaffold-12744	5519	3458	3990	MZ268214|k__Fungi;p__Ascomycota;c__Dothideomycetes;o__Mycosphaerellales;f__Mycosphaerellaceae;g__Mycosphaerella;s__Mycosphaerella_pistaciarum|SH0972143.10FU	535	1	533	99.812	1	533	979	0.996262
6	scaffold-12744	5519	3458	3990	MZ268216|k__Fungi;p__Ascomycota;c__Dothideomycetes;o__Mycosphaerellales;f__Mycosphaerellaceae;g__Mycosphaerella;s__Mycosphaerella_pistaciarum|SH0972143.10FU	533	1	533	99.812	1	533	979	1
6	scaffold-12744	5519	3458	3990	MZ268217|k__Fungi;p__Ascomycota;c__Dothideomycetes;o__Mycosphaerellales;f__Mycosphaerellaceae;g__Mycosphaerella;s__Mycosphaerella_pistaciarum|SH0972143.10FU	533	1	533	99.812	1	533	979	1
6	scaffold-12744	5519	3458	3990	MZ268215|k__Fungi;p__Ascomycota;c__Dothideomycetes;o__Mycosphaerellales;f__Mycosphaerellaceae;g__Mycosphaerella;s__Mycosphaerella_pistaciarum|SH0972143.10FU	533	1	533	99.625	2	533	974	1
6	scaffold-12744	5519	3458	3990	MZ268218|k__Fungi;p__Ascomycota;c__Dothideomycetes;o__Mycosphaerellales;f__Mycosphaerellaceae;g__Mycosphaerella;s__Mycosphaerella_pistaciarum|SH0972143.10FU	533	1	533	99.625	2	533	974	1
7	scaffold-14268	5251	941	1475	KF442651|k__Fungi;p__Ascomycota;c__Dothideomycetes;o__Mycosphaerellales;f__Mycosphaerellaceae;g__Mycosphaerella;s__Mycosphaerella_pistaciarum|SH0972143.10FU	537	535	1	100	0	535	989	0.996276
7	scaffold-14268	5251	941	1475	KF442652|k__Fungi;p__Ascomycota;c__Dothideomycetes;o__Mycosphaerellales;f__Mycosphaerellaceae;g__Mycosphaerella;s__Mycosphaerella_pistaciarum|SH0972143.10FU	535	535	1	100	0	535	989	1
7	scaffold-14268	5251	941	1475	KF442653|k__Fungi;p__Ascomycota;c__Dothideomycetes;o__Mycosphaerellales;f__Mycosphaerellaceae;g__Mycosphaerella;s__Mycosphaerella_pistaciarum|SH0972143.10FU	535	535	1	100	0	535	989	1
7	scaffold-14268	5251	941	1475	KF442654|k__Fungi;p__Ascomycota;c__Dothideomycetes;o__Mycosphaerellales;f__Mycosphaerellaceae;g__Mycosphaerella;s__Mycosphaerella_pistaciarum|SH0972143.10FU	535	535	1	100	0	535	989	1
7	scaffold-14268	5251	941	1475	KF442655|k__Fungi;p__Ascomycota;c__Dothideomycetes;o__Mycosphaerellales;f__Mycosphaerellaceae;g__Mycosphaerella;s__Mycosphaerella_pistaciarum|SH0972143.10FU	535	535	1	100	0	535	989	1
7	scaffold-14268	5251	941	1473	MZ268214|k__Fungi;p__Ascomycota;c__Dothideomycetes;o__Mycosphaerellales;f__Mycosphaerellaceae;g__Mycosphaerella;s__Mycosphaerella_pistaciarum|SH0972143.10FU	535	533	1	100	0	533	985	0.996262
7	scaffold-14268	5251	941	1473	MZ268216|k__Fungi;p__Ascomycota;c__Dothideomycetes;o__Mycosphaerellales;f__Mycosphaerellaceae;g__Mycosphaerella;s__Mycosphaerella_pistaciarum|SH0972143.10FU	533	533	1	100	0	533	985	1
7	scaffold-14268	5251	941	1473	MZ268217|k__Fungi;p__Ascomycota;c__Dothideomycetes;o__Mycosphaerellales;f__Mycosphaerellaceae;g__Mycosphaerella;s__Mycosphaerella_pistaciarum|SH0972143.10FU	533	533	1	100	0	533	985	1
7	scaffold-14268	5251	941	1473	MZ268215|k__Fungi;p__Ascomycota;c__Dothideomycetes;o__Mycosphaerellales;f__Mycosphaerellaceae;g__Mycosphaerella;s__Mycosphaerella_pistaciarum|SH0972143.10FU	533	533	1	99.812	1	533	979	1
7	scaffold-14268	5251	941	1473	MZ268218|k__Fungi;p__Ascomycota;c__Dothideomycetes;o__Mycosphaerellales;f__Mycosphaerellaceae;g__Mycosphaerella;s__Mycosphaerella_pistaciarum|SH0972143.10FU	533	533	1	99.812	1	533	979	1
8	scaffold-206	31084	18042	18576	KF442651|k__Fungi;p__Ascomycota;c__Dothideomycetes;o__Mycosphaerellales;f__Mycosphaerellaceae;g__Mycosphaerella;s__Mycosphaerella_pistaciarum|SH0972143.10FU	537	535	1	100	0	535	989	0.996276
8	scaffold-206	31084	18042	18576	KF442652|k__Fungi;p__Ascomycota;c__Dothideomycetes;o__Mycosphaerellales;f__Mycosphaerellaceae;g__Mycosphaerella;s__Mycosphaerella_pistaciarum|SH0972143.10FU	535	535	1	100	0	535	989	1
8	scaffold-206	31084	18042	18576	KF442653|k__Fungi;p__Ascomycota;c__Dothideomycetes;o__Mycosphaerellales;f__Mycosphaerellaceae;g__Mycosphaerella;s__Mycosphaerella_pistaciarum|SH0972143.10FU	535	535	1	100	0	535	989	1
8	scaffold-206	31084	18042	18576	KF442654|k__Fungi;p__Ascomycota;c__Dothideomycetes;o__Mycosphaerellales;f__Mycosphaerellaceae;g__Mycosphaerella;s__Mycosphaerella_pistaciarum|SH0972143.10FU	535	535	1	100	0	535	989	1
8	scaffold-206	31084	18042	18576	KF442655|k__Fungi;p__Ascomycota;c__Dothideomycetes;o__Mycosphaerellales;f__Mycosphaerellaceae;g__Mycosphaerella;s__Mycosphaerella_pistaciarum|SH0972143.10FU	535	535	1	100	0	535	989	1
8	scaffold-206	31084	18042	18574	MZ268214|k__Fungi;p__Ascomycota;c__Dothideomycetes;o__Mycosphaerellales;f__Mycosphaerellaceae;g__Mycosphaerella;s__Mycosphaerella_pistaciarum|SH0972143.10FU	535	533	1	100	0	533	985	0.996262
8	scaffold-206	31084	18042	18574	MZ268216|k__Fungi;p__Ascomycota;c__Dothideomycetes;o__Mycosphaerellales;f__Mycosphaerellaceae;g__Mycosphaerella;s__Mycosphaerella_pistaciarum|SH0972143.10FU	533	533	1	100	0	533	985	1
8	scaffold-206	31084	18042	18574	MZ268217|k__Fungi;p__Ascomycota;c__Dothideomycetes;o__Mycosphaerellales;f__Mycosphaerellaceae;g__Mycosphaerella;s__Mycosphaerella_pistaciarum|SH0972143.10FU	533	533	1	100	0	533	985	1
8	scaffold-206	31084	18042	18574	MZ268215|k__Fungi;p__Ascomycota;c__Dothideomycetes;o__Mycosphaerellales;f__Mycosphaerellaceae;g__Mycosphaerella;s__Mycosphaerella_pistaciarum|SH0972143.10FU	533	533	1	99.812	1	533	979	1
8	scaffold-206	31084	18042	18574	MZ268218|k__Fungi;p__Ascomycota;c__Dothideomycetes;o__Mycosphaerellales;f__Mycosphaerellaceae;g__Mycosphaerella;s__Mycosphaerella_pistaciarum|SH0972143.10FU	533	533	1	99.812	1	533	979	1
9	scaffold-12599	5910	4519	5053	KF442651|k__Fungi;p__Ascomycota;c__Dothideomycetes;o__Mycosphaerellales;f__Mycosphaerellaceae;g__Mycosphaerella;s__Mycosphaerella_pistaciarum|SH0972143.10FU	537	1	535	100	0	535	989	0.996276
9	scaffold-12599	5910	4519	5053	KF442652|k__Fungi;p__Ascomycota;c__Dothideomycetes;o__Mycosphaerellales;f__Mycosphaerellaceae;g__Mycosphaerella;s__Mycosphaerella_pistaciarum|SH0972143.10FU	535	1	535	100	0	535	989	1
9	scaffold-12599	5910	4519	5053	KF442653|k__Fungi;p__Ascomycota;c__Dothideomycetes;o__Mycosphaerellales;f__Mycosphaerellaceae;g__Mycosphaerella;s__Mycosphaerella_pistaciarum|SH0972143.10FU	535	1	535	100	0	535	989	1
9	scaffold-12599	5910	4519	5053	KF442654|k__Fungi;p__Ascomycota;c__Dothideomycetes;o__Mycosphaerellales;f__Mycosphaerellaceae;g__Mycosphaerella;s__Mycosphaerella_pistaciarum|SH0972143.10FU	535	1	535	100	0	535	989	1
9	scaffold-12599	5910	4519	5053	KF442655|k__Fungi;p__Ascomycota;c__Dothideomycetes;o__Mycosphaerellales;f__Mycosphaerellaceae;g__Mycosphaerella;s__Mycosphaerella_pistaciarum|SH0972143.10FU	535	1	535	100	0	535	989	1
9	scaffold-12599	5910	4521	5053	MZ268214|k__Fungi;p__Ascomycota;c__Dothideomycetes;o__Mycosphaerellales;f__Mycosphaerellaceae;g__Mycosphaerella;s__Mycosphaerella_pistaciarum|SH0972143.10FU	535	1	533	100	0	533	985	0.996262
9	scaffold-12599	5910	4521	5053	MZ268216|k__Fungi;p__Ascomycota;c__Dothideomycetes;o__Mycosphaerellales;f__Mycosphaerellaceae;g__Mycosphaerella;s__Mycosphaerella_pistaciarum|SH0972143.10FU	533	1	533	100	0	533	985	1
9	scaffold-12599	5910	4521	5053	MZ268217|k__Fungi;p__Ascomycota;c__Dothideomycetes;o__Mycosphaerellales;f__Mycosphaerellaceae;g__Mycosphaerella;s__Mycosphaerella_pistaciarum|SH0972143.10FU	533	1	533	100	0	533	985	1
9	scaffold-12599	5910	4521	5053	MZ268215|k__Fungi;p__Ascomycota;c__Dothideomycetes;o__Mycosphaerellales;f__Mycosphaerellaceae;g__Mycosphaerella;s__Mycosphaerella_pistaciarum|SH0972143.10FU	533	1	533	99.812	1	533	979	1
9	scaffold-12599	5910	4521	5053	MZ268218|k__Fungi;p__Ascomycota;c__Dothideomycetes;o__Mycosphaerellales;f__Mycosphaerellaceae;g__Mycosphaerella;s__Mycosphaerella_pistaciarum|SH0972143.10FU	533	1	533	99.812	1	533	979	1
									99.25
