# Supplementary material for: Pan-genome survey of Septoria pistaciarum, causal agent of Septoria leaf spot of pistachios, across three Aegean sub-regions of Greece
Source: Front Microbiol. 2024 Jun 11;15:1396760. doi: 10.3389/fmicb.2024.1396760 (PMC11196620; doi:10.3389/fmicb.2024.1396760)
Supplement: SUPPLEMENTARY DATA SHEET 3 — BUSCO gene completeness report versus the Septoria pistaciarum reference isolate SPF8 genome assembly. [file Data_Sheet_3.XLSX]

## Sheet: Sheet1
# BUSCO version is: 5.5.0
# The lineage dataset is: dothideomycetes_odb10 (Creation date: 2020-08-05, number of genomes: 45, number of BUSCOs: 3786)
# Summarized benchmarking in BUSCO notation for file /scratch/spisticiarum/Sep_pis_8_final_merged_mito_ncl_assembly.fasta
# BUSCO was run in mode: euk_genome_met
# Gene predictor used: metaeuk
***** Results: *****
C:98.7%[S:98.7%,D:0.0%],F:0.3%,M:1.0%,n:3786
3738	Complete BUSCOs (C)
3737	Complete and single-copy BUSCOs (S)
1	Complete and duplicated BUSCOs (D)
10	Fragmented BUSCOs (F)
38	Missing BUSCOs (M)
3786	Total BUSCO groups searched
Assembly Statistics:
13114	Number of scaffolds
13175	Number of contigs
43103949	Total length
0.00013	Percent gaps
83 KB	Scaffold N50
80 KB	Contigs N50
Dependencies and versions:
hmmsearch: 3.1
bbtools: 39.01
metaeuk: 6.a5d39d9
busco: 5.5.0
