# Supplementary material for: Pan-genome survey of Septoria pistaciarum, causal agent of Septoria leaf spot of pistachios, across three Aegean sub-regions of Greece
Source: Front Microbiol. 2024 Jun 11;15:1396760. doi: 10.3389/fmicb.2024.1396760 (PMC11196620; doi:10.3389/fmicb.2024.1396760)
Supplement: SUPPLEMENTARY DATA SHEET 4 — Screening results for mating type loci across 27 genome assemblies of Septoria pistaciarum. [file Data_Sheet_4.XLSX]

## Sheet: supplementary_data_04_mating_ty
isolate	MAT1-1-1	MAT1-1-2	MAT1-1-3	MAT1-1-4	MAT1-1-4/MAT1-1-8	MAT1-1-4/MAT1-1-9	MAT1-1-5	MAT1-1-52/COX13	MAT1-1-6	MAT1-1-63/APN2	MAT1-1-74/MAT1-1-7	MAT1-2-1
SPF8	0	0	0	0	0	0	1	1	1	1	0	0
SPF2	0	0	0	0	0	0	1	1	1	1	0	0
SPF3	0	0	0	0	0	0	1	1	1	1	0	0
SPF4	0	0	0	0	0	0	1	1	1	1	0	0
SPF6	0	0	0	0	0	0	1	1	1	1	0	0
SPF7	0	0	0	0	0	0	1	1	1	1	0	0
SPF8	0	0	0	0	0	0	1	1	1	1	0	0
SPF9	0	0	0	0	0	0	1	1	1	1	0	0
SPF10	0	0	0	0	0	0	1	1	1	1	0	0
SPL11	0	0	0	0	0	0	1	1	1	1	0	0
SPL12	0	0	0	0	0	0	1	1	1	1	0	0
SPL13	0	0	0	0	0	0	1	1	1	1	0	0
SPL14	0	0	0	0	0	0	1	1	1	1	0	0
SPL15	0	0	0	0	0	0	1	1	1	1	0	0
SPL16	0	0	0	0	0	0	1	1	1	1	0	0
SPL18	0	0	0	0	0	0	1	1	1	1	0	0
SPL19	0	0	0	0	0	0	1	1	1	1	0	0
SPL20	0	0	0	0	0	0	1	1	1	1	0	0
SPP21	0	0	0	0	0	0	1	1	1	1	0	0
SPP22	0	0	0	0	0	0	1	1	1	1	0	0
SPP23	0	0	0	0	0	0	1	1	1	1	0	0
SPP24	0	0	0	0	0	0	1	1	1	1	0	0
SPP25	0	0	0	0	0	0	1	1	1	1	0	0
SPP26	0	0	0	0	0	0	1	1	2	2	0	0
SPP27	0	0	0	0	0	0	1	1	1	1	0	0
SPP28	0	0	0	0	0	0	1	1	1	1	0	0
SPP30	0	0	0	0	0	0	1	1	1	1	0	0
