# Supplementary material for: Pan-genome survey of Septoria pistaciarum, causal agent of Septoria leaf spot of pistachios, across three Aegean sub-regions of Greece
Source: Front Microbiol. 2024 Jun 11;15:1396760. doi: 10.3389/fmicb.2024.1396760 (PMC11196620; doi:10.3389/fmicb.2024.1396760)
Supplement: SUPPLEMENTARY DATA SHEET 5 — Secondary metabolite synthesis clusters predicted by AntiSMASH in the Septoria pistaciarum SPF8 reference isolate. [file Data_Sheet_5.XLSX]

## Sheet: supplementary_data_05_antismash
seq	Region	Type	From	To	Most similar known cluster	Similarity
Sep_pis_8_scaffold-1	Region 1.1	T1PKS	519119	559795	cercosporin	0.5
Sep_pis_8_scaffold-1	Region 1.2	T1PKS	1171253	1213436	oxyjavanicin	0.25
Sep_pis_8_scaffold-2	Region 2.1	terpene	335318	356493
Sep_pis_8_scaffold-7	Region 7.1	terpene	80201	102039
Sep_pis_8_scaffold-13	Region 13.1	NRPS-like	385068	428277
Sep_pis_8_scaffold-19	Region 19.1	NRPS-like	33290	76565
Sep_pis_8_scaffold-19	Region 19.2	NRPS-like	86007	129864
Sep_pis_8_scaffold-24	Region 24.1	NRPS	54363	97344	serinocyclin A / serinocyclin B	1
Sep_pis_8_scaffold-29	Region 29.1	T1PKS,NRPS	1185	53028	aspyridone A	0.44
Sep_pis_8_scaffold-33	Region 33.1	NRPS	135199	188767
Sep_pis_8_scaffold-39	Region 39.1	NRPS	94165	137710
Sep_pis_8_scaffold-40	Region 40.1	NRPS	60369	107334
Sep_pis_8_scaffold-41	Region 41.1	NRPS	24589	73220
Sep_pis_8_scaffold-41	Region 41.2	NRPS	141956	182771
Sep_pis_8_scaffold-44	Region 44.1	NRPS	51760	95797
Sep_pis_8_scaffold-56	Region 56.1	NRPS-like	23061	68226
Sep_pis_8_scaffold-60	Region 60.1	terpene	77579	98913
Sep_pis_8_scaffold-67	Region 67.1	terpene	66286	88298
Sep_pis_8_scaffold-81	Region 81.1	NRPS	1	40373
Sep_pis_8_scaffold-159	Region 159.1	NRPS-like	1	30022
Sep_pis_8_scaffold-162	Region 162.1	T1PKS	1	40678	fumonisin	0.11
Sep_pis_8_scaffold-182	Region 182.1	NAPAA	4405	36618
Sep_pis_8_scaffold-195	Region 195.1	T1PKS	1	32202	melanin	1
Sep_pis_8_scaffold-214	Region 214.1	NRPS	1	28914
Sep_pis_8_scaffold-227	Region 227.1	terpene	7762	26750

## Sheet: antismash_comparison_to_Zt
	Septoria pistaciarum	Zymoseptoria tritici (Hassani et al 2022: DOI: https://doi.org/10.1128/aem.02296-21)
	SPF8	Zt09/IPO323	Zt05	Zt10
pks-nrps	1	1	1	0
siderophore/NAPAA	1	1	1	1
nrps-RiPP	0	1	1	1
nrps-betalactone	0	1	1	1
fungal-RiPP	0	2	2	2
terpene	5	4	4	4
nrps	14	7	7	7
pks	4	11	9	9
