# Supplementary material for: Pan-genome survey of Septoria pistaciarum, causal agent of Septoria leaf spot of pistachios, across three Aegean sub-regions of Greece
Source: Front Microbiol. 2024 Jun 11;15:1396760. doi: 10.3389/fmicb.2024.1396760 (PMC11196620; doi:10.3389/fmicb.2024.1396760)
Supplement: SUPPLEMENTARY DATA SHEET 6 — Fungicide resistance mutations predicted by FRAST, for 27 genome assemblies of Septoria pistaciarum. [file Data_Sheet_6.XLSX]

## Sheet: Metaeuk_query_seqs
>CytB
MRIWKSHPLFSLVNGYLIDSPQPSNLSYLWNFGSLLGFCLVIQIVTGVTLAMHYNPSVSEAFNSVEHIMRDVNNGWLIRYLHSNTASAFFFLVYLHVGRGLYYGSYKAPRTLTWTIGTIILVLMMATAFLGYVLPYGQMSLWGATVITNLLSAIPWVGQDIVEFVWGGFSVNNATLNRFFALHFVLPFVLAALVLMHLIALHDTAGSGNPLGVSGNYDRLPFAPYFIFKDLITIFLFIIVLSIFIFFMPNVLGDSENYVMANPMQTPPAIVPEWYLLPFYAILRSIPNKLLGVIAMFSAILIIMIMPITDLGRSRGLQFRPLSKITFYIFVANFLVLMQLGANHVESPFIEFGQISTVLYFSHFLIIVPLVSLIENTLVDMHLNNTIT
>CytB+intein
MRLLKSHPILRLANSYLVDSPQPLNLSYMWNFGSLLGVCLIIQIVTGVTLAMHYNPSVAEAFNSVEHIMRDVNNGWLVRYLHSNTASAFFFIVYLHIGRGLYYGSYRAPRTLVWTIGTVIFILMMATAFLGYVLPYGQMSLWGATVITNLMSAIPWVGQDIVEFIWGGLNTVGPHYGDVMLKILLNAGKSPNLVFAYDLFLILTTIIYVKIALTWGQSAGVRSIHTSEASQRLHAEDLSYAYLVGLFEGDGFFTVTKKGKYLAYELGIELSIKDVQLIYKIKNLLAVGVVSFRTRNEIEMVSLRIRKKDHLKEFILPIFDKYPMFSNKQLDYLRFKDALLSGTIYPENLSEYIRDSKPINSIESITSASYFPAWLVGFIEAEGCFSIYKLHKEEDYLVA…
>Cyp51A
MVPMLWLTAYMAVAVLTAILLNVVYQLFFRLWNRTEPPMVFHWVPFLGSTISYGIDPYKFFFACREKYGDIFTFILLGQKTTVYLGVQGNEFILNGKLKDVNAEEVYSPLTTPVFGSDVVYDCPNSKLMEQKKFIKYGLTQSALESHVPLIEKEVLDYLRDSPNFQGSSGRMDISAAMAEITIFTAARALQGQEVRSKLTAEFADLYHDLDKGFTPINFMLPWAPLPHNKKRDAAHARMRSIYVDIINQRRLDGDKDSQKSDMIWNLMNCTYKNGQQVPDKEIAHMMITLLMAGQHSSSSISAWIMLRLASQPKVLEELYQEQLANLGPAGPDGSLPPLQYKDLDKLPFHQHVIRETLRIHSSIHSIMRKVKSPLPVPGTPYMIPPGRVLLASPGVTAL…
>Cyp51B
MGLLQEVLAQFDAQFGQTSLWKLVGLGFLAFSTLAILLNVLSQLLFRGKSSDPPLVFHWVPFIGSTITYGIDPYKFFFSCREKYGDVFTFILLGKKTTVCLGTKGNDFILNGKLKDVNAEEIYSPLTTPVFGKDVVYDCPNSKLMEQKKFVKYGLTTSALQSYVTLIAAETRQFFDRNNPHKKFASTSGTIDLPPALAELTIYTASRSLQGKEVREGFDSSFADLYHYLDMGFTPINFMLPWAPLPQNRRRDYAQKKMSETYMSIIQKRRESKTGEHEEDMIHNLMQCKYKDGNAIPDKEIAHMMIALLMAGQHSSSATESWITLRLASRPDIQDELLQEQKDMLGVNADGSIKELTYANLSKLTLLNQVVKETLRIHAPVHSILRKVKSPMPIEGTAY…
>betatubulin
MREIVHLQTGQCGNQIGAAFWQTISGEHGLDGSGVYNGTSDLQLERMNVYFNEASGNKYVPRAVLVDLEPGTMDCVRAGPFGELFRPDNFVFGQSGAGNNWAKGHYTEGAELVDNVVDVVRREAEGCDCLQGFQITHSLGGGTGAGMGTLLISKIREEFPDRMMATFSVVPSPKVSDTVVEPYNATLSVHQLVEHSDETFCIDNEALYDICMRTLKLSNPSYGDLNHLVSAVMSGVTTCLRFPGQLNSDLRKWAVNMVPFPRLHFFMVGFAPLTSRGAYSFRAVSVPELTQQMFDPKNMMAASDFRNGRYLTCSAIFRGKVSMKEVEDQMRNIQSKNQSYFVEWIPNNIQSALCSIPPRGLKMSSTFIGNSTSIQELFKRVGDQFTAMFRRKAFLHWYT…
>SdhB
MACTRALTRLATKRIAVRPAVFSRGFASVNDVHARDPISKTAEKIVPDAARPTIPESKTSTVQEPSPSKDAKTKTFHIYRWNPDEPTSKPKMQSYTLDLNKTGPMMLDALIRIKNEVDPTLTFRRSCREGICGSCAMNIDGVNTLACLCRIPTDTTKESRIYPLPHMYVVKDLVPDMTLFYKQYRSVKPYLQRTTAAPDGREFRQSKEDRKKLDGLYECILCACCSTSCPSYWWNQEEYLGPAVLLQSYRWIADSRDEKKAERQDALNNSMSLYRCHTILNCSRTCPKGLNPALAIAEIKKSMAFT
>SdhC
MASQRIFQLGLRRVAAPSLRVQPAGRLMQRRLAATGNASQSEAAQILAKQRLNRPVSPHLAIYRPQITWLASSLNRITGIVLSGSLYLFGIAYLVAPYTGWHLETQSMVATVAAWPAAVKAGLKAFYAFPFFFHSLNGLRHLAWDVGVGFKNQQVIRTGWGVVGLTAVMGLYYTFAG
>SdhD
MASSLRPGLFSQVCAKPQTSQRMLSTSTTSTINRPLAQQVRPAFQRSVIQQSTRIAAFHATQRNSILPPLPQKIIGTANDPTPVPDPDYTHGSYHWSFERIVSAGLIPLTVAPFAAGSLNPVTDSILCALLVVHSHIGFESCIVDYFPKKRVPKTRAAAMWALRAGTVVLGLALYSFETNDVGITEAVARLWHA
>CesA3
MGLTGAGIIASVVGILGGVSLSCGGWSSLSLGARSLFVTTQFLSAFAMGFVVAFSAIVSLSDTNEWVAVAAGGGAGFVIALIGGFMTIFGPYILILITGGLIACYLLLVDAYDGINVFPADNQLARQEFVIAFMIIFELVCCSSSKTSELENHRFKYIVFSAITGGWMAADGVSRLIDSGAVLSTVAYTSIQDGGKAAMDGIDASAQTLMFVIWGAVFVVGGLNQLSMRWGLMCYNRVGAHAQLGPVEEQMPELPTGATLPAQTMTERVRLVCENCFATVPAGTAFCTECGEAMPSEDGNPDVSISQAQMPSVSMNNKGQVPDRWQHVPHRTYMSTTSFVDPKHAKEGGVSMKDNGRSIRFMDSGVQGPDGKMSQYNDSIAGVRNYYEPSFRSFAMSTY…
>OS1
MEDSTIAHTTAILQTLALSSIDLPLTNVYGNKGIRLPGADTAEKLALERELAALVSRVQRLEARAITVNNQTLPDTPNELGAPSAFADVLTGAPSRASKSTTSRQQLVNSLLAAREAPTGGERPPKFTKLSDEELEALREHVDHQSKQLDSQKSELAGVHAQLFEQKQRQEQALNVLEVERVAALERELKKHQQANEAFQKALREIGEIVTAVARGDLSKKVQIHSVEMDPEITTFKRVINTMMDQLQIFSSEVSRVAREVGTEGILGGQAKISGVDGTWKELTDNVNVMAQNLTDQVREIASVTTAVAHGDLTQKIERPAQGEILQLQQTINTMVDQLRTFAAEVTRVARDVGTEGILGGQAEIEGVQGMWNTLIVNVNAMANNLTTQVRDIAIVTTA…
>ORP1
MLLALAPSRLVIPASIRSFCSSVRVTPPLSPRARVSRLPTQLVDLNEAQTPTTKEPRGHRHGSANGEAGAAARERKRDRAMQALQDAQQRFNDLVNNDWPERVPVEAMPDYDPRYMKEGFLQKKGQRLKGWKRRWFVCDGRTLSYYISRKDRKPNAVIPLEGCTVQDGGLSETWNSPRIYLTDPATGIMYCLSAEEGIVVTQWLDVLRVAVARVNNGTSESNAQASSQNNSRKQHRLQTAPSSSDDEDSRAHLKRAASLGPSQARAVTLKSASSVGTSNASATNGDNKRTTRLTSAPSSVSNAASTPAPPSHQHHQHRPHRTKTQRLPTTISLENELSHGLDVLEALLGHNSTGSSIRNHVAFRPLGAVNGVLRSIGTDSTSGKQYARASVVLPVSSEV…
>Myosin5
MGISRRPKNKGAGAAADGASGGAKPKKATFETTKKKEIGVSDLTLLSKVSNEAINENLKKRFEGREIYTYIGHVLVSVNPFRDLGIYTDDVLQSYMGKNRLEMPPHVFAIAEASYYNMKAYSDNQCVIISGESGAGKTEAAKRIMQYIASVSGGESGDIKQIKDMVLATNPLLESFGNAKTLRNNNSSRFGKYLQIYFNTQGEPVGADITNYLLEKSRVVGQITNERNFHIFYQFAKGASQQYRETFGVQKPETYVYTSRSKCLDVDGIDDLAEFEDTLNAMKVIGLSQPEQDQIFRMLSAILWIGNIQFQEDQGGYAEVTDRSVVDFAAYLMEVTPDQLIKGITIRILTPRNGEVIESPANPAQAQATRDALAMAIYSNLFDWIVERINKSLKARQPT…

## Sheet: Metaeuk_matches
>metaeuk_frast_spis14_CytB|Sep_pis_14_scaffold-17258|+|418|2.364e-122|1|3030|4145|3030[3030]:4145[4145]:1116[1116]
PVFSMMQHSAIEYPTPRNLNYWWNFGSLAAVMLIIMILTGLFLAMNYSSHTSLAFDSVERIMRDVNYGWLLRYLHANGASMFFILVYIHIFRGLYYGSYKAPREILWFVGIAIYLAMMATGFMGYVLPWGQMSFWGATVITNLFSAFPVVGDYIVTLLWGGFSVDNPTLNRFFALHFLLPFVIVGLVVVHVWALHTVKSNNPLGIDMKGPQDSIPFHPYYTIKDLYGIGLFLMFYLAFVFWAPNFFGEPDNYIPANPMVTPPHIVPEWYYLPFYAILRSFTFDLPFLPAKLQGVLAMFSAILILFALPWLDTSKVRSAKFRPLFRQFFWLFFVNCLVLGYVGGKPAEGILVKIGQFCTAYYFAHFLVIMPLL
>metaeuk_frast_spis26_CytB|Sep_pis_26_scaffold-18184|-|235|2.899e-67|1|72|770|770[770]:72[72]:699[699]
VITNLFSAFPVVGDYIVTLLWGGFSVDNPTLNRFFALHFLLPFVIVGLVVVHVWALHTVKSNNPLGIDMKGPQDSIPFHPYYTIKDLYGIGLFLMFYLAFVFWAPNFFGEPDNYIPANPMVTPPHIVPEWYYLPFYAILRSFTFDLPFLPAKLQGVLAMFSAILILFALPWLDTSKVRPLFRQFFWLFFVNCLVLGYVGGKPAEGILVKIGQFCTAYYFAHFLVIMPLLGKIE
>metaeuk_frast_spis26_CytB|Sep_pis_26_scaffold-2888|-|427|4.618e-125|1|1|1110|1110[1110]:1[1]:1110[1110]
PIFGLMHSSFVAYPTPRNLNYWWTFGAILSFMLAMQIVTGVILAMHYTPHADLAFKSVELIVRDVNFGWLLRNMHAVGASMFFFAVYVHMFRGLYYGSYKEPREVLWILGVIIYLLMMATGFMGYVLPWGQMSFWGATVITNLFSAIPYVGESIVTLLWGGYSVGNPTLNRFFSLHYLLPFLIAGVVVLHVWALHVAGQNNPDGVDIKSEKDSVPFTPHATIKDMFGVACFALLYAWFIFYMPNYLGDADNYIPANPGVTPPHIVPEWYYLPFYAILRSIPNKLAGVIAMFSAIIVLVFLPWLDSAKTKSSKYRPLAKQFFWIFVVVCVLLGYLGAQPPEGIYVIAGRVLTVCYFAYFLIVLPLLSRIEK
>metaeuk_frast_spis1_Cyp51A|Sep_pis_1_scaffold-20|+|85|4.137e-22|1|410475|411779|410475[410475]:411779[411779]:1305[1305]
WQLKGPLAGDAWKIPFIGPFLDSVNPEFGKYYTKWLSGPLSCVSVFHKFVVIAATRDMARKVLNSPMYVKPCVVDVAHKLLRPENWVFLDGKEHVEYRKGLNGLFTRTALEGYLPGQEEVYNEYFEEFLRESTAEGEHKPWVYQLRELMCAVSCRTFVGHYMSREQVKRIADDYYMITAALELVNFPIILPFTKTWYGKKCADKVLEAFSNCAAKARVRMKHKGAQPECIMDRWIIQMIDSDRYRARLAKGENVPAEEKPAMLVRNFTDLEISMTVFTFLFASQDATSSAASWLLQLVADRPEVYRKVREEGDRLHPNADDPINLETLEGMTYTRAVVKETLRYRPPVLMVPYLVKKDFPIPESNYVAKKGTMIIPSTWLSLHDPEAYEKPDEFVPERW…
>metaeuk_frast_spis10_Cyp51A|Sep_pis_10_scaffold-23|+|85|4.137e-22|1|11248|12552|11248[11248]:12552[12552]:1305[1305]
WQLKGPLAGDAWKIPFIGPFLDSVNPEFGKYYTKWLSGPLSCVSVFHKFVVIAATRDMARKVLNSPMYVKPCVVDVAHKLLRPENWVFLDGKEHVEYRKGLNGLFTRTALEGYLPGQEEVYNEYFEEFLRESTAEGEHKPWVYQLRELMCAVSCRTFVGHYMSREQVKRIADDYYMITAALELVNFPIILPFTKTWYGKKCADKVLEAFSNCAAKARVRMKHKGAQPECIMDRWIIQMIDSDRYRARLAKGENVPAEEKPAMLVRNFTDLEISMTVFTFLFASQDATSSAASWLLQLVADRPEVYRKVREEGDRLHPNADDPINLETLEGMTYTRAVVKETLRYRPPVLMVPYLVKKDFPIPESNYVAKKGTMIIPSTWLSLHDPEAYEKPDEFVPERW…
>metaeuk_frast_spis11_Cyp51A|Sep_pis_11_scaffold-21|+|85|4.137e-22|1|594473|595777|594473[594473]:595777[595777]:1305[1305]
WQLKGPLAGDAWKIPFIGPFLDSVNPEFGKYYTKWLSGPLSCVSVFHKFVVIAATRDMARKVLNSPMYVKPCVVDVAHKLLRPENWVFLDGKEHVEYRKGLNGLFTRTALEGYLPGQEEVYNEYFEEFLRESTAEGEHKPWVYQLRELMCAVSCRTFVGHYMSREQVKRIADDYYMITAALELVNFPIILPFTKTWYGKKCADKVLEAFSNCAAKARVRMKHKGAQPECIMDRWIIQMIDSDRYRARLAKGENVPAEEKPAMLVRNFTDLEISMTVFTFLFASQDATSSAASWLLQLVADRPEVYRKVREEGDRLHPNADDPINLETLEGMTYTRAVVKETLRYRPPVLMVPYLVKKDFPIPESNYVAKKGTMIIPSTWLSLHDPEAYEKPDEFVPERW…
>metaeuk_frast_spis12_Cyp51A|Sep_pis_12_scaffold-20|+|85|4.137e-22|1|461509|462813|461509[461509]:462813[462813]:1305[1305]
WQLKGPLAGDAWKIPFIGPFLDSVNPEFGKYYTKWLSGPLSCVSVFHKFVVIAATRDMARKVLNSPMYVKPCVVDVAHKLLRPENWVFLDGKEHVEYRKGLNGLFTRTALEGYLPGQEEVYNEYFEEFLRESTAEGEHKPWVYQLRELMCAVSCRTFVGHYMSREQVKRIADDYYMITAALELVNFPIILPFTKTWYGKKCADKVLEAFSNCAAKARVRMKHKGAQPECIMDRWIIQMIDSDRYRARLAKGENVPAEEKPAMLVRNFTDLEISMTVFTFLFASQDATSSAASWLLQLVADRPEVYRKVREEGDRLHPNADDPINLETLEGMTYTRAVVKETLRYRPPVLMVPYLVKKDFPIPESNYVAKKGTMIIPSTWLSLHDPEAYEKPDEFVPERW…
>metaeuk_frast_spis13_Cyp51A|Sep_pis_13_scaffold-26|+|85|4.137e-22|1|642228|643532|642228[642228]:643532[643532]:1305[1305]
WQLKGPLAGDAWKIPFIGPFLDSVNPEFGKYYTKWLSGPLSCVSVFHKFVVIAATRDMARKVLNSPMYVKPCVVDVAHKLLRPENWVFLDGKEHVEYRKGLNGLFTRTALEGYLPGQEEVYNEYFEEFLRESTAEGEHKPWVYQLRELMCAVSCRTFVGHYMSREQVKRIADDYYMITAALELVNFPIILPFTKTWYGKKCADKVLEAFSNCAAKARVRMKHKGAQPECIMDRWIIQMIDSDRYRARLAKGENVPAEEKPAMLVRNFTDLEISMTVFTFLFASQDATSSAASWLLQLVADRPEVYRKVREEGDRLHPNADDPINLETLEGMTYTRAVVKETLRYRPPVLMVPYLVKKDFPIPESNYVAKKGTMIIPSTWLSLHDPEAYEKPDEFVPERW…
>metaeuk_frast_spis14_Cyp51A|Sep_pis_14_scaffold-28|+|85|4.137e-22|1|416810|418114|416810[416810]:418114[418114]:1305[1305]
WQLKGPLAGDAWKIPFIGPFLDSVNPEFGKYYTKWLSGPLSCVSVFHKFVVIAATRDMARKVLNSPMYVKPCVVDVAHKLLRPENWVFLDGKEHVEYRKGLNGLFTRTALEGYLPGQEEVYNEYFEEFLRESTAEGEHKPWVYQLRELMCAVSCRTFVGHYMSREQVKRIADDYYMITAALELVNFPIILPFTKTWYGKKCADKVLEAFSNCAAKARVRMKHKGAQPECIMDRWIIQMIDSDRYRARLAKGENVPAEEKPAMLVRNFTDLEISMTVFTFLFASQDATSSAASWLLQLVADRPEVYRKVREEGDRLHPNADDPINLETLEGMTYTRAVVKETLRYRPPVLMVPYLVKKDFPIPESNYVAKKGTMIIPSTWLSLHDPEAYEKPDEFVPERW…
>metaeuk_frast_spis15_Cyp51A|Sep_pis_15_scaffold-3185|-|85|4.137e-22|1|57487|58791|58791[58791]:57487[57487]:1305[1305]
WQLKGPLAGDAWKIPFIGPFLDSVNPEFGKYYTKWLSGPLSCVSVFHKFVVIAATRDMARKVLNSPMYVKPCVVDVAHKLLRPENWVFLDGKEHVEYRKGLNGLFTRTALEGYLPGQEEVYNEYFEEFLRESTAEGEHKPWVYQLRELMCAVSCRTFVGHYMSREQVKRIADDYYMITAALELVNFPIILPFTKTWYGKKCADKVLEAFSNCAAKARVRMKHKGAQPECIMDRWIIQMIDSDRYRARLAKGENVPAEEKPAMLVRNFTDLEISMTVFTFLFASQDATSSAASWLLQLVADRPEVYRKVREEGDRLHPNADDPINLETLEGMTYTRAVVKETLRYRPPVLMVPYLVKKDFPIPESNYVAKKGTMIIPSTWLSLHDPEAYEKPDEFVPERW…
>metaeuk_frast_spis16_Cyp51A|Sep_pis_16_scaffold-25|-|85|4.137e-22|1|131739|133058|133058[133058]:131739[131739]:1320[1320]
WQLKGPLAGDAWKIPFIGPFLDSVNPEFGKYYTKWLSGPLSCVSVFHKFVVIAATRDMARKVLNSPMYVKPCVVDVAHKLLRPENWVFLDGKEHVEYRKGLNGLFTRTALEGYLPGQEEVYNEYFEEFLRESTAEGEHKPWVYQLRELMCAVSCRTFVGHYMSREQVKRIADDYYMITAALELVNFPIILPFTKTWYGKKCADKVLEAFSNCAAKARVRMKHKGAQPECIMDRWIIQMIDSDRYRARLAKGENVPAEEKPAMLVRNFTDLEISMTVFTFLFASQDATSSAASWLLQLVADRPEVYRKVREEGDRLHPNADDPINLETLEGMTYTRAVVKETLRYRPPVLMVPYLVKKDFPIPESNYVAKKGTMIIPSTWLSLHDPEAYEKPDEFVPERW…
>metaeuk_frast_spis18_Cyp51A|Sep_pis_18_scaffold-5998|-|85|4.137e-22|1|35440|36744|36744[36744]:35440[35440]:1305[1305]
WQLKGPLAGDAWKIPFIGPFLDSVNPEFGKYYTKWLSGPLSCVSVFHKFVVIAATRDMARKVLNSPMYVKPCVVDVAHKLLRPENWVFLDGKEHVEYRKGLNGLFTRTALEGYLPGQEEVYNEYFEEFLRESTAEGEHKPWVYQLRELMCAVSCRTFVGHYMSREQVKRIADDYYMITAALELVNFPIILPFTKTWYGKKCADKVLEAFSNCAAKARVRMKHKGAQPECIMDRWIIQMIDSDRYRARLAKGENVPAEEKPAMLVRNFTDLEISMTVFTFLFASQDATSSAASWLLQLVADRPEVYRKVREEGDRLHPNADDPINLETLEGMTYTRAVVKETLRYRPPVLMVPYLVKKDFPIPESNYVAKKGTMIIPSTWLSLHDPEAYEKPDEFVPERW…
>metaeuk_frast_spis19_Cyp51A|Sep_pis_19_scaffold-28|-|85|4.137e-22|1|231667|232971|232971[232971]:231667[231667]:1305[1305]
WQLKGPLAGDAWKIPFIGPFLDSVNPEFGKYYTKWLSGPLSCVSVFHKFVVIAATRDMARKVLNSPMYVKPCVVDVAHKLLRPENWVFLDGKEHVEYRKGLNGLFTRTALEGYLPGQEEVYNEYFEEFLRESTAEGEHKPWVYQLRELMCAVSCRTFVGHYMSREQVKRIADDYYMITAALELVNFPIILPFTKTWYGKKCADKVLEAFSNCAAKARVRMKHKGAQPECIMDRWIIQMIDSDRYRARLAKGENVPAEEKPAMLVRNFTDLEISMTVFTFLFASQDATSSAASWLLQLVADRPEVYRKVREEGDRLHPNADDPINLETLEGMTYTRAVVKETLRYRPPVLMVPYLVKKDFPIPESNYVAKKGTMIIPSTWLSLHDPEAYEKPDEFVPERW…
>metaeuk_frast_spis2_Cyp51A|Sep_pis_2_scaffold-1949|-|85|4.137e-22|1|38217|39521|39521[39521]:38217[38217]:1305[1305]
WQLKGPLAGDAWKIPFIGPFLDSVNPEFGKYYTKWLSGPLSCVSVFHKFVVIAATRDMARKVLNSPMYVKPCVVDVAHKLLRPENWVFLDGKEHVEYRKGLNGLFTRTALEGYLPGQEEVYNEYFEEFLRESTAEGEHKPWVYQLRELMCAVSCRTFVGHYMSREQVKRIADDYYMITAALELVNFPIILPFTKTWYGKKCADKVLEAFSNCAAKARVRMKHKGAQPECIMDRWIIQMIDSDRYRARLAKGENVPAEEKPAMLVRNFTDLEISMTVFTFLFASQDATSSAASWLLQLVADRPEVYRKVREEGDRLHPNADDPINLETLEGMTYTRAVVKETLRYRPPVLMVPYLVKKDFPIPESNYVAKKGTMIIPSTWLSLHDPEAYEKPDEFVPERW…
>metaeuk_frast_spis20_Cyp51A|Sep_pis_20_scaffold-16|-|85|4.137e-22|1|201661|202965|202965[202965]:201661[201661]:1305[1305]
WQLKGPLAGDAWKIPFIGPFLDSVNPEFGKYYTKWLSGPLSCVSVFHKFVVIAATRDMARKVLNSPMYVKPCVVDVAHKLLRPENWVFLDGKEHVEYRKGLNGLFTRTALEGYLPGQEEVYNEYFEEFLRESTAEGEHKPWVYQLRELMCAVSCRTFVGHYMSREQVKRIADDYYMITAALELVNFPIILPFTKTWYGKKCADKVLEAFSNCAAKARVRMKHKGAQPECIMDRWIIQMIDSDRYRARLAKGENVPAEEKPAMLVRNFTDLEISMTVFTFLFASQDATSSAASWLLQLVADRPEVYRKVREEGDRLHPNADDPINLETLEGMTYTRAVVKETLRYRPPVLMVPYLVKKDFPIPESNYVAKKGTMIIPSTWLSLHDPEAYEKPDEFVPERW…
>metaeuk_frast_spis21_Cyp51A|Sep_pis_21_scaffold-7777|+|84|8.274e-22|1|58161|59465|58161[58161]:59465[59465]:1305[1305]
WQLKGPLAGDAWKIPFIGPFLDSVNPEFGKYYTKWLSGPLSCVSVFHKFVVIAATRDMARKVLNSPMYVKPCVVDVAHKLLRPENWVFLDGKEHVEYRKGLNGLFTRTALEGYLPGQEEVYNEYFEEFLRESTAEGEHKPWVYQLRELMCAVSCRTFVGHYMSREQVKRIADDYYMITAALELVNFPIILPFTKTWYGKRCADKVLEAFSNCAAKARVRMKHKGAQPECIMDRWIIQMIDSDRYRARLAKGENVPAEEKPAMLVRNFTDLEISMTVFTFLFASQDATSSAASWLLQLVADRPEVYRKVREEGDRLHPNADDPINLETLEGMTYTRAVVKETLRYRPPVLMVPYLVKKDFPIPESNYVAKKGTMIIPSTWLSLHDPEAYEKPDEFVPERW…
>metaeuk_frast_spis22_Cyp51A|Sep_pis_22_scaffold-23|-|85|4.137e-22|1|435512|436816|436816[436816]:435512[435512]:1305[1305]
WQLKGPLAGDAWKIPFIGPFLDSVNPEFGKYYTKWLSGPLSCVSVFHKFVVIAATRDMARKVLNSPMYVKPCVVDVAHKLLRPENWVFLDGKEHVEYRKGLNGLFTRTALEGYLPGQEEVYNEYFEEFLRESTAEGEHKPWVYQLRELMCAVSCRTFVGHYMSREQVKRIADDYYMITAALELVNFPIILPFTKTWYGKKCADKVLEAFSNCAAKARVRMKHKGAQPECIMDRWIIQMIDSDRYRARLAKGENVPAEEKPAMLVRNFTDLEISMTVFTFLFASQDATSSAASWLLQLVADRPEVYRKVREEGDRLHPNADDPINLETLEGMTYTRAVVKETLRYRPPVLMVPYLVKKDFPIPESNYVAKKGTMIIPSTWLSLHDPEAYEKPDEFVPERW…
>metaeuk_frast_spis23_Cyp51A|Sep_pis_23_scaffold-6206|+|85|4.137e-22|1|4047|5351|4047[4047]:5351[5351]:1305[1305]
WQLKGPLAGDAWKIPFIGPFLDSVNPEFGKYYTKWLSGPLSCVSVFHKFVVIAATRDMARKVLNSPMYVKPCVVDVAHKLLRPENWVFLDGKEHVEYRKGLNGLFTRTALEGYLPGQEEVYNEYFEEFLRESTAEGEHKPWVYQLRELMCAVSCRTFVGHYMSREQVKRIADDYYMITAALELVNFPIILPFTKTWYGKKCADKVLEAFSNCAAKARVRMKHKGAQPECIMDRWIIQMIDSDRYRARLAKGENVPAEEKPAMLVRNFTDLEISMTVFTFLFASQDATSSAASWLLQLVADRPEVYRKVREEGDRLHPNADDPINLETLEGMTYTRAVVKETLRYRPPVLMVPYLVKKDFPIPESNYVAKKGTMIIPSTWLSLHDPEAYEKPDEFVPERW…
>metaeuk_frast_spis24_Cyp51A|Sep_pis_24_scaffold-8307|-|84|8.274e-22|1|44078|45382|45382[45382]:44078[44078]:1305[1305]
WQLKGPLAGDAWKIPFIGPFLDSVNPEFGKYYTKWLSGPLSCVSVFHKFVVIAATRDMARKVLNSPMYVKPCVVDVAHKLLRPENWVFLDGKEHVEYRKGLNGLFTRTALEGYLPGQEEVYNEYFEEFLRESTAEGEHKPWVYQLRELMCAVSCRTFVGHYMSREQVKRIADDYYMITAALELVNFPIILPFTKTWYGKRCADKVLEAFSNCAAKARVRMKHKGAQPECIMDRWIIQMIDSDRYRARLAKGENVPAEEKPAMLVRNFTDLEISMTVFTFLFASQDATSSAASWLLQLVADRPEVYRKVREEGDRLHPNADDPINLETLEGMTYTRAVVKETLRYRPPVLMVPYLVKKDFPIPESNYVAKKGTMIIPSTWLSLHDPEAYEKPDEFVPERW…
>metaeuk_frast_spis25_Cyp51A|Sep_pis_25_scaffold-6027|-|84|8.274e-22|1|35336|36640|36640[36640]:35336[35336]:1305[1305]
WQLKGPLAGDAWKIPFIGPFLDSVNPEFGKYYTKWLSGPLSCVSVFHKFVVIAATRDMARKVLNSPMYVKPCVVDVAHKLLRPENWVFLDGKEHVEYRKGLNGLFTRTALEGYLPGQEEVYNEYFEEFLRESTAEGEHKPWVYQLRELMCAVSCRTFVGHYMSREQVKRIADDYYMITAALELVNFPIILPFTKTWYGKRCADKVLEAFSNCAAKARVRMKHKGAQPECIMDRWIIQMIDSDRYRARLAKGENVPAEEKPAMLVRNFTDLEISMTVFTFLFASQDATSSAASWLLQLVADRPEVYRKVREEGDRLHPNADDPINLETLEGMTYTRAVVKETLRYRPPVLMVPYLVKKDFPIPESNYVAKKGTMIIPSTWLSLHDPEAYEKPDEFVPERW…
>metaeuk_frast_spis26_Cyp51A|Sep_pis_26_scaffold-16005|+|84|8.274e-22|1|57986|59290|57986[57986]:59290[59290]:1305[1305]
WQLKGPLAGDAWKIPFIGPFLDSVNPEFGKYYTKWLSGPLSCVSVFHKFVVIAATRDMARKVLNSPMYVKPCVVDVAHKLLRPENWVFLDGKEHVEYRKGLNGLFTRTALEGYLPGQEEVYNEYFEEFLRESTAEGEHKPWVYQLRELMCAVSCRTFVGHYMSREQVKRIADDYYMITAALELVNFPIILPFTKTWYGKRCADKVLEAFSNCAAKARVRMKHKGAQPECIMDRWIIQMIDSDRYRARLAKGENVPAEEKPAMLVRNFTDLEISMTVFTFLFASQDATSSAASWLLQLVADRPEVYRKVREEGDRLHPNADDPINLETLEGMTYTRAVVKETLRYRPPVLMVPYLVKKDFPIPESNYVAKKGTMIIPSTWLSLHDPEAYEKPDEFVPERW…
>metaeuk_frast_spis27_Cyp51A|Sep_pis_27_scaffold-7098|-|84|8.274e-22|1|39330|40634|40634[40634]:39330[39330]:1305[1305]
WQLKGPLAGDAWKIPFIGPFLDSVNPEFGKYYTKWLSGPLSCVSVFHKFVVIAATRDMARKVLNSPMYVKPCVVDVAHKLLRPENWVFLDGKEHVEYRKGLNGLFTRTALEGYLPGQEEVYNEYFEEFLRESTAEGEHKPWVYQLRELMCAVSCRTFVGHYMSREQVKRIADDYYMITAALELVNFPIILPFTKTWYGKRCADKVLEAFSNCAAKARVRMKHKGAQPECIMDRWIIQMIDSDRYRARLAKGENVPAEEKPAMLVRNFTDLEISMTVFTFLFASQDATSSAASWLLQLVADRPEVYRKVREEGDRLHPNADDPINLETLEGMTYTRAVVKETLRYRPPVLMVPYLVKKDFPIPESNYVAKKGTMIIPSTWLSLHDPEAYEKPDEFVPERW…
>metaeuk_frast_spis28_Cyp51A|Sep_pis_28_scaffold-24|-|85|4.137e-22|1|441140|442444|442444[442444]:441140[441140]:1305[1305]
WQLKGPLAGDAWKIPFIGPFLDSVNPEFGKYYTKWLSGPLSCVSVFHKFVVIAATRDMARKVLNSPMYVKPCVVDVAHKLLRPENWVFLDGKEHVEYRKGLNGLFTRTALEGYLPGQEEVYNEYFEEFLRESTAEGEHKPWVYQLRELMCAVSCRTFVGHYMSREQVKRIADDYYMITAALELVNFPIILPFTKTWYGKKCADKVLEAFSNCAAKARVRMKHKGAQPECIMDRWIIQMIDSDRYRARLAKGENVPAEEKPAMLVRNFTDLEISMTVFTFLFASQDATSSAASWLLQLVADRPEVYRKVREEGDRLHPNADDPINLETLEGMTYTRAVVKETLRYRPPVLMVPYLVKKDFPIPESNYVAKKGTMIIPSTWLSLHDPEAYEKPDEFVPERW…
>metaeuk_frast_spis3_Cyp51A|Sep_pis_3_scaffold-24|-|85|4.137e-22|1|37464|38768|38768[38768]:37464[37464]:1305[1305]
WQLKGPLAGDAWKIPFIGPFLDSVNPEFGKYYTKWLSGPLSCVSVFHKFVVIAATRDMARKVLNSPMYVKPCVVDVAHKLLRPENWVFLDGKEHVEYRKGLNGLFTRTALEGYLPGQEEVYNEYFEEFLRESTAEGEHKPWVYQLRELMCAVSCRTFVGHYMSREQVKRIADDYYMITAALELVNFPIILPFTKTWYGKKCADKVLEAFSNCAAKARVRMKHKGAQPECIMDRWIIQMIDSDRYRARLAKGENVPAEEKPAMLVRNFTDLEISMTVFTFLFASQDATSSAASWLLQLVADRPEVYRKVREEGDRLHPNADDPINLETLEGMTYTRAVVKETLRYRPPVLMVPYLVKKDFPIPESNYVAKKGTMIIPSTWLSLHDPEAYEKPDEFVPERW…
>metaeuk_frast_spis30_Cyp51A|Sep_pis_30_scaffold-20|+|85|4.137e-22|1|35062|36366|35062[35062]:36366[36366]:1305[1305]
WQLKGPLAGDAWKIPFIGPFLDSVNPEFGKYYTKWLSGPLSCVSVFHKFVVIAATRDMARKVLNSPMYVKPCVVDVAHKLLRPENWVFLDGKEHVEYRKGLNGLFTRTALEGYLPGQEEVYNEYFEEFLRESTAEGEHKPWVYQLRELMCAVSCRTFVGHYMSREQVKRIADDYYMITAALELVNFPIILPFTKTWYGKKCADKVLEAFSNCAAKARVRMKHKGAQPECIMDRWIIQMIDSDRYRARLAKGENVPAEEKPAMLVRNFTDLEISMTVFTFLFASQDATSSAASWLLQLVADRPEVYRKVREEGDRLHPNADDPINLETLEGMTYTRAVVKETLRYRPPVLMVPYLVKKDFPIPESNYVAKKGTMIIPSTWLSLHDPEAYEKPDEFVPERW…
>metaeuk_frast_spis4_Cyp51A|Sep_pis_4_scaffold-20|+|85|4.137e-22|1|29938|31242|29938[29938]:31242[31242]:1305[1305]
WQLKGPLAGDAWKIPFIGPFLDSVNPEFGKYYTKWLSGPLSCVSVFHKFVVIAATRDMARKVLNSPMYVKPCVVDVAHKLLRPENWVFLDGKEHVEYRKGLNGLFTRTALEGYLPGQEEVYNEYFEEFLRESTAEGEHKPWVYQLRELMCAVSCRTFVGHYMSREQVKRIADDYYMITAALELVNFPIILPFTKTWYGKKCADKVLEAFSNCAAKARVRMKHKGAQPECIMDRWIIQMIDSDRYRARLAKGENVPAEEKPAMLVRNFTDLEISMTVFTFLFASQDATSSAASWLLQLVADRPEVYRKVREEGDRLHPNADDPINLETLEGMTYTRAVVKETLRYRPPVLMVPYLVKKDFPIPESNYVAKKGTMIIPSTWLSLHDPEAYEKPDEFVPERW…
>metaeuk_frast_spis6_Cyp51A|Sep_pis_6_scaffold-7681|-|84|8.274e-22|1|32452|33756|33756[33756]:32452[32452]:1305[1305]
WQLKGPLAGDAWKIPFIGPFLDSVNPEFGKYYTKWLSGPLSCVSVFHKFVVIAATRDMARKVLNSPMYVKPCVVDVAHKLLRPENWVFLDGKEHVEYRKGLNGLFTRTALEGYLPGQEEVYNEYFEEFLRESTAEGEHKPWVYQLRELMCAVSCRTFVGHYMSREQVKRIADDYYMITAALELVNFPIILPFTKTWYGKRCADKVLEAFSNCAAKARVRMKHKGAQPECIMDRWIIQMIDSDRYRARLAKGENVPAEEKPAMLVRNFTDLEISMTVFTFLFASQDATSSAASWLLQLVADRPEVYRKVREEGDRLHPNADDPINLETLEGMTYTRAVVKETLRYRPPVLMVPYLVKKDFPIPESNYVAKKGTMIIPSTWLSLHDPEAYEKPDEFVPERW…
>metaeuk_frast_spis7_Cyp51A|Sep_pis_7_scaffold-148|+|84|8.274e-22|1|46410|47714|46410[46410]:47714[47714]:1305[1305]
WQLKGPLAGDAWKIPFIGPFLDSVNPEFGKYYTKWLSGPLSCVSVFHKFVVIAATRDMARKVLNSPMYVKPCVVDVAHKLLRPENWVFLDGKEHVEYRKGLNGLFTRTALEGYLPGQEEVYNEYFEEFLRESTAEGEHKPWVYQLRELMCAVSCRTFVGHYMSREQVKRIADDYYMITAALELVNFPIILPFTKTWYGKRCADKVLEAFSNCAAKARVRMKHKGAQPECIMDRWIIQMIDSDRYRARLAKGENVPAEEKPAMLVRNFTDLEISMTVFTFLFASQDATSSAASWLLQLVADRPEVYRKVREEGDRLHPNADDPINLETLEGMTYTRAVVKETLRYRPPVLMVPYLVKKDFPIPESNYVAKKGTMIIPSTWLSLHDPEAYEKPDEFVPERW…
>metaeuk_frast_spis8_Cyp51A|Sep_pis_8_scaffold-119|-|85|4.137e-22|1|32881|34185|34185[34185]:32881[32881]:1305[1305]
WQLKGPLAGDAWKIPFIGPFLDSVNPEFGKYYTKWLSGPLSCVSVFHKFVVIAATRDMARKVLNSPMYVKPCVVDVAHKLLRPENWVFLDGKEHVEYRKGLNGLFTRTALEGYLPGQEEVYNEYFEEFLRESTAEGEHKPWVYQLRELMCAVSCRTFVGHYMSREQVKRIADDYYMITAALELVNFPIILPFTKTWYGKKCADKVLEAFSNCAAKARVRMKHKGAQPECIMDRWIIQMIDSDRYRARLAKGENVPAEEKPAMLVRNFTDLEISMTVFTFLFASQDATSSAASWLLQLVADRPEVYRKVREEGDRLHPNADDPINLETLEGMTYTRAVVKETLRYRPPVLMVPYLVKKDFPIPESNYVAKKGTMIIPSTWLSLHDPEAYEKPDEFVPERW…
>metaeuk_frast_spis9_Cyp51A|Sep_pis_9_scaffold-24|-|84|8.274e-22|1|313948|315252|315252[315252]:313948[313948]:1305[1305]
WQLKGPLAGDAWKIPFIGPFLDSVNPEFGKYYTKWLSGPLSCVSVFHKFVVIAATRDMARKVLNSPMYVKPCVVDVAHKLLRPENWVFLDGKEHVEYRKGLNGLFTRTALEGYLPGQEEVYNEYFEEFLRESTAEGEHKPWVYQLRELMCAVSCRTFVGHYMSREQVKRIADDYYMITAALELVNFPIILPFTKTWYGKRCADKVLEAFSNCAAKARVRMKHKGAQPECIMDRWIIQMIDSDRYRARLAKGENVPAEEKPAMLVRNFTDLEISMTVFTFLFASQDATSSAASWLLQLVADRPEVYRKVREEGDRLHPNADDPINLETLEGMTYTRAVVKETLRYRPPVLMVPYLVKKDFPIPESNYVAKKGTMIIPSTWLSLHDPEAYEKPDEFVPERW…
>metaeuk_frast_spis1_Cyp51B|Sep_pis_1_scaffold-5483|+|942|4.305e-280|2|28887|30566|28887[28887]:29753[29753]:867[867]|29808[29808]:30566[30566]:759[759]
MGLLQDVAVAFDAHLGQTATWKLVLSGFVLFFALSVVLNVLRQLLFRGPKTEPPLVFHYVPFIGSTISYGIDPYRFFFSCREKYGDVFTFILLGKKTTVCLGTKGNDFILNGKLRDVNAEEIYSPLTTPVFGKDVVYDCPNSKLMEQKKFVKFGLTSSSLQSYVTLIAEETRQFFAKTNPHKRFASTSGTVDLPPALAELTIYTASRSLQGKEVRDKFDSTFADLYHYLDMGFTPINFMLPWAPLPQNRRRDYAQKKMAETYMSIIKQRRESGDSKSENRELDMIYNLMCEYKDGKPIPDREIAHMMIALLMAGQHSSSSTSSWILLRLATRPDIQEELVQEQKDVLGVNEDGTIKELSYANLQKLTLLSQVVKETLRIHAPIHSILRAVKSPMPIEGT…
>metaeuk_frast_spis1_Cyp51B|Sep_pis_1_scaffold-5754|-|35|4.658e-07|1|17308|18219|18219[18219]:17308[17308]:912[912]
SVSNTISLYSWVGEVATMATTTAVYGPANPFKEQKVRDAFHTFEKGMVTMLISPFPQYTAAKYIAKREEVAEAFVPYFADGHYEQGSGLVQTRWQHYANSKVHVTDVARFECGNAIALLVNTIPSVFWMLLLLQSVPGLLSGVREELDAILITENKKITIDINAVKHRCPLLMSALRESLRHLSIGIITRKVIEDTLVGGYLLKKDSILQMPISVVHQAQAIWGADAATFEPRRFVNQDAPTKDATKKLPNESAYRSFGGGKHLCPGRFFAQNEILAIVSLFVVRYDMEPAHGANWEMPTTFNS
>metaeuk_frast_spis10_Cyp51B|Sep_pis_10_scaffold-16682|-|36|2.329e-07|1|18113|19012|19012[19012]:18113[18113]:900[900]
TISLYSWVGEVATMATTTAVYGPANPFKEQKVRDAFHTFEKGMVTMLISPFPQYTAAKYIAKREEVAEAFVPYFADGHHEQGSGLVQTRWQHYANSKVHVTDVARFECGNAIALLVNTIPSVFWMLLLLQSVPGLLSGVREELDAILITENKKITIDINAVKHRCPLLMSALRESLRHLSIGIITRKVIEDTLVGGYLLKKDSILQMPISVVHQAQAIWGADAATFEPRRFVNQDAPTKDATKKLPNESAYRSFGGGKHLCPGRFFAQNEILAIVSLFVVRYDMEPAHGANWEMPTTFNS
>metaeuk_frast_spis10_Cyp51B|Sep_pis_10_scaffold-8327|+|934|1.102e-277|2|37314|38994|37314[37314]:38180[38180]:867[867]|38209[38233]:38994[38994]:786[762]
MGLLQDVAVAFDAHLGQTATWKLVLSGFVLFFALSVVLNVLRQLLFRGPKTEPPLVFHYVPFIGSTISYGIDPYRFFFSCREKYGDVFTFILLGKKTTVCLGTKGNDFILNGKLRDVNAEEIYSPLTTPVFGKDVVYDCPNSKLMEQKKFVKFGLTSSSLQSYVTLIAEETRQFFAKTNPHKRFASTSGTVDLPPALAELTIYTASRSLQGKEVRDKFDSTFADLYHYLDMGFTPINFMLPWAPLPQNRRRDYAQKKMAETYMSIIKQRRESGDSKSENRELDMIYNLMNCEYKDGKPIPDREIAHMMIALLMAGQHSSSSTSSWILLRLATRPDIQEELVQEQKDVLGVNEDGTIKELSYANLQKLTLLSQVVKETLRIHAPIHSILRAVKSPMPIEG…
>metaeuk_frast_spis11_Cyp51B|Sep_pis_11_scaffold-9574|+|36|2.329e-07|1|17227|18126|17227[17227]:18126[18126]:900[900]
TISLYSWVGEVATMATTTAVYGPANPFKEQKVRDAFHTFEKGMVTMLISPFPQYTAAKYIAKREEVAEAFVPYFADGHHEQGSGLVQTRWQHYANSKVHVTDVARFECGNAIALLVNTIPSVFWMLLLLQSVPGLLSGVREELDAILITENKKITIDINAVKHRCPLLMSALRESLRHLSIGIITRKVIEDTLVGGYLLKKDSILQMPISVVHQAQAIWGADAATFEPRRFVNQDAPTKDATKKLPNESAYRSFGGGKHLCPGRFFAQNEILAIVSLFVVRYDMEPAHGANWEMPTTFNS
>metaeuk_frast_spis11_Cyp51B|Sep_pis_11_scaffold-38|+|934|1.102e-277|2|106790|108470|106790[106790]:107656[107656]:867[867]|107685[107709]:108470[108470]:786[762]
MGLLQDVAVAFDAHLGQTATWKLVLSGFVLFFALSVVLNVLRQLLFRGPKTEPPLVFHYVPFIGSTISYGIDPYRFFFSCREKYGDVFTFILLGKKTTVCLGTKGNDFILNGKLRDVNAEEIYSPLTTPVFGKDVVYDCPNSKLMEQKKFVKFGLTSSSLQSYVTLIAEETRQFFAKTNPHKRFASTSGTVDLPPALAELTIYTASRSLQGKEVRDKFDSTFADLYHYLDMGFTPINFMLPWAPLPQNRRRDYAQKKMAETYMSIIKQRRESGDSKSENRELDMIYNLMNCEYKDGKPIPDREIAHMMIALLMAGQHSSSSTSSWILLRLATRPDIQEELVQEQKDVLGVNEDGTIKELSYANLQKLTLLSQVVKETLRIHAPIHSILRAVKSPMPIEG…
>metaeuk_frast_spis12_Cyp51B|Sep_pis_12_scaffold-9073|+|36|2.329e-07|1|5804|6703|5804[5804]:6703[6703]:900[900]
TISLYSWVGEVATMATTTAVYGPANPFKEQKVRDAFHTFEKGMVTMLISPFPQYTAAKYIAKREEVAEAFVPYFADGHHEQGSGLVQTRWQHYANSKVHVTDVARFECGNAIALLVNTIPSVFWMLLLLQSVPGLLSGVREELDAILITENKKITIDINAVKHRCPLLMSALRESLRHLSIGIITRKVIEDTLVGGYLLKKDSILQMPISVVHQAQAIWGADAATFEPRRFVNQDAPTKDATKKLPNESAYRSFGGGKHLCPGRFFAQNEILAIVSLFVVRYDMEPAHGANWEMPTTFNS
>metaeuk_frast_spis12_Cyp51B|Sep_pis_12_scaffold-9131|-|934|1.102e-277|2|38340|40020|40020[40020]:39154[39154]:867[867]|39125[39101]:38340[38340]:786[762]
MGLLQDVAVAFDAHLGQTATWKLVLSGFVLFFALSVVLNVLRQLLFRGPKTEPPLVFHYVPFIGSTISYGIDPYRFFFSCREKYGDVFTFILLGKKTTVCLGTKGNDFILNGKLRDVNAEEIYSPLTTPVFGKDVVYDCPNSKLMEQKKFVKFGLTSSSLQSYVTLIAEETRQFFAKTNPHKRFASTSGTVDLPPALAELTIYTASRSLQGKEVRDKFDSTFADLYHYLDMGFTPINFMLPWAPLPQNRRRDYAQKKMAETYMSIIKQRRESGDSKSENRELDMIYNLMNCEYKDGKPIPDREIAHMMIALLMAGQHSSSSTSSWILLRLATRPDIQEELVQEQKDVLGVNEDGTIKELSYANLQKLTLLSQVVKETLRIHAPIHSILRAVKSPMPIEG…
>metaeuk_frast_spis13_Cyp51B|Sep_pis_13_scaffold-318|-|36|2.329e-07|1|17038|17937|17937[17937]:17038[17038]:900[900]
TISLYSWVGEVATMATTTAVYGPANPFKEQKVRDAFHTFEKGMVTMLISPFPQYTAAKYIAKREEVAEAFVPYFADGHHEQGSGLVQTRWQHYANSKVHVTDVARFECGNAIALLVNTIPSVFWMLLLLQSVPGLLSGVREELDAILITENKKITIDINAVKHRCPLLMSALRESLRHLSIGIITRKVIEDTLVGGYLLKKDSILQMPISVVHQAQAIWGADAATFEPRRFVNQDAPTKDATKKLPNESAYRSFGGGKHLCPGRFFAQNEILAIVSLFVVRYDMEPAHGANWEMPTTFNS
>metaeuk_frast_spis13_Cyp51B|Sep_pis_13_scaffold-25|+|934|1.102e-277|2|184755|186435|184755[184755]:185621[185621]:867[867]|185650[185674]:186435[186435]:786[762]
MGLLQDVAVAFDAHLGQTATWKLVLSGFVLFFALSVVLNVLRQLLFRGPKTEPPLVFHYVPFIGSTISYGIDPYRFFFSCREKYGDVFTFILLGKKTTVCLGTKGNDFILNGKLRDVNAEEIYSPLTTPVFGKDVVYDCPNSKLMEQKKFVKFGLTSSSLQSYVTLIAEETRQFFAKTNPHKRFASTSGTVDLPPALAELTIYTASRSLQGKEVRDKFDSTFADLYHYLDMGFTPINFMLPWAPLPQNRRRDYAQKKMAETYMSIIKQRRESGDSKSENRELDMIYNLMNCEYKDGKPIPDREIAHMMIALLMAGQHSSSSTSSWILLRLATRPDIQEELVQEQKDVLGVNEDGTIKELSYANLQKLTLLSQVVKETLRIHAPIHSILRAVKSPMPIEG…
>metaeuk_frast_spis14_Cyp51B|Sep_pis_14_scaffold-18155|+|36|2.329e-07|1|32946|33845|32946[32946]:33845[33845]:900[900]
TISLYSWVGEVATMATTTAVYGPANPFKEQKVRDAFHTFEKGMVTMLISPFPQYTAAKYIAKREEVAEAFVPYFADGHHEQGSGLVQTRWQHYANSKVHVTDVARFECGNAIALLVNTIPSVFWMLLLLQSVPGLLSGVREELDAILITENKKITIDINAVKHRCPLLMSALRESLRHLSIGIITRKVIEDTLVGGYLLKKDSILQMPISVVHQAQAIWGADAATFEPRRFVNQDAPTKDATKKLPNESAYRSFGGGKHLCPGRFFAQNEILAIVSLFVVRYDMEPAHGANWEMPTTFNS
>metaeuk_frast_spis14_Cyp51B|Sep_pis_14_scaffold-13704|+|934|1.102e-277|2|166|1846|166[166]:1032[1032]:867[867]|1061[1085]:1846[1846]:786[762]
MGLLQDVAVAFDAHLGQTATWKLVLSGFVLFFALSVVLNVLRQLLFRGPKTEPPLVFHYVPFIGSTISYGIDPYRFFFSCREKYGDVFTFILLGKKTTVCLGTKGNDFILNGKLRDVNAEEIYSPLTTPVFGKDVVYDCPNSKLMEQKKFVKFGLTSSSLQSYVTLIAEETRQFFAKTNPHKRFASTSGTVDLPPALAELTIYTASRSLQGKEVRDKFDSTFADLYHYLDMGFTPINFMLPWAPLPQNRRRDYAQKKMAETYMSIIKQRRESGDSKSENRELDMIYNLMNCEYKDGKPIPDREIAHMMIALLMAGQHSSSSTSSWILLRLATRPDIQEELVQEQKDVLGVNEDGTIKELSYANLQKLTLLSQVVKETLRIHAPIHSILRAVKSPMPIEG…
>metaeuk_frast_spis15_Cyp51B|Sep_pis_15_scaffold-11040|+|36|2.329e-07|1|15321|16220|15321[15321]:16220[16220]:900[900]
TISLYSWVGEVATMATTTAVYGPANPFKEQKVRDAFHTFEKGMVTMLISPFPQYTAAKYIAKREEVAEAFVPYFADGHHEQGSGLVQTRWQHYANSKVHVTDVARFECGNAIALLVNTIPSVFWMLLLLQSVPGLLSGVREELDAILITENKKITIDINAVKHRCPLLMSALRESLRHLSIGIITRKVIEDTLVGGYLLKKDSILQMPISVVHQAQAIWGADAATFEPRRFVNQDAPTKDATKKLPNESAYRSFGGGKHLCPGRFFAQNEILAIVSLFVVRYDMEPAHGANWEMPTTFNS
>metaeuk_frast_spis15_Cyp51B|Sep_pis_15_scaffold-10|-|934|1.102e-277|2|136424|138104|138104[138104]:137238[137238]:867[867]|137209[137185]:136424[136424]:786[762]
MGLLQDVAVAFDAHLGQTATWKLVLSGFVLFFALSVVLNVLRQLLFRGPKTEPPLVFHYVPFIGSTISYGIDPYRFFFSCREKYGDVFTFILLGKKTTVCLGTKGNDFILNGKLRDVNAEEIYSPLTTPVFGKDVVYDCPNSKLMEQKKFVKFGLTSSSLQSYVTLIAEETRQFFAKTNPHKRFASTSGTVDLPPALAELTIYTASRSLQGKEVRDKFDSTFADLYHYLDMGFTPINFMLPWAPLPQNRRRDYAQKKMAETYMSIIKQRRESGDSKSENRELDMIYNLMNCEYKDGKPIPDREIAHMMIALLMAGQHSSSSTSSWILLRLATRPDIQEELVQEQKDVLGVNEDGTIKELSYANLQKLTLLSQVVKETLRIHAPIHSILRAVKSPMPIEG…
>metaeuk_frast_spis16_Cyp51B|Sep_pis_16_scaffold-11106|+|934|1.102e-277|2|35690|37370|35690[35690]:36556[36556]:867[867]|36585[36609]:37370[37370]:786[762]
MGLLQDVAVAFDAHLGQTATWKLVLSGFVLFFALSVVLNVLRQLLFRGPKTEPPLVFHYVPFIGSTISYGIDPYRFFFSCREKYGDVFTFILLGKKTTVCLGTKGNDFILNGKLRDVNAEEIYSPLTTPVFGKDVVYDCPNSKLMEQKKFVKFGLTSSSLQSYVTLIAEETRQFFAKTNPHKRFASTSGTVDLPPALAELTIYTASRSLQGKEVRDKFDSTFADLYHYLDMGFTPINFMLPWAPLPQNRRRDYAQKKMAETYMSIIKQRRESGDSKSENRELDMIYNLMNCEYKDGKPIPDREIAHMMIALLMAGQHSSSSTSSWILLRLATRPDIQEELVQEQKDVLGVNEDGTIKELSYANLQKLTLLSQVVKETLRIHAPIHSILRAVKSPMPIEG…
>metaeuk_frast_spis16_Cyp51B|Sep_pis_16_scaffold-1518|+|36|2.329e-07|1|17351|18250|17351[17351]:18250[18250]:900[900]
TISLYSWVGEVATMATTTAVYGPANPFKEQKVRDAFHTFEKGMVTMLISPFPQYTAAKYIAKREEVAEAFVPYFADGHHEQGSGLVQTRWQHYANSKVHVTDVARFECGNAIALLVNTIPSVFWMLLLLQSVPGLLSGVREELDAILITENKKITIDINAVKHRCPLLMSALRESLRHLSIGIITRKVIEDTLVGGYLLKKDSILQMPISVVHQAQAIWGADAATFEPRRFVNQDAPTKDATKKLPNESAYRSFGGGKHLCPGRFFAQNEILAIVSLFVVRYDMEPAHGANWEMPTTFNS
>metaeuk_frast_spis18_Cyp51B|Sep_pis_18_scaffold-42|+|934|1.102e-277|2|35708|37388|35708[35708]:36574[36574]:867[867]|36603[36627]:37388[37388]:786[762]
MGLLQDVAVAFDAHLGQTATWKLVLSGFVLFFALSVVLNVLRQLLFRGPKTEPPLVFHYVPFIGSTISYGIDPYRFFFSCREKYGDVFTFILLGKKTTVCLGTKGNDFILNGKLRDVNAEEIYSPLTTPVFGKDVVYDCPNSKLMEQKKFVKFGLTSSSLQSYVTLIAEETRQFFAKTNPHKRFASTSGTVDLPPALAELTIYTASRSLQGKEVRDKFDSTFADLYHYLDMGFTPINFMLPWAPLPQNRRRDYAQKKMAETYMSIIKQRRESGDSKSENRELDMIYNLMNCEYKDGKPIPDREIAHMMIALLMAGQHSSSSTSSWILLRLATRPDIQEELVQEQKDVLGVNEDGTIKELSYANLQKLTLLSQVVKETLRIHAPIHSILRAVKSPMPIEG…
>metaeuk_frast_spis18_Cyp51B|Sep_pis_18_scaffold-12561|+|36|2.329e-07|1|36544|37443|36544[36544]:37443[37443]:900[900]
TISLYSWVGEVATMATTTAVYGPANPFKEQKVRDAFHTFEKGMVTMLISPFPQYTAAKYIAKREEVAEAFVPYFADGHHEQGSGLVQTRWQHYANSKVHVTDVARFECGNAIALLVNTIPSVFWMLLLLQSVPGLLSGVREELDAILITENKKITIDINAVKHRCPLLMSALRESLRHLSIGIITRKVIEDTLVGGYLLKKDSILQMPISVVHQAQAIWGADAATFEPRRFVNQDAPTKDATKKLPNESAYRSFGGGKHLCPGRFFAQNEILAIVSLFVVRYDMEPAHGANWEMPTTFNS
>metaeuk_frast_spis19_Cyp51B|Sep_pis_19_scaffold-4470|-|36|2.329e-07|1|19127|20026|20026[20026]:19127[19127]:900[900]
TISLYSWVGEVATMATTTAVYGPANPFKEQKVRDAFHTFEKGMVTMLISPFPQYTAAKYIAKREEVAEAFVPYFADGHHEQGSGLVQTRWQHYANSKVHVTDVARFECGNAIALLVNTIPSVFWMLLLLQSVPGLLSGVREELDAILITENKKITIDINAVKHRCPLLMSALRESLRHLSIGIITRKVIEDTLVGGYLLKKDSILQMPISVVHQAQAIWGADAATFEPRRFVNQDAPTKDATKKLPNESAYRSFGGGKHLCPGRFFAQNEILAIVSLFVVRYDMEPAHGANWEMPTTFNS
>metaeuk_frast_spis19_Cyp51B|Sep_pis_19_scaffold-54|-|934|1.102e-277|2|144519|146199|146199[146199]:145333[145333]:867[867]|145304[145280]:144519[144519]:786[762]
MGLLQDVAVAFDAHLGQTATWKLVLSGFVLFFALSVVLNVLRQLLFRGPKTEPPLVFHYVPFIGSTISYGIDPYRFFFSCREKYGDVFTFILLGKKTTVCLGTKGNDFILNGKLRDVNAEEIYSPLTTPVFGKDVVYDCPNSKLMEQKKFVKFGLTSSSLQSYVTLIAEETRQFFAKTNPHKRFASTSGTVDLPPALAELTIYTASRSLQGKEVRDKFDSTFADLYHYLDMGFTPINFMLPWAPLPQNRRRDYAQKKMAETYMSIIKQRRESGDSKSENRELDMIYNLMNCEYKDGKPIPDREIAHMMIALLMAGQHSSSSTSSWILLRLATRPDIQEELVQEQKDVLGVNEDGTIKELSYANLQKLTLLSQVVKETLRIHAPIHSILRAVKSPMPIEG…
>metaeuk_frast_spis2_Cyp51B|Sep_pis_2_scaffold-7806|+|942|4.305e-280|2|35361|37040|35361[35361]:36227[36227]:867[867]|36282[36282]:37040[37040]:759[759]
MGLLQDVAVAFDAHLGQTATWKLVLSGFVLFFALSVVLNVLRQLLFRGPKTEPPLVFHYVPFIGSTISYGIDPYRFFFSCREKYGDVFTFILLGKKTTVCLGTKGNDFILNGKLRDVNAEEIYSPLTTPVFGKDVVYDCPNSKLMEQKKFVKFGLTSSSLQSYVTLIAEETRQFFAKTNPHKRFASTSGTVDLPPALAELTIYTASRSLQGKEVRDKFDSTFADLYHYLDMGFTPINFMLPWAPLPQNRRRDYAQKKMAETYMSIIKQRRESGDSKSENRELDMIYNLMCEYKDGKPIPDREIAHMMIALLMAGQHSSSSTSSWILLRLATRPDIQEELVQEQKDVLGVNEDGTIKELSYANLQKLTLLSQVVKETLRIHAPIHSILRAVKSPMPIEGT…
>metaeuk_frast_spis2_Cyp51B|Sep_pis_2_scaffold-5216|+|36|2.329e-07|1|16447|17346|16447[16447]:17346[17346]:900[900]
TISLYSWVGEVATMATTTAVYGPANPFKEQKVRDAFHTFEKGMVTMLISPFPQYTAAKYIAKREEVAEAFVPYFADGHHEQGSGLVQTRWQHYANSKVHVTDVARFECGNAIALLVNTIPSVFWMLLLLQSVPGLLSGVREELDAILITENKKITIDINAVKHRCPLLMSALRESLRHLSIGIITRKVIEDTLVGGYLLKKDSILQMPISVVHQAQAIWGADAATFEPRRFVNQDAPTKDATKKLPNESAYRSFGGGKHLCPGRFFAQNEILAIVSLFVVRYDMEPAHGANWEMPTTFNS
>metaeuk_frast_spis20_Cyp51B|Sep_pis_20_scaffold-22|+|934|1.102e-277|2|107231|108911|107231[107231]:108097[108097]:867[867]|108126[108150]:108911[108911]:786[762]
MGLLQDVAVAFDAHLGQTATWKLVLSGFVLFFALSVVLNVLRQLLFRGPKTEPPLVFHYVPFIGSTISYGIDPYRFFFSCREKYGDVFTFILLGKKTTVCLGTKGNDFILNGKLRDVNAEEIYSPLTTPVFGKDVVYDCPNSKLMEQKKFVKFGLTSSSLQSYVTLIAEETRQFFAKTNPHKRFASTSGTVDLPPALAELTIYTASRSLQGKEVRDKFDSTFADLYHYLDMGFTPINFMLPWAPLPQNRRRDYAQKKMAETYMSIIKQRRESGDSKSENRELDMIYNLMNCEYKDGKPIPDREIAHMMIALLMAGQHSSSSTSSWILLRLATRPDIQEELVQEQKDVLGVNEDGTIKELSYANLQKLTLLSQVVKETLRIHAPIHSILRAVKSPMPIEG…
>metaeuk_frast_spis20_Cyp51B|Sep_pis_20_scaffold-261|+|36|2.329e-07|1|5803|6702|5803[5803]:6702[6702]:900[900]
TISLYSWVGEVATMATTTAVYGPANPFKEQKVRDAFHTFEKGMVTMLISPFPQYTAAKYIAKREEVAEAFVPYFADGHHEQGSGLVQTRWQHYANSKVHVTDVARFECGNAIALLVNTIPSVFWMLLLLQSVPGLLSGVREELDAILITENKKITIDINAVKHRCPLLMSALRESLRHLSIGIITRKVIEDTLVGGYLLKKDSILQMPISVVHQAQAIWGADAATFEPRRFVNQDAPTKDATKKLPNESAYRSFGGGKHLCPGRFFAQNEILAIVSLFVVRYDMEPAHGANWEMPTTFNS
>metaeuk_frast_spis21_Cyp51B|Sep_pis_21_scaffold-10490|+|36|2.329e-07|1|15659|16558|15659[15659]:16558[16558]:900[900]
TISLYSWVGEVATMATTTAVYGPANPFKEQKVRDAFHTFEKGMVTMLISPFPQYTAAKYIAKREEVAEAFVPYFADGHHEQGSGLVQTRWQHYANSKVHVTDVARFECGNAIALLVNTIPSVFWMLLLLQSVPGLLSGVREELDAILITENKKITIDINAVKHRCPLLMSALRESLRHLSIGIITRKVIEDTLVGGYLLKKDSILQMPISVVHQAQAIWGADAATFEPRRFVNQDAPTKDATKKLPNESAYRSFGGGKHLCPGRFFAQNEILAIVSLFVVRYDMEPAHGANWEMPTTFNS
>metaeuk_frast_spis21_Cyp51B|Sep_pis_21_scaffold-41|-|934|1.102e-277|2|713169|714849|714849[714849]:713983[713983]:867[867]|713954[713930]:713169[713169]:786[762]
MGLLQDVAVAFDAHLGQTATWKLVLSGFVLFFALSVVLNVLRQLLFRGPKTEPPLVFHYVPFIGSTISYGIDPYRFFFSCREKYGDVFTFILLGKKTTVCLGTKGNDFILNGKLRDVNAEEIYSPLTTPVFGKDVVYDCPNSKLMEQKKFVKFGLTSSSLQSYVTLIAEETRQFFAKTNPHKRFASTSGTVDLPPALAELTIYTASRSLQGKEVRDKFDSTFADLYHYLDMGFTPINFMLPWAPLPQNRRRDYAQKKMAETYMSIIKQRRESGDSKSENRELDMIYNLMNCEYKDGKPIPDREIAHMMIALLMAGQHSSSSTSSWILLRLATRPDIQEELVQEQKDVLGVNEDGTIKELSYANLQKLTLLSQVVKETLRIHAPIHSILRAVKSPMPIEG…
>metaeuk_frast_spis22_Cyp51B|Sep_pis_22_scaffold-4767|+|934|1.102e-277|2|4756|6436|4756[4756]:5622[5622]:867[867]|5651[5675]:6436[6436]:786[762]
MGLLQDVAVAFDAHLGQTATWKLVLSGFVLFFALSVVLNVLRQLLFRGPKTEPPLVFHYVPFIGSTISYGIDPYRFFFSCREKYGDVFTFILLGKKTTVCLGTKGNDFILNGKLRDVNAEEIYSPLTTPVFGKDVVYDCPNSKLMEQKKFVKFGLTSSSLQSYVTLIAEETRQFFAKTNPHKRFASTSGTVDLPPALAELTIYTASRSLQGKEVRDKFDSTFADLYHYLDMGFTPINFMLPWAPLPQNRRRDYAQKKMAETYMSIIKQRRESGDSKSENRELDMIYNLMNCEYKDGKPIPDREIAHMMIALLMAGQHSSSSTSSWILLRLATRPDIQEELVQEQKDVLGVNEDGTIKELSYANLQKLTLLSQVVKETLRIHAPIHSILRAVKSPMPIEG…
>metaeuk_frast_spis22_Cyp51B|Sep_pis_22_scaffold-1358|+|35|4.658e-07|1|32359|33270|32359[32359]:33270[33270]:912[912]
SVSNTISLYSWVGEVATMATTTAVYGPANPFKEQKVRDAFHTFEKGMVTMLISPFPQYTAAKYIAKREEVAEAFVPYFADGHYEQGSGLVQTRWQHYANSKVHVTDVARFECGNAIALLVNTIPSVFWMLLLLQSVPGLLSGVREELDAILITENKKITIDINAVKHRCPLLMSALRESLRHLSIGIITRKVIEDTLVGGYLLKKDSILQMPISVVHQAQAIWGADAATFEPRRFVNQDAPTKDATKKLPNESAYRSFGGGKHLCPGRFFAQNEILAIVSLFVVRYDMEPAHGANWEMPTTFNS
>metaeuk_frast_spis23_Cyp51B|Sep_pis_23_scaffold-7502|+|934|1.102e-277|2|732|2412|732[732]:1598[1598]:867[867]|1627[1651]:2412[2412]:786[762]
MGLLQDVAVAFDAHLGQTATWKLVLSGFVLFFALSVVLNVLRQLLFRGPKTEPPLVFHYVPFIGSTISYGIDPYRFFFSCREKYGDVFTFILLGKKTTVCLGTKGNDFILNGKLRDVNAEEIYSPLTTPVFGKDVVYDCPNSKLMEQKKFVKFGLTSSSLQSYVTLIAEETRQFFAKTNPHKRFASTSGTVDLPPALAELTIYTASRSLQGKEVRDKFDSTFADLYHYLDMGFTPINFMLPWAPLPQNRRRDYAQKKMAETYMSIIKQRRESGDSKSENRELDMIYNLMNCEYKDGKPIPDREIAHMMIALLMAGQHSSSSTSSWILLRLATRPDIQEELVQEQKDVLGVNEDGTIKELSYANLQKLTLLSQVVKETLRIHAPIHSILRAVKSPMPIEG…
>metaeuk_frast_spis23_Cyp51B|Sep_pis_23_scaffold-2426|+|36|2.329e-07|1|15043|15942|15043[15043]:15942[15942]:900[900]
TISLYSWVGEVATMATTTAVYGPANPFKEQKVRDAFHTFEKGMVTMLISPFPQYTAAKYIAKREEVAEAFVPYFADGHHEQGSGLVQTRWQHYANSKVHVTDVARFECGNAIALLVNTIPSVFWMLLLLQSVPGLLSGVREELDAILITENKKITIDINAVKHRCPLLMSALRESLRHLSIGIITRKVIEDTLVGGYLLKKDSILQMPISVVHQAQAIWGADAATFEPRRFVNQDAPTKDATKKLPNESAYRSFGGGKHLCPGRFFAQNEILAIVSLFVVRYDMEPAHGANWEMPTTFNS
>metaeuk_frast_spis24_Cyp51B|Sep_pis_24_scaffold-6099|+|934|1.102e-277|2|306|1986|306[306]:1172[1172]:867[867]|1201[1225]:1986[1986]:786[762]
MGLLQDVAVAFDAHLGQTATWKLVLSGFVLFFALSVVLNVLRQLLFRGPKTEPPLVFHYVPFIGSTISYGIDPYRFFFSCREKYGDVFTFILLGKKTTVCLGTKGNDFILNGKLRDVNAEEIYSPLTTPVFGKDVVYDCPNSKLMEQKKFVKFGLTSSSLQSYVTLIAEETRQFFAKTNPHKRFASTSGTVDLPPALAELTIYTASRSLQGKEVRDKFDSTFADLYHYLDMGFTPINFMLPWAPLPQNRRRDYAQKKMAETYMSIIKQRRESGDSKSENRELDMIYNLMNCEYKDGKPIPDREIAHMMIALLMAGQHSSSSTSSWILLRLATRPDIQEELVQEQKDVLGVNEDGTIKELSYANLQKLTLLSQVVKETLRIHAPIHSILRAVKSPMPIEG…
>metaeuk_frast_spis24_Cyp51B|Sep_pis_24_scaffold-12243|-|36|2.329e-07|1|17592|18491|18491[18491]:17592[17592]:900[900]
TISLYSWVGEVATMATTTAVYGPANPFKEQKVRDAFHTFEKGMVTMLISPFPQYTAAKYIAKREEVAEAFVPYFADGHHEQGSGLVQTRWQHYANSKVHVTDVARFECGNAIALLVNTIPSVFWMLLLLQSVPGLLSGVREELDAILITENKKITIDINAVKHRCPLLMSALRESLRHLSIGIITRKVIEDTLVGGYLLKKDSILQMPISVVHQAQAIWGADAATFEPRRFVNQDAPTKDATKKLPNESAYRSFGGGKHLCPGRFFAQNEILAIVSLFVVRYDMEPAHGANWEMPTTFNS
>metaeuk_frast_spis25_Cyp51B|Sep_pis_25_scaffold-8416|+|934|1.102e-277|2|571|2251|571[571]:1437[1437]:867[867]|1466[1490]:2251[2251]:786[762]
MGLLQDVAVAFDAHLGQTATWKLVLSGFVLFFALSVVLNVLRQLLFRGPKTEPPLVFHYVPFIGSTISYGIDPYRFFFSCREKYGDVFTFILLGKKTTVCLGTKGNDFILNGKLRDVNAEEIYSPLTTPVFGKDVVYDCPNSKLMEQKKFVKFGLTSSSLQSYVTLIAEETRQFFAKTNPHKRFASTSGTVDLPPALAELTIYTASRSLQGKEVRDKFDSTFADLYHYLDMGFTPINFMLPWAPLPQNRRRDYAQKKMAETYMSIIKQRRESGDSKSENRELDMIYNLMNCEYKDGKPIPDREIAHMMIALLMAGQHSSSSTSSWILLRLATRPDIQEELVQEQKDVLGVNEDGTIKELSYANLQKLTLLSQVVKETLRIHAPIHSILRAVKSPMPIEG…
>metaeuk_frast_spis25_Cyp51B|Sep_pis_25_scaffold-1924|-|36|2.329e-07|1|18270|19169|19169[19169]:18270[18270]:900[900]
TISLYSWVGEVATMATTTAVYGPANPFKEQKVRDAFHTFEKGMVTMLISPFPQYTAAKYIAKREEVAEAFVPYFADGHHEQGSGLVQTRWQHYANSKVHVTDVARFECGNAIALLVNTIPSVFWMLLLLQSVPGLLSGVREELDAILITENKKITIDINAVKHRCPLLMSALRESLRHLSIGIITRKVIEDTLVGGYLLKKDSILQMPISVVHQAQAIWGADAATFEPRRFVNQDAPTKDATKKLPNESAYRSFGGGKHLCPGRFFAQNEILAIVSLFVVRYDMEPAHGANWEMPTTFNS
>metaeuk_frast_spis26_Cyp51B|Sep_pis_26_scaffold-23235|+|353|8.722e-103|4|31389|33073|31389[31389]:31481[31481]:93[93]|31808[31808]:32140[32140]:333[333]|32235[32238]:32540[32540]:306[303]|32606[32606]:33073[33073]:468[468]
PPEVFHWLPYIGSAPAYGQDPLAFFFKCREKVTGPVFGDDVVYSVPNEVFMEQKKFVKFGLTTENFRAYVGMVQNEITQFMEHDPAFQTWQMNDINEWGQFDVLKVLQQVTMLAAARTLQGKEVRDGMDKSFAALYEDLDNGFTPIHFMFPKLPLPSYRKRDIAHKKMTEYYLNILKNRRDGKSVMEDTDMLAALSNQKYRNGRTLPDTEIAHIMLALLLAGHHTSSTTGSWALLHLASRPDIDAILEEQTKQFGNPDGTLRPPTYEELKGLPVLDSVIRETLRMHPPIHSIMRVIRADVPVPPTLAAPSKDSAYVVPKGHYVLASPIVSQMDPRLWNEAEKWEPSRWNDENGQAQQAFKLYADENGEKVDYGFGAVSKGTESPYQPFGAGRHRCIGEQ
>metaeuk_frast_spis26_Cyp51B|Sep_pis_26_scaffold-9015|-|934|1.102e-277|2|85396|87076|87076[87076]:86210[86210]:867[867]|86181[86157]:85396[85396]:786[762]
MGLLQDVAVAFDAHLGQTATWKLVLSGFVLFFALSVVLNVLRQLLFRGPKTEPPLVFHYVPFIGSTISYGIDPYRFFFSCREKYGDVFTFILLGKKTTVCLGTKGNDFILNGKLRDVNAEEIYSPLTTPVFGKDVVYDCPNSKLMEQKKFVKFGLTSSSLQSYVTLIAEETRQFFAKTNPHKRFASTSGTVDLPPALAELTIYTASRSLQGKEVRDKFDSTFADLYHYLDMGFTPINFMLPWAPLPQNRRRDYAQKKMAETYMSIIKQRRESGDSKSENRELDMIYNLMNCEYKDGKPIPDREIAHMMIALLMAGQHSSSSTSSWILLRLATRPDIQEELVQEQKDVLGVNEDGTIKELSYANLQKLTLLSQVVKETLRIHAPIHSILRAVKSPMPIEG…
>metaeuk_frast_spis26_Cyp51B|Sep_pis_26_scaffold-23487|+|36|2.329e-07|1|15792|16691|15792[15792]:16691[16691]:900[900]
TISLYSWVGEVATMATTTAVYGPANPFKEQKVRDAFHTFEKGMVTMLISPFPQYTAAKYIAKREEVAEAFVPYFADGHHEQGSGLVQTRWQHYANSKVHVTDVARFECGNAIALLVNTIPSVFWMLLLLQSVPGLLSGVREELDAILITENKKITIDINAVKHRCPLLMSALRESLRHLSIGIITRKVIEDTLVGGYLLKKDSILQMPISVVHQAQAIWGADAATFEPRRFVNQDAPTKDATKKLPNESAYRSFGGGKHLCPGRFFAQNEILAIVSLFVVRYDMEPAHGANWEMPTTFNS
>metaeuk_frast_spis27_Cyp51B|Sep_pis_27_scaffold-854|+|934|1.102e-277|2|877|2557|877[877]:1743[1743]:867[867]|1772[1796]:2557[2557]:786[762]
MGLLQDVAVAFDAHLGQTATWKLVLSGFVLFFALSVVLNVLRQLLFRGPKTEPPLVFHYVPFIGSTISYGIDPYRFFFSCREKYGDVFTFILLGKKTTVCLGTKGNDFILNGKLRDVNAEEIYSPLTTPVFGKDVVYDCPNSKLMEQKKFVKFGLTSSSLQSYVTLIAEETRQFFAKTNPHKRFASTSGTVDLPPALAELTIYTASRSLQGKEVRDKFDSTFADLYHYLDMGFTPINFMLPWAPLPQNRRRDYAQKKMAETYMSIIKQRRESGDSKSENRELDMIYNLMNCEYKDGKPIPDREIAHMMIALLMAGQHSSSSTSSWILLRLATRPDIQEELVQEQKDVLGVNEDGTIKELSYANLQKLTLLSQVVKETLRIHAPIHSILRAVKSPMPIEG…
>metaeuk_frast_spis27_Cyp51B|Sep_pis_27_scaffold-12764|-|35|4.658e-07|1|14735|15646|15646[15646]:14735[14735]:912[912]
SVSNTISLYSWVGEVATMATTTAVYGPANPFKEQKVRDAFHTFEKGMVTMLISPFPQYTAAKYIAKREEVAEAFVPYFADGHYEQGSGLVQTRWQHYANSKVHVTDVARFECGNAIALLVNTIPSVFWMLLLLQSVPGLLSGVREELDAILITENKKITIDINAVKHRCPLLMSALRESLRHLSIGIITRKVIEDTLVGGYLLKKDSILQMPISVVHQAQAIWGADAATFEPRRFVNQDAPTKDATKKLPNESAYRSFGGGKHLCPGRFFAQNEILAIVSLFVVRYDMEPAHGANWEMPTTFNS
>metaeuk_frast_spis28_Cyp51B|Sep_pis_28_scaffold-2868|+|36|2.329e-07|1|14627|15526|14627[14627]:15526[15526]:900[900]
TISLYSWVGEVATMATTTAVYGPANPFKEQKVRDAFHTFEKGMVTMLISPFPQYTAAKYIAKREEVAEAFVPYFADGHHEQGSGLVQTRWQHYANSKVHVTDVARFECGNAIALLVNTIPSVFWMLLLLQSVPGLLSGVREELDAILITENKKITIDINAVKHRCPLLMSALRESLRHLSIGIITRKVIEDTLVGGYLLKKDSILQMPISVVHQAQAIWGADAATFEPRRFVNQDAPTKDATKKLPNESAYRSFGGGKHLCPGRFFAQNEILAIVSLFVVRYDMEPAHGANWEMPTTFNS
>metaeuk_frast_spis28_Cyp51B|Sep_pis_28_scaffold-53|+|934|1.102e-277|2|192858|194538|192858[192858]:193724[193724]:867[867]|193753[193777]:194538[194538]:786[762]
MGLLQDVAVAFDAHLGQTATWKLVLSGFVLFFALSVVLNVLRQLLFRGPKTEPPLVFHYVPFIGSTISYGIDPYRFFFSCREKYGDVFTFILLGKKTTVCLGTKGNDFILNGKLRDVNAEEIYSPLTTPVFGKDVVYDCPNSKLMEQKKFVKFGLTSSSLQSYVTLIAEETRQFFAKTNPHKRFASTSGTVDLPPALAELTIYTASRSLQGKEVRDKFDSTFADLYHYLDMGFTPINFMLPWAPLPQNRRRDYAQKKMAETYMSIIKQRRESGDSKSENRELDMIYNLMNCEYKDGKPIPDREIAHMMIALLMAGQHSSSSTSSWILLRLATRPDIQEELVQEQKDVLGVNEDGTIKELSYANLQKLTLLSQVVKETLRIHAPIHSILRAVKSPMPIEG…
>metaeuk_frast_spis3_Cyp51B|Sep_pis_3_scaffold-12179|-|934|1.102e-277|2|4929|6609|6609[6609]:5743[5743]:867[867]|5714[5690]:4929[4929]:786[762]
MGLLQDVAVAFDAHLGQTATWKLVLSGFVLFFALSVVLNVLRQLLFRGPKTEPPLVFHYVPFIGSTISYGIDPYRFFFSCREKYGDVFTFILLGKKTTVCLGTKGNDFILNGKLRDVNAEEIYSPLTTPVFGKDVVYDCPNSKLMEQKKFVKFGLTSSSLQSYVTLIAEETRQFFAKTNPHKRFASTSGTVDLPPALAELTIYTASRSLQGKEVRDKFDSTFADLYHYLDMGFTPINFMLPWAPLPQNRRRDYAQKKMAETYMSIIKQRRESGDSKSENRELDMIYNLMNCEYKDGKPIPDREIAHMMIALLMAGQHSSSSTSSWILLRLATRPDIQEELVQEQKDVLGVNEDGTIKELSYANLQKLTLLSQVVKETLRIHAPIHSILRAVKSPMPIEG…
>metaeuk_frast_spis3_Cyp51B|Sep_pis_3_scaffold-6086|+|36|2.329e-07|1|15570|16469|15570[15570]:16469[16469]:900[900]
TISLYSWVGEVATMATTTAVYGPANPFKEQKVRDAFHTFEKGMVTMLISPFPQYTAAKYIAKREEVAEAFVPYFADGHHEQGSGLVQTRWQHYANSKVHVTDVARFECGNAIALLVNTIPSVFWMLLLLQSVPGLLSGVREELDAILITENKKITIDINAVKHRCPLLMSALRESLRHLSIGIITRKVIEDTLVGGYLLKKDSILQMPISVVHQAQAIWGADAATFEPRRFVNQDAPTKDATKKLPNESAYRSFGGGKHLCPGRFFAQNEILAIVSLFVVRYDMEPAHGANWEMPTTFNS
>metaeuk_frast_spis30_Cyp51B|Sep_pis_30_scaffold-12955|-|934|1.102e-277|2|58703|60383|60383[60383]:59517[59517]:867[867]|59488[59464]:58703[58703]:786[762]
MGLLQDVAVAFDAHLGQTATWKLVLSGFVLFFALSVVLNVLRQLLFRGPKTEPPLVFHYVPFIGSTISYGIDPYRFFFSCREKYGDVFTFILLGKKTTVCLGTKGNDFILNGKLRDVNAEEIYSPLTTPVFGKDVVYDCPNSKLMEQKKFVKFGLTSSSLQSYVTLIAEETRQFFAKTNPHKRFASTSGTVDLPPALAELTIYTASRSLQGKEVRDKFDSTFADLYHYLDMGFTPINFMLPWAPLPQNRRRDYAQKKMAETYMSIIKQRRESGDSKSENRELDMIYNLMNCEYKDGKPIPDREIAHMMIALLMAGQHSSSSTSSWILLRLATRPDIQEELVQEQKDVLGVNEDGTIKELSYANLQKLTLLSQVVKETLRIHAPIHSILRAVKSPMPIEG…
>metaeuk_frast_spis30_Cyp51B|Sep_pis_30_scaffold-12526|-|36|2.329e-07|1|17827|18726|18726[18726]:17827[17827]:900[900]
TISLYSWVGEVATMATTTAVYGPANPFKEQKVRDAFHTFEKGMVTMLISPFPQYTAAKYIAKREEVAEAFVPYFADGHHEQGSGLVQTRWQHYANSKVHVTDVARFECGNAIALLVNTIPSVFWMLLLLQSVPGLLSGVREELDAILITENKKITIDINAVKHRCPLLMSALRESLRHLSIGIITRKVIEDTLVGGYLLKKDSILQMPISVVHQAQAIWGADAATFEPRRFVNQDAPTKDATKKLPNESAYRSFGGGKHLCPGRFFAQNEILAIVSLFVVRYDMEPAHGANWEMPTTFNS
>metaeuk_frast_spis4_Cyp51B|Sep_pis_4_scaffold-30|-|933|2.204e-277|2|115990|117670|117670[117670]:116804[116804]:867[867]|116775[116751]:115990[115990]:786[762]
MGLLQDVAVAFDAHLGQTATWKLVLSGFVLFFALSVVLNVLRQLLFRGPKTEPPLVFHYVPFIGSTISYGIDPYRFFFSCREKYGDVFTFILLGKKTTVCLGTKGNDFILNGKLRDVNAEEIYSPLTTPVFGKDVVYDCPNSKLMEQKKFVKFGLTSSSLQSYVTLIAEETRQFFAKTNPHKRFASTSGTVDLPPALAELTIYTASRSLQGKEVRDKFDSTFADLYHYLDMGFTPINFMLPWAPLPQNRRRDYAQKKMAETYMSIIKQRRESGDSKSENRELDMIYNLMNCEYKDGKPIPDREIAHMMIALLMAGQHSSSSTSSWILLRLATRPDIQEELVQEQKDVLGVNEDGTIKELSYANLQKLTLLSQVVKETLRIHAPIHSILRAVKSPMPIEG…
>metaeuk_frast_spis4_Cyp51B|Sep_pis_4_scaffold-2265|+|36|2.329e-07|1|31232|32131|31232[31232]:32131[32131]:900[900]
TISLYSWVGEVATMATTTAVYGPANPFKEQKVRDAFHTFEKGMVTMLISPFPQYTAAKYIAKREEVAEAFVPYFADGHHEQGSGLVQTRWQHYANSKVHVTDVARFECGNAIALLVNTIPSVFWMLLLLQSVPGLLSGVREELDAILITENKKITIDINAVKHRCPLLMSALRESLRHLSIGIITRKVIEDTLVGGYLLKKDSILQMPISVVHQAQAIWGADAATFEPRRFVNQDAPTKDATKKLPNESAYRSFGGGKHLCPGRFFAQNEILAIVSLFVVRYDMEPAHGANWEMPTTFNS
>metaeuk_frast_spis6_Cyp51B|Sep_pis_6_scaffold-5497|-|35|4.658e-07|1|18900|19811|19811[19811]:18900[18900]:912[912]
SVSNTISLYSWVGEVATMATTTAVYGPANPFKEQKVRDAFHTFEKGMVTMLISPFPQYTAAKYIAKREEVAEAFVPYFADGHYEQGSGLVQTRWQHYANSKVHVTDVARFECGNAIALLVNTIPSVFWMLLLLQSVPGLLSGVREELDAILITENKKITIDINAVKHRCPLLMSALRESLRHLSIGIITRKVIEDTLVGGYLLKKDSILQMPISVVHQAQAIWGADAATFEPRRFVNQDAPTKDATKKLPNESAYRSFGGGKHLCPGRFFAQNEILAIVSLFVVRYDMEPAHGANWEMPTTFNS
>metaeuk_frast_spis6_Cyp51B|Sep_pis_6_scaffold-35|-|934|1.102e-277|2|105359|107039|107039[107039]:106173[106173]:867[867]|106144[106120]:105359[105359]:786[762]
MGLLQDVAVAFDAHLGQTATWKLVLSGFVLFFALSVVLNVLRQLLFRGPKTEPPLVFHYVPFIGSTISYGIDPYRFFFSCREKYGDVFTFILLGKKTTVCLGTKGNDFILNGKLRDVNAEEIYSPLTTPVFGKDVVYDCPNSKLMEQKKFVKFGLTSSSLQSYVTLIAEETRQFFAKTNPHKRFASTSGTVDLPPALAELTIYTASRSLQGKEVRDKFDSTFADLYHYLDMGFTPINFMLPWAPLPQNRRRDYAQKKMAETYMSIIKQRRESGDSKSENRELDMIYNLMNCEYKDGKPIPDREIAHMMIALLMAGQHSSSSTSSWILLRLATRPDIQEELVQEQKDVLGVNEDGTIKELSYANLQKLTLLSQVVKETLRIHAPIHSILRAVKSPMPIEG…
>metaeuk_frast_spis7_Cyp51B|Sep_pis_7_scaffold-883|-|36|2.329e-07|1|17729|18628|18628[18628]:17729[17729]:900[900]
TISLYSWVGEVATMATTTAVYGPANPFKEQKVRDAFHTFEKGMVTMLISPFPQYTAAKYIAKREEVAEAFVPYFADGHHEQGSGLVQTRWQHYANSKVHVTDVARFECGNAIALLVNTIPSVFWMLLLLQSVPGLLSGVREELDAILITENKKITIDINAVKHRCPLLMSALRESLRHLSIGIITRKVIEDTLVGGYLLKKDSILQMPISVVHQAQAIWGADAATFEPRRFVNQDAPTKDATKKLPNESAYRSFGGGKHLCPGRFFAQNEILAIVSLFVVRYDMEPAHGANWEMPTTFNS
>metaeuk_frast_spis7_Cyp51B|Sep_pis_7_scaffold-6105|+|934|1.102e-277|2|748|2428|748[748]:1614[1614]:867[867]|1643[1667]:2428[2428]:786[762]
MGLLQDVAVAFDAHLGQTATWKLVLSGFVLFFALSVVLNVLRQLLFRGPKTEPPLVFHYVPFIGSTISYGIDPYRFFFSCREKYGDVFTFILLGKKTTVCLGTKGNDFILNGKLRDVNAEEIYSPLTTPVFGKDVVYDCPNSKLMEQKKFVKFGLTSSSLQSYVTLIAEETRQFFAKTNPHKRFASTSGTVDLPPALAELTIYTASRSLQGKEVRDKFDSTFADLYHYLDMGFTPINFMLPWAPLPQNRRRDYAQKKMAETYMSIIKQRRESGDSKSENRELDMIYNLMNCEYKDGKPIPDREIAHMMIALLMAGQHSSSSTSSWILLRLATRPDIQEELVQEQKDVLGVNEDGTIKELSYANLQKLTLLSQVVKETLRIHAPIHSILRAVKSPMPIEG…
>metaeuk_frast_spis8_Cyp51B|Sep_pis_8_scaffold-67|+|36|2.329e-07|1|66292|67191|66292[66292]:67191[67191]:900[900]
TISLYSWVGEVATMATTTAVYGPANPFKEQKVRDAFHTFEKGMVTMLISPFPQYTAAKYIAKREEVAEAFVPYFADGHHEQGSGLVQTRWQHYANSKVHVTDVARFECGNAIALLVNTIPSVFWMLLLLQSVPGLLSGVREELDAILITENKKITIDINAVKHRCPLLMSALRESLRHLSIGIITRKVIEDTLVGGYLLKKDSILQMPISVVHQAQAIWGADAATFEPRRFVNQDAPTKDATKKLPNESAYRSFGGGKHLCPGRFFAQNEILAIVSLFVVRYDMEPAHGASWEMPTTFNS
>metaeuk_frast_spis8_Cyp51B|Sep_pis_8_scaffold-23|-|942|4.305e-280|2|292065|293744|293744[293744]:292878[292878]:867[867]|292823[292823]:292065[292065]:759[759]
MGLLQDVAVAFDAHLGQTATWKLVLSGFVLFFALSVVLNVLRQLLFRGPKTEPPLVFHYVPFIGSTISYGIDPYRFFFSCREKYGDVFTFILLGKKTTVCLGTKGNDFILNGKLRDVNAEEIYSPLTTPVFGKDVVYDCPNSKLMEQKKFVKFGLTSSSLQSYVTLIAEETRQFFAKTNPHKRFASTSGTVDLPPALAELTIYTASRSLQGKEVRDKFDSTFADLYHYLDMGFTPINFMLPWAPLPQNRRRDYAQKKMAETYMSIIKQRRESGDSKSENRELDMIYNLMCEYKDGKPIPDREIAHMMIALLMAGQHSSSSTSSWILLRLATRPDIQEELVQEQKDVLGVNEDGTIKELSYANLQKLTLLSQVVKETLRIHAPIHSILRAVKSPMPIEGT…
>metaeuk_frast_spis9_Cyp51B|Sep_pis_9_scaffold-35|-|934|1.102e-277|2|224881|226561|226561[226561]:225695[225695]:867[867]|225666[225642]:224881[224881]:786[762]
MGLLQDVAVAFDAHLGQTATWKLVLSGFVLFFALSVVLNVLRQLLFRGPKTEPPLVFHYVPFIGSTISYGIDPYRFFFSCREKYGDVFTFILLGKKTTVCLGTKGNDFILNGKLRDVNAEEIYSPLTTPVFGKDVVYDCPNSKLMEQKKFVKFGLTSSSLQSYVTLIAEETRQFFAKTNPHKRFASTSGTVDLPPALAELTIYTASRSLQGKEVRDKFDSTFADLYHYLDMGFTPINFMLPWAPLPQNRRRDYAQKKMAETYMSIIKQRRESGDSKSENRELDMIYNLMNCEYKDGKPIPDREIAHMMIALLMAGQHSSSSTSSWILLRLATRPDIQEELVQEQKDVLGVNEDGTIKELSYANLQKLTLLSQVVKETLRIHAPIHSILRAVKSPMPIEG…
>metaeuk_frast_spis9_Cyp51B|Sep_pis_9_scaffold-13604|+|35|4.658e-07|1|31534|32445|31534[31534]:32445[32445]:912[912]
SVSNTISLYSWVGEVATMATTTAVYGPANPFKEQKVRDAFHTFEKGMVTMLISPFPQYTAAKYIAKREEVAEAFVPYFADGHYEQGSGLVQTRWQHYANSKVHVTDVARFECGNAIALLVNTIPSVFWMLLLLQSVPGLLSGVREELDAILITENKKITIDINAVKHRCPLLMSALRESLRHLSIGIITRKVIEDTLVGGYLLKKDSILQMPISVVHQAQAIWGADAATFEPRRFVNQDAPTKDATKKLPNESAYRSFGGGKHLCPGRFFAQNEILAIVSLFVVRYDMEPAHGANWEMPTTFNS
>metaeuk_frast_spis1_SdhB|Sep_pis_1_scaffold-60|+|472|1.312e-138|3|85188|86183|85188[85188]:85637[85637]:450[450]|85661[85685]:85810[85810]:150[126]|85857[85866]:86183[86183]:327[318]
RLTTRRFATQIVTRRGMASVVDTARNATNAPGVVSEATSASTAPKPASESKTIQDPTADKNAKIKTFQIYRWNPDEPQSKPKMQSYTLDLNKTGPMMLDALIRIKNEVDPTLTFRRSCREGICGSCAMNIDGVNTLACLCRSFVSEDATEESRIYPLPHTYVVKDLVPDLTQFYKQYKSIKPYLQRDALPEDGKEVRQSKEDRRKLDGLYECILCACCSTSCPSYWWNSEEYLGPAVLMQSYRWIADSRDQRAEQRKDALNNSMSLYRCHTILNCSRTCPKGLNPALAIAEIKKAMAF
>metaeuk_frast_spis10_SdhB|Sep_pis_10_scaffold-11887|+|467|4.2e-137|3|7516|8511|7516[7516]:7965[7965]:450[450]|7989[8013]:8138[8138]:150[126]|8185[8194]:8511[8511]:327[318]
RLTTRRFAAQIVTRRGMASVVDTARNATNAPGVVSEATSASTAPKPASESKTIQDPTADKNAKIKTFQIYRWNPDEPQSKPKMQSYTLDLNKTGPMMLDALIRIKNEVDPTLTFRRSCREGICGSCAMNIDGVNTLACLCRSFVSEDATEESRIYPLPHTYVVKDLVPDLTQFYKQYKSIKPYLQRDALPEDGKEVRQSKEDRRKLDGLYECILCACCSTSCPSYWWNSEEYLGPAVLMQSYRWIADSRDQRAEQRKDALNNSMSLYRCRTILNCSRTCPKGLNPALAIAEIKKAMAF
>metaeuk_frast_spis11_SdhB|Sep_pis_11_scaffold-38|+|467|4.2e-137|3|7712|8707|7712[7712]:8161[8161]:450[450]|8185[8209]:8334[8334]:150[126]|8381[8390]:8707[8707]:327[318]
RLTTRRFAAQIVTRRGMASVVDTARNATNAPGVVSEATSASTAPKPASESKTIQDPTADKNAKIKTFQIYRWNPDEPQSKPKMQSYTLDLNKTGPMMLDALIRIKNEVDPTLTFRRSCREGICGSCAMNIDGVNTLACLCRSFVSEDATEESRIYPLPHTYVVKDLVPDLTQFYKQYKSIKPYLQRDALPEDGKEVRQSKEDRRKLDGLYECILCACCSTSCPSYWWNSEEYLGPAVLMQSYRWIADSRDQRAEQRKDALNNSMSLYRCRTILNCSRTCPKGLNPALAIAEIKKAMAF
>metaeuk_frast_spis11_SdhB|Sep_pis_11_scaffold-15735|+|225|2.968e-64|1|0|485|0[0]:485[485]:486[486]
RYDPDSNANPRLDSYEIDLDNCGPMVLDALLKIKNEIDSTLTFRRSCREGICGSCAMNIDGTNTLACLKPIEDIKGEAAIYPLPHMPVVKDLIPDLTLPYAQLASIKPWMQTQTAPPPDGERLQSPEEREKLDGLWECILCFCCQTSCPSYWWNGDRYLGPS
>metaeuk_frast_spis12_SdhB|Sep_pis_12_scaffold-8590|+|467|4.2e-137|3|7673|8668|7673[7673]:8122[8122]:450[450]|8146[8170]:8295[8295]:150[126]|8342[8351]:8668[8668]:327[318]
RLTTRRFAAQIVTRRGMASVVDTARNATNAPGVVSEATSASTAPKPASESKTIQDPTADKNAKIKTFQIYRWNPDEPQSKPKMQSYTLDLNKTGPMMLDALIRIKNEVDPTLTFRRSCREGICGSCAMNIDGVNTLACLCRSFVSEDATEESRIYPLPHTYVVKDLVPDLTQFYKQYKSIKPYLQRDALPEDGKEVRQSKEDRRKLDGLYECILCACCSTSCPSYWWNSEEYLGPAVLMQSYRWIADSRDQRAEQRKDALNNSMSLYRCRTILNCSRTCPKGLNPALAIAEIKKAMAF
>metaeuk_frast_spis13_SdhB|Sep_pis_13_scaffold-25|+|467|4.2e-137|3|85073|86068|85073[85073]:85522[85522]:450[450]|85546[85570]:85695[85695]:150[126]|85742[85751]:86068[86068]:327[318]
RLTTRRFATQIVTRRGMASVVDAARNATNAPGVVSEATSASTAPKPASESKTIQDPTADKNAKIKTFQIYRWNPDEPQSKPKMQSYTLDLNKTGPMMLDALIRIKNEVDPTLTFRRSCREGICGSCAMNIDGVNTLACLCRSFVSEDATEESRIYPLPHTYVVKDLVPDLTQFYKQYKSIKPYLQRDALPEDGKEVRQSKEDRRKLDGLYECILCACCSTSCPSYWWNSEEYLGPAVLMQSYRWIADSRDQRAEQRKDALNNSMSLYRCRTILNCSRTCPKGLNPALAIAEIKKAMAF
>metaeuk_frast_spis14_SdhB|Sep_pis_14_scaffold-26|-|467|4.2e-137|3|104355|105350|105350[105350]:104901[104901]:450[450]|104877[104853]:104728[104728]:150[126]|104681[104672]:104355[104355]:327[318]
RLTTRRFATQIVTRRGMASVVDTARNATNAPGVVSEATSASTAPKPASESKTIQDPTADKNAKIKTFQIYRWNPDEPQSKPKMQSYTLDLNKTGPMMLDALIRIKNEVDPTLTFRRSCREGICGSCAMNIDGVNTLACLCRSFVSEDATEESRIYPLPHTYVVKDLVPDLTQFYKQYKSIKPYLQRDALPEDGKEVRQSKEDRRKLDGLYECILCACCSTSCPSYWWNSEEYLGPAVLMQSYRWIADSRDQRAEQRKDALNNSMSLYRCRTILNCSRTCPKGLNPALAIAEIKKAMAF
>metaeuk_frast_spis14_SdhB|Sep_pis_14_scaffold-8672|-|265|2.699e-76|1|1|666|666[666]:1[1]:666[666]
EFALPANSRVQPGKVHKASGAKNVKVFKIYRYDPDSNANPRLDSYEIDLDNCGPMVLDALLKIKNEIDSTLTFRRSCREGICGSCAMNIDGTNTLACLKPIEDIKGEAAIYPLPHMPVVKDLIPDLTLPYAQLASIKPWMQTQTAPPPDDERLQSPEEREKLDGLWECILCFCCQTSCPSYWWNGDRYLGPSVLLQAARWILDSRDEMTGERLDDLEDPFKL
>metaeuk_frast_spis15_SdhB|Sep_pis_15_scaffold-10|-|467|4.2e-137|3|236440|237435|237435[237435]:236986[236986]:450[450]|236962[236938]:236813[236813]:150[126]|236766[236757]:236440[236440]:327[318]
RLTTRRFATQIVTRRGMASVVDTARNATNAPGVVSEATSASTAPKPASESKTIQDPTADKNAKIKTFQIYRWNPDEPQSKPKMQSYTLDLNKTGPMMLDALIRIKNEVDPTLTFRRSCREGICGSCAMNIDGVNTLACLCRSFVSEDATEESRIYPLPHTYVVKDLVPDLTQFYKQYKSIKPYLQRDALPEDGKEVRQSKEDRRKLDGLYECILCACCSTSCPSYWWNSEEYLGPAVLMQSYRWIADSRDQRAEQRKDALNNSMSLYRCRTILNCSRTCPKGLNPALAIAEIKKAMAF
>metaeuk_frast_spis16_SdhB|Sep_pis_16_scaffold-12484|-|467|4.2e-137|3|65409|66404|66404[66404]:65955[65955]:450[450]|65931[65907]:65782[65782]:150[126]|65735[65726]:65409[65409]:327[318]
RLTTRRFAAQIVTRRGMASVVDTARNATNAPGVVSEATSASTAPKPASESKTIQDPTADKNAKIKTFQIYRWNPDEPQSKPKMQSYTLDLNKTGPMMLDALIRIKNEVDPTLTFRRSCREGICGSCAMNIDGVNTLACLCRSFVSEDATEESRIYPLPHTYVVKDLVPDLTQFYKQYKSIKPYLQRDALPEDGKEVRQSKEDRRKLDGLYECILCACCSTSCPSYWWNSEEYLGPAVLMQSYRWIADSRDQRAEQRKDALNNSMSLYRCRTILNCSRTCPKGLNPALAIAEIKKAMAF
>metaeuk_frast_spis18_SdhB|Sep_pis_18_scaffold-7507|-|467|4.2e-137|3|6413|7408|7408[7408]:6959[6959]:450[450]|6935[6911]:6786[6786]:150[126]|6739[6730]:6413[6413]:327[318]
RLTTRRFAAQIVTRRGMASVVDTARNATNAPGVVSEATSASTAPKPASESKTIQDPTADKNAKIKTFQIYRWNPDEPQSKPKMQSYTLDLNKTGPMMLDALIRIKNEVDPTLTFRRSCREGICGSCAMNIDGVNTLACLCRSFVSEDATEESRIYPLPHTYVVKDLVPDLTQFYKQYKSIKPYLQRDALPEDGKEVRQSKEDRRKLDGLYECILCACCSTSCPSYWWNSEEYLGPAVLMQSYRWIADSRDQRAEQRKDALNNSMSLYRCRTILNCSRTCPKGLNPALAIAEIKKAMAF
>metaeuk_frast_spis19_SdhB|Sep_pis_19_scaffold-54|-|467|4.2e-137|3|244442|245437|245437[245437]:244988[244988]:450[450]|244964[244940]:244815[244815]:150[126]|244768[244759]:244442[244442]:327[318]
RLTTRRFATQIVTRRGMASVVDTARNATNAPGVVSEATSASTAPKPASESKTIQDPTADKNAKIKTFQIYRWNPDEPQSKPKMQSYTLDLNKTGPMMLDALIRIKNEVDPTLTFRRSCREGICGSCAMNIDGVNTLACLCRSFVSEDATEESRIYPLPHTYVVKDLVPDLTQFYKQYKSIKPYLQRDALPEDGKEVRQSKEDRRKLDGLYECILCACCSTSCPSYWWNSEEYLGPAVLMQSYRWIADSRDQRAEQRKDALNNSMSLYRCRTILNCSRTCPKGLNPALAIAEIKKAMAF
>metaeuk_frast_spis2_SdhB|Sep_pis_2_scaffold-51|+|472|1.312e-138|3|84392|85387|84392[84392]:84841[84841]:450[450]|84865[84889]:85014[85014]:150[126]|85061[85070]:85387[85387]:327[318]
RLTTRRFATQIVTRRGMASVVDTARNATNAPGVVSEATSASTAPKPASESKTIQDPTADKNAKIKTFQIYRWNPDEPQSKPKMQSYTLDLNKTGPMMLDALIRIKNEVDPTLTFRRSCREGICGSCAMNIDGVNTLACLCRSFVSEDATEESRIYPLPHTYVVKDLVPDLTQFYKQYKSIKPYLQRDALPEDGKEVRQSKEDRRKLDGLYECILCACCSTSCPSYWWNSEEYLGPAVLMQSYRWIADSRDQRAEQRKDALNNSMSLYRCHTILNCSRTCPKGLNPALAIAEIKKAMAF
>metaeuk_frast_spis20_SdhB|Sep_pis_20_scaffold-22|+|467|4.2e-137|3|7885|8880|7885[7885]:8334[8334]:450[450]|8358[8382]:8507[8507]:150[126]|8554[8563]:8880[8880]:327[318]
RLTTRRFAAQIVTRRGMASVVDTARNATNAPGVVSEATSASTAPKPASESKTIQDPTADKNAKIKTFQIYRWNPDEPQSKPKMQSYTLDLNKTGPMMLDALIRIKNEVDPTLTFRRSCREGICGSCAMNIDGVNTLACLCRSFVSEDATEESRIYPLPHTYVVKDLVPDLTQFYKQYKSIKPYLQRDALPEDGKEVRQSKEDRRKLDGLYECILCACCSTSCPSYWWNSEEYLGPAVLMQSYRWIADSRDQRAEQRKDALNNSMSLYRCRTILNCSRTCPKGLNPALAIAEIKKAMAF
>metaeuk_frast_spis21_SdhB|Sep_pis_21_scaffold-7754|-|472|1.312e-138|3|6302|7297|7297[7297]:6848[6848]:450[450]|6824[6800]:6675[6675]:150[126]|6628[6619]:6302[6302]:327[318]
RLTTRRFATQIVTRRGMASVVDTARNATHAPGVVSEATSASTAPKPASESKTIQDPTADKNAKIKTFQIYRWNPDEPQSKPKMQSYTLDLNKTGPMMLDALIRIKNEVDPTLTFRRSCREGICGSCAMNIDGVNTLACLCRSFVSEDATEESRIYPLPHTYVVKDLVPDLTQFYKQYKSIKPYLQRDALPEDGKEVRQSKEDRRKLDGLYECILCACCSTSCPSYWWNSEEYLGPAVLMQSYRWIADSRDQRAEQRKDALNNSMSLYRCHTILNCSRTCPKGLNPALAIAEIKKAMAF
>metaeuk_frast_spis22_SdhB|Sep_pis_22_scaffold-53|+|472|1.312e-138|3|85803|86798|85803[85803]:86252[86252]:450[450]|86276[86300]:86425[86425]:150[126]|86472[86481]:86798[86798]:327[318]
RLTTRRFATQIVTRRGMASVVDTARNATNAPGVVSEATSASTAPKPASESKTIQDPTADKNAKIKTFQIYRWNPDEPQSKPKMQSYTLDLNKTGPMMLDALIRIKNEVDPTLTFRRSCREGICGSCAMNIDGVNTLACLCRSFVSEDATEESRIYPLPHTYVVKDLVPDLTQFYKQYKSIKPYLQRDALPEDGKEVRQSKEDRRKLDGLYECILCACCSTSCPSYWWNSEEYLGPAVLMQSYRWIADSRDQRAEQRKDALNNSMSLYRCHTILNCSRTCPKGLNPALAIAEIKKAMAF
>metaeuk_frast_spis23_SdhB|Sep_pis_23_scaffold-24|+|472|1.312e-138|3|86988|87983|86988[86988]:87437[87437]:450[450]|87461[87485]:87610[87610]:150[126]|87657[87666]:87983[87983]:327[318]
RLTTRRFATQIVTRRGMASVVDTARNATNAPGVVSEATSASTAPKPASESKTIQDPTADKNAKIKTFQIYRWNPDEPQSKPKMQSYTLDLNKTGPMMLDALIRIKNEVDPTLTFRRSCREGICGSCAMNIDGVNTLACLCRSFVSEDATEESRIYPLPHTYVVKDLVPDLTQFYKQYKSIKPYLQRDALPEDGKEVRQSKEDRRKLDGLYECILCACCSTSCPSYWWNSEEYLGPAVLMQSYRWIADSRDQRAEQRKDALNNSMSLYRCHTILNCSRTCPKGLNPALAIAEIKKAMAF
>metaeuk_frast_spis24_SdhB|Sep_pis_24_scaffold-24|-|472|1.312e-138|3|98574|99569|99569[99569]:99120[99120]:450[450]|99096[99072]:98947[98947]:150[126]|98900[98891]:98574[98574]:327[318]
RLTTRRFATQIVTRRGMASVVDTARNATNAPGVVSEATSASTAPKPASESKTIQDPTADKNAKIKTFQIYRWNPDEPQSKPKMQSYTLDLNKTGPMMLDALIRIKNEVDPTLTFRRSCREGICGSCAMNIDGVNTLACLCRSFVSEDATEESRIYPLPHTYVVKDLVPDLTQFYKQYKSIKPYLQRDALPEDGKEVRQSKEDRRKLDGLYECILCACCSTSCPSYWWNSEEYLGPAVLMQSYRWIADSRDQRAEQRKDALNNSMSLYRCHTILNCSRTCPKGLNPALAIAEIKKAMAF
>metaeuk_frast_spis25_SdhB|Sep_pis_25_scaffold-24|-|472|1.312e-138|3|98574|99569|99569[99569]:99120[99120]:450[450]|99096[99072]:98947[98947]:150[126]|98900[98891]:98574[98574]:327[318]
RLTTRRFATQIVTRRGMASVVDTARNATNAPGVVSEATSASTAPKPASESKTIQDPTADKNAKIKTFQIYRWNPDEPQSKPKMQSYTLDLNKTGPMMLDALIRIKNEVDPTLTFRRSCREGICGSCAMNIDGVNTLACLCRSFVSEDATEESRIYPLPHTYVVKDLVPDLTQFYKQYKSIKPYLQRDALPEDGKEVRQSKEDRRKLDGLYECILCACCSTSCPSYWWNSEEYLGPAVLMQSYRWIADSRDQRAEQRKDALNNSMSLYRCHTILNCSRTCPKGLNPALAIAEIKKAMAF
>metaeuk_frast_spis26_SdhB|Sep_pis_26_scaffold-20966|-|472|1.312e-138|3|6302|7297|7297[7297]:6848[6848]:450[450]|6824[6800]:6675[6675]:150[126]|6628[6619]:6302[6302]:327[318]
RLTTRRFATQIVTRRGMASVVDTARNATHAPGVVSEATSASTAPKPASESKTIQDPTADKNAKIKTFQIYRWNPDEPQSKPKMQSYTLDLNKTGPMMLDALIRIKNEVDPTLTFRRSCREGICGSCAMNIDGVNTLACLCRSFVSEDATEESRIYPLPHTYVVKDLVPDLTQFYKQYKSIKPYLQRDALPEDGKEVRQSKEDRRKLDGLYECILCACCSTSCPSYWWNSEEYLGPAVLMQSYRWIADSRDQRAEQRKDALNNSMSLYRCHTILNCSRTCPKGLNPALAIAEIKKAMAF
>metaeuk_frast_spis26_SdhB|Sep_pis_26_scaffold-15923|-|398|2.479e-116|5|35318|36901|36901[36901]:36770[36770]:132[132]|36569[36566]:36390[36390]:180[177]|36067[36067]:35801[35801]:267[267]|35639[35639]:35559[35559]:81[81]|35401[35380]:35318[35318]:84[63]
QAVPTEKPALNKQFKIYRWNPDEPAKKPELQTYNINLNECGPMVLDALIKIKNEIDPTLTFRRSCREGICGSCAMNIDGQNTLACLCRIDRSPKDSKIYPLPHVYVVKDLVPDLTLFYKQYKSIEPYLQNDNPPAEGEFLQSQEDRRKLDGMYECILCACCSTSCPSYWWNQDEYLGPATLMQAYRWIADSRDSYGAQRKEKLQNELSLYRCHTIFNCTRTCPKGLNPAAAIAKIKLELA
>metaeuk_frast_spis27_SdhB|Sep_pis_27_scaffold-14039|+|472|1.312e-138|3|2422|3417|2422[2422]:2871[2871]:450[450]|2895[2919]:3044[3044]:150[126]|3091[3100]:3417[3417]:327[318]
RLTTRRFATQIVTRRGMASVVDTARNATHAPGVVSEATSASTAPKPASESKTIQDPTADKNAKIKTFQIYRWNPDEPQSKPKMQSYTLDLNKTGPMMLDALIRIKNEVDPTLTFRRSCREGICGSCAMNIDGVNTLACLCRSFVSEDATEESRIYPLPHTYVVKDLVPDLTQFYKQYKSIKPYLQRDALPEDGKEVRQSKEDRRKLDGLYECILCACCSTSCPSYWWNSEEYLGPAVLMQSYRWIADSRDQRAEQRKDALNNSMSLYRCHTILNCSRTCPKGLNPALAIAEIKKAMAF
>metaeuk_frast_spis28_SdhB|Sep_pis_28_scaffold-53|+|472|1.312e-138|3|87314|88309|87314[87314]:87763[87763]:450[450]|87787[87811]:87936[87936]:150[126]|87983[87992]:88309[88309]:327[318]
RLTTRRFATQIVTRRGMASVVDTARNATNAPGVVSEATSASTAPKPASESKTIQDPTADKNAKIKTFQIYRWNPDEPQSKPKMQSYTLDLNKTGPMMLDALIRIKNEVDPTLTFRRSCREGICGSCAMNIDGVNTLACLCRSFVSEDATEESRIYPLPHTYVVKDLVPDLTQFYKQYKSIKPYLQRDALPEDGKEVRQSKEDRRKLDGLYECILCACCSTSCPSYWWNSEEYLGPAVLMQSYRWIADSRDQRAEQRKDALNNSMSLYRCHTILNCSRTCPKGLNPALAIAEIKKAMAF
>metaeuk_frast_spis3_SdhB|Sep_pis_3_scaffold-11565|+|467|4.2e-137|3|8573|9568|8573[8573]:9022[9022]:450[450]|9046[9070]:9195[9195]:150[126]|9242[9251]:9568[9568]:327[318]
RLTTRRFAAQIVTRRGMASVVDTARNATNAPGVVSEATSASTAPKPASESKTIQDPTADKNAKIKTFQIYRWNPDEPQSKPKMQSYTLDLNKTGPMMLDALIRIKNEVDPTLTFRRSCREGICGSCAMNIDGVNTLACLCRSFVSEDATEESRIYPLPHTYVVKDLVPDLTQFYKQYKSIKPYLQRDALPEDGKEVRQSKEDRRKLDGLYECILCACCSTSCPSYWWNSEEYLGPAVLMQSYRWIADSRDQRAEQRKDALNNSMSLYRCRTILNCSRTCPKGLNPALAIAEIKKAMAF
>metaeuk_frast_spis30_SdhB|Sep_pis_30_scaffold-19|-|472|1.312e-138|3|97428|98423|98423[98423]:97974[97974]:450[450]|97950[97926]:97801[97801]:150[126]|97754[97745]:97428[97428]:327[318]
RLTTRRFATQIVTRRGMASVVDTARNATNAPGVVSEATSASTAPKPASESKTIQDPTADKNAKIKTFQIYRWNPDEPQSKPKMQSYTLDLNKTGPMMLDALIRIKNEVDPTLTFRRSCREGICGSCAMNIDGVNTLACLCRSFVSEDATEESRIYPLPHTYVVKDLVPDLTQFYKQYKSIKPYLQRDALPEDGKEVRQSKEDRRKLDGLYECILCACCSTSCPSYWWNSEEYLGPAVLMQSYRWIADSRDQRAEQRKDALNNSMSLYRCHTILNCSRTCPKGLNPALAIAEIKKAMAF
>metaeuk_frast_spis4_SdhB|Sep_pis_4_scaffold-5959|-|472|1.312e-138|3|19410|20405|20405[20405]:19956[19956]:450[450]|19932[19908]:19783[19783]:150[126]|19736[19727]:19410[19410]:327[318]
RLTTRRFATQIVTRRGMASVVDTARNATNAPGVVSEATSASTAPKPASESKTIQDPTADKNAKIKTFQIYRWNPDEPQSKPKMQSYTLDLNKTGPMMLDALIRIKNEVDPTLTFRRSCREGICGSCAMNIDGVNTLACLCRSFVSEDATEESRIYPLPHTYVVKDLVPDLTQFYKQYKSIKPYLQRDALPEDGKEVRQSKEDRRKLDGLYECILCACCSTSCPSYWWNSEEYLGPAVLMQSYRWIADSRDQRAEQRKDALNNSMSLYRCHTILNCSRTCPKGLNPALAIAEIKKAMAF
>metaeuk_frast_spis6_SdhB|Sep_pis_6_scaffold-15201|+|472|1.312e-138|3|440|1435|440[440]:889[889]:450[450]|913[937]:1062[1062]:150[126]|1109[1118]:1435[1435]:327[318]
RLTTRRFATQIVTRRGMASVVDTARNATHAPGVVSEATSASTAPKPASESKTIQDPTADKNAKIKTFQIYRWNPDEPQSKPKMQSYTLDLNKTGPMMLDALIRIKNEVDPTLTFRRSCREGICGSCAMNIDGVNTLACLCRSFVSEDATEESRIYPLPHTYVVKDLVPDLTQFYKQYKSIKPYLQRDALPEDGKEVRQSKEDRRKLDGLYECILCACCSTSCPSYWWNSEEYLGPAVLMQSYRWIADSRDQRAEQRKDALNNSMSLYRCHTILNCSRTCPKGLNPALAIAEIKKAMAF
>metaeuk_frast_spis7_SdhB|Sep_pis_7_scaffold-7212|+|472|1.312e-138|3|730|1725|730[730]:1179[1179]:450[450]|1203[1227]:1352[1352]:150[126]|1399[1408]:1725[1725]:327[318]
RLTTRRFATQIVTRRGMASVVDTARNATHAPGVVSEATSASTAPKPASESKTIQDPTADKNAKIKTFQIYRWNPDEPQSKPKMQSYTLDLNKTGPMMLDALIRIKNEVDPTLTFRRSCREGICGSCAMNIDGVNTLACLCRSFVSEDATEESRIYPLPHTYVVKDLVPDLTQFYKQYKSIKPYLQRDALPEDGKEVRQSKEDRRKLDGLYECILCACCSTSCPSYWWNSEEYLGPAVLMQSYRWIADSRDQRAEQRKDALNNSMSLYRCHTILNCSRTCPKGLNPALAIAEIKKAMAF
>metaeuk_frast_spis8_SdhB|Sep_pis_8_scaffold-22|+|471|2.625e-138|3|269509|270505|269509[269509]:269958[269958]:450[450]|269982[270006]:270131[270131]:150[126]|270179[270188]:270505[270505]:327[318]
RLTTRRFATQIVTRRGMASVVDTARNATNAPGVVSEATSASTAPKPASESKTIQDPTADKNAKIKTFQIYRWNPDEPQSKPKMQSYTLDLNKTGPMMLDALIRIKNEVDPTLTFRRSCREGICGSCAMNIDGVNTLACLCRSFVSEDATEESRIYPLPHTYVVKDLVPDLTQFYKQYKSIKPYLQRDALPEDGKEVRQSKEDRRKLDGLYECILCACCSTSCPSYWWNSEEYLGPAVLMQSYRWIADSRDQRAEQRKDALNNSMSLYRCHTILNCSRTCPKGLNPALAIAEIKKAMAF
>metaeuk_frast_spis9_SdhB|Sep_pis_9_scaffold-6732|-|472|1.312e-138|3|6304|7299|7299[7299]:6850[6850]:450[450]|6826[6802]:6677[6677]:150[126]|6630[6621]:6304[6304]:327[318]
RLTTRRFATQIVTRRGMASVVDTARNATHAPGVVSEATSASTAPKPASESKTIQDPTADKNAKIKTFQIYRWNPDEPQSKPKMQSYTLDLNKTGPMMLDALIRIKNEVDPTLTFRRSCREGICGSCAMNIDGVNTLACLCRSFVSEDATEESRIYPLPHTYVVKDLVPDLTQFYKQYKSIKPYLQRDALPEDGKEVRQSKEDRRKLDGLYECILCACCSTSCPSYWWNSEEYLGPAVLMQSYRWIADSRDQRAEQRKDALNNSMSLYRCHTILNCSRTCPKGLNPALAIAEIKKAMAF
>metaeuk_frast_spis1_SdhC|Sep_pis_1_scaffold-42|+|158|4.38e-44|1|17550|17942|17550[17550]:17942[17942]:393[393]
QILAKQRLNRPVAPHLAIYRPQITWYLSALNRITGCAVSGVFYAYGALYLVAPYLGWHVETAVLAASFAAWPVLLQVAAKFTVAWPFLFHCYNGVRHLVWDTASMITNNKVKQTGWFVLGLTTLSSLALAF
>metaeuk_frast_spis10_SdhC|Sep_pis_10_scaffold-8163|-|156|1.752e-43|1|68679|69071|69071[69071]:68679[68679]:393[393]
QILAKQRLNRPVAPHLAIYRPQITWYLSALKRITGCAVSGVFYAYGALYLVAPYLGWHVETAVLAASFAAWPVLLQVAAKFTVAWPFLFHCYNGVRHLVWDTASMITNNKVKQTGWFVLGLTTLSSLALAF
>metaeuk_frast_spis11_SdhC|Sep_pis_11_scaffold-16|-|158|4.38e-44|1|179968|180360|180360[180360]:179968[179968]:393[393]
QILAKQRLNRPVAPHLAIYRPQITWYLSALNRITGCAVSGVFYAYGALYLVAPYLGWHVETAVLAASFAAWPVLLQVAAKFTVAWPFLFHCYNGVRHLVWDTASMITNNKVKQTGWFVLGLTTLSSLALAF
>metaeuk_frast_spis12_SdhC|Sep_pis_12_scaffold-10106|-|158|4.38e-44|1|16566|16958|16958[16958]:16566[16566]:393[393]
QILAKQRLNRPVAPHLAIYRPQITWYLSALNRITGCAVSGVFYAYGALYLVAPYLGWHVETAVLAASFAAWPVLLQVAAKFTVAWPFLFHCYNGVRHLVWDTASMITNNKVKQTGWFVLGLTTLSSLALAF
>metaeuk_frast_spis13_SdhC|Sep_pis_13_scaffold-20|+|158|4.38e-44|1|636288|636680|636288[636288]:636680[636680]:393[393]
QILAKQRLNRPVAPHLAIYRPQITWYLSALNRITGCAVSGVFYAYGALYLVAPYLGWHVETAVLAASFAAWPVLLQVAAKFTVAWPFLFHCYNGVRHLVWDTASMITNNKVKQTGWFVLGLTTLSSLALAF
>metaeuk_frast_spis14_SdhC|Sep_pis_14_scaffold-20|+|158|4.38e-44|1|18041|18433|18041[18041]:18433[18433]:393[393]
QILAKQRLNRPVAPHLAIYRPQITWYLSALNRITGCAVSGVFYAYGALYLVAPYLGWHVETAVLAASFAAWPVLLQVAAKFTVAWPFLFHCYNGVRHLVWDTASMITNNKVKQTGWFVLGLTTLSSLALAF
>metaeuk_frast_spis15_SdhC|Sep_pis_15_scaffold-21|+|159|2.19e-44|1|22121|22513|22121[22121]:22513[22513]:393[393]
QILAKQRLNRPVAPHLAIYRPQITWYLSALNRITGCAVSGVFYAYGALYLVAPYLGWHVETAVLAASFAAWPVLVQVAAKFTVAWPFLFHCYNGVRHLVWDTASMITNNKVKQTGWFVLGLTTLSSLALAF
>metaeuk_frast_spis16_SdhC|Sep_pis_16_scaffold-18|+|158|4.38e-44|1|16346|16738|16346[16346]:16738[16738]:393[393]
QILAKQRLNRPVAPHLAIYRPQITWYLSALNRITGCAVSGVFYAYGALYLVAPYLGWHVETAVLAASFAAWPVLLQVAAKFTVAWPFLFHCYNGVRHLVWDTASMITNNKVKQTGWFVLGLTTLSSLALAF
>metaeuk_frast_spis18_SdhC|Sep_pis_18_scaffold-13|+|158|4.38e-44|1|9570|9962|9570[9570]:9962[9962]:393[393]
QILAKQRLNRPVAPHLAIYRPQITWYLSALNRITGCAVSGVFYAYGALYLVAPYLGWHVETAVLAASFAAWPVLLQVAAKFTVAWPFLFHCYNGVRHLVWDTASMITNNKVKQTGWFVLGLTTLSSLALAF
>metaeuk_frast_spis19_SdhC|Sep_pis_19_scaffold-7452|+|158|4.38e-44|1|7820|8212|7820[7820]:8212[8212]:393[393]
QILAKQRLNRPVAPHLAIYRPQITWYLSALNRITGCAVSGVFYAYGALYLVAPYLGWHVETAVLAASFAAWPVLLQVAAKFTVAWPFLFHCYNGVRHLVWDTASMITNNKVKQTGWFVLGLTTLSSLALAF
>metaeuk_frast_spis2_SdhC|Sep_pis_2_scaffold-1838|+|158|4.38e-44|1|13773|14165|13773[13773]:14165[14165]:393[393]
QILAKQRLNRPVAPHLAIYRPQITWYLSALNRITGCAVSGVFYAYGALYLVAPYLGWHVETAVLAASFAAWPVLLQVAAKFTVAWPFLFHCYNGVRHLVWDTASMITNNKVKQTGWFVLGLTTLSSLALAF
>metaeuk_frast_spis20_SdhC|Sep_pis_20_scaffold-180|+|158|4.38e-44|1|35991|36383|35991[35991]:36383[36383]:393[393]
QILAKQRLNRPVAPHLAIYRPQITWYLSALNRITGCAVSGVFYAYGALYLVAPYLGWHVETAVLAASFAAWPVLLQVAAKFTVAWPFLFHCYNGVRHLVWDTASMITNNKVKQTGWFVLGLTTLSSLALAF
>metaeuk_frast_spis21_SdhC|Sep_pis_21_scaffold-13589|+|158|4.38e-44|1|47111|47503|47111[47111]:47503[47503]:393[393]
QILAKQRLNRPVAPHLAIYRPQITWYLSALNRITGCAVSGVFYAYGALYLVAPYLGWHVETAVLAASFAAWPVLLQVAAKFTVAWPFLFHRYNGVRHLVWDTASMITNNKVKQTGWFVLGLTTLSSLALAF
>metaeuk_frast_spis22_SdhC|Sep_pis_22_scaffold-18|-|158|4.38e-44|1|179064|179456|179456[179456]:179064[179064]:393[393]
QILAKQRLNRPVAPHLAIYRPQITWYLSALNRITGCAVSGVFYAYGALYLVAPYLGWHVETAVLAASFAAWPVLLQVAAKFTVAWPFLFHRYNGVRHLVWDTASMITNNKVKQTGWFVLGLTTLSSLALAF
>metaeuk_frast_spis23_SdhC|Sep_pis_23_scaffold-4595|-|155|3.504e-43|1|23744|24136|24136[24136]:23744[23744]:393[393]
QILAKQRLNRPVAPHLAIYRPQITWYLSALNRITGCAVSGVFYAYGALYLVAPYLGWHVETAVLAASFAAWPVLLQVAAKFTVAWPFLFRCYNGVRHLVWDTASMITNNKVKQTGWFVLGLTTLSSLALAF
>metaeuk_frast_spis24_SdhC|Sep_pis_24_scaffold-1035|+|155|3.504e-43|1|54616|55008|54616[54616]:55008[55008]:393[393]
QILAKQRLNRPVAPHLAIYRPQITWYLSALNRITGCAVSGVFYAYGALYLVAPYLGWHVETAVLAASFAAWPVLLQVAAKFTVAWPFLFRCYNGVRHLVWDTASMITNNKVKQTGWFVLGLTTLSSLALAF
>metaeuk_frast_spis25_SdhC|Sep_pis_25_scaffold-4537|+|155|3.504e-43|1|54616|55008|54616[54616]:55008[55008]:393[393]
QILAKQRLNRPVAPHLAIYRPQITWYLSALNRITGCAVSGVFYAYGALYLVAPYLGWHVETAVLAASFAAWPVLLQVAAKFTVAWPFLFRCYNGVRHLVWDTASMITNNKVKQTGWFVLGLTTLSSLALAF
>metaeuk_frast_spis26_SdhC|Sep_pis_26_scaffold-14526|-|155|3.504e-43|1|23886|24278|24278[24278]:23886[23886]:393[393]
QILAKQRLNRPVAPHLAIYRPQITWYLSALNRITGCAVSGVFYAYGALYLVAPYLGWHVETAVLAASFAAWPVLLQVAAKFTVAWPFLFRCYNGVRHLVWDTASMITNNKVKQTGWFVLGLTTLSSLALAF
>metaeuk_frast_spis27_SdhC|Sep_pis_27_scaffold-6266|+|155|3.504e-43|1|54615|55007|54615[54615]:55007[55007]:393[393]
QILAKQRLNRPVAPHLAIYRPQITWYLSALNRITGCAVSGVFYAYGALYLVAPYLGWHVETAVLAASFAAWPVLLQVAAKFTVAWPFLFRCYNGVRHLVWDTASMITNNKVKQTGWFVLGLTTLSSLALAF
>metaeuk_frast_spis28_SdhC|Sep_pis_28_scaffold-14557|-|158|4.38e-44|1|24265|24657|24657[24657]:24265[24265]:393[393]
QILAKQRLNRPVAPHLAIYRPQITWYLSALNRITGCAVSGVFYAYGALYLVAPYLGWHVETAVLAASFAAWPVLLQVAAKFTVAWPFLFHRYNGVRHLVWDTASMITNNKVKQTGWFVLGLTTLSSLALAF
>metaeuk_frast_spis3_SdhC|Sep_pis_3_scaffold-18|+|158|4.38e-44|1|31398|31790|31398[31398]:31790[31790]:393[393]
QILAKQRLNRPVAPHLAIYRPQITWYLSALNRITGCAVSGVFYAYGALYLVAPYLGWHVETAVLAASFAAWPVLLQVAAKFTVAWPFLFHCYNGVRHLVWDTASMITNNKVKQTGWFVLGLTTLSSLALAF
>metaeuk_frast_spis30_SdhC|Sep_pis_30_scaffold-10625|+|155|3.504e-43|1|54752|55144|54752[54752]:55144[55144]:393[393]
QILAKQRLNRPVAPHLAIYRPQITWYLSALNRITGCAVSGVFYAYGALYLVAPYLGWHVETAVLAASFAAWPVLLQVAAKFTVAWPFLFRCYNGVRHLVWDTASMITNNKVKQTGWFVLGLTTLSSLALAF
>metaeuk_frast_spis4_SdhC|Sep_pis_4_scaffold-7830|+|158|4.38e-44|1|7018|7410|7018[7018]:7410[7410]:393[393]
QILAKQRLNRPVAPHLAIYRPQITWYLSALNRITGCAVSGVFYAYGALYLVAPYLGWHVETAVLAASFAAWPVLLQVAAKFTVAWPFLFHCYNGVRHLVWDTASMITNNKVKQTGWFVLGLTTLSSLALAF
>metaeuk_frast_spis6_SdhC|Sep_pis_6_scaffold-21|-|158|4.38e-44|1|178166|178558|178558[178558]:178166[178166]:393[393]
QILAKQRLNRPVAPHLAIYRPQITWYLSALNRITGCAVSGVFYAYGALYLVAPYLGWHVETAVLAASFAAWPVLLQVAAKFTVAWPFLFHRYNGVRHLVWDTASMITNNKVKQTGWFVLGLTTLSSLALAF
>metaeuk_frast_spis7_SdhC|Sep_pis_7_scaffold-20|-|155|3.504e-43|1|60598|60990|60990[60990]:60598[60598]:393[393]
QILAKQRLNRPVAPHLAIYRPQITWYLSALNRITGCAVSGVFYAYGALYLVAPYLGWHVETAVLAASFAAWPVLLQVAAKFTVAWPFLFRCYNGVRHLVWDTASMITNNKVKQTGWFVLGLTTLSSLALAF
>metaeuk_frast_spis8_SdhC|Sep_pis_8_scaffold-16|-|158|4.38e-44|1|361273|361665|361665[361665]:361273[361273]:393[393]
QILAKQRLNRPVAPHLAIYRPQITWYLSALNRITGCAVSGVFYAYGALYLVAPYLGWHVETAVLAASFAAWPVLLQVAAKFTVAWPFLFHCYNGVRHLVWDTASMITNNKVKQTGWFVLGLTTLSSLALAF
>metaeuk_frast_spis9_SdhC|Sep_pis_9_scaffold-17|+|158|4.38e-44|1|54756|55148|54756[54756]:55148[55148]:393[393]
QILAKQRLNRPVAPHLAIYRPQITWYLSALNRITGCAVSGVFYAYGALYLVAPYLGWHVETAVLAASFAAWPVLLQVAAKFTVAWPFLFHRYNGVRHLVWDTASMITNNKVKQTGWFVLGLTTLSSLALAF
>metaeuk_frast_spis1_SdhD|Sep_pis_1_scaffold-12175|-|177|8.354e-50|3|5437|6111|6111[6111]:5824[5824]:288[288]|5782[5764]:5660[5660]:123[105]|5604[5601]:5437[5437]:168[165]
MASALRPTLLRTVQAAPTTTRASSSIIASLRTTHITPATSWTSRVSRSAFQTSAARKILPPLPQVIRGGVNDPAPVPDPHPSHGSYHWTAERYASVGLVPLTVMPFAVGSLNPLLDGTLIGLTILHSYIGFSAAITDYFPTWRVPKTRKIADWANVLMVFIVAWGYYEFETNDVGVTAGIARIWKA
>metaeuk_frast_spis10_SdhD|Sep_pis_10_scaffold-23|+|176|1.671e-49|3|585813|586487|585813[585813]:586100[586100]:288[288]|586142[586160]:586264[586264]:123[105]|586320[586323]:586487[586487]:168[165]
MASALRPTLLRTVQAAPTTTRASSSIIASLRTTHITQATSWTSRVSRSAFQTSAARKILPPLPQVIRGGVNDPAPVPDPHPSHGSYHWTAERYASVGLVPLTVMPFAVGSLNPLLDGTLIGLTILHSYIGFSAAITDYFPTWRVPKTRKIADWANVLMVFIVAWGYYEFETNDVGVTAGIARIWKA
>metaeuk_frast_spis11_SdhD|Sep_pis_11_scaffold-7|-|177|8.354e-50|3|497193|497867|497867[497867]:497580[497580]:288[288]|497538[497520]:497416[497416]:123[105]|497360[497357]:497193[497193]:168[165]
MASALRPTLLRTVQAAPTTTRASSSIIASLRTTHITPATSWTSRVSRSAFQTSAARKILPPLPQVIRGGVNDPAPVPDPHPSHGSYHWTAERYASVGLVPLTVMPFAVGSLNPLLDGTLIGLTILHSYIGFSAAITDYFPTWRVPKTRKIADWANVLMVFIVAWGYYEFETNDVGVTAGIARIWKA
>metaeuk_frast_spis12_SdhD|Sep_pis_12_scaffold-47|-|177|8.354e-50|3|324591|325265|325265[325265]:324978[324978]:288[288]|324936[324918]:324814[324814]:123[105]|324758[324755]:324591[324591]:168[165]
MASALRPTLLRTVQAAPTTTRASSSIIASLRTTHITPATSWTSRVSRSAFQTSAARKILPPLPQVIRGGVNDPAPVPDPHPSHGSYHWTAERYASVGLVPLTVMPFAVGSLNPLLDGTLIGLTILHSYIGFSAAITDYFPTWRVPKTRKIADWANVLMVFIVAWGYYEFETNDVGVTAGIARIWKA
>metaeuk_frast_spis13_SdhD|Sep_pis_13_scaffold-11673|+|177|8.354e-50|3|37529|38203|37529[37529]:37816[37816]:288[288]|37858[37876]:37980[37980]:123[105]|38036[38039]:38203[38203]:168[165]
MASALRPTLLRTVQAAPTTTRASSSIIASLRTTHITPATSWTSRVSRSAFQTSAARKILPPLPQVIRGGVNDPAPVPDPHPSHGSYHWTAERYASVGLVPLTVMPFAVGSLNPLLDGTLIGLTILHSYIGFSAAITDYFPTWRVPKTRKIADWANVLMVFIVAWGYYEFETNDVGVTAGIARIWKA
>metaeuk_frast_spis14_SdhD|Sep_pis_14_scaffold-54|-|177|8.354e-50|3|208943|209617|209617[209617]:209330[209330]:288[288]|209288[209270]:209166[209166]:123[105]|209110[209107]:208943[208943]:168[165]
MASALRPTLLRTVQAAPTTTRASSSIIASLRTTHITPATSWTSRVSRSAFQTSAARKILPPLPQVIRGGVNDPAPVPDPHPSHGSYHWTAERYASVGLVPLTVMPFAVGSLNPLLDGTLIGLTILHSYIGFSAAITDYFPTWRVPKTRKIADWANVLMVFIVAWGYYEFETNDVGVTAGIARIWKA
>metaeuk_frast_spis15_SdhD|Sep_pis_15_scaffold-8054|-|177|8.354e-50|3|6903|7577|7577[7577]:7290[7290]:288[288]|7248[7230]:7126[7126]:123[105]|7070[7067]:6903[6903]:168[165]
MASALRPTLLRTVQAAPTTTRASSSIIASLRTTHITPATSWTSRVSRSAFQTSAARKILPPLPQVIRGGVNDPAPVPDPHPSHGSYHWTAERYASVGLVPLTVMPFAVGSLNPLLDGTLIGLTILHSYIGFSAAITDYFPTWRVPKTRKIADWANVLMVFIVAWGYYEFETNDVGVTAGIARIWKA
>metaeuk_frast_spis16_SdhD|Sep_pis_16_scaffold-48|-|177|8.354e-50|3|251052|251726|251726[251726]:251439[251439]:288[288]|251397[251379]:251275[251275]:123[105]|251219[251216]:251052[251052]:168[165]
MASALRPTLLRTVQAAPTTTRASSSIIASLRTTHITPATSWTSRVSRSAFQTSAARKILPPLPQVIRGGVNDPAPVPDPHPSHGSYHWTAERYASVGLVPLTVMPFAVGSLNPLLDGTLIGLTILHSYIGFSAAITDYFPTWRVPKTRKIADWANVLMVFIVAWGYYEFETNDVGVTAGIARIWKA
>metaeuk_frast_spis18_SdhD|Sep_pis_18_scaffold-38|+|177|8.354e-50|3|43653|44327|43653[43653]:43940[43940]:288[288]|43982[44000]:44104[44104]:123[105]|44160[44163]:44327[44327]:168[165]
MASALRPTLLRTVQAAPTTTRASSSIIASLRTAHITPATSWTSRVSRSAFQTSAARKILPPLPQVIRGGVNDPAPVPDPHPSHGSYHWTAERYASVGLVPLTVMPFAVGSLNPLLDGTLIGLTILHSYIGFSAAITDYFPTWRVPKTRKIADWANVLMVFIVAWGYYEFETNDVGVTAGIARIWKA
>metaeuk_frast_spis19_SdhD|Sep_pis_19_scaffold-5493|-|178|4.177e-50|3|4297|4971|4971[4971]:4684[4684]:288[288]|4642[4624]:4520[4520]:123[105]|4464[4461]:4297[4297]:168[165]
MASALRPTLLRTVQAAPTTTRASSSIIASLRTTHITPATSWTSRVSRSAFQTSAARKILPPLPQVIRGGVNDPAPVPDPHPSHGSYHWTAERYASVGLVPLTVMPFAVGSLNPLLDGTLIGLTILHSYIGFSAAITDYFPTWRVPKTRKIADWANVLMVFIVAWGYYEFETNDVGVTAGIARIWKA
>metaeuk_frast_spis2_SdhD|Sep_pis_2_scaffold-38|-|177|8.354e-50|3|249733|250407|250407[250407]:250120[250120]:288[288]|250078[250060]:249956[249956]:123[105]|249900[249897]:249733[249733]:168[165]
MASALRPTLLRTVQAAPTTTRASSSIIASLRTTHITPATSWTSRVSRSAFQTSAARKILPPLPQVIRGGVNDPAPVPDPHPSHGSYHWTAERYASVGLVPLTVMPFAVGSLNPLLDGTLIGLTILHSYIGFSAAITDYFPTWRVPKTRKIADWANVLMVFIVAWGYYEFETNDVGVTAGIARIWKA
>metaeuk_frast_spis20_SdhD|Sep_pis_20_scaffold-74|+|178|4.177e-50|3|57314|57988|57314[57314]:57601[57601]:288[288]|57643[57661]:57765[57765]:123[105]|57821[57824]:57988[57988]:168[165]
MASALRPTLLRTVQAAPTTTRASSSIIASLRTTHITPATSWTSRVSRSAFQTSAARKILPPLPQVIRGGVNDPAPVPDPHPSHGSYHWTAERYASVGLVPLTVMPFAVGSLNPLLDGTLIGLTILHSYIGFSAAITDYFPTWRVPKTRKIADWANVLMVFIVAWGYYEFETNDVGVTAGIARIWKA
>metaeuk_frast_spis21_SdhD|Sep_pis_21_scaffold-13971|+|177|8.354e-50|3|43794|44468|43794[43794]:44081[44081]:288[288]|44123[44141]:44245[44245]:123[105]|44301[44304]:44468[44468]:168[165]
MASALRPTLLRTVQAAPTTTRASSSIIASLRTTHITPATSWTSRVSRSAFQTSAARKILPPLPQVIRGGVNDPAPVPDPHPSHGSYHWTAERYASVGLVPLTVMPFAVGSLNPLLDGTLIGLTILHSYIGFSAAITDYFPTWRVPKTRKIADWANVLMVFIVAWGYYEFETNDVGVTAGIARIWKA
>metaeuk_frast_spis22_SdhD|Sep_pis_22_scaffold-9|-|176|1.671e-49|3|527890|528564|528564[528564]:528277[528277]:288[288]|528235[528217]:528113[528113]:123[105]|528057[528054]:527890[527890]:168[165]
MASALRPTLLRTVQAAPTTTRASSSIIASLRTTHITQATSWTSRVSRSAFQTSAARKILPPLPQVIRGGVNDPAPVPDPHPSHGSYHWTAERYASVGLVPLTVMPFAVGSLNPLLDGTLIGLTILHSYIGFSAAITDYFPTWRVPKTRKIADWANVLMVFIVAWGYYEFETNDVGVTAGIARIWKA
>metaeuk_frast_spis23_SdhD|Sep_pis_23_scaffold-62|+|178|4.177e-50|3|112692|113366|112692[112692]:112979[112979]:288[288]|113021[113039]:113143[113143]:123[105]|113199[113202]:113366[113366]:168[165]
MASALRPTLLRTVQAAPTTTRASSSIIASLRTTHITPATSWTSRVSRSAFQTSAARKILPPLPQVIRGGVNDPAPVPDPHPSHGSYHWTAERYASVGLVPLTVMPFAVGSLNPLLDGTLIGLTILHSYIGFSAAITDYFPTWRVPKTRKIADWANVLMVFIVAWGYYEFETNDVGVTAGIARIWKA
>metaeuk_frast_spis24_SdhD|Sep_pis_24_scaffold-62|-|176|1.671e-49|3|231822|232496|232496[232496]:232209[232209]:288[288]|232167[232149]:232045[232045]:123[105]|231989[231986]:231822[231822]:168[165]
MASALRPTLLRTVQAAPTTTRASSSIIASLRTTHITQATSWTSRVSRSAFQTSAARKILPPLPQVIRGGVNDPAPVPDPHPSHGSYHWTAERYASVGLVPLTVMPFAVGSLNPLLDGTLIGLTILHSYIGFSAAITDYFPTWRVPKTRKIADWANVLMVFIVAWGYYEFETNDVGVTAGIARIWKA
>metaeuk_frast_spis25_SdhD|Sep_pis_25_scaffold-59|+|176|1.671e-49|3|54294|54968|54294[54294]:54581[54581]:288[288]|54623[54641]:54745[54745]:123[105]|54801[54804]:54968[54968]:168[165]
MASALRPTLLRTVQAAPTTTRASSSIIASLRTTHITQATSWTSRVSRSAFQTSAARKILPPLPQVIRGGVNDPAPVPDPHPSHGSYHWTAERYASVGLVPLTVMPFAVGSLNPLLDGTLIGLTILHSYIGFSAAITDYFPTWRVPKTRKIADWANVLMVFIVAWGYYEFETNDVGVTAGIARIWKA
>metaeuk_frast_spis26_SdhD|Sep_pis_26_scaffold-7412|+|136|1.837e-37|2|44099|44520|44099[44099]:44290[44290]:192[192]|44380[44386]:44520[44520]:141[135]
GTVNDPTTYPPPSKTHGSYHWAFERLLSAGLVPLTAAAFITSGSAYPVLDGILGVSLVMHSHIGFDSIVVDYLHDRKFPWVGPLARWSLRAATVATLVGVYQFNTNDVG
>metaeuk_frast_spis26_SdhD|Sep_pis_26_scaffold-56|+|177|8.354e-50|3|125448|126122|125448[125448]:125735[125735]:288[288]|125777[125795]:125899[125899]:123[105]|125955[125958]:126122[126122]:168[165]
MASALRPTLLRTVQAAPTTTRASSSIIASLRTTHITPATSWTSRVSRSAFQTSAARKILPPLPQVIRGGVNDPAPVPDPHPSHGSYHWTAERYASVGLVPLTVMPFAVGSLNPLLDGTLIGLTILHSYIGFSAAITDYFPTWRVPKTRKIADWANVLMVFIVAWGYYEFETNDVGVTAGIARIWKA
>metaeuk_frast_spis27_SdhD|Sep_pis_27_scaffold-44|-|177|8.354e-50|3|67899|68573|68573[68573]:68286[68286]:288[288]|68244[68226]:68122[68122]:123[105]|68066[68063]:67899[67899]:168[165]
MASALRPTLLRTVQAAPTTTRASSSIIASLRTTHITPATSWTSRVSRSAFQTSAARKILPPLPQVIRGGVNDPAPVPDPHPSHGSYHWTAERYASVGLVPLTVMPFAVGSLNPLLDGTLIGLTILHSYIGFSAAITDYFPTWRVPKTRKIADWANVLMVFIVAWGYYEFETNDVGVTAGIARIWKA
>metaeuk_frast_spis28_SdhD|Sep_pis_28_scaffold-63|-|178|4.177e-50|3|206432|207106|207106[207106]:206819[206819]:288[288]|206777[206759]:206655[206655]:123[105]|206599[206596]:206432[206432]:168[165]
MASALRPTLLRTVQAAPTTTRASSSIIASLRTTHITPATSWTSRVSRSAFQTSAARKILPPLPQVIRGGVNDPAPVPDPHPSHGSYHWTAERYASVGLVPLTVMPFAVGSLNPLLDGTLIGLTILHSYIGFSAAITDYFPTWRVPKTRKIADWANVLMVFIVAWGYYEFETNDVGVTAGIARIWKA
>metaeuk_frast_spis3_SdhD|Sep_pis_3_scaffold-6022|+|177|8.354e-50|3|24693|25367|24693[24693]:24980[24980]:288[288]|25022[25040]:25144[25144]:123[105]|25200[25203]:25367[25367]:168[165]
MASALRPTLLRTVQAAPTTTRASSSIIASLRTTHITPATSWTSRVSRSAFQTSAARKILPPLPQVIRGGVNDPAPVPDPHPSHGSYHWTAERYASVGLVPLTVMPFAVGSLNPLLDGTLIGLTILHSYIGFSAAITDYFPTWRVPKTRKIADWANVLMVFIVAWGYYEFETNDVGVTAGIARIWKA
>metaeuk_frast_spis30_SdhD|Sep_pis_30_scaffold-1|+|178|4.177e-50|3|117685|118359|117685[117685]:117972[117972]:288[288]|118014[118032]:118136[118136]:123[105]|118192[118195]:118359[118359]:168[165]
MASALRPTLLRTVQAAPTTTRASSSIIASLRTTHITPATSWTSRVSRSAFQTSAARKILPPLPQVIRGGVNDPAPVPDPHPSHGSYHWTAERYASVGLVPLTVMPFAVGSLNPLLDGTLIGLTILHSYIGFSAAITDYFPTWRVPKTRKIADWANVLMVFIVAWGYYEFETNDVGVTAGIARIWKA
>metaeuk_frast_spis4_SdhD|Sep_pis_4_scaffold-8558|-|177|8.354e-50|3|47592|48266|48266[48266]:47979[47979]:288[288]|47937[47919]:47815[47815]:123[105]|47759[47756]:47592[47592]:168[165]
MASALRPTLLRTVQAAPTTTRASSTIIASLRTTHITPATSWTSRVSRSAFQTSAARKILPPLPQVIRGGVNDPAPVPDPHPSHGSYHWTAERYASVGLVPLTVMPFAVGSLNPLLDGTLIGLTILHSYIGFSAAITDYFPTWRVPKTRKIADWANVLMVFIVAWGYYEFETNDVGVTAGIARIWKA
>metaeuk_frast_spis6_SdhD|Sep_pis_6_scaffold-23|-|177|8.354e-50|3|35560|36234|36234[36234]:35947[35947]:288[288]|35905[35887]:35783[35783]:123[105]|35727[35724]:35560[35560]:168[165]
MASALRPTLLRTVQAAPTTTRASSSIIASLRTTHITPATSWTSRVSRSAFQTSAARKILPPLPQVIRGGVNDPAPVPDPHPSHGSYHWTAERYASVGLVPLTVMPFAVGSLNPLLDGTLIGLTILHSYIGFSAAITDYFPTWRVPKTRKIADWANVLMVFIVAWGYYEFETNDVGVTAGIARIWKA
>metaeuk_frast_spis7_SdhD|Sep_pis_7_scaffold-61|-|177|8.354e-50|3|133580|134254|134254[134254]:133967[133967]:288[288]|133925[133907]:133803[133803]:123[105]|133747[133744]:133580[133580]:168[165]
MASALRPTLLRTVQAAPTTTRASSSIIASLRTTHITPATSWTSRVLRSAFQTSAARKILPPLPQVIRGGVNDPAPVPDPHPSHGSYHWTAERYASVGLVPLTVMPFAVGSLNPLLDGTLIGLTILHSYIGFSAAITDYFPTWRVPKTRKIADWANVLMVFIVAWGYYEFETNDVGVTAGIARIWKA
>metaeuk_frast_spis8_SdhD|Sep_pis_8_scaffold-152|-|176|1.671e-49|3|39945|40619|40619[40619]:40332[40332]:288[288]|40290[40272]:40168[40168]:123[105]|40112[40109]:39945[39945]:168[165]
MASALRPTLLRTVQAAPTTTRASSSIIASLRTTHITQATSWTSRVSRSAFQTSAARKILPPLPQVIRGGVNDPAPVPDPHPSHGSYHWTAERYASVGLVPLTVMPFAVGSLNPLLDGTLIGLTILHSYIGFSAAITDYFPTWRVPKTRKIADWANVLMVFIVAWGYYEFETNDVGVTAGIARIWKA
>metaeuk_frast_spis9_SdhD|Sep_pis_9_scaffold-13631|-|177|8.354e-50|3|31153|31827|31827[31827]:31540[31540]:288[288]|31498[31480]:31376[31376]:123[105]|31320[31317]:31153[31153]:168[165]
MASALRPTLLRTVQAAPTTTRASSSIIASLRTTHITPATSWTSRVLRSAFQTSAARKILPPLPQVIRGGVNDPAPVPDPHPSHGSYHWTAERYASVGLVPLTVMPFAVGSLNPLLDGTLIGLTILHSYIGFSAAITDYFPTWRVPKTRKIADWANVLMVFIVAWGYYEFETNDVGVTAGIARIWKA
>metaeuk_frast_spis1_OS1|Sep_pis_1_scaffold-19|-|1599|0|5|59556|63557|63557[63557]:62793[62793]:765[765]|62742[62742]:62689[62689]:54[54]|62640[62637]:62389[62389]:252[249]|62335[62326]:61460[61460]:876[867]|61400[61400]:59556[59556]:1845[1845]
IKSNKITLPGEDTIERRTLERELTNLATRIQFLEARAHSGVSSLPVTPNEPLSSAFPAQDTSLPKAAALNPLNPRQRSASWVNSLLAKNEGEPHLRQLTEEQFTVLREHIDQQAQEIRTQKDFIDGIKAQLTHQQTATRAALDTLGNSQSIEQLKREIEKNAQINATYQKVLREIGTIITAVANGDLSKKVLIHATEKDPEIARFKHTINQMVDQLQEFASQVTNLAKQVGTEGRLGGQAVVPGVAGIWSELTQNVNVMAQNLTDQVREIAVVTTAVAQGDLSRMIQRPAKGEIFQLQQTINAMVGQLRTFATEVTRVARDVGTEGILGGQAQIEGVQGMWHDLTINVNAMANNLTAQVRDIAEVTTAVAKGDLTQQVKAQCKGEILALKTTINSMVHQ…
>metaeuk_frast_spis10_OS1|Sep_pis_10_scaffold-57|-|1599|0|5|75122|79123|79123[79123]:78359[78359]:765[765]|78308[78308]:78255[78255]:54[54]|78206[78203]:77955[77955]:252[249]|77901[77892]:77026[77026]:876[867]|76966[76966]:75122[75122]:1845[1845]
IKSNKITLPGEDTIERRTLERELTNLATRIQFLEARAHSGVSSLPVTPNEPLSSAFPAQDTSLPKAAALNPLNPRQRSASWVNSLLAKNEGEPHLRQLTEEQFTVLREHIDQQAQEIRTQKDFIDGIKAQLTHQQTATRAALDTLGNSQSIEQLKREIEKNAQINATYQKVLREIGTIITAVANGDLSKKVLIHATEKDPEIARFKHTINQMVDQLQEFASQVTNLAKQVGTEGRLGGQAVVPGVAGIWSELTQNVNVMAQNLTDQVREIAVVTTAVAQGDLSRMIQRPAKGEIFQLQQTINAMVGQLRTFATEVTRVARDVGTEGILGGQAQIEGVQGMWHDLTINVNAMANNLTAQVRDIAEVTTAVAKGDLTQQVKAQCKGEILALKTTINSMVHQ…
>metaeuk_frast_spis11_OS1|Sep_pis_11_scaffold-7|+|1599|0|5|142195|146196|142195[142195]:142959[142959]:765[765]|143010[143010]:143063[143063]:54[54]|143112[143115]:143363[143363]:252[249]|143417[143426]:144292[144292]:876[867]|144352[144352]:146196[146196]:1845[1845]
IKSNKITLPGEDTIERRTLERELTNLATRIQFLEARAHSGVSSLPVTPNEPLSSAFPAQDTSLPKAAALNPLNPRQRSASWVNSLLAKNEGEPHLRQLTEEQFTVLREHIDQQAQEIRTQKDFIDGIKAQLTHQQTATRAALDTLGNSQSIEQLKREIEKNAQINATYQKVLREIGTIITAVANGDLSKKVLIHATEKDPEIARFKHTINQMVDQLQEFASQVTNLAKQVGTEGRLGGQAVVPGVAGIWSELTQNVNVMAQNLTDQVREIAVVTTAVAQGDLSRMIQRPAKGEIFQLQQTINAMVGQLRTFATEVTRVARDVGTEGILGGQAQIEGVQGMWHDLTINVNAMANNLTAQVRDIAEVTTAVAKGDLTQQVKAQCKGEILALKTTINSMVHQ…
>metaeuk_frast_spis12_OS1|Sep_pis_12_scaffold-12678|-|1599|0|5|685|4686|4686[4686]:3922[3922]:765[765]|3871[3871]:3818[3818]:54[54]|3769[3766]:3518[3518]:252[249]|3464[3455]:2589[2589]:876[867]|2529[2529]:685[685]:1845[1845]
IKSNKITLPGEDTIERRTLERELTNLATRIQFLEARAHSGVSSLPVTPNEPLSSAFPAQDTSLPKAAALNPLNPRQRSASWVNSLLAKNEGEPHLRQLTEEQFTVLREHIDQQAQEIRTQKDFIDGIKAQLTHQQTATRAALDTLGNSQSIEQLKREIEKNAQINATYQKVLREIGTIITAVANGDLSKKVLIHATEKDPEIARFKHTINQMVDQLQEFASQVTNLAKQVGTEGRLGGQAVVPGVAGIWSELTQNVNVMAQNLTDQVREIAVVTTAVAQGDLSRMIQRPAKGEIFQLQQTINAMVGQLRTFATEVTRVARDVGTEGILGGQAQIEGVQGMWHDLTINVNAMANNLTAQVRDIAEVTTAVAKGDLTQQVKAQCKGEILALKTTINSMVHQ…
>metaeuk_frast_spis13_OS1|Sep_pis_13_scaffold-11|+|1599|0|5|130204|134205|130204[130204]:130968[130968]:765[765]|131019[131019]:131072[131072]:54[54]|131121[131124]:131372[131372]:252[249]|131426[131435]:132301[132301]:876[867]|132361[132361]:134205[134205]:1845[1845]
IKSNKITLPGEDTIERRTLERELTNLATRIQFLEARAHSGVSSLPVTPNEPLSSAFPAQDTSLPKAAALNPLNPRQRSASWVNSLLAKNEGEPHLRQLTEEQFTVLREHIDQQAQEIRTQKDFIDGIKAQLTHQQTATRAALDTLGNSQSIEQLKREIEKNAQINATYQKVLREIGTIITAVANGDLSKKVLIHATEKDPEIARFKHTINQMVDQLQEFASQVTNLAKQVGTEGRLGGQAVVPGVAGIWSELTQNVNVMAQNLTDQVREIAVVTTAVAQGDLSRMIQRPAKGEIFQLQQTINAMVGQLRTFATEVTRVARDVGTEGILGGQAQIEGVQGMWHDLTINVNAMANNLTAQVRDIAEVTTAVAKGDLTQQVKAQCKGEILALKTTINSMVHQ…
>metaeuk_frast_spis14_OS1|Sep_pis_14_scaffold-13988|-|1599|0|5|15240|19241|19241[19241]:18477[18477]:765[765]|18426[18426]:18373[18373]:54[54]|18324[18321]:18073[18073]:252[249]|18019[18010]:17144[17144]:876[867]|17084[17084]:15240[15240]:1845[1845]
IKSNKITLPGEDTIERRTLERELTNLATRIQFLEARAHSGVSSLPVTPNEPLSSAFPAQDTSLPKAAALNPLNPRQRSASWVNSLLAKNEGEPHLRQLTEEQFTVLREHIDQQAQEIRTQKDFIDGIKAQLTHQQTATRAALDTLGNSQSIEQLKREIEKNAQINATYQKVLREIGTIITAVANGDLSKKVLIHATEKDPEIARFKHTINQMVDQLQEFASQVTNLAKQVGTEGRLGGQAVVPGVAGIWSELTQNVNVMAQNLTDQVREIAVVTTAVAQGDLSRMIQRPAKGEIFQLQQTINAMVGQLRTFATEVTRVARDVGTEGILGGQAQIEGVQGMWHDLTINVNAMANNLTAQVRDIAEVTTAVAKGDLTQQVKAQCKGEILALKTTINSMVHQ…
>metaeuk_frast_spis15_OS1|Sep_pis_15_scaffold-12204|-|1599|0|5|43755|47756|47756[47756]:46992[46992]:765[765]|46941[46941]:46888[46888]:54[54]|46839[46836]:46588[46588]:252[249]|46534[46525]:45659[45659]:876[867]|45599[45599]:43755[43755]:1845[1845]
IKSNKITLPGEDTIERRTLERELTNLATRIQFLEARAHSGVSSLPVTPNEPLSSAFPAQDTSLPKAAALNPLNPRQRSASWVNSLLAKNEGEPHLRQLTEEQFTVLREHIDQQAQEIRTQKDFIDGIKAQLTHQQTATRAALDTLGNSQSIEQLKREIEKNAQINATYQKVLREIGTIITAVANGDLSKKVLIHATEKDPEIARFKHTINQMVDQLQEFASQVTNLAKQVGTEGRLGGQAVVPGVAGIWSELTQNVNVMAQNLTDQVREIAVVTTAVAQGDLSRMIQRPAKGEIFQLQQTINAMVGQLRTFATEVTRVARDVGTEGILGGQAQIEGVQGMWHDLTINVNAMANNLTAQVRDIAEVTTAVAKGDLTQQVKAQCKGEILALKTTINSMVHQ…
>metaeuk_frast_spis16_OS1|Sep_pis_16_scaffold-12|-|1599|0|5|489|4490|4490[4490]:3726[3726]:765[765]|3675[3675]:3622[3622]:54[54]|3573[3570]:3322[3322]:252[249]|3268[3259]:2393[2393]:876[867]|2333[2333]:489[489]:1845[1845]
IKSNKITLPGEDTIERRTLERELTNLATRIQFLEARAHSGVSSLPVTPNEPLSSAFPAQDTSLPKAAALNPLNPRQRSASWVNSLLAKNEGEPHLRQLTEEQFTVLREHIDQQAQEIRTQKDFIDGIKAQLTHQQTATRAALDTLGNSQSIEQLKREIEKNAQINATYQKVLREIGTIITAVANGDLSKKVLIHATEKDPEIARFKHTINQMVDQLQEFASQVTNLAKQVGTEGRLGGQAVVPGVAGIWSELTQNVNVMAQNLTDQVREIAVVTTAVAQGDLSRMIQRPAKGEIFQLQQTINAMVGQLRTFATEVTRVARDVGTEGILGGQAQIEGVQGMWHDLTINVNAMANNLTAQVRDIAEVTTAVAKGDLTQQVKAQCKGEILALKTTINSMVHQ…
>metaeuk_frast_spis18_OS1|Sep_pis_18_scaffold-9|+|1599|0|5|134466|138467|134466[134466]:135230[135230]:765[765]|135281[135281]:135334[135334]:54[54]|135383[135386]:135634[135634]:252[249]|135688[135697]:136563[136563]:876[867]|136623[136623]:138467[138467]:1845[1845]
IKSNKITLPGEDTIERRTLERELTNLATRIQFLEARAHSGVSSLPVTPNEPLSSAFPAQDTSLPKAAALNPLNPRQRSASWVNSLLAKNEGEPHLRQLTEEQFTVLREHIDQQAQEIRTQKDFIDGIKAQLTHQQTATRAALDTLGNSQSIEQLKREIEKNAQINATYQKVLREIGTIITAVANGDLSKKVLIHATEKDPEIARFKHTINQMVDQLQEFASQVTNLAKQVGTEGRLGGQAVVPGVAGIWSELTQNVNVMAQNLTDQVREIAVVTTAVAQGDLSRMIQRPAKGEIFQLQQTINAMVGQLRTFATEVTRVARDVGTEGILGGQAQIEGVQGMWHDLTINVNAMANNLTAQVRDIAEVTTAVAKGDLTQQVKAQCKGEILALKTTINSMVHQ…
>metaeuk_frast_spis19_OS1|Sep_pis_19_scaffold-10|+|1599|0|5|40827|44828|40827[40827]:41591[41591]:765[765]|41642[41642]:41695[41695]:54[54]|41744[41747]:41995[41995]:252[249]|42049[42058]:42924[42924]:876[867]|42984[42984]:44828[44828]:1845[1845]
IKSNKITLPGEDTIERRTLERELTNLATRIQFLEARAHSGVSSLPVTPNEPLSSAFPAQDTSLPKAAALNPLNPRQRSASWVNSLLAKNEGEPHLRQLTEEQFTVLREHIDQQAQEIRTQKDFIDGIKAQLTHQQTATRAALDTLGNSQSIEQLKREIEKNAQINATYQKVLREIGTIITAVANGDLSKKVLIHATEKDPEIARFKHTINQMVDQLQEFASQVTNLAKQVGTEGRLGGQAVVPGVAGIWSELTQNVNVMAQNLTDQVREIAVVTTAVAQGDLSRMIQRPAKGEIFQLQQTINAMVGQLRTFATEVTRVARDVGTEGILGGQAQIEGVQGMWHDLTINVNAMANNLTAQVRDIAEVTTAVAKGDLTQQVKAQCKGEILALKTTINSMVHQ…
>metaeuk_frast_spis2_OS1|Sep_pis_2_scaffold-8716|+|1599|0|5|58622|62623|58622[58622]:59386[59386]:765[765]|59437[59437]:59490[59490]:54[54]|59539[59542]:59790[59790]:252[249]|59844[59853]:60719[60719]:876[867]|60779[60779]:62623[62623]:1845[1845]
IKSNKITLPGEDTIERRTLERELTNLATRIQFLEARAHSGVSSLPVTPNEPLSSAFPAQDTSLPKAAALNPLNPRQRSASWVNSLLAKNEGEPHLRQLTEEQFTVLREHIDQQAQEIRTQKDFIDGIKAQLTHQQTATRAALDTLGNSQSIEQLKREIEKNAQINATYQKVLREIGTIITAVANGDLSKKVLIHATEKDPEIARFKHTINQMVDQLQEFASQVTNLAKQVGTEGRLGGQAVVPGVAGIWSELTQNVNVMAQNLTDQVREIAVVTTAVAQGDLSRMIQRPAKGEIFQLQQTINAMVGQLRTFATEVTRVARDVGTEGILGGQAQIEGVQGMWHDLTINVNAMANNLTAQVRDIAEVTTAVAKGDLTQQVKAQCKGEILALKTTINSMVHQ…
>metaeuk_frast_spis20_OS1|Sep_pis_20_scaffold-43|-|1599|0|5|26616|30617|30617[30617]:29853[29853]:765[765]|29802[29802]:29755[29755]:48[48]|29700[29700]:29449[29449]:252[252]|29395[29386]:28520[28520]:876[867]|28460[28460]:26616[26616]:1845[1845]
IKSNKITLPGEDTIERRTLERELTNLATRIQFLEARAHSGVSSLPVTPNEPLSSAFPAQDTSLPKAAALNPLNPRQRSASWVNSLLAKNEGEPHLRQLTEEQFTVLREHIDQQAQEIRTQKDFIDGIKAQLTHQQTATRAALDTLGNSQSIEQLKREIEKNAQINATYQKVLREIGTIITAVANGDLSKKVLIHATEKDPEIARFKHTINQMVDQLQEFASQVTNLAKQVGTEGRLGGQAVVPGVAGIWSELTQNVNVMAQNLTDQVREIAVTTAVAQGDLSRMIQRPAKGEIFQLQQTINAMVGQLRTFATEVTRVARDVGTEGILGGQAQIEGVQGMWHDLTINVNAMANNLTAQVRDIAEVTTAVAKGDLTQQVKAQCKGEILALKTTINSMVHQL…
>metaeuk_frast_spis21_OS1|Sep_pis_21_scaffold-57|-|1599|0|5|205027|209028|209028[209028]:208264[208264]:765[765]|208213[208213]:208160[208160]:54[54]|208111[208108]:207860[207860]:252[249]|207806[207797]:206931[206931]:876[867]|206871[206871]:205027[205027]:1845[1845]
IKSNKITLPGEDTIERRTLERELTNLATRIQFLEARAHSGVSSLPVTPNEPLSSAFPAQDTSLPKAAALNPLNPRQRSASWVNSLLAKNEGEPHLRQLTEEQFTVLREHIDQQAQEIRTQKDFIDGIKAQLTHQQTATRAALDTLGNSQSIEQLKREIEKNAQINATYQKVLREIGTIITAVANGDLSKKVLIHATEKDPEIARFKHTINQMVDQLQEFASQVTNLAKQVGTEGRLGGQAVVPGVAGIWSELTQNVNVMAQNLTDQVREIAVVTTAVAQGDLSRMIQRPAKGEIFQLQQTINAMVGQLRTFATEVTRVARDVGTEGILGGQAQIEGVQGMWHDLTINVNAMANNLTAQVRDIAEVTTAVAKGDLTQQVKAQCKGEILALKTTINSMVHQ…
>metaeuk_frast_spis22_OS1|Sep_pis_22_scaffold-9|+|1599|0|5|154676|158677|154676[154676]:155440[155440]:765[765]|155491[155491]:155544[155544]:54[54]|155593[155596]:155844[155844]:252[249]|155898[155907]:156773[156773]:876[867]|156833[156833]:158677[158677]:1845[1845]
IKSNKITLPGEDTIERRTLERELTNLATRIQFLEARAHSGVSSLPVTPNEPLSSAFPAQDTSLPKAAALNPLNPRQRSASWVNSLLAKNEGEPHLRQLTEEQFTVLREHIDQQAQEIRTQKDFIDGIKAQLTHQQTATRAALDTLGNSQSIEQLKREIEKNAQINATYQKVLREIGTIITAVANGDLSKKVLIHATEKDPEIARFKHTINQMVDQLQEFASQVTNLAKQVGTEGRLGGQAVVPGVAGIWSELTQNVNVMAQNLTDQVREIAVVTTAVAQGDLSRMIQRPAKGEIFQLQQTINAMVGQLRTFATEVTRVARDVGTEGILGGQAQIEGVQGMWHDLTINVNAMANNLTAQVRDIAEVTTAVAKGDLTQQVKAQCKGEILALKTTINSMVHQ…
>metaeuk_frast_spis23_OS1|Sep_pis_23_scaffold-5158|+|1599|0|5|9090|13091|9090[9090]:9854[9854]:765[765]|9905[9905]:9958[9958]:54[54]|10007[10010]:10258[10258]:252[249]|10312[10321]:11187[11187]:876[867]|11247[11247]:13091[13091]:1845[1845]
IKSNKITLPGEDTIERRTLERELTNLATRIQFLEARAHSGVSSLPVTPNEPLSSAFPAQDTSLPKAAALNPLNPRQRSASWVNSLLAKNEGEPHLRQLTEEQFTVLREHIDQQAQEIRTQKDFIDGIKAQLTHQQTATRAALDTLGNSQSIEQLKREIEKNAQINATYQKVLREIGTIITAVANGDLSKKVLIHATEKDPEIARFKHTINQMVDQLQEFASQVTNLAKQVGTEGRLGGQAVVPGVAGIWSELTQNVNVMAQNLTDQVREIAVVTTAVAQGDLSRMIQRPAKGEIFQLQQTINAMVGQLRTFATEVTRVARDVGTEGILGGQAQIEGVQGMWHDLTINVNAMANNLTAQVRDIAEVTTAVAKGDLTQQVKAQCKGEILALKTTINSMVHQ…
>metaeuk_frast_spis24_OS1|Sep_pis_24_scaffold-9|+|1599|0|5|153428|157429|153428[153428]:154192[154192]:765[765]|154243[154243]:154296[154296]:54[54]|154345[154348]:154596[154596]:252[249]|154650[154659]:155525[155525]:876[867]|155585[155585]:157429[157429]:1845[1845]
IKSNKITLPGEDTIERRTLERELTNLATRIQFLEARAHSGVSSLPVTPNEPLSSAFPAQDTSLPKAAALNPLNPRQRSASWVNSLLAKNEGEPHLRQLTEEQFTVLREHIDQQAQEIRTQKDFIDGIKAQLTHQQTATRAALDTLGNSQSIEQLKREIEKNAQINATYQKVLREIGTIITAVANGDLSKKVLIHATEKDPEIARFKHTINQMVDQLQEFASQVTNLAKQVGTEGRLGGQAVVPGVAGIWSELTQNVNVMAQNLTDQVREIAVVTTAVAQGDLSRMIQRPAKGEIFQLQQTINAMVGQLRTFATEVTRVARDVGTEGILGGQAQIEGVQGMWHDLTINVNAMANNLTAQVRDIAEVTTAVAKGDLTQQVKAQCKGEILALKTTINSMVHQ…
>metaeuk_frast_spis25_OS1|Sep_pis_25_scaffold-9|+|1599|0|5|153428|157429|153428[153428]:154192[154192]:765[765]|154243[154243]:154296[154296]:54[54]|154345[154348]:154596[154596]:252[249]|154650[154659]:155525[155525]:876[867]|155585[155585]:157429[157429]:1845[1845]
IKSNKITLPGEDTIERRTLERELTNLATRIQFLEARAHSGVSSLPVTPNEPLSSAFPAQDTSLPKAAALNPLNPRQRSASWVNSLLAKNEGEPHLRQLTEEQFTVLREHIDQQAQEIRTQKDFIDGIKAQLTHQQTATRAALDTLGNSQSIEQLKREIEKNAQINATYQKVLREIGTIITAVANGDLSKKVLIHATEKDPEIARFKHTINQMVDQLQEFASQVTNLAKQVGTEGRLGGQAVVPGVAGIWSELTQNVNVMAQNLTDQVREIAVVTTAVAQGDLSRMIQRPAKGEIFQLQQTINAMVGQLRTFATEVTRVARDVGTEGILGGQAQIEGVQGMWHDLTINVNAMANNLTAQVRDIAEVTTAVAKGDLTQQVKAQCKGEILALKTTINSMVHQ…
>metaeuk_frast_spis26_OS1|Sep_pis_26_scaffold-13675|+|806|3.75e-239|8|149270|154040|149270[149270]:149977[149977]:708[708]|151091[151115]:151369[151369]:279[255]|151871[151871]:152128[152128]:258[258]|152194[152197]:152340[152340]:147[144]|152398[152398]:153240[153240]:843[843]|153422[153422]:153739[153739]:318[318]|153815[153818]:153928[153928]:114[111]|153984[153987]:154040[154040]:57[54]
LGGQAVVLDVGGTWRELTNVVNNLAANLTNQVRSIAKVTKAVAMGDLSQEITVDANGEILDLKNTVNGMVVQLRALAAEVTRVTLEVGSKGVLGGQAHVPDVQGVWLDLTRNVGFLLRSFSQVLCLCDNIQLTRRLGLYGVQVNRMCSSLTDQVRSIAVVTTAVAKGDLTRKIEIPVEGEMATLKTTVNSMVDQLSEFASEVTRVTLEVGSQGILGGQAHVPDVEGVWLDLTRNVSLMAMNLTDQVRSIAQVTKAVANGDLTKKIEVDVKGEMLDLKATVNGMTESLSLFADEVTRVAREVGTEGRLGGQANVANVRGTWKVNTMAGNLTTQVRGFAQISAAAMDGDFTRFITVEASGEMDSLKTQINQMVFNLRDSIQKNTAAREAAELANKSKSEFL…
>metaeuk_frast_spis26_OS1|Sep_pis_26_scaffold-48|-|1599|0|5|30158|34159|34159[34159]:33395[33395]:765[765]|33344[33344]:33291[33291]:54[54]|33242[33239]:32991[32991]:252[249]|32937[32928]:32062[32062]:876[867]|32002[32002]:30158[30158]:1845[1845]
IKSNKITLPGEDTIERRTLERELTNLATRIQFLEARAHSGVSSLPVTPNEPLSSAFPAQDTSLPKAAALNPLNPRQRSASWVNSLLAKNEGEPHLRQLTEEQFTVLREHIDQQAQEIRTQKDFIDGIKAQLTHQQTATRAALDTLGNSQSIEQLKREIEKNAQINATYQKVLREIGTIITAVANGDLSKKVLIHATEKDPEIARFKHTINQMVDQLQEFASQVTNLAKQVGTEGRLGGQAVVPGVAGIWSELTQNVNVMAQNLTDQVREIAVVTTAVAQGDLSRMIQRPAKGEIFQLQQTINAMVGQLRTFATEVTRVARDVGTEGILGGQAQIEGVQGMWHDLTINVNAMANNLTAQVRDIAEVTTAVAKGDLTQQVKAQCKGEILALKTTINSMVHQ…
>metaeuk_frast_spis26_OS1|Sep_pis_26_scaffold-12343|+|650|3.426e-192|8|6108|9300|6108[6108]:6635[6635]:528[528]|7184[7184]:7444[7444]:261[261]|7501[7504]:7644[7644]:144[141]|7722[7722]:7925[7925]:204[204]|7983[7986]:8168[8168]:186[183]|8241[8241]:8579[8579]:339[339]|8839[8839]:9138[9138]:300[300]|9187[9190]:9300[9300]:114[111]
MAWNLTDQVRSISEVTKAVASGSLEKFVSVDAQGEMLELKSTVNSMVVQLKSLAKEVTRVSLEVGTEGKLGGQAYVPGAQGTWKELTNNVNLMAENLTNQVRSIATVTKAVANGDLTKRIEVDVKGEMAELKATVNGMTSSLSTFADEVTRVAREVGTDGRLGGQATVSGVRGTWKVNTMAGNLTTQVRGFAQISAAAMDGDFTRFITVEASGEMDSLKTQINQMVFNLRDSIQKNTAAREAAELANKSKSEFLANMSHEIRSPMNGIIGMTELTLDSDLERYQRESLLLVHSLARSLLLIIDDILDISKVEAGRMTMEQVFFSFRQTVFGILKTLVVRATQGNLDLTYDIDPDIPDLLIGDSLRLRQIITNLVGNAVKFTPSKTFAKGRIALSCRLLA…
>metaeuk_frast_spis26_OS1|Sep_pis_26_scaffold-21388|-|781|1.258e-231|9|33372|38452|38452[38452]:38108[38108]:345[345]|37367[37361]:37086[37086]:282[276]|36364[36340]:36086[36086]:279[255]|35542[35542]:35285[35285]:258[258]|35218[35218]:34808[34808]:411[411]|34692[34689]:34507[34507]:186[183]|34443[34440]:34093[34093]:351[348]|33831[33831]:33541[33541]:291[291]|33485[33482]:33372[33372]:114[111]
ILGGQAIVKDVHGTWRELTNVVNHLAANLTNQVRSIAHVTKAVANGDLSQEIVVEAKGEILELKNTVNGMVHQLRTLAREVTRVTKQVGSEGILGGEAIVPGVEGVWSDLTSNVRRMCASLTDQVRSIAIVTTAVAKGDLTRKIEIPVEGEMATLKTTVNSMVDQLSRFASEVTRVTLEVGSQGRLGGQAVVPEVEGVWLDLTRNVSLMAKNLTDQVRSIAEVTKAVADGDLTKRITVDVRGEMLDLKATVNGMTESLSLFADEVTRVAREVGTEGRLGGQANVTNVRGTWKVNTMAGNLTTQVRGFAQISAAAMDGDFTRFITVEASGEMDSLKSQINEMVFKLRDSIQRNTAAKEAAELANKSKSEFLANMSHEIRTPMNGIIGMTELTLDSQLESS…
>metaeuk_frast_spis27_OS1|Sep_pis_27_scaffold-4244|-|1599|0|5|65634|69635|69635[69635]:68871[68871]:765[765]|68820[68820]:68767[68767]:54[54]|68718[68715]:68467[68467]:252[249]|68413[68404]:67538[67538]:876[867]|67478[67478]:65634[65634]:1845[1845]
IKSNKITLPGEDTIERRTLERELTNLATRIQFLEARAHSGVSSLPVTPNEPLSSAFPAQDTSLPKAAALNPLNPRQRSASWVNSLLAKNEGEPHLRQLTEEQFTVLREHIDQQAQEIRTQKDFIDGIKAQLTHQQTATRAALDTLGNSQSIEQLKREIEKNAQINATYQKVLREIGTIITAVANGDLSKKVLIHATEKDPEIARFKHTINQMVDQLQEFASQVTNLAKQVGTEGRLGGQAVVPGVAGIWSELTQNVNVMAQNLTDQVREIAVVTTAVAQGDLSRMIQRPAKGEIFQLQQTINAMVGQLRTFATEVTRVARDVGTEGILGGQAQIEGVQGMWHDLTINVNAMANNLTAQVRDIAEVTTAVAKGDLTQQVKAQCKGEILALKTTINSMVHQ…
>metaeuk_frast_spis28_OS1|Sep_pis_28_scaffold-10|-|1599|0|5|77350|81351|81351[81351]:80587[80587]:765[765]|80536[80536]:80483[80483]:54[54]|80434[80431]:80183[80183]:252[249]|80129[80120]:79254[79254]:876[867]|79194[79194]:77350[77350]:1845[1845]
IKSNKITLPGEDTIERRTLERELTNLATRIQFLEARAHSGVSSLPVTPNEPLSSAFPAQDTSLPKAAALNPLNPRQRSASWVNSLLAKNEGEPHLRQLTEEQFTVLREHIDQQAQEIRTQKDFIDGIKAQLTHQQTATRAALDTLGNSQSIEQLKREIEKNAQINATYQKVLREIGTIITAVANGDLSKKVLIHATEKDPEIARFKHTINQMVDQLQEFASQVTNLAKQVGTEGRLGGQAVVPGVAGIWSELTQNVNVMAQNLTDQVREIAVVTTAVAQGDLSRMIQRPAKGEIFQLQQTINAMVGQLRTFATEVTRVARDVGTEGILGGQAQIEGVQGMWHDLTINVNAMANNLTAQVRDIAEVTTAVAKGDLTQQVKAQCKGEILALKTTINSMVHQ…
>metaeuk_frast_spis3_OS1|Sep_pis_3_scaffold-7|-|1599|0|5|289755|293756|293756[293756]:292992[292992]:765[765]|292941[292941]:292888[292888]:54[54]|292839[292836]:292588[292588]:252[249]|292534[292525]:291659[291659]:876[867]|291599[291599]:289755[289755]:1845[1845]
IKSNKITLPGEDTIERRTLERELTNLATRIQFLEARAHSGVSSLPVTPNEPLSSAFPAQDTSLPKAAALNPLNPRQRSASWVNSLLAKNEGEPHLRQLTEEQFTVLREHIDQQAQEIRTQKDFIDGIKAQLTHQQTATRAALDTLGNSQSIEQLKREIEKNAQINATYQKVLREIGTIITAVANGDLSKKVLIHATEKDPEIARFKHTINQMVDQLQEFASQVTNLAKQVGTEGRLGGQAVVPGVAGIWSELTQNVNVMAQNLTDQVREIAVVTTAVAQGDLSRMIQRPAKGEIFQLQQTINAMVGQLRTFATEVTRVARDVGTEGILGGQAQIEGVQGMWHDLTINVNAMANNLTAQVRDIAEVTTAVAKGDLTQQVKAQCKGEILALKTTINSMVHQ…
>metaeuk_frast_spis30_OS1|Sep_pis_30_scaffold-6|-|1599|0|5|283042|287043|287043[287043]:286279[286279]:765[765]|286228[286228]:286175[286175]:54[54]|286126[286123]:285875[285875]:252[249]|285821[285812]:284946[284946]:876[867]|284886[284886]:283042[283042]:1845[1845]
IKSNKITLPGEDTIERRTLERELTNLATRIQFLEARAHSGVSSLPVTPNEPLSSAFPAQDTSLPKAAALNPLNPRQRSASWVNSLLAKNEGEPHLRQLTEEQFTVLREHIDQQAQEIRTQKDFIDGIKAQLTHQQTATRAALDTLGNSQSIEQLKREIEKNAQINATYQKVLREIGTIITAVANGDLSKKVLIHATEKDPEIARFKHTINQMVDQLQEFASQVTNLAKQVGTEGRLGGQAVVPGVAGIWSELTQNVNVMAQNLTDQVREIAVVTTAVAQGDLSRMIQRPAKGEIFQLQQTINAMVGQLRTFATEVTRVARDVGTEGILGGQAQIEGVQGMWHDLTINVNAMANNLTAQVRDIAEVTTAVAKGDLTQQVKAQCKGEILALKTTINSMVHQ…
>metaeuk_frast_spis4_OS1|Sep_pis_4_scaffold-10774|+|1599|0|5|57419|61420|57419[57419]:58183[58183]:765[765]|58234[58234]:58287[58287]:54[54]|58336[58339]:58587[58587]:252[249]|58641[58650]:59516[59516]:876[867]|59576[59576]:61420[61420]:1845[1845]
IKSNKITLPGEDTIERRTLERELTNLATRIQFLEARAHSGVSSLPVTPNEPLSSAFPAQDTSLPKAAALNPLNPRQRSASWVNSLLAKNEGEPHLRQLTEEQFTVLREHIDQQAQEIRTQKDFIDGIKAQLTHQQTATRAALDTLGNSQSIEQLKREIEKNAQINATYQKVLREIGTIITAVANGDLSKKVLIHATEKDPEIARFKHTINQMVDQLQEFASQVTNLAKQVGTEGRLGGQAVVPGVAGIWSELTQNVNVMAQNLTDQVREIAVVTTAVAQGDLSRMIQRPAKGEIFQLQQTINAMVGQLRTFATEVTRVARDVGTEGILGGQAQIEGVQGMWHDLTINVNAMANNLTAQVRDIAEVTTAVAKGDLTQQVKAQCKGEILALKTTINSMVHQ…
>metaeuk_frast_spis6_OS1|Sep_pis_6_scaffold-11|-|1599|0|5|80371|84372|84372[84372]:83608[83608]:765[765]|83557[83557]:83504[83504]:54[54]|83455[83452]:83204[83204]:252[249]|83150[83141]:82275[82275]:876[867]|82215[82215]:80371[80371]:1845[1845]
IKSNKITLPGEDTIERRTLERELTNLATRIQFLEARAHSGVSSLPVTPNEPLSSAFPAQDTSLPKAAALNPLNPRQRSASWVNSLLAKNEGEPHLRQLTEEQFTVLREHIDQQAQEIRTQKDFIDGIKAQLTHQQTATRAALDTLGNSQSIEQLKREIEKNAQINATYQKVLREIGTIITAVANGDLSKKVLIHATEKDPEIARFKHTINQMVDQLQEFASQVTNLAKQVGTEGRLGGQAVVPGVAGIWSELTQNVNVMAQNLTDQVREIAVVTTAVAQGDLSRMIQRPAKGEIFQLQQTINAMVGQLRTFATEVTRVARDVGTEGILGGQAQIEGVQGMWHDLTINVNAMANNLTAQVRDIAEVTTAVAKGDLTQQVKAQCKGEILALKTTINSMVHQ…
>metaeuk_frast_spis7_OS1|Sep_pis_7_scaffold-8|+|1599|0|5|97060|101061|97060[97060]:97824[97824]:765[765]|97875[97875]:97928[97928]:54[54]|97977[97980]:98228[98228]:252[249]|98282[98291]:99157[99157]:876[867]|99217[99217]:101061[101061]:1845[1845]
IKSNKITLPGEDTIERRTLERELTNLATRIQFLEARAHSGVSSLPVTPNEPLSSAFPAQDTSLPKAAALNPLNPRQRSASWVNSLLAKNEGEPHLRQLTEEQFTVLREHIDQQAQEIRTQKDFIDGIKAQLTHQQTATRAALDTLGNSQSIEQLKREIEKNAQINATYQKVLREIGTIITAVANGDLSKKVLIHATEKDPEIARFKHTINQMVDQLQEFASQVTNLAKQVGTEGRLGGQAVVPGVAGIWSELTQNVNVMAQNLTDQVREIAVVTTAVAQGDLSRMIQRPAKGEIFQLQQTINAMVGQLRTFATEVTRVARDVGTEGILGGQAQIEGVQGMWHDLTINVNAMANNLTAQVRDIAEVTTAVAKGDLTQQVKAQCKGEILALKTTINSMVHQ…
>metaeuk_frast_spis8_OS1|Sep_pis_8_scaffold-8|-|1597|0|5|335000|339001|339001[339001]:338237[338237]:765[765]|338186[338186]:338133[338133]:54[54]|338084[338081]:337833[337833]:252[249]|337779[337770]:336904[336904]:876[867]|336844[336844]:335000[335000]:1845[1845]
IKSNKITLPGEDTIERRTLERELTNLATRIQFLEARAHSGVSSLPVTPNEPLSSAFPAQDTSLPKAAALNPLNPRQRSASWVNSLLAKNEGEPHLRQLTEEQFTVLREHIDQQAQEIRTQKDFIDGIKAQLTHQQTATRAALDTLGNSQSIEQLKREIEKNAQINATYQKVLREIGTIITAVANGDLSKKVLIHATEKDPEIARFKHTINQMVDQLQEFASQVTNLAKQVGTEGRLGGQAVVPGVAGIWSELTQNVNVMAQNLTDQVREIAVVTTAVAQGDLSRMIQRPAKGEIFQLQQTINAMVGQLRTFATEVTRVARDVGTEGILGGQAQIEGVQGMWHDLTINVNAMANNLTAQVRDIAEVTTAVAKGDLTQQVKAQCKGEILALKTTINSMVHQ…
>metaeuk_frast_spis9_OS1|Sep_pis_9_scaffold-10|+|1599|0|5|152833|156834|152833[152833]:153597[153597]:765[765]|153648[153648]:153695[153695]:48[48]|153750[153750]:154001[154001]:252[252]|154055[154064]:154930[154930]:876[867]|154990[154990]:156834[156834]:1845[1845]
IKSNKITLPGEDTIERRTLERELTNLATRIQFLEARAHSGVSSLPVTPNEPLSSAFPAQDTSLPKAAALNPLNPRQRSASWVNSLLAKNEGEPHLRQLTEEQFTVLREHIDQQAQEIRTQKDFIDGIKAQLTHQQTATRAALDTLGNSQSIEQLKREIEKNAQINATYQKVLREIGTIITAVANGDLSKKVLIHATEKDPEIARFKHTINQMVDQLQEFASQVTNLAKQVGTEGRLGGQAVVPGVAGIWSELTQNVNVMAQNLTDQVREIAVTTAVAQGDLSRMIQRPAKGEIFQLQQTINAMVGQLRTFATEVTRVARDVGTEGILGGQAQIEGVQGMWHDLTINVNAMANNLTAQVRDIAEVTTAVAKGDLTQQVKAQCKGEILALKTTINSMVHQL…
>metaeuk_frast_spis1_betatubulin|Sep_pis_1_scaffold-22|+|260|8.638e-75|3|203234|204360|203234[203234]:203287[203287]:54[54]|203337[203352]:203693[203693]:357[342]|203758[203761]:204360[204360]:603[600]
EIITLQAGQCGNSGQYGAQFWRQLCLEHGINQDGNLEDFATEGGDRKDVFFYQSDDTRYIPRAILLDLEPRVINAIQTGPYKNIYNPENFYVHKEGTGAGNNWAAGYDMGSQVQDEVLDMIDREADGSDSLEGFMLLHSIAGGTGSGLGSFLLEQLNDRFPKKLIQTYSVFPDTQNAGDVVVQPYNSLLAMRRLTQNADAVVVLDNGALSRIAADTLHVQEPSFEQTNQLVSTVMSASTATLRYPGYMHNDLVGIVASLIPTPRCHFLQTSYTPFTGNNVESARTVRKTTVLDVMRRLLQPKNQMVTAKPSKNSCYISILNIIMGDADPTDV
>metaeuk_frast_spis1_betatubulin|Sep_pis_1_scaffold-17|+|331|3.658e-96|1|46331|47497|46331[46331]:47497[47497]:1167[1167]
AGQGKYVPRTIYCDLEPNVVDEVRTGVYRSLFHPELMITGKEDASNNYARGHYTVGKELIDQVLDKVRHVADNCSGLQGFLVFHSFGGGTGSGFGALLMERLSVDYGKKCKLEFCVYPAPQVATSVVEPYNSILTTHTTLEHSDCSFMVDNEAIYDICRRNLGIERPNYENLNRLIAQVVSSITASLRFDGSLNVDLNEFQTNLVPYPRIHFPLVAYAPIVSAAKAAHEANSVQEISMSCFEPNSQMVKCDPRNGKYMATCLLYRGDVVPKDVHQAVATLKTKRTIQFVDWCPTGFKIGICYQPPQMVPNGDLAKVNRAVCMLSNTTAIAEAWSALSHKFDLMYSKRAFVHWYVGEGMEEGEFSEAREDLAALERDYEEVAADSAEGEE
>metaeuk_frast_spis1_betatubulin|Sep_pis_1_scaffold-23|-|860|2.082e-255|3|44083|45494|45494[45494]:45423[45423]:72[72]|45372[45369]:45319[45319]:54[51]|45264[45264]:44083[44083]:1182[1182]
GNQIGAAFWQTISGEHGLDGSGVYNGTSDLQLERMNVYFNEASGNKYVPRAVLVDLEPGTMDAVRAGPFGQLFRPDNFVFGQSGAGNNWAKGHYTEGAELVDQVLDVVRREAEGCDCLQGFQITHSLGGGTGAGMGTLLISKIREEFPDRMMATFSVMPSPKVSDTVVEPYNATLSVHQLVENSDATFCIDNEALYDICMRTLKLNNPSYGDLNHLVSAVMSGVTTCLRFPGQLNSDLRKLAVNMVPFPRLHFFMVGFAPLTSRGAHSFRAVTVPELTQQIFDPKNMMAASDFRNGRYLTCSAIYRGKVSMKEVEDQIRNVQNKNTAYFVEWIPNNVQTALCSIPPRGLKMSSTFVGNSTSIQELFKRVGDQFTAMFRRKAFLHWYTGEGMDEMEFTEA…
>metaeuk_frast_spis10_betatubulin|Sep_pis_10_scaffold-17|+|331|3.658e-96|1|20373|21539|20373[20373]:21539[21539]:1167[1167]
AGQGKYVPRTIYCDLEPNVVDEVRTGVYRSLFHPELMITGKEDASNNYARGHYTVGKELIDQVLDKVRHVADNCSGLQGFLVFHSFGGGTGSGFGALLMERLSVDYGKKCKLEFCVYPAPQVATSVVEPYNSILTTHTTLEHSDCSFMVDNEAIYDICRRNLGIERPNYENLNRLIAQVVSSITASLRFDGSLNVDLNEFQTNLVPYPRIHFPLVAYAPIVSAAKAAHEANSVQEISMSCFEPNSQMVKCDPRNGKYMATCLLYRGDVVPKDVHQAVATLKTKRTIQFVDWCPTGFKIGICYQPPQMVPNGDLAKVNRAVCMLSNTTAIAEAWSALSHKFDLMYSKRAFVHWYVGEGMEEGEFSEAREDLAALERDYEEVAADSAEGEE
>metaeuk_frast_spis10_betatubulin|Sep_pis_10_scaffold-16|-|860|2.082e-255|3|447262|448673|448673[448673]:448602[448602]:72[72]|448551[448548]:448498[448498]:54[51]|448443[448443]:447262[447262]:1182[1182]
GNQIGAAFWQTISGEHGLDGSGVYNGTSDLQLERMNVYFNEASGNKYVPRAVLVDLEPGTMDAVRAGPFGQLFRPDNFVFGQSGAGNNWAKGHYTEGAELVDQVLDVVRREAEGCDCLQGFQITHSLGGGTGAGMGTLLISKIREEFPDRMMATFSVMPSPKVSDTVVEPYNATLSVHQLVENSDATFCIDNEALYDICMRTLKLNNPSYGDLNHLVSAVMSGVTTCLRFPGQLNSDLRKLAVNMVPFPRLHFFMVGFAPLTSRGAHSFRAVTVPELTQQIFDPKNMMAASDFRNGRYLTCSAIYRGKVSMKEVEDQIRNVQNKNTAYFVEWIPNNVQTALCSIPPRGLKMSSTFVGNSTSIQELFKRVGDQFTAMFRRKAFLHWYTGEGMDEMEFTEA…
>metaeuk_frast_spis10_betatubulin|Sep_pis_10_scaffold-16|+|260|8.638e-75|3|168216|169342|168216[168216]:168269[168269]:54[54]|168319[168334]:168675[168675]:357[342]|168740[168743]:169342[169342]:603[600]
EIITLQAGQCGNSGQYGAQFWRQLCLEHGINQDGNLEDFATEGGDRKDVFFYQSDDTRYIPRAILLDLEPRVINAIQTGPYKNIYNPENFYVHKEGTGAGNNWAAGYDMGSQVQDEVLDMIDREADGSDSLEGFMLLHSIAGGTGSGLGSFLLEQLNDRFPKKLIQTYSVFPDTQNAGDVVVQPYNSLLAMRRLTQNADAVVVLDNGALSRIAADTLHVQEPSFEQTNQLVSTVMSASTATLRYPGYMHNDLVGIVASLIPTPRCHFLQTSYTPFTGNNVESARTVRKTTVLDVMRRLLQPKNQMVTAKPSKNSCYISILNIIMGDADPTDV
>metaeuk_frast_spis11_betatubulin|Sep_pis_11_scaffold-29|+|260|8.638e-75|3|102107|103233|102107[102107]:102160[102160]:54[54]|102210[102225]:102566[102566]:357[342]|102631[102634]:103233[103233]:603[600]
EIITLQAGQCGNSGQYGAQFWRQLCLEHGINQDGNLEDFATEGGDRKDVFFYQSDDTRYIPRAILLDLEPRVINAIQTGPYKNIYNPENFYVHKEGTGAGNNWAAGYDMGSQVQDEVLDMIDREADGSDSLEGFMLLHSIAGGTGSGLGSFLLEQLNDRFPKKLIQTYSVFPDTQNAGDVVVQPYNSLLAMRRLTQNADAVVVLDNGALSRIAADTLHVQEPSFEQTNQLVSTVMSASTATLRYPGYMHNDLVGIVASLIPTPRCHFLQTSYTPFTGNNVESARTVRKTTVLDVMRRLLQPKNQMVTAKPSKNSCYISILNIIMGDADPTDV
>metaeuk_frast_spis11_betatubulin|Sep_pis_11_scaffold-16030|-|331|3.658e-96|1|23581|24747|24747[24747]:23581[23581]:1167[1167]
AGQGKYVPRTIYCDLEPNVVDEVRTGVYRSLFHPELMITGKEDASNNYARGHYTVGKELIDQVLDKVRHVADNCSGLQGFLVFHSFGGGTGSGFGALLMERLSVDYGKKCKLEFCVYPAPQVATSVVEPYNSILTTHTTLEHSDCSFMVDNEAIYDICRRNLGIERPNYENLNRLIAQVVSSITASLRFDGSLNVDLNEFQTNLVPYPRIHFPLVAYAPIVSAAKAAHEANSVQEISMSCFEPNSQMVKCDPRNGKYMATCLLYRGDVVPKDVHQAVATLKTKRTIQFVDWCPTGFKIGICYQPPQMVPNGDLAKVNRAVCMLSNTTAIAEAWSALSHKFDLMYSKRAFVHWYVGEGMEEGEFSEAREDLAALERDYEEVAADSAEGEE
>metaeuk_frast_spis11_betatubulin|Sep_pis_11_scaffold-10|+|860|2.082e-255|3|199968|201379|199968[199968]:200039[200039]:72[72]|200090[200093]:200143[200143]:54[51]|200198[200198]:201379[201379]:1182[1182]
GNQIGAAFWQTISGEHGLDGSGVYNGTSDLQLERMNVYFNEASGNKYVPRAVLVDLEPGTMDAVRAGPFGQLFRPDNFVFGQSGAGNNWAKGHYTEGAELVDQVLDVVRREAEGCDCLQGFQITHSLGGGTGAGMGTLLISKIREEFPDRMMATFSVMPSPKVSDTVVEPYNATLSVHQLVENSDATFCIDNEALYDICMRTLKLNNPSYGDLNHLVSAVMSGVTTCLRFPGQLNSDLRKLAVNMVPFPRLHFFMVGFAPLTSRGAHSFRAVTVPELTQQIFDPKNMMAASDFRNGRYLTCSAIYRGKVSMKEVEDQIRNVQNKNTAYFVEWIPNNVQTALCSIPPRGLKMSSTFVGNSTSIQELFKRVGDQFTAMFRRKAFLHWYTGEGMDEMEFTEA…
>metaeuk_frast_spis12_betatubulin|Sep_pis_12_scaffold-8|+|331|3.658e-96|1|162401|163567|162401[162401]:163567[163567]:1167[1167]
AGQGKYVPRTIYCDLEPNVVDEVRTGVYRSLFHPELMITGKEDASNNYARGHYTVGKELIDQVLDKVRHVADNCSGLQGFLVFHSFGGGTGSGFGALLMERLSVDYGKKCKLEFCVYPAPQVATSVVEPYNSILTTHTTLEHSDCSFMVDNEAIYDICRRNLGIERPNYENLNRLIAQVVSSITASLRFDGSLNVDLNEFQTNLVPYPRIHFPLVAYAPIVSAAKAAHEANSVQEISMSCFEPNSQMVKCDPRNGKYMATCLLYRGDVVPKDVHQAVATLKTKRTIQFVDWCPTGFKIGICYQPPQMVPNGDLAKVNRAVCMLSNTTAIAEAWSALSHKFDLMYSKRAFVHWYVGEGMEEGEFSEAREDLAALERDYEEVAADSAEGEE
>metaeuk_frast_spis12_betatubulin|Sep_pis_12_scaffold-45|-|860|2.082e-255|3|303675|305086|305086[305086]:305015[305015]:72[72]|304964[304961]:304911[304911]:54[51]|304856[304856]:303675[303675]:1182[1182]
GNQIGAAFWQTISGEHGLDGSGVYNGTSDLQLERMNVYFNEASGNKYVPRAVLVDLEPGTMDAVRAGPFGQLFRPDNFVFGQSGAGNNWAKGHYTEGAELVDQVLDVVRREAEGCDCLQGFQITHSLGGGTGAGMGTLLISKIREEFPDRMMATFSVMPSPKVSDTVVEPYNATLSVHQLVENSDATFCIDNEALYDICMRTLKLNNPSYGDLNHLVSAVMSGVTTCLRFPGQLNSDLRKLAVNMVPFPRLHFFMVGFAPLTSRGAHSFRAVTVPELTQQIFDPKNMMAASDFRNGRYLTCSAIYRGKVSMKEVEDQIRNVQNKNTAYFVEWIPNNVQTALCSIPPRGLKMSSTFVGNSTSIQELFKRVGDQFTAMFRRKAFLHWYTGEGMDEMEFTEA…
>metaeuk_frast_spis12_betatubulin|Sep_pis_12_scaffold-45|+|260|8.638e-75|3|24925|26051|24925[24925]:24978[24978]:54[54]|25028[25043]:25384[25384]:357[342]|25449[25452]:26051[26051]:603[600]
EIITLQAGQCGNSGQYGAQFWRQLCLEHGINQDGNLEDFATEGGDRKDVFFYQSDDTRYIPRAILLDLEPRVINAIQTGPYKNIYNPENFYVHKEGTGAGNNWAAGYDMGSQVQDEVLDMIDREADGSDSLEGFMLLHSIAGGTGSGLGSFLLEQLNDRFPKKLIQTYSVFPDTQNAGDVVVQPYNSLLAMRRLTQNADAVVVLDNGALSRIAADTLHVQEPSFEQTNQLVSTVMSASTATLRYPGYMHNDLVGIVASLIPTPRCHFLQTSYTPFTGNNVESARTVRKTTVLDVMRRLLQPKNQMVTAKPSKNSCYISILNIIMGDADPTDV
>metaeuk_frast_spis13_betatubulin|Sep_pis_13_scaffold-17|+|331|3.658e-96|1|53168|54334|53168[53168]:54334[54334]:1167[1167]
AGQGKYVPRTIYCDLEPNVVDEVRTGVYRSLFHPELMITGKEDASNNYARGHYTVGKELIDQVLDKVRHVADNCSGLQGFLVFHSFGGGTGSGFGALLMERLSVDYGKKCKLEFCVYPAPQVATSVVEPYNSILTTHTTLEHSDCSFMVDNEAIYDICRRNLGIERPNYENLNRLIAQVVSSITASLRFDGSLNVDLNEFQTNLVPYPRIHFPLVAYAPIVSAAKAAHEANSVQEISMSCFEPNSQMVKCDPRNGKYMATCLLYRGDVVPKDVHQAVATLKTKRTIQFVDWCPTGFKIGICYQPPQMVPNGDLAKVNRAVCMLSNTTAIAEAWSALSHKFDLMYSKRAFVHWYVGEGMEEGEFSEAREDLAALERDYEEVAADSAEGEE
>metaeuk_frast_spis13_betatubulin|Sep_pis_13_scaffold-4|-|860|2.082e-255|3|69556|70967|70967[70967]:70896[70896]:72[72]|70845[70842]:70792[70792]:54[51]|70737[70737]:69556[69556]:1182[1182]
GNQIGAAFWQTISGEHGLDGSGVYNGTSDLQLERMNVYFNEASGNKYVPRAVLVDLEPGTMDAVRAGPFGQLFRPDNFVFGQSGAGNNWAKGHYTEGAELVDQVLDVVRREAEGCDCLQGFQITHSLGGGTGAGMGTLLISKIREEFPDRMMATFSVMPSPKVSDTVVEPYNATLSVHQLVENSDATFCIDNEALYDICMRTLKLNNPSYGDLNHLVSAVMSGVTTCLRFPGQLNSDLRKLAVNMVPFPRLHFFMVGFAPLTSRGAHSFRAVTVPELTQQIFDPKNMMAASDFRNGRYLTCSAIYRGKVSMKEVEDQIRNVQNKNTAYFVEWIPNNVQTALCSIPPRGLKMSSTFVGNSTSIQELFKRVGDQFTAMFRRKAFLHWYTGEGMDEMEFTEA…
>metaeuk_frast_spis13_betatubulin|Sep_pis_13_scaffold-3|+|260|8.638e-75|3|567160|568286|567160[567160]:567213[567213]:54[54]|567263[567278]:567619[567619]:357[342]|567684[567687]:568286[568286]:603[600]
EIITLQAGQCGNSGQYGAQFWRQLCLEHGINQDGNLEDFATEGGDRKDVFFYQSDDTRYIPRAILLDLEPRVINAIQTGPYKNIYNPENFYVHKEGTGAGNNWAAGYDMGSQVQDEVLDMIDREADGSDSLEGFMLLHSIAGGTGSGLGSFLLEQLNDRFPKKLIQTYSVFPDTQNAGDVVVQPYNSLLAMRRLTQNADAVVVLDNGALSRIAADTLHVQEPSFEQTNQLVSTVMSASTATLRYPGYMHNDLVGIVASLIPTPRCHFLQTSYTPFTGNNVESARTVRKTTVLDVMRRLLQPKNQMVTAKPSKNSCYISILNIIMGDADPTDV
>metaeuk_frast_spis14_betatubulin|Sep_pis_14_scaffold-12774|-|260|8.638e-75|3|67826|68952|68952[68952]:68899[68899]:54[54]|68849[68834]:68493[68493]:357[342]|68428[68425]:67826[67826]:603[600]
EIITLQAGQCGNSGQYGAQFWRQLCLEHGINQDGNLEDFATEGGDRKDVFFYQSDDTRYIPRAILLDLEPRVINAIQTGPYKNIYNPENFYVHKEGTGAGNNWAAGYDMGSQVQDEVLDMIDREADGSDSLEGFMLLHSIAGGTGSGLGSFLLEQLNDRFPKKLIQTYSVFPDTQNAGDVVVQPYNSLLAMRRLTQNADAVVVLDNGALSRIAADTLHVQEPSFEQTNQLVSTVMSASTATLRYPGYMHNDLVGIVASLIPTPRCHFLQTSYTPFTGNNVESARTVRKTTVLDVMRRLLQPKNQMVTAKPSKNSCYISILNIIMGDADPTDV
>metaeuk_frast_spis14_betatubulin|Sep_pis_14_scaffold-16|-|331|3.658e-96|1|142026|143192|143192[143192]:142026[142026]:1167[1167]
AGQGKYVPRTIYCDLEPNVVDEVRTGVYRSLFHPELMITGKEDASNNYARGHYTVGKELIDQVLDKVRHVADNCSGLQGFLVFHSFGGGTGSGFGALLMERLSVDYGKKCKLEFCVYPAPQVATSVVEPYNSILTTHTTLEHSDCSFMVDNEAIYDICRRNLGIERPNYENLNRLIAQVVSSITASLRFDGSLNVDLNEFQTNLVPYPRIHFPLVAYAPIVSAAKAAHEANSVQEISMSCFEPNSQMVKCDPRNGKYMATCLLYRGDVVPKDVHQAVATLKTKRTIQFVDWCPTGFKIGICYQPPQMVPNGDLAKVNRAVCMLSNTTAIAEAWSALSHKFDLMYSKRAFVHWYVGEGMEEGEFSEAREDLAALERDYEEVAADSAEGEE
>metaeuk_frast_spis14_betatubulin|Sep_pis_14_scaffold-36|+|860|2.082e-255|3|52538|53949|52538[52538]:52609[52609]:72[72]|52660[52663]:52713[52713]:54[51]|52768[52768]:53949[53949]:1182[1182]
GNQIGAAFWQTISGEHGLDGSGVYNGTSDLQLERMNVYFNEASGNKYVPRAVLVDLEPGTMDAVRAGPFGQLFRPDNFVFGQSGAGNNWAKGHYTEGAELVDQVLDVVRREAEGCDCLQGFQITHSLGGGTGAGMGTLLISKIREEFPDRMMATFSVMPSPKVSDTVVEPYNATLSVHQLVENSDATFCIDNEALYDICMRTLKLNNPSYGDLNHLVSAVMSGVTTCLRFPGQLNSDLRKLAVNMVPFPRLHFFMVGFAPLTSRGAHSFRAVTVPELTQQIFDPKNMMAASDFRNGRYLTCSAIYRGKVSMKEVEDQIRNVQNKNTAYFVEWIPNNVQTALCSIPPRGLKMSSTFVGNSTSIQELFKRVGDQFTAMFRRKAFLHWYTGEGMDEMEFTEA…
>metaeuk_frast_spis15_betatubulin|Sep_pis_15_scaffold-19|+|331|3.658e-96|1|556934|558100|556934[556934]:558100[558100]:1167[1167]
AGQGKYVPRTIYCDLEPNVVDEVRTGVYRSLFHPELMITGKEDASNNYARGHYTVGKELIDQVLDKVRHVADNCSGLQGFLVFHSFGGGTGSGFGALLMERLSVDYGKKCKLEFCVYPAPQVATSVVEPYNSILTTHTTLEHSDCSFMVDNEAIYDICRRNLGIERPNYENLNRLIAQVVSSITASLRFDGSLNVDLNEFQTNLVPYPRIHFPLVAYAPIVSAAKAAHEANSVQEISMSCFEPNSQMVKCDPRNGKYMATCLLYRGDVVPKDVHQAVATLKTKRTIQFVDWCPTGFKIGICYQPPQMVPNGDLAKVNRAVCMLSNTTAIAEAWSALSHKFDLMYSKRAFVHWYVGEGMEEGEFSEAREDLAALERDYEEVAADSAEGEE
>metaeuk_frast_spis15_betatubulin|Sep_pis_15_scaffold-7006|+|260|8.638e-75|3|13454|14580|13454[13454]:13507[13507]:54[54]|13557[13572]:13913[13913]:357[342]|13978[13981]:14580[14580]:603[600]
EIITLQAGQCGNSGQYGAQFWRQLCLEHGINQDGNLEDFATEGGDRKDVFFYQSDDTRYIPRAILLDLEPRVINAIQTGPYKNIYNPENFYVHKEGTGAGNNWAAGYDMGSQVQDEVLDMIDREADGSDSLEGFMLLHSIAGGTGSGLGSFLLEQLNDRFPKKLIQTYSVFPDTQNAGDVVVQPYNSLLAMRRLTQNADAVVVLDNGALSRIAADTLHVQEPSFEQTNQLVSTVMSASTATLRYPGYMHNDLVGIVASLIPTPRCHFLQTSYTPFTGNNVESARTVRKTTVLDVMRRLLQPKNQMVTAKPSKNSCYISILNIIMGDADPTDV
>metaeuk_frast_spis15_betatubulin|Sep_pis_15_scaffold-47|+|860|2.082e-255|3|383184|384595|383184[383184]:383255[383255]:72[72]|383306[383309]:383359[383359]:54[51]|383414[383414]:384595[384595]:1182[1182]
GNQIGAAFWQTISGEHGLDGSGVYNGTSDLQLERMNVYFNEASGNKYVPRAVLVDLEPGTMDAVRAGPFGQLFRPDNFVFGQSGAGNNWAKGHYTEGAELVDQVLDVVRREAEGCDCLQGFQITHSLGGGTGAGMGTLLISKIREEFPDRMMATFSVMPSPKVSDTVVEPYNATLSVHQLVENSDATFCIDNEALYDICMRTLKLNNPSYGDLNHLVSAVMSGVTTCLRFPGQLNSDLRKLAVNMVPFPRLHFFMVGFAPLTSRGAHSFRAVTVPELTQQIFDPKNMMAASDFRNGRYLTCSAIYRGKVSMKEVEDQIRNVQNKNTAYFVEWIPNNVQTALCSIPPRGLKMSSTFVGNSTSIQELFKRVGDQFTAMFRRKAFLHWYTGEGMDEMEFTEA…
>metaeuk_frast_spis16_betatubulin|Sep_pis_16_scaffold-57|-|260|8.638e-75|3|79976|81102|81102[81102]:81049[81049]:54[54]|80999[80984]:80643[80643]:357[342]|80578[80575]:79976[79976]:603[600]
EIITLQAGQCGNSGQYGAQFWRQLCLEHGINQDGNLEDFATEGGDRKDVFFYQSDDTRYIPRAILLDLEPRVINAIQTGPYKNIYNPENFYVHKEGTGAGNNWAAGYDMGSQVQDEVLDMIDREADGSDSLEGFMLLHSIAGGTGSGLGSFLLEQLNDRFPKKLIQTYSVFPDTQNAGDVVVQPYNSLLAMRRLTQNADAVVVLDNGALSRIAADTLHVQEPSFEQTNQLVSTVMSASTATLRYPGYMHNDLVGIVASLIPTPRCHFLQTSYTPFTGNNVESARTVRKTTVLDVMRRLLQPKNQMVTAKPSKNSCYISILNIIMGDADPTDV
>metaeuk_frast_spis16_betatubulin|Sep_pis_16_scaffold-2|+|331|3.658e-96|1|544739|545905|544739[544739]:545905[545905]:1167[1167]
AGQGKYVPRTIYCDLEPNVVDEVRTGVYRSLFHPELMITGKEDASNNYARGHYTVGKELIDQVLDKVRHVADNCSGLQGFLVFHSFGGGTGSGFGALLMERLSVDYGKKCKLEFCVYPAPQVATSVVEPYNSILTTHTTLEHSDCSFMVDNEAIYDICRRNLGIERPNYENLNRLIAQVVSSITASLRFDGSLNVDLNEFQTNLVPYPRIHFPLVAYAPIVSAAKAAHEANSVQEISMSCFEPNSQMVKCDPRNGKYMATCLLYRGDVVPKDVHQAVATLKTKRTIQFVDWCPTGFKIGICYQPPQMVPNGDLAKVNRAVCMLSNTTAIAEAWSALSHKFDLMYSKRAFVHWYVGEGMEEGEFSEAREDLAALERDYEEVAADSAEGEE
>metaeuk_frast_spis16_betatubulin|Sep_pis_16_scaffold-56|-|861|1.041e-255|3|152063|153474|153474[153474]:153403[153403]:72[72]|153352[153349]:153299[153299]:54[51]|153244[153244]:152063[152063]:1182[1182]
GNQIGAAFWQTISGEHGLDGSGVYNGTSDLQLERMNVYFNEASGNKYVPRAVLVDLEPGTMDAVRAGPFGQLFRPDNFVFGQSGAGNNWAKGHYTEGAELVDQVLDVVRREAEGCDCLQGFQITHSLGGGTGAGMGTLLISKIREEFPDRMMATFSVMPSPKVSDTVVEPYNATLSVHQLVENSDETYCIDNEALYDICMRTLKLNNPSYGDLNHLVSAVMSGVTTCLRFPGQLNSDLRKLAVNMVPFPRLHFFMVGFAPLTSRGAHSFRAVTVPELTQQIFDPKNMMAASDFRNGRYLTCSAIYRGKVSMKEVEDQIRNVQNKNTAYFVEWIPNNVQTALCSIPPRGLKMSSTFVGNSTSIQELFKRVGDQFTAMFRRKAFLHWYTGEGMDEMEFTEA…
>metaeuk_frast_spis18_betatubulin|Sep_pis_18_scaffold-3|-|860|2.082e-255|3|910174|911585|911585[911585]:911514[911514]:72[72]|911463[911460]:911410[911410]:54[51]|911355[911355]:910174[910174]:1182[1182]
GNQIGAAFWQTISGEHGLDGSGVYNGTSDLQLERMNVYFNEASGNKYVPRAVLVDLEPGTMDAVRAGPFGQLFRPDNFVFGQSGAGNNWAKGHYTEGAELVDQVLDVVRREAEGCDCLQGFQITHSLGGGTGAGMGTLLISKIREEFPDRMMATFSVMPSPKVSDTVVEPYNATLSVHQLVENSDATFCIDNEALYDICMRTLKLNNPSYGDLNHLVSAVMSGVTTCLRFPGQLNSDLRKLAVNMVPFPRLHFFMVGFAPLTSRGAHSFRAVTVPELTQQIFDPKNMMAASDFRNGRYLTCSAIYRGKVSMKEVEDQIRNVQNKNTAYFVEWIPNNVQTALCSIPPRGLKMSSTFVGNSTSIQELFKRVGDQFTAMFRRKAFLHWYTGEGMDEMEFTEA…
>metaeuk_frast_spis18_betatubulin|Sep_pis_18_scaffold-3|+|260|8.638e-75|3|631335|632461|631335[631335]:631388[631388]:54[54]|631438[631453]:631794[631794]:357[342]|631859[631862]:632461[632461]:603[600]
EIITLQAGQCGNSGQYGAQFWRQLCLEHGINQDGNLEDFATEGGDRKDVFFYQSDDTRYIPRAILLDLEPRVINAIQTGPYKNIYNPENFYVHKEGTGAGNNWAAGYDMGSQVQDEVLDMIDREADGSDSLEGFMLLHSIAGGTGSGLGSFLLEQLNDRFPKKLIQTYSVFPDTQNAGDVVVQPYNSLLAMRRLTQNADAVVVLDNGALSRIAADTLHVQEPSFEQTNQLVSTVMSASTATLRYPGYMHNDLVGIVASLIPTPRCHFLQTSYTPFTGNNVESARTVRKTTVLDVMRRLLQPKNQMVTAKPSKNSCYISILNIIMGDADPTDV
>metaeuk_frast_spis18_betatubulin|Sep_pis_18_scaffold-36|-|331|3.658e-96|1|159273|160439|160439[160439]:159273[159273]:1167[1167]
AGQGKYVPRTIYCDLEPNVVDEVRTGVYRSLFHPELMITGKEDASNNYARGHYTVGKELIDQVLDKVRHVADNCSGLQGFLVFHSFGGGTGSGFGALLMERLSVDYGKKCKLEFCVYPAPQVATSVVEPYNSILTTHTTLEHSDCSFMVDNEAIYDICRRNLGIERPNYENLNRLIAQVVSSITASLRFDGSLNVDLNEFQTNLVPYPRIHFPLVAYAPIVSAAKAAHEANSVQEISMSCFEPNSQMVKCDPRNGKYMATCLLYRGDVVPKDVHQAVATLKTKRTIQFVDWCPTGFKIGICYQPPQMVPNGDLAKVNRAVCMLSNTTAIAEAWSALSHKFDLMYSKRAFVHWYVGEGMEEGEFSEAREDLAALERDYEEVAADSAEGEE
>metaeuk_frast_spis19_betatubulin|Sep_pis_19_scaffold-39|+|860|2.082e-255|3|17988|19399|17988[17988]:18059[18059]:72[72]|18110[18113]:18163[18163]:54[51]|18218[18218]:19399[19399]:1182[1182]
GNQIGAAFWQTISGEHGLDGSGVYNGTSDLQLERMNVYFNEASGNKYVPRAVLVDLEPGTMDAVRAGPFGQLFRPDNFVFGQSGAGNNWAKGHYTEGAELVDQVLDVVRREAEGCDCLQGFQITHSLGGGTGAGMGTLLISKIREEFPDRMMATFSVMPSPKVSDTVVEPYNATLSVHQLVENSDATFCIDNEALYDICMRTLKLNNPSYGDLNHLVSAVMSGVTTCLRFPGQLNSDLRKLAVNMVPFPRLHFFMVGFAPLTSRGAHSFRAVTVPELTQQIFDPKNMMAASDFRNGRYLTCSAIYRGKVSMKEVEDQIRNVQNKNTAYFVEWIPNNVQTALCSIPPRGLKMSSTFVGNSTSIQELFKRVGDQFTAMFRRKAFLHWYTGEGMDEMEFTEA…
>metaeuk_frast_spis19_betatubulin|Sep_pis_19_scaffold-2|+|331|3.658e-96|1|529901|531067|529901[529901]:531067[531067]:1167[1167]
AGQGKYVPRTIYCDLEPNVVDEVRTGVYRSLFHPELMITGKEDASNNYARGHYTVGKELIDQVLDKVRHVADNCSGLQGFLVFHSFGGGTGSGFGALLMERLSVDYGKKCKLEFCVYPAPQVATSVVEPYNSILTTHTTLEHSDCSFMVDNEAIYDICRRNLGIERPNYENLNRLIAQVVSSITASLRFDGSLNVDLNEFQTNLVPYPRIHFPLVAYAPIVSAAKAAHEANSVQEISMSCFEPNSQMVKCDPRNGKYMATCLLYRGDVVPKDVHQAVATLKTKRTIQFVDWCPTGFKIGICYQPPQMVPNGDLAKVNRAVCMLSNTTAIAEAWSALSHKFDLMYSKRAFVHWYVGEGMEEGEFSEAREDLAALERDYEEVAADSAEGEE
>metaeuk_frast_spis19_betatubulin|Sep_pis_19_scaffold-58|+|260|8.638e-75|3|753100|754226|753100[753100]:753153[753153]:54[54]|753203[753218]:753559[753559]:357[342]|753624[753627]:754226[754226]:603[600]
EIITLQAGQCGNSGQYGAQFWRQLCLEHGINQDGNLEDFATEGGDRKDVFFYQSDDTRYIPRAILLDLEPRVINAIQTGPYKNIYNPENFYVHKEGTGAGNNWAAGYDMGSQVQDEVLDMIDREADGSDSLEGFMLLHSIAGGTGSGLGSFLLEQLNDRFPKKLIQTYSVFPDTQNAGDVVVQPYNSLLAMRRLTQNADAVVVLDNGALSRIAADTLHVQEPSFEQTNQLVSTVMSASTATLRYPGYMHNDLVGIVASLIPTPRCHFLQTSYTPFTGNNVESARTVRKTTVLDVMRRLLQPKNQMVTAKPSKNSCYISILNIIMGDADPTDV
>metaeuk_frast_spis2_betatubulin|Sep_pis_2_scaffold-8965|-|260|8.638e-75|3|20046|21172|21172[21172]:21119[21119]:54[54]|21069[21054]:20713[20713]:357[342]|20648[20645]:20046[20046]:603[600]
EIITLQAGQCGNSGQYGAQFWRQLCLEHGINQDGNLEDFATEGGDRKDVFFYQSDDTRYIPRAILLDLEPRVINAIQTGPYKNIYNPENFYVHKEGTGAGNNWAAGYDMGSQVQDEVLDMIDREADGSDSLEGFMLLHSIAGGTGSGLGSFLLEQLNDRFPKKLIQTYSVFPDTQNAGDVVVQPYNSLLAMRRLTQNADAVVVLDNGALSRIAADTLHVQEPSFEQTNQLVSTVMSASTATLRYPGYMHNDLVGIVASLIPTPRCHFLQTSYTPFTGNNVESARTVRKTTVLDVMRRLLQPKNQMVTAKPSKNSCYISILNIIMGDADPTDV
>metaeuk_frast_spis2_betatubulin|Sep_pis_2_scaffold-16|-|331|3.658e-96|1|55613|56779|56779[56779]:55613[55613]:1167[1167]
AGQGKYVPRTIYCDLEPNVVDEVRTGVYRSLFHPELMITGKEDASNNYARGHYTVGKELIDQVLDKVRHVADNCSGLQGFLVFHSFGGGTGSGFGALLMERLSVDYGKKCKLEFCVYPAPQVATSVVEPYNSILTTHTTLEHSDCSFMVDNEAIYDICRRNLGIERPNYENLNRLIAQVVSSITASLRFDGSLNVDLNEFQTNLVPYPRIHFPLVAYAPIVSAAKAAHEANSVQEISMSCFEPNSQMVKCDPRNGKYMATCLLYRGDVVPKDVHQAVATLKTKRTIQFVDWCPTGFKIGICYQPPQMVPNGDLAKVNRAVCMLSNTTAIAEAWSALSHKFDLMYSKRAFVHWYVGEGMEEGEFSEAREDLAALERDYEEVAADSAEGEE
>metaeuk_frast_spis2_betatubulin|Sep_pis_2_scaffold-27|-|860|2.082e-255|3|152424|153835|153835[153835]:153764[153764]:72[72]|153713[153710]:153660[153660]:54[51]|153605[153605]:152424[152424]:1182[1182]
GNQIGAAFWQTISGEHGLDGSGVYNGTSDLQLERMNVYFNEASGNKYVPRAVLVDLEPGTMDAVRAGPFGQLFRPDNFVFGQSGAGNNWAKGHYTEGAELVDQVLDVVRREAEGCDCLQGFQITHSLGGGTGAGMGTLLISKIREEFPDRMMATFSVMPSPKVSDTVVEPYNATLSVHQLVENSDATFCIDNEALYDICMRTLKLNNPSYGDLNHLVSAVMSGVTTCLRFPGQLNSDLRKLAVNMVPFPRLHFFMVGFAPLTSRGAHSFRAVTVPELTQQIFDPKNMMAASDFRNGRYLTCSAIYRGKVSMKEVEDQIRNVQNKNTAYFVEWIPNNVQTALCSIPPRGLKMSSTFVGNSTSIQELFKRVGDQFTAMFRRKAFLHWYTGEGMDEMEFTEA…
>metaeuk_frast_spis20_betatubulin|Sep_pis_20_scaffold-21|+|331|3.658e-96|1|55268|56434|55268[55268]:56434[56434]:1167[1167]
AGQGKYVPRTIYCDLEPNVVDEVRTGVYRSLFHPELMITGKEDASNNYARGHYTVGKELIDQVLDKVRHVADNCSGLQGFLVFHSFGGGTGSGFGALLMERLSVDYGKKCKLEFCVYPAPQVATSVVEPYNSILTTHTTLEHSDCSFMVDNEAIYDICRRNLGIERPNYENLNRLIAQVVSSITASLRFDGSLNVDLNEFQTNLVPYPRIHFPLVAYAPIVSAAKAAHEANSVQEISMSCFEPNSQMVKCDPRNGKYMATCLLYRGDVVPKDVHQAVATLKTKRTIQFVDWCPTGFKIGICYQPPQMVPNGDLAKVNRAVCMLSNTTAIAEAWSALSHKFDLMYSKRAFVHWYVGEGMEEGEFSEAREDLAALERDYEEVAADSAEGEE
>metaeuk_frast_spis20_betatubulin|Sep_pis_20_scaffold-67|-|266|1.35e-76|3|125917|127046|127046[127046]:127008[127008]:39[39]|126940[126937]:126584[126584]:357[354]|126519[126516]:125917[125917]:603[600]
REIITLQAGQCGNTVGSQFWRQLCLEHGINQDGNLEDFATEGGDRKDVFFYQSDDTRYIPRAILLDLEPRVINAIQTGPYKNIYNPENFYVHKEGTGAGNNWAAGYDMGSQVQDEVLDMIDREADGSDSLEGFMLLHSIAGGTGSGLGSFLLEQLNDRFPKKLIQTYSVFPDTQNAGDVVVQPYNSLLAMRRLTQNADAVVVLDNGALSRIAADTLHVQEPSFEQTNQLVSTVMSASTATLRYPGYMHNDLVGIVASLIPTPRCHFLQTSYTPFTGNNVESARTVRKTTVLDVMRRLLQPKNQMVTAKPSKNSCYISILNIIMGDADPTDV
>metaeuk_frast_spis20_betatubulin|Sep_pis_20_scaffold-25|-|860|2.082e-255|3|152389|153800|153800[153800]:153729[153729]:72[72]|153678[153675]:153625[153625]:54[51]|153570[153570]:152389[152389]:1182[1182]
GNQIGAAFWQTISGEHGLDGSGVYNGTSDLQLERMNVYFNEASGNKYVPRAVLVDLEPGTMDAVRAGPFGQLFRPDNFVFGQSGAGNNWAKGHYTEGAELVDQVLDVVRREAEGCDCLQGFQITHSLGGGTGAGMGTLLISKIREEFPDRMMATFSVMPSPKVSDTVVEPYNATLSVHQLVENSDATFCIDNEALYDICMRTLKLNNPSYGDLNHLVSAVMSGVTTCLRFPGQLNSDLRKLAVNMVPFPRLHFFMVGFAPLTSRGAHSFRAVTVPELTQQIFDPKNMMAASDFRNGRYLTCSAIYRGKVSMKEVEDQIRNVQNKNTAYFVEWIPNNVQTALCSIPPRGLKMSSTFVGNSTSIQELFKRVGDQFTAMFRRKAFLHWYTGEGMDEMEFTEA…
>metaeuk_frast_spis21_betatubulin|Sep_pis_21_scaffold-2|-|331|3.658e-96|1|130146|131312|131312[131312]:130146[130146]:1167[1167]
AGQGKYVPRTIYCDLEPNVVDEVRTGVYRSLFHPELMITGKEDASNNYARGHYTVGKELIDQVLDKVRHVADNCSGLQGFLVFHSFGGGTGSGFGALLMERLSVDYGKKCKLEFCVYPAPQVATSVVEPYNSILTTHTTLEHSDCSFMVDNEAIYDICRRNLGIERPNYENLNRLIAQVVSSITASLRFDGSLNVDLNEFQTNLVPYPRIHFPLVAYAPIVSAAKAAHEANSVQEISMSCFEPNSQMVKCDPRNGKYMATCLLYRGDVVPKDVHQAVATLKTKRTIQFVDWCPTGFKIGICYQPPQMVPNGDLAKVNRAVCMLSNTTAIAEAWSALSHKFDLMYSKRAFVHWYVGEGMEEGEFSEAREDLAALERDYEEVAADSAEGEE
>metaeuk_frast_spis21_betatubulin|Sep_pis_21_scaffold-7|-|860|2.082e-255|3|997715|999126|999126[999126]:999055[999055]:72[72]|999004[999001]:998951[998951]:54[51]|998896[998896]:997715[997715]:1182[1182]
GNQIGAAFWQTISGEHGLDGSGVYNGTSDLQLERMNVYFNEASGNKYVPRAVLVDLEPGTMDAVRAGPFGQLFRPDNFVFGQSGAGNNWAKGHYTEGAELVDQVLDVVRREAEGCDCLQGFQITHSLGGGTGAGMGTLLISKIREEFPDRMMATFSVMPSPKVSDTVVEPYNATLSVHQLVENSDATFCIDNEALYDICMRTLKLNNPSYGDLNHLVSAVMSGVTTCLRFPGQLNSDLRKLAVNMVPFPRLHFFMVGFAPLTSRGAHSFRAVTVPELTQQIFDPKNMMAASDFRNGRYLTCSAIYRGKVSMKEVEDQIRNVQNKNTAYFVEWIPNNVQTALCSIPPRGLKMSSTFVGNSTSIQELFKRVGDQFTAMFRRKAFLHWYTGEGMDEMEFTEA…
>metaeuk_frast_spis21_betatubulin|Sep_pis_21_scaffold-7|+|260|8.638e-75|3|718574|719700|718574[718574]:718627[718627]:54[54]|718677[718692]:719033[719033]:357[342]|719098[719101]:719700[719700]:603[600]
EIITLQAGQCGNSGQYGAQFWRQLCLEHGINQDGNLEDFATEGGDRKDVFFYQSDDTRYIPRAILLDLEPRVINAIQTGPYKNIYNPENFYVHKEGTGAGNNWAAGYDMGSQVQDEVLDMIDREADGSDSLEGFMLLHSIAGGTGSGLGSFLLEQLNDRFPKKLIQTYSVFPDTQNAGDVVVQPYNSLLAMRRLTQNADAVVVLDNGALSRIAADTLHVQEPSFEQTNQLVSTVMSASTATLRYPGYMHNDLVGIVASLIPTPRCHFLQTSYTPFTGNNVESARTVRKTTVLDVMRRLLQPKNQMVTAKPSKNSCYISILNIIMGDADPTDV
>metaeuk_frast_spis22_betatubulin|Sep_pis_22_scaffold-61|+|860|2.082e-255|3|397708|399119|397708[397708]:397779[397779]:72[72]|397830[397833]:397883[397883]:54[51]|397938[397938]:399119[399119]:1182[1182]
GNQIGAAFWQTISGEHGLDGSGVYNGTSDLQLERMNVYFNEASGNKYVPRAVLVDLEPGTMDAVRAGPFGQLFRPDNFVFGQSGAGNNWAKGHYTEGAELVDQVLDVVRREAEGCDCLQGFQITHSLGGGTGAGMGTLLISKIREEFPDRMMATFSVMPSPKVSDTVVEPYNATLSVHQLVENSDATFCIDNEALYDICMRTLKLNNPSYGDLNHLVSAVMSGVTTCLRFPGQLNSDLRKLAVNMVPFPRLHFFMVGFAPLTSRGAHSFRAVTVPELTQQIFDPKNMMAASDFRNGRYLTCSAIYRGKVSMKEVEDQIRNVQNKNTAYFVEWIPNNVQTALCSIPPRGLKMSSTFVGNSTSIQELFKRVGDQFTAMFRRKAFLHWYTGEGMDEMEFTEA…
>metaeuk_frast_spis22_betatubulin|Sep_pis_22_scaffold-34|+|264|5.399e-76|3|94565|95691|94565[94565]:94600[94600]:36[36]|94668[94671]:95024[95024]:357[354]|95089[95092]:95691[95691]:603[600]
EIITLQAGQCGNTVGSQFWRQLCLEHGINQDGNLEDFATEGGDRKDVFFYQSDDTRYIPRAILLDLEPRVINAIQTGPYKNIYNPENFYVHKEGTGAGNNWAAGYDMGSQVQDEVLDMIDREADGSDSLEGFMLLHSIAGGTGSGLGSFLLEQLNDRFPKKLIQTYSVFPDTQNAGDVVVQPYNSLLAMRRLTQNADAVVVLDNGALSRIAADTLHVQEPSFEQTNQLVSTVMSASTATLRYPGYMHNDLVGIVASLIPTPRCHFLQTSYTPFTGNNVESARTVRKTTVLDVMRRLLQPKNQMVTAKPSKNSCYISILNIIMGDADPTDV
>metaeuk_frast_spis22_betatubulin|Sep_pis_22_scaffold-2|-|331|3.658e-96|1|129943|131109|131109[131109]:129943[129943]:1167[1167]
AGQGKYVPRTIYCDLEPNVVDEVRTGVYRSLFHPELMITGKEDASNNYARGHYTVGKELIDQVLDKVRHVADNCSGLQGFLVFHSFGGGTGSGFGALLMERLSVDYGKKCKLEFCVYPAPQVATSVVEPYNSILTTHTTLEHSDCSFMVDNEAIYDICRRNLGIERPNYENLNRLIAQVVSSITASLRFDGSLNVDLNEFQTNLVPYPRIHFPLVAYAPIVSAAKAAHEANSVQEISMSCFEPNSQMVKCDPRNGKYMATCLLYRGDVVPKDVHQAVATLKTKRTIQFVDWCPTGFKIGICYQPPQMVPNGDLAKVNRAVCMLSNTTAIAEAWSALSHKFDLMYSKRAFVHWYVGEGMEEGEFSEAREDLAALERDYEEVAADSAEGEE
>metaeuk_frast_spis23_betatubulin|Sep_pis_23_scaffold-1|+|331|3.658e-96|1|453924|455090|453924[453924]:455090[455090]:1167[1167]
AGQGKYVPRTIYCDLEPNVVDEVRTGVYRSLFHPELMITGKEDASNNYARGHYTVGKELIDQVLDKVRHVADNCSGLQGFLVFHSFGGGTGSGFGALLMERLSVDYGKKCKLEFCVYPAPQVATSVVEPYNSILTTHTTLEHSDCSFMVDNEAIYDICRRNLGIERPNYENLNRLIAQVVSSITASLRFDGSLNVDLNEFQTNLVPYPRIHFPLVAYAPIVSAAKAAHEANSVQEISMSCFEPNSQMVKCDPRNGKYMATCLLYRGDVVPKDVHQAVATLKTKRTIQFVDWCPTGFKIGICYQPPQMVPNGDLAKVNRAVCMLSNTTAIAEAWSALSHKFDLMYSKRAFVHWYVGEGMEEGEFSEAREDLAALERDYEEVAADSAEGEE
>metaeuk_frast_spis23_betatubulin|Sep_pis_23_scaffold-20|-|860|2.082e-255|3|457467|458878|458878[458878]:458807[458807]:72[72]|458756[458753]:458703[458703]:54[51]|458648[458648]:457467[457467]:1182[1182]
GNQIGAAFWQTISGEHGLDGSGVYNGTSDLQLERMNVYFNEASGNKYVPRAVLVDLEPGTMDAVRAGPFGQLFRPDNFVFGQSGAGNNWAKGHYTEGAELVDQVLDVVRREAEGCDCLQGFQITHSLGGGTGAGMGTLLISKIREEFPDRMMATFSVMPSPKVSDTVVEPYNATLSVHQLVENSDATFCIDNEALYDICMRTLKLNNPSYGDLNHLVSAVMSGVTTCLRFPGQLNSDLRKLAVNMVPFPRLHFFMVGFAPLTSRGAHSFRAVTVPELTQQIFDPKNMMAASDFRNGRYLTCSAIYRGKVSMKEVEDQIRNVQNKNTAYFVEWIPNNVQTALCSIPPRGLKMSSTFVGNSTSIQELFKRVGDQFTAMFRRKAFLHWYTGEGMDEMEFTEA…
>metaeuk_frast_spis23_betatubulin|Sep_pis_23_scaffold-20|+|260|8.638e-75|3|178103|179229|178103[178103]:178156[178156]:54[54]|178206[178221]:178562[178562]:357[342]|178627[178630]:179229[179229]:603[600]
EIITLQAGQCGNSGQYGAQFWRQLCLEHGINQDGNLEDFATEGGDRKDVFFYQSDDTRYIPRAILLDLEPRVINAIQTGPYKNIYNPENFYVHKEGTGAGNNWAAGYDMGSQVQDEVLDMIDREADGSDSLEGFMLLHSIAGGTGSGLGSFLLEQLNDRFPKKLIQTYSVFPDTQNAGDVVVQPYNSLLAMRRLTQNADAVVVLDNGALSRIAADTLHVQEPSFEQTNQLVSTVMSASTATLRYPGYMHNDLVGIVASLIPTPRCHFLQTSYTPFTGNNVESARTVRKTTVLDVMRRLLQPKNQMVTAKPSKNSCYISILNIIMGDADPTDV
>metaeuk_frast_spis24_betatubulin|Sep_pis_24_scaffold-2|-|331|3.658e-96|1|129297|130463|130463[130463]:129297[129297]:1167[1167]
AGQGKYVPRTIYCDLEPNVVDEVRTGVYRSLFHPELMITGKEDASNNYARGHYTVGKELIDQVLDKVRHVADNCSGLQGFLVFHSFGGGTGSGFGALLMERLSVDYGKKCKLEFCVYPAPQVATSVVEPYNSILTTHTTLEHSDCSFMVDNEAIYDICRRNLGIERPNYENLNRLIAQVVSSITASLRFDGSLNVDLNEFQTNLVPYPRIHFPLVAYAPIVSAAKAAHEANSVQEISMSCFEPNSQMVKCDPRNGKYMATCLLYRGDVVPKDVHQAVATLKTKRTIQFVDWCPTGFKIGICYQPPQMVPNGDLAKVNRAVCMLSNTTAIAEAWSALSHKFDLMYSKRAFVHWYVGEGMEEGEFSEAREDLAALERDYEEVAADSAEGEE
>metaeuk_frast_spis24_betatubulin|Sep_pis_24_scaffold-51|-|860|2.082e-255|3|373776|375187|375187[375187]:375116[375116]:72[72]|375065[375062]:375012[375012]:54[51]|374957[374957]:373776[373776]:1182[1182]
GNQIGAAFWQTISGEHGLDGSGVYNGTSDLQLERMNVYFNEASGNKYVPRAVLVDLEPGTMDAVRAGPFGQLFRPDNFVFGQSGAGNNWAKGHYTEGAELVDQVLDVVRREAEGCDCLQGFQITHSLGGGTGAGMGTLLISKIREEFPDRMMATFSVMPSPKVSDTVVEPYNATLSVHQLVENSDATFCIDNEALYDICMRTLKLNNPSYGDLNHLVSAVMSGVTTCLRFPGQLNSDLRKLAVNMVPFPRLHFFMVGFAPLTSRGAHSFRAVTVPELTQQIFDPKNMMAASDFRNGRYLTCSAIYRGKVSMKEVEDQIRNVQNKNTAYFVEWIPNNVQTALCSIPPRGLKMSSTFVGNSTSIQELFKRVGDQFTAMFRRKAFLHWYTGEGMDEMEFTEA…
>metaeuk_frast_spis24_betatubulin|Sep_pis_24_scaffold-51|+|260|8.638e-75|3|94792|95918|94792[94792]:94845[94845]:54[54]|94895[94910]:95251[95251]:357[342]|95316[95319]:95918[95918]:603[600]
EIITLQAGQCGNSGQYGAQFWRQLCLEHGINQDGNLEDFATEGGDRKDVFFYQSDDTRYIPRAILLDLEPRVINAIQTGPYKNIYNPENFYVHKEGTGAGNNWAAGYDMGSQVQDEVLDMIDREADGSDSLEGFMLLHSIAGGTGSGLGSFLLEQLNDRFPKKLIQTYSVFPDTQNAGDVVVQPYNSLLAMRRLTQNADAVVVLDNGALSRIAADTLHVQEPSFEQTNQLVSTVMSASTATLRYPGYMHNDLVGIVASLIPTPRCHFLQTSYTPFTGNNVESARTVRKTTVLDVMRRLLQPKNQMVTAKPSKNSCYISILNIIMGDADPTDV
>metaeuk_frast_spis25_betatubulin|Sep_pis_25_scaffold-16|-|860|2.082e-255|3|446782|448193|448193[448193]:448122[448122]:72[72]|448071[448068]:448018[448018]:54[51]|447963[447963]:446782[446782]:1182[1182]
GNQIGAAFWQTISGEHGLDGSGVYNGTSDLQLERMNVYFNEASGNKYVPRAVLVDLEPGTMDAVRAGPFGQLFRPDNFVFGQSGAGNNWAKGHYTEGAELVDQVLDVVRREAEGCDCLQGFQITHSLGGGTGAGMGTLLISKIREEFPDRMMATFSVMPSPKVSDTVVEPYNATLSVHQLVENSDATFCIDNEALYDICMRTLKLNNPSYGDLNHLVSAVMSGVTTCLRFPGQLNSDLRKLAVNMVPFPRLHFFMVGFAPLTSRGAHSFRAVTVPELTQQIFDPKNMMAASDFRNGRYLTCSAIYRGKVSMKEVEDQIRNVQNKNTAYFVEWIPNNVQTALCSIPPRGLKMSSTFVGNSTSIQELFKRVGDQFTAMFRRKAFLHWYTGEGMDEMEFTEA…
>metaeuk_frast_spis25_betatubulin|Sep_pis_25_scaffold-16|+|260|8.638e-75|3|167798|168924|167798[167798]:167851[167851]:54[54]|167901[167916]:168257[168257]:357[342]|168322[168325]:168924[168924]:603[600]
EIITLQAGQCGNSGQYGAQFWRQLCLEHGINQDGNLEDFATEGGDRKDVFFYQSDDTRYIPRAILLDLEPRVINAIQTGPYKNIYNPENFYVHKEGTGAGNNWAAGYDMGSQVQDEVLDMIDREADGSDSLEGFMLLHSIAGGTGSGLGSFLLEQLNDRFPKKLIQTYSVFPDTQNAGDVVVQPYNSLLAMRRLTQNADAVVVLDNGALSRIAADTLHVQEPSFEQTNQLVSTVMSASTATLRYPGYMHNDLVGIVASLIPTPRCHFLQTSYTPFTGNNVESARTVRKTTVLDVMRRLLQPKNQMVTAKPSKNSCYISILNIIMGDADPTDV
>metaeuk_frast_spis25_betatubulin|Sep_pis_25_scaffold-2|-|331|3.658e-96|1|131042|132208|132208[132208]:131042[131042]:1167[1167]
AGQGKYVPRTIYCDLEPNVVDEVRTGVYRSLFHPELMITGKEDASNNYARGHYTVGKELIDQVLDKVRHVADNCSGLQGFLVFHSFGGGTGSGFGALLMERLSVDYGKKCKLEFCVYPAPQVATSVVEPYNSILTTHTTLEHSDCSFMVDNEAIYDICRRNLGIERPNYENLNRLIAQVVSSITASLRFDGSLNVDLNEFQTNLVPYPRIHFPLVAYAPIVSAAKAAHEANSVQEISMSCFEPNSQMVKCDPRNGKYMATCLLYRGDVVPKDVHQAVATLKTKRTIQFVDWCPTGFKIGICYQPPQMVPNGDLAKVNRAVCMLSNTTAIAEAWSALSHKFDLMYSKRAFVHWYVGEGMEEGEFSEAREDLAALERDYEEVAADSAEGEE
>metaeuk_frast_spis26_betatubulin|Sep_pis_26_scaffold-21891|-|248|3.538e-71|8|68511|71033|71033[71033]:70965[70965]:69[69]|70809[70809]:70702[70702]:108[108]|70641[70626]:70555[70555]:87[72]|70332[70332]:70219[70219]:114[114]|70161[70161]:70108[70108]:54[54]|69657[69657]:69583[69583]:75[75]|69163[69163]:69110[69110]:54[54]|68879[68879]:68511[68511]:369[369]
GNQCGETFWQMLLAEHGLDKSGVVGTYFSEVEGNDKALRYVPRSVQVDLEAGVCNRVSPIGGLFRPDTYIYGESGAGNNWAKGLRKQTEACDSLQGFQIIQSLGGGSGAGLGSLLLSKLREEYPDRMMATFSILPSPKVIISQVMCGVSTSLRFPGQLNGYVNKRYLTAATIFRGKISSREVVDTTDPSFMYRWIPDNVSVTLCSVPPVGQKQSAYVVISPVLPIVSDSCVGSTCLANSTAIQEVFKRNLSQVSQLYRPHPHLLISSRFQFSVMYKRRAFLHWYTGEGMDTMEFSEAESNTQDLM
>metaeuk_frast_spis26_betatubulin|Sep_pis_26_scaffold-58|-|331|3.658e-96|1|129295|130461|130461[130461]:129295[129295]:1167[1167]
AGQGKYVPRTIYCDLEPNVVDEVRTGVYRSLFHPELMITGKEDASNNYARGHYTVGKELIDQVLDKVRHVADNCSGLQGFLVFHSFGGGTGSGFGALLMERLSVDYGKKCKLEFCVYPAPQVATSVVEPYNSILTTHTTLEHSDCSFMVDNEAIYDICRRNLGIERPNYENLNRLIAQVVSSITASLRFDGSLNVDLNEFQTNLVPYPRIHFPLVAYAPIVSAAKAAHEANSVQEISMSCFEPNSQMVKCDPRNGKYMATCLLYRGDVVPKDVHQAVATLKTKRTIQFVDWCPTGFKIGICYQPPQMVPNGDLAKVNRAVCMLSNTTAIAEAWSALSHKFDLMYSKRAFVHWYVGEGMEEGEFSEAREDLAALERDYEEVAADSAEGEE
>metaeuk_frast_spis26_betatubulin|Sep_pis_26_scaffold-30|-|860|2.082e-255|3|375480|376891|376891[376891]:376820[376820]:72[72]|376769[376766]:376716[376716]:54[51]|376661[376661]:375480[375480]:1182[1182]
GNQIGAAFWQTISGEHGLDGSGVYNGTSDLQLERMNVYFNEASGNKYVPRAVLVDLEPGTMDAVRAGPFGQLFRPDNFVFGQSGAGNNWAKGHYTEGAELVDQVLDVVRREAEGCDCLQGFQITHSLGGGTGAGMGTLLISKIREEFPDRMMATFSVMPSPKVSDTVVEPYNATLSVHQLVENSDATFCIDNEALYDICMRTLKLNNPSYGDLNHLVSAVMSGVTTCLRFPGQLNSDLRKLAVNMVPFPRLHFFMVGFAPLTSRGAHSFRAVTVPELTQQIFDPKNMMAASDFRNGRYLTCSAIYRGKVSMKEVEDQIRNVQNKNTAYFVEWIPNNVQTALCSIPPRGLKMSSTFVGNSTSIQELFKRVGDQFTAMFRRKAFLHWYTGEGMDEMEFTEA…
>metaeuk_frast_spis26_betatubulin|Sep_pis_26_scaffold-30|+|296|1.257e-85|3|96313|97858|96313[96313]:96348[96348]:36[36]|96415[96418]:96771[96771]:357[354]|96836[96839]:97858[97858]:1023[1020]
EIITLQAGQCGNTVGSQFWRQLCLEHGINQDGNLEDFATEGGDRKDVFFYQSDDTRYIPRAILLDLEPRVINAIQTGPYKNIYNPENFYVHKEGTGAGNNWAAGYDMGSQVQDEVLDMIDREADGSDSLEGFMLLHSIAGGTGSGFGSFLLEQLNDRFPKKLIQTYSVFPDTQNAGDVVVQPYNSLLAMRRLTQNADAVVVLDNGALSRIAADTLHVQEPSFEQTNQLVSTVMSASTATLRYPGYMHNDLVGIVASLIPTPRCHFLQTSYTPFTGNNVESARTVRKTTVLDVMRRLLQPKNQMVTAKPSKNSCYISILNIIMGDADPTDVSSKALLCPECIEANKLQVHKSLLRIRERNLASFIPWGPASIQVALSRTSPYTQPPYTTRTPPRVSGLML…
>metaeuk_frast_spis26_betatubulin|Sep_pis_26_scaffold-18640|+|768|1.031e-227|7|24786|26579|24786[24786]:24818[24818]:33[33]|24945[24945]:25214[25214]:270[270]|25354[25354]:25434[25434]:81[81]|25500[25509]:25655[25655]:156[147]|25719[25719]:25946[25946]:228[228]|25999[26002]:26451[26451]:453[450]|26511[26514]:26579[26579]:69[66]
MREIVHLQTGQRLGVKFWEVISDEHGIEPDGLYKGSSDQQLERISVYYNEIGANKYVPRAVLVDLEPGTMDAVRSGPLGGLFRPDNFVFGQSGAGNNWAKGYTEGAELVDSVLDVVRKEAEGTDALQGFQITHSLGGGTGAGMGTLLISKIREEYPDRMMCTFSVVPSPKVSDTVVEPYNATLSVHQLVENSDETYCIDNEALYDIHFRTLKLSTPTYGDLNHLVSIVMSGITTSLRFPGQLNSDLRKLAVNMVPFPRLHFFLTGFAPLTARGSQQYRAVSVPELTQQMFDAKNMMAACDPRHGRYLTVAAIFRGKVSMKEVEEQMQNVQNKNSAYFVEWIPNNVLTAQCDIPPRGLKMAVTFLGNSTAIQELFRRVSDQFTAMFKRKAFLHWYTQEGM…
>metaeuk_frast_spis26_betatubulin|Sep_pis_26_scaffold-7236|-|170|1.069e-47|4|9604|11163|11163[11163]:11005[11005]:159[159]|10913[10913]:10611[10611]:303[303]|10543[10540]:10370[10370]:174[171]|9714[9714]:9604[9604]:111[111]
STFFSETGAGKYVPRSLYVDLEPGVIEEVKTGPYRSLFHPETMITGKEDAANNARGHYTIGKELIDPTMDKLRRLADNCDGLQGFFVFHSFGGGTGSGFGALLLERLSTDYGKKSKLEFCVYPAPQLSSSVVEPYNSVLTTHTTLEHSDCSFMVDNEAIYDICKKRLNVSQPGFTNLNRLIAQVVSSVTASLRFDGSLNVDLNEFQTNLVPSTTAIAAAWNRLDYKFDLMYSKRAFVHWYVGEGMEEV
>metaeuk_frast_spis27_betatubulin|Sep_pis_27_scaffold-1033|+|331|3.658e-96|1|20442|21608|20442[20442]:21608[21608]:1167[1167]
AGQGKYVPRTIYCDLEPNVVDEVRTGVYRSLFHPELMITGKEDASNNYARGHYTVGKELIDQVLDKVRHVADNCSGLQGFLVFHSFGGGTGSGFGALLMERLSVDYGKKCKLEFCVYPAPQVATSVVEPYNSILTTHTTLEHSDCSFMVDNEAIYDICRRNLGIERPNYENLNRLIAQVVSSITASLRFDGSLNVDLNEFQTNLVPYPRIHFPLVAYAPIVSAAKAAHEANSVQEISMSCFEPNSQMVKCDPRNGKYMATCLLYRGDVVPKDVHQAVATLKTKRTIQFVDWCPTGFKIGICYQPPQMVPNGDLAKVNRAVCMLSNTTAIAEAWSALSHKFDLMYSKRAFVHWYVGEGMEEGEFSEAREDLAALERDYEEVAADSAEGEE
>metaeuk_frast_spis27_betatubulin|Sep_pis_27_scaffold-14|-|860|2.082e-255|3|447571|448982|448982[448982]:448911[448911]:72[72]|448860[448857]:448807[448807]:54[51]|448752[448752]:447571[447571]:1182[1182]
GNQIGAAFWQTISGEHGLDGSGVYNGTSDLQLERMNVYFNEASGNKYVPRAVLVDLEPGTMDAVRAGPFGQLFRPDNFVFGQSGAGNNWAKGHYTEGAELVDQVLDVVRREAEGCDCLQGFQITHSLGGGTGAGMGTLLISKIREEFPDRMMATFSVMPSPKVSDTVVEPYNATLSVHQLVENSDATFCIDNEALYDICMRTLKLNNPSYGDLNHLVSAVMSGVTTCLRFPGQLNSDLRKLAVNMVPFPRLHFFMVGFAPLTSRGAHSFRAVTVPELTQQIFDPKNMMAASDFRNGRYLTCSAIYRGKVSMKEVEDQIRNVQNKNTAYFVEWIPNNVQTALCSIPPRGLKMSSTFVGNSTSIQELFKRVGDQFTAMFRRKAFLHWYTGEGMDEMEFTEA…
>metaeuk_frast_spis27_betatubulin|Sep_pis_27_scaffold-14|+|260|8.638e-75|3|168211|169337|168211[168211]:168264[168264]:54[54]|168314[168329]:168670[168670]:357[342]|168735[168738]:169337[169337]:603[600]
EIITLQAGQCGNSGQYGAQFWRQLCLEHGINQDGNLEDFATEGGDRKDVFFYQSDDTRYIPRAILLDLEPRVINAIQTGPYKNIYNPENFYVHKEGTGAGNNWAAGYDMGSQVQDEVLDMIDREADGSDSLEGFMLLHSIAGGTGSGLGSFLLEQLNDRFPKKLIQTYSVFPDTQNAGDVVVQPYNSLLAMRRLTQNADAVVVLDNGALSRIAADTLHVQEPSFEQTNQLVSTVMSASTATLRYPGYMHNDLVGIVASLIPTPRCHFLQTSYTPFTGNNVESARTVRKTTVLDVMRRLLQPKNQMVTAKPSKNSCYISILNIIMGDADPTDV
>metaeuk_frast_spis28_betatubulin|Sep_pis_28_scaffold-37|-|260|8.638e-75|3|53637|54763|54763[54763]:54710[54710]:54[54]|54660[54645]:54304[54304]:357[342]|54239[54236]:53637[53637]:603[600]
EIITLQAGQCGNSGQYGAQFWRQLCLEHGINQDGNLEDFATEGGDRKDVFFYQSDDTRYIPRAILLDLEPRVINAIQTGPYKNIYNPENFYVHKEGTGAGNNWAAGYDMGSQVQDEVLDMIDREADGSDSLEGFMLLHSIAGGTGSGLGSFLLEQLNDRFPKKLIQTYSVFPDTQNAGDVVVQPYNSLLAMRRLTQNADAVVVLDNGALSRIAADTLHVQEPSFEQTNQLVSTVMSASTATLRYPGYMHNDLVGIVASLIPTPRCHFLQTSYTPFTGNNVESARTVRKTTVLDVMRRLLQPKNQMVTAKPSKNSCYISILNIIMGDADPTDV
>metaeuk_frast_spis28_betatubulin|Sep_pis_28_scaffold-52|-|860|2.082e-255|3|150779|152190|152190[152190]:152119[152119]:72[72]|152068[152065]:152015[152015]:54[51]|151960[151960]:150779[150779]:1182[1182]
GNQIGAAFWQTISGEHGLDGSGVYNGTSDLQLERMNVYFNEASGNKYVPRAVLVDLEPGTMDAVRAGPFGQLFRPDNFVFGQSGAGNNWAKGHYTEGAELVDQVLDVVRREAEGCDCLQGFQITHSLGGGTGAGMGTLLISKIREEFPDRMMATFSVMPSPKVSDTVVEPYNATLSVHQLVENSDATFCIDNEALYDICMRTLKLNNPSYGDLNHLVSAVMSGVTTCLRFPGQLNSDLRKLAVNMVPFPRLHFFMVGFAPLTSRGAHSFRAVTVPELTQQIFDPKNMMAASDFRNGRYLTCSAIYRGKVSMKEVEDQIRNVQNKNTAYFVEWIPNNVQTALCSIPPRGLKMSSTFVGNSTSIQELFKRVGDQFTAMFRRKAFLHWYTGEGMDEMEFTEA…
>metaeuk_frast_spis28_betatubulin|Sep_pis_28_scaffold-47|-|331|3.658e-96|1|528828|529994|529994[529994]:528828[528828]:1167[1167]
AGQGKYVPRTIYCDLEPNVVDEVRTGVYRSLFHPELMITGKEDASNNYARGHYTVGKELIDQVLDKVRHVADNCSGLQGFLVFHSFGGGTGSGFGALLMERLSVDYGKKCKLEFCVYPAPQVATSVVEPYNSILTTHTTLEHSDCSFMVDNEAIYDICRRNLGIERPNYENLNRLIAQVVSSITASLRFDGSLNVDLNEFQTNLVPYPRIHFPLVAYAPIVSAAKAAHEANSVQEISMSCFEPNSQMVKCDPRNGKYMATCLLYRGDVVPKDVHQAVATLKTKRTIQFVDWCPTGFKIGICYQPPQMVPNGDLAKVNRAVCMLSNTTAIAEAWSALSHKFDLMYSKRAFVHWYVGEGMEEGEFSEAREDLAALERDYEEVAADSAEGEE
>metaeuk_frast_spis3_betatubulin|Sep_pis_3_scaffold-2|-|260|8.638e-75|3|495842|496968|496968[496968]:496915[496915]:54[54]|496865[496850]:496509[496509]:357[342]|496444[496441]:495842[495842]:603[600]
EIITLQAGQCGNSGQYGAQFWRQLCLEHGINQDGNLEDFATEGGDRKDVFFYQSDDTRYIPRAILLDLEPRVINAIQTGPYKNIYNPENFYVHKEGTGAGNNWAAGYDMGSQVQDEVLDMIDREADGSDSLEGFMLLHSIAGGTGSGLGSFLLEQLNDRFPKKLIQTYSVFPDTQNAGDVVVQPYNSLLAMRRLTQNADAVVVLDNGALSRIAADTLHVQEPSFEQTNQLVSTVMSASTATLRYPGYMHNDLVGIVASLIPTPRCHFLQTSYTPFTGNNVESARTVRKTTVLDVMRRLLQPKNQMVTAKPSKNSCYISILNIIMGDADPTDV
>metaeuk_frast_spis3_betatubulin|Sep_pis_3_scaffold-2|+|860|2.082e-255|3|216410|217821|216410[216410]:216481[216481]:72[72]|216532[216535]:216585[216585]:54[51]|216640[216640]:217821[217821]:1182[1182]
GNQIGAAFWQTISGEHGLDGSGVYNGTSDLQLERMNVYFNEASGNKYVPRAVLVDLEPGTMDAVRAGPFGQLFRPDNFVFGQSGAGNNWAKGHYTEGAELVDQVLDVVRREAEGCDCLQGFQITHSLGGGTGAGMGTLLISKIREEFPDRMMATFSVMPSPKVSDTVVEPYNATLSVHQLVENSDATFCIDNEALYDICMRTLKLNNPSYGDLNHLVSAVMSGVTTCLRFPGQLNSDLRKLAVNMVPFPRLHFFMVGFAPLTSRGAHSFRAVTVPELTQQIFDPKNMMAASDFRNGRYLTCSAIYRGKVSMKEVEDQIRNVQNKNTAYFVEWIPNNVQTALCSIPPRGLKMSSTFVGNSTSIQELFKRVGDQFTAMFRRKAFLHWYTGEGMDEMEFTEA…
>metaeuk_frast_spis3_betatubulin|Sep_pis_3_scaffold-19|-|331|3.658e-96|1|91314|92480|92480[92480]:91314[91314]:1167[1167]
AGQGKYVPRTIYCDLEPNVVDEVRTGVYRSLFHPELMITGKEDASNNYARGHYTVGKELIDQVLDKVRHVADNCSGLQGFLVFHSFGGGTGSGFGALLMERLSVDYGKKCKLEFCVYPAPQVATSVVEPYNSILTTHTTLEHSDCSFMVDNEAIYDICRRNLGIERPNYENLNRLIAQVVSSITASLRFDGSLNVDLNEFQTNLVPYPRIHFPLVAYAPIVSAAKAAHEANSVQEISMSCFEPNSQMVKCDPRNGKYMATCLLYRGDVVPKDVHQAVATLKTKRTIQFVDWCPTGFKIGICYQPPQMVPNGDLAKVNRAVCMLSNTTAIAEAWSALSHKFDLMYSKRAFVHWYVGEGMEEGEFSEAREDLAALERDYEEVAADSAEGEE
>metaeuk_frast_spis30_betatubulin|Sep_pis_30_scaffold-41|+|331|3.658e-96|1|409609|410775|409609[409609]:410775[410775]:1167[1167]
AGQGKYVPRTIYCDLEPNVVDEVRTGVYRSLFHPELMITGKEDASNNYARGHYTVGKELIDQVLDKVRHVADNCSGLQGFLVFHSFGGGTGSGFGALLMERLSVDYGKKCKLEFCVYPAPQVATSVVEPYNSILTTHTTLEHSDCSFMVDNEAIYDICRRNLGIERPNYENLNRLIAQVVSSITASLRFDGSLNVDLNEFQTNLVPYPRIHFPLVAYAPIVSAAKAAHEANSVQEISMSCFEPNSQMVKCDPRNGKYMATCLLYRGDVVPKDVHQAVATLKTKRTIQFVDWCPTGFKIGICYQPPQMVPNGDLAKVNRAVCMLSNTTAIAEAWSALSHKFDLMYSKRAFVHWYVGEGMEEGEFSEAREDLAALERDYEEVAADSAEGEE
>metaeuk_frast_spis30_betatubulin|Sep_pis_30_scaffold-45|-|860|2.082e-255|3|272769|274180|274180[274180]:274109[274109]:72[72]|274058[274055]:274005[274005]:54[51]|273950[273950]:272769[272769]:1182[1182]
GNQIGAAFWQTISGEHGLDGSGVYNGTSDLQLERMNVYFNEASGNKYVPRAVLVDLEPGTMDAVRAGPFGQLFRPDNFVFGQSGAGNNWAKGHYTEGAELVDQVLDVVRREAEGCDCLQGFQITHSLGGGTGAGMGTLLISKIREEFPDRMMATFSVMPSPKVSDTVVEPYNATLSVHQLVENSDATFCIDNEALYDICMRTLKLNNPSYGDLNHLVSAVMSGVTTCLRFPGQLNSDLRKLAVNMVPFPRLHFFMVGFAPLTSRGAHSFRAVTVPELTQQIFDPKNMMAASDFRNGRYLTCSAIYRGKVSMKEVEDQIRNVQNKNTAYFVEWIPNNVQTALCSIPPRGLKMSSTFVGNSTSIQELFKRVGDQFTAMFRRKAFLHWYTGEGMDEMEFTEA…
>metaeuk_frast_spis30_betatubulin|Sep_pis_30_scaffold-5|-|260|8.638e-75|3|5418|6544|6544[6544]:6491[6491]:54[54]|6441[6426]:6085[6085]:357[342]|6020[6017]:5418[5418]:603[600]
EIITLQAGQCGNSGQYGAQFWRQLCLEHGINQDGNLEDFATEGGDRKDVFFYQSDDTRYIPRAILLDLEPRVINAIQTGPYKNIYNPENFYVHKEGTGAGNNWAAGYDMGSQVQDEVLDMIDREADGSDSLEGFMLLHSIAGGTGSGLGSFLLEQLNDRFPKKLIQTYSVFPDTQNAGDVVVQPYNSLLAMRRLTQNADAVVVLDNGALSRIAADTLHVQEPSFEQTNQLVSTVMSASTATLRYPGYMHNDLVGIVASLIPTPRCHFLQTSYTPFTGNNVESARTVRKTTVLDVMRRLLQPKNQMVTAKPSKNSCYISILNIIMGDADPTDV
>metaeuk_frast_spis4_betatubulin|Sep_pis_4_scaffold-46|+|860|2.082e-255|3|52689|54100|52689[52689]:52760[52760]:72[72]|52811[52814]:52864[52864]:54[51]|52919[52919]:54100[54100]:1182[1182]
GNQIGAAFWQTISGEHGLDGSGVYNGTSDLQLERMNVYFNEASGNKYVPRAVLVDLEPGTMDAVRAGPFGQLFRPDNFVFGQSGAGNNWAKGHYTEGAELVDQVLDVVRREAEGCDCLQGFQITHSLGGGTGAGMGTLLISKIREEFPDRMMATFSVMPSPKVSDTVVEPYNATLSVHQLVENSDATFCIDNEALYDICMRTLKLNNPSYGDLNHLVSAVMSGVTTCLRFPGQLNSDLRKLAVNMVPFPRLHFFMVGFAPLTSRGAHSFRAVTVPELTQQIFDPKNMMAASDFRNGRYLTCSAIYRGKVSMKEVEDQIRNVQNKNTAYFVEWIPNNVQTALCSIPPRGLKMSSTFVGNSTSIQELFKRVGDQFTAMFRRKAFLHWYTGEGMDEMEFTEA…
>metaeuk_frast_spis4_betatubulin|Sep_pis_4_scaffold-58|+|331|3.658e-96|1|183137|184303|183137[183137]:184303[184303]:1167[1167]
AGQGKYVPRTIYCDLEPNVVDEVRTGVYRSLFHPELMITGKEDASNNYARGHYTVGKELIDQVLDKVRHVADNCSGLQGFLVFHSFGGGTGSGFGALLMERLSVDYGKKCKLEFCVYPAPQVATSVVEPYNSILTTHTTLEHSDCSFMVDNEAIYDICRRNLGIERPNYENLNRLIAQVVSSITASLRFDGSLNVDLNEFQTNLVPYPRIHFPLVAYAPIVSAAKAAHEANSVQEISMSCFEPNSQMVKCDPRNGKYMATCLLYRGDVVPKDVHQAVATLKTKRTIQFVDWCPTGFKIGICYQPPQMVPNGDLAKVNRAVCMLSNTTAIAEAWSALSHKFDLMYSKRAFVHWYVGEGMEEGEFSEAREDLAALERDYEEVAADSAEGEE
>metaeuk_frast_spis4_betatubulin|Sep_pis_4_scaffold-32|-|297|6.285e-86|3|142605|144150|144150[144150]:144115[144115]:36[36]|144048[144045]:143692[143692]:357[354]|143627[143624]:142605[142605]:1023[1020]
EIITLQAGQCGNTVGSQFWRQLCLEHGINQDGNLEDFATEGGDRKDVFFYQSDDTRYIPRAILLDLEPRVINAIQTGPYKNIYNPENFYVHKEGTGAGNNWAAGYDMGSQVQDEVLDMIDREADGSDSLEGFMLLHSIAGGTGSGLGSFLLEQLNDRFPKKLIQTYSVFPDTQNAGDVVVQPYNSLLAMRRLTQNADAVVVLDNGALSRIAADTLHVQEPSFEQTNQLVSTVMSASTATLRYPGYMHNDLVGIVASLIPTPRCHFLQTSYTPFTGNNVESARTVRKTTVLDVMRRLLQPKNQMVTAKPSKNSCYISILNIIMGDADPTDVSSKALLCPECIEANKLQVHKSLLRIRERNLASFIPWGPASIQVALSRTSPYTQPPYTTRTPPRVSGLML…
>metaeuk_frast_spis6_betatubulin|Sep_pis_6_scaffold-2|-|331|3.658e-96|1|132069|133235|133235[133235]:132069[132069]:1167[1167]
AGQGKYVPRTIYCDLEPNVVDEVRTGVYRSLFHPELMITGKEDASNNYARGHYTVGKELIDQVLDKVRHVADNCSGLQGFLVFHSFGGGTGSGFGALLMERLSVDYGKKCKLEFCVYPAPQVATSVVEPYNSILTTHTTLEHSDCSFMVDNEAIYDICRRNLGIERPNYENLNRLIAQVVSSITASLRFDGSLNVDLNEFQTNLVPYPRIHFPLVAYAPIVSAAKAAHEANSVQEISMSCFEPNSQMVKCDPRNGKYMATCLLYRGDVVPKDVHQAVATLKTKRTIQFVDWCPTGFKIGICYQPPQMVPNGDLAKVNRAVCMLSNTTAIAEAWSALSHKFDLMYSKRAFVHWYVGEGMEEGEFSEAREDLAALERDYEEVAADSAEGEE
>metaeuk_frast_spis6_betatubulin|Sep_pis_6_scaffold-19|-|260|8.638e-75|3|492937|494063|494063[494063]:494010[494010]:54[54]|493960[493945]:493604[493604]:357[342]|493539[493536]:492937[492937]:603[600]
EIITLQAGQCGNSGQYGAQFWRQLCLEHGINQDGNLEDFATEGGDRKDVFFYQSDDTRYIPRAILLDLEPRVINAIQTGPYKNIYNPENFYVHKEGTGAGNNWAAGYDMGSQVQDEVLDMIDREADGSDSLEGFMLLHSIAGGTGSGLGSFLLEQLNDRFPKKLIQTYSVFPDTQNAGDVVVQPYNSLLAMRRLTQNADAVVVLDNGALSRIAADTLHVQEPSFEQTNQLVSTVMSASTATLRYPGYMHNDLVGIVASLIPTPRCHFLQTSYTPFTGNNVESARTVRKTTVLDVMRRLLQPKNQMVTAKPSKNSCYISILNIIMGDADPTDV
>metaeuk_frast_spis6_betatubulin|Sep_pis_6_scaffold-19|+|860|2.082e-255|3|213480|214891|213480[213480]:213551[213551]:72[72]|213602[213605]:213655[213655]:54[51]|213710[213710]:214891[214891]:1182[1182]
GNQIGAAFWQTISGEHGLDGSGVYNGTSDLQLERMNVYFNEASGNKYVPRAVLVDLEPGTMDAVRAGPFGQLFRPDNFVFGQSGAGNNWAKGHYTEGAELVDQVLDVVRREAEGCDCLQGFQITHSLGGGTGAGMGTLLISKIREEFPDRMMATFSVMPSPKVSDTVVEPYNATLSVHQLVENSDATFCIDNEALYDICMRTLKLNNPSYGDLNHLVSAVMSGVTTCLRFPGQLNSDLRKLAVNMVPFPRLHFFMVGFAPLTSRGAHSFRAVTVPELTQQIFDPKNMMAASDFRNGRYLTCSAIYRGKVSMKEVEDQIRNVQNKNTAYFVEWIPNNVQTALCSIPPRGLKMSSTFVGNSTSIQELFKRVGDQFTAMFRRKAFLHWYTGEGMDEMEFTEA…
>metaeuk_frast_spis7_betatubulin|Sep_pis_7_scaffold-16|-|260|8.638e-75|3|232567|233693|233693[233693]:233640[233640]:54[54]|233590[233575]:233234[233234]:357[342]|233169[233166]:232567[232567]:603[600]
EIITLQAGQCGNSGQYGAQFWRQLCLEHGINQDGNLEDFATEGGDRKDVFFYQSDDTRYIPRAILLDLEPRVINAIQTGPYKNIYNPENFYVHKEGTGAGNNWAAGYDMGSQVQDEVLDMIDREADGSDSLEGFMLLHSIAGGTGSGLGSFLLEQLNDRFPKKLIQTYSVFPDTQNAGDVVVQPYNSLLAMRRLTQNADAVVVLDNGALSRIAADTLHVQEPSFEQTNQLVSTVMSASTATLRYPGYMHNDLVGIVASLIPTPRCHFLQTSYTPFTGNNVESARTVRKTTVLDVMRRLLQPKNQMVTAKPSKNSCYISILNIIMGDADPTDV
>metaeuk_frast_spis7_betatubulin|Sep_pis_7_scaffold-17|+|331|3.658e-96|1|198916|200082|198916[198916]:200082[200082]:1167[1167]
AGQGKYVPRTIYCDLEPNVVDEVRTGVYRSLFHPELMITGKEDASNNYARGHYTVGKELIDQVLDKVRHVADNCSGLQGFLVFHSFGGGTGSGFGALLMERLSVDYGKKCKLEFCVYPAPQVATSVVEPYNSILTTHTTLEHSDCSFMVDNEAIYDICRRNLGIERPNYENLNRLIAQVVSSITASLRFDGSLNVDLNEFQTNLVPYPRIHFPLVAYAPIVSAAKAAHEANSVQEISMSCFEPNSQMVKCDPRNGKYMATCLLYRGDVVPKDVHQAVATLKTKRTIQFVDWCPTGFKIGICYQPPQMVPNGDLAKVNRAVCMLSNTTAIAEAWSALSHKFDLMYSKRAFVHWYVGEGMEEGEFSEAREDLAALERDYEEVAADSAEGEE
>metaeuk_frast_spis7_betatubulin|Sep_pis_7_scaffold-8639|-|860|2.082e-255|3|52273|53684|53684[53684]:53613[53613]:72[72]|53562[53559]:53509[53509]:54[51]|53454[53454]:52273[52273]:1182[1182]
GNQIGAAFWQTISGEHGLDGSGVYNGTSDLQLERMNVYFNEASGNKYVPRAVLVDLEPGTMDAVRAGPFGQLFRPDNFVFGQSGAGNNWAKGHYTEGAELVDQVLDVVRREAEGCDCLQGFQITHSLGGGTGAGMGTLLISKIREEFPDRMMATFSVMPSPKVSDTVVEPYNATLSVHQLVENSDATFCIDNEALYDICMRTLKLNNPSYGDLNHLVSAVMSGVTTCLRFPGQLNSDLRKLAVNMVPFPRLHFFMVGFAPLTSRGAHSFRAVTVPELTQQIFDPKNMMAASDFRNGRYLTCSAIYRGKVSMKEVEDQIRNVQNKNTAYFVEWIPNNVQTALCSIPPRGLKMSSTFVGNSTSIQELFKRVGDQFTAMFRRKAFLHWYTGEGMDEMEFTEA…
>metaeuk_frast_spis8_betatubulin|Sep_pis_8_scaffold-17|-|331|3.658e-96|1|234027|235193|235193[235193]:234027[234027]:1167[1167]
AGQGKYVPRTIYCDLEPNVVDEVRTGVYRSLFHPELMITGKEDASNNYARGHYTVGKELIDQVLDKVRHVADNCSGLQGFLVFHSFGGGTGSGFGALLMERLSVDYGKKCKLEFCVYPAPQVATSVVEPYNSILTTHTTLEHSDCSFMVDNEAIYDICRRNLGIERPNYENLNRLIAQVVSSITASLRFDGSLNVDLNEFQTNLVPYPRIHFPLVAYAPIVSAAKAAHEANSVQEISMSCFEPNSQMVKCDPRNGKYMATCLLYRGDVVPKDVHQAVATLKTKRTIQFVDWCPTGFKIGICYQPPQMVPNGDLAKVNRAVCMLSNTTAIAEAWSALSHKFDLMYSKRAFVHWYVGEGMEEGEFSEAREDLAALERDYEEVAADSAEGEE
>metaeuk_frast_spis8_betatubulin|Sep_pis_8_scaffold-1|-|260|8.638e-75|3|384031|385157|385157[385157]:385104[385104]:54[54]|385054[385039]:384698[384698]:357[342]|384633[384630]:384031[384031]:603[600]
EIITLQAGQCGNSGQYGAQFWRQLCLEHGINQDGNLEDFATEGGDRKDVFFYQSDDTRYIPRAILLDLEPRVINAIQTGPYKNIYNPENFYVHKEGTGAGNNWAAGYDMGSQVQDEVLDMIDREADGSDSLEGFMLLHSIAGGTGSGLGSFLLEQLNDRFPKKLIQTYSVFPDTQNAGDVVVQPYNSLLAMRRLTQNADAVVVLDNGALSRIAADTLHVQEPSFEQTNQLVSTVMSASTATLRYPGYMHNDLVGIVASLIPTPRCHFLQTSYTPFTGNNVESARTVRKTTVLDVMRRLLQPKNQMVTAKPSKNSCYISILNIIMGDADPTDV
>metaeuk_frast_spis8_betatubulin|Sep_pis_8_scaffold-1|+|860|2.082e-255|3|106247|107658|106247[106247]:106318[106318]:72[72]|106369[106372]:106422[106422]:54[51]|106477[106477]:107658[107658]:1182[1182]
GNQIGAAFWQTISGEHGLDGSGVYNGTSDLQLERMNVYFNEASGNKYVPRAVLVDLEPGTMDAVRAGPFGQLFRPDNFVFGQSGAGNNWAKGHYTEGAELVDQVLDVVRREAEGCDCLQGFQITHSLGGGTGAGMGTLLISKIREEFPDRMMATFSVMPSPKVSDTVVEPYNATLSVHQLVENSDATFCIDNEALYDICMRTLKLNNPSYGDLNHLVSAVMSGVTTCLRFPGQLNSDLRKLAVNMVPFPRLHFFMVGFAPLTSRGAHSFRAVTVPELTQQIFDPKNMMAASDFRNGRYLTCSAIYRGKVSMKEVEDQIRNVQNKNTAYFVEWIPNNVQTALCSIPPRGLKMSSTFVGNSTSIQELFKRVGDQFTAMFRRKAFLHWYTGEGMDEMEFTEA…
>metaeuk_frast_spis9_betatubulin|Sep_pis_9_scaffold-12866|-|860|2.082e-255|3|44124|45535|45535[45535]:45464[45464]:72[72]|45413[45410]:45360[45360]:54[51]|45305[45305]:44124[44124]:1182[1182]
GNQIGAAFWQTISGEHGLDGSGVYNGTSDLQLERMNVYFNEASGNKYVPRAVLVDLEPGTMDAVRAGPFGQLFRPDNFVFGQSGAGNNWAKGHYTEGAELVDQVLDVVRREAEGCDCLQGFQITHSLGGGTGAGMGTLLISKIREEFPDRMMATFSVMPSPKVSDTVVEPYNATLSVHQLVENSDATFCIDNEALYDICMRTLKLNNPSYGDLNHLVSAVMSGVTTCLRFPGQLNSDLRKLAVNMVPFPRLHFFMVGFAPLTSRGAHSFRAVTVPELTQQIFDPKNMMAASDFRNGRYLTCSAIYRGKVSMKEVEDQIRNVQNKNTAYFVEWIPNNVQTALCSIPPRGLKMSSTFVGNSTSIQELFKRVGDQFTAMFRRKAFLHWYTGEGMDEMEFTEA…
>metaeuk_frast_spis9_betatubulin|Sep_pis_9_scaffold-18|-|260|8.638e-75|3|194493|195619|195619[195619]:195566[195566]:54[54]|195516[195501]:195160[195160]:357[342]|195095[195092]:194493[194493]:603[600]
EIITLQAGQCGNSGQYGAQFWRQLCLEHGINQDGNLEDFATEGGDRKDVFFYQSDDTRYIPRAILLDLEPRVINAIQTGPYKNIYNPENFYVHKEGTGAGNNWAAGYDMGSQVQDEVLDMIDREADGSDSLEGFMLLHSIAGGTGSGLGSFLLEQLNDRFPKKLIQTYSVFPDTQNAGDVVVQPYNSLLAMRRLTQNADAVVVLDNGALSRIAADTLHVQEPSFEQTNQLVSTVMSASTATLRYPGYMHNDLVGIVASLIPTPRCHFLQTSYTPFTGNNVESARTVRKTTVLDVMRRLLQPKNQMVTAKPSKNSCYISILNIIMGDADPTDV
>metaeuk_frast_spis9_betatubulin|Sep_pis_9_scaffold-2|-|331|3.658e-96|1|168897|170063|170063[170063]:168897[168897]:1167[1167]
AGQGKYVPRTIYCDLEPNVVDEVRTGVYRSLFHPELMITGKEDASNNYARGHYTVGKELIDQVLDKVRHVADNCSGLQGFLVFHSFGGGTGSGFGALLMERLSVDYGKKCKLEFCVYPAPQVATSVVEPYNSILTTHTTLEHSDCSFMVDNEAIYDICRRNLGIERPNYENLNRLIAQVVSSITASLRFDGSLNVDLNEFQTNLVPYPRIHFPLVAYAPIVSAAKAAHEANSVQEISMSCFEPNSQMVKCDPRNGKYMATCLLYRGDVVPKDVHQAVATLKTKRTIQFVDWCPTGFKIGICYQPPQMVPNGDLAKVNRAVCMLSNTTAIAEAWSALSHKFDLMYSKRAFVHWYVGEGMEEGEFSEAREDLAALERDYEEVAADSAEGEE
>metaeuk_frast_spis1_Myosin5|Sep_pis_1_scaffold-6253|-|1532|0|1|35855|39529|39529[39529]:35855[35855]:3675[3675]
RKKDAPVAAPAGGSSGGGGGAPQIRKAAYETGKKKEVGVSDLTLISKISNEAINDNLKKRFENAEIYTYIGHVLVSVNPFRDLGIYTDQVLQSYQGKNRLEMPPHVFAIAESAYYNMKAYNENQCVIISGESGAGKTEAAKRIMQYIANVSGGSNTSIQEIKDMVLATNPLLESFGNAKTLRNNNSSRFGKYLEIQFNRQGEPVGANINNYLLEKSRVVGQIRDERNFHIFYQFTKAASQEHRSSFGVQPPTTYSYTSKSKCYDVPGIDDAADMKDTLNAMRVIGMTQAEMDDVFRMLAAILWIGNISFREDKDGNAEIVDSSVVDFVAYLLEVDAAHVNRAMTIRIIETSRGMRRGSIYDSPMNIAQATAVRDALSKGIYFNMFDWIVQRVNQSLVAR…
>metaeuk_frast_spis1_Myosin5|Sep_pis_1_scaffold-9798|-|404|3.874e-118|1|32352|34544|34544[34544]:32352[32352]:2193[2193]
DMAELTHLNEPSVVHNLQQRYQSDLIYTYSGLFLVTVNPYAPLPIYGRDYINMYKGRNREDTKPHIFAMADEAFRNLIDEGTNQSILVTGESGAGKTENTKKVIQYLAAVATSDTPRAKSGGRQLSNLSEQILRANPILEAFGNAQTVRNNNSSRFGKFIRIQFGRAGQIAGAYIDWYLLEKSRVVHLNAHERNYHVFYQLLRGASSNMLRDFMLDGMDFEHFEYTKHGNDTISGVSDKEEWNSLVEAFHVMNFSEQEQKDTLQTIAGVLHIGNITVMKETVRADQAALTPEAEKSVARACKLLGISLEPFVKALLHPRVRAGHEWVEKVQTPEQVRLALDALAKGIYERGFGDLVNRINRQLDRTSSGTYSDDTSFIGVLDIAGFEIFEANSFEQLCI…
>metaeuk_frast_spis1_Myosin5|Sep_pis_1_scaffold-3581|+|447|4.404e-131|1|79220|81559|79220[79220]:81559[81559]:2340[2340]
DLTNLSHLNEPAVLQAIKLRYAQKEIYTYSGIVLIATNPFARVDSLYVPGMVQVYAGKHRASQAPHLFAIAEESFADMLRNEKNQTIVVSGESGAGKTVSAKYIMRYFATREPPDQPGTRSRGRADTMSETEEQILATNPIMEAFGNAKTTRNDNSSRFGKYIEIMFNKQTDIIGARIRTYLLERSRLVFQPLKERNYHIFYQLVAGATEEEREQLGLIPVEHFDYLNQGGAPRIEGVDDAKDFNETRQSLDRLGVSKEVQSSLWKILAALLHIGNIKITATRSDSQLASTEPSLAKACQLLGINGEEFAKWTVKKQLVTRGEKIMSNLTAQQATVVRDSVAKYIYSSLFDWLVETMNGFLAPEEVVEQVSSFIGVLDIYGFEHFAKNSFEQFCINYAN…
>metaeuk_frast_spis10_Myosin5|Sep_pis_10_scaffold-13412|-|447|4.404e-131|1|3291|5630|5630[5630]:3291[3291]:2340[2340]
DLTNLSHLNEPAVLQAIKLRYAQKEIYTYSGIVLIATNPFARVDSLYVPGMVQVYAGKHRASQAPHLFAIAEESFADMLRNEKNQTIVVSGESGAGKTVSAKYIMRYFATREPPDQPGTRSRGRADTMSETEEQILATNPIMEAFGNAKTTRNDNSSRFGKYIEIMFNKQTDIIGARIRTYLLERSRLVFQPLKERNYHIFYQLVAGATEEEREQLGLIPVEHFDYLNQGGAPRIEGVDDAKDFNETRQSLDRLGVSKEVQSSLWKILAALLHIGNIKITATRSDSQLASTEPSLAKACQLLGINGEEFAKWTVKKQLVTRGEKIMSNLTAQQATVVRDSVAKYIYSSLFDWLVETMNGFLAPEEVVEQVSSFIGVLDIYGFEHFAKNSFEQFCINYAN…
>metaeuk_frast_spis10_Myosin5|Sep_pis_10_scaffold-680|-|404|3.874e-118|1|39558|41750|41750[41750]:39558[39558]:2193[2193]
DMAELTHLNEPSVVHNLQQRYQSDLIYTYSGLFLVTVNPYAPLPIYGRDYINMYKGRNREDTKPHIFAMADEAFRNLIDEGTNQSILVTGESGAGKTENTKKVIQYLAAVATSDTPRAKSGGRQLSNLSEQILRANPILEAFGNAQTVRNNNSSRFGKFIRIQFGRAGQIAGAYIDWYLLEKSRVVHLNAHERNYHVFYQLLRGASSNMLRDFMLDGMDFEHFEYTKHGNDTISGVSDKEEWNSLVEAFHVMNFSEQEQKDTLQTIAGVLHIGNITVMKETVRADQAALTPEAEKSVARACKLLGISLEPFVKALLHPRVRAGHEWVEKVQTPEQVRLALDALAKGIYERGFGDLVNRINRQLDRTSSGTYSDDTSFIGVLDIAGFEIFEENSFEQLCI…
>metaeuk_frast_spis10_Myosin5|Sep_pis_10_scaffold-8798|-|1532|0|1|12663|16337|16337[16337]:12663[12663]:3675[3675]
RKKDAPVAAPAGGSSGRGGGAPQIRKAAYETGKKKEVGVSDLTLISKISNEAINDNLKKRFENAEIYTYIGHVLVSVNPFRDLGIYTDQVLQSYQGKNRLEMPPHVFAIAESAYYNMKAYNENQCVIISGESGAGKTEAAKRIMQYIANVSGGSNTSIQEIKDMVLATNPLLESFGNAKTLRNNNSSRFGKYLEIQFNRQGEPVGANINNYLLEKSRVVGQIRDERNFHIFYQFTKAASQEHRSTFGVQPPTTYSYTSKSKCYDVPGIDDAADMKDTLNAMRVIGMTQAEMDDVFRMLAAILWIGNISFREDKDGNAEIVDSSVVDFVAYLLEVDAAHVNRAMTIRIIETSRGMRRGSIYDSPMNIAQATAVRDALSKGIYFNMFDWIVQRVNQSLVAR…
>metaeuk_frast_spis11_Myosin5|Sep_pis_11_scaffold-1923|+|404|3.874e-118|1|12965|15157|12965[12965]:15157[15157]:2193[2193]
DMAELTHLNEPSVVHNLQQRYQSDLIYTYSGLFLVTVNPYAPLPIYGRDYINMYKGRNREDTKPHIFAMADEAFRNLIDEGTNQSILVTGESGAGKTENTKKVIQYLAAVATSDTPRAKSGGRQLSNLSEQILRANPILEAFGNAQTVRNNNSSRFGKFIRIQFGRAGQIAGAYIDWYLLEKSRVVHLNAHERNYHVFYQLLRGASSNMLRDFMLDGMDFEHFEYTKHGNDTISGVSDKEEWNSLVEAFHVMNFSEQEQKDTLQTIAGVLHIGNITVMKETVRADQAALTPEAEKSVARACKLLGISLEPFVKALLHPRVRAGHEWVEKVQTPEQVRLALDALAKGIYERGFGDLVNRINRQLDRTSSGTYSDDTSFIGVLDIAGFEIFEENSFEQLCI…
>metaeuk_frast_spis11_Myosin5|Sep_pis_11_scaffold-52|-|447|4.404e-131|1|3284|5623|5623[5623]:3284[3284]:2340[2340]
DLTNLSHLNEPAVLQAIKLRYAQKEIYTYSGIVLIATNPFARVDSLYVPGMVQVYAGKHRASQAPHLFAIAEESFADMLRNEKNQTIVVSGESGAGKTVSAKYIMRYFATREPPDQPGTRSRGRADTMSETEEQILATNPIMEAFGNAKTTRNDNSSRFGKYIEIMFNKQTDIIGARIRTYLLERSRLVFQPLKERNYHIFYQLVAGATEEEREQLGLIPVEHFDYLNQGGAPRIEGVDDAKDFNETRQSLDRLGVSKEVQSSLWKILAALLHIGNIKITATRSDSQLASTEPSLAKACQLLGINGEEFAKWTVKKQLVTRGEKIMSNLTAQQATVVRDSVAKYIYSSLFDWLVETMNGFLAPEEVVEQVSSFIGVLDIYGFEHFAKNSFEQFCINYAN…
>metaeuk_frast_spis11_Myosin5|Sep_pis_11_scaffold-9991|-|1533|0|1|19381|23055|23055[23055]:19381[19381]:3675[3675]
RKKDAPVAAPAGGSSGGGGGAPQIRKAAYETGKKKEVGVSDLTLISKISNEAINDNLKKRFENAEIYTYIGHVLVSVNPFRDLGIYTDQVLQSYQGKNRLEMPPHVFAIAESAYYNMKAYNENQCVIISGESGAGKTEAAKRIMQYIANVSGGSNTSIQEIKDMVLATNPLLESFGNAKTLRNNNSSRFGKYLEIQFNRQGEPVGANINNYLLEKSRVVGQIRDERNFHIFYQFTKAASQEHRSTFGVQPPTTYSYTSKSKCYDVPGIDDAADMKDTLNAMRVIGMTQAEMDDVFRMLAAILWIGNISFREDKDGNAEIVDSSVVDFVAYLLEVDAAHVNRAMTIRIIETSRGMRRGSIYDSPMNIAQATAVRDALSKGIYFNMFDWIVQRVNQSLVAR…
>metaeuk_frast_spis12_Myosin5|Sep_pis_12_scaffold-1633|-|1532|0|1|6835|10509|10509[10509]:6835[6835]:3675[3675]
RKKDAPVAAPAGGSSGGGGGAPQIRKAAYETGKKKEVGVSDLTLISKISNEAINDNLKKRFENAEIYTYIGHVLVSVNPFRDLGIYTDQVLQSYQGKNRLEMPPHVFAIAESAYYNMKAYNENQCVIISGESGAGKTEAAKRIMQYIANVSGGSNTSIQEIKDMVLATNPLLESFGNAKTLRNNNSSRFGKYLEIQFNRQGEPVGANINNYLLEKSRVVGQIRDERNFHIFYQFTKAASQEHRSSFGVQPPTTYSYTSKSKCYDVPGIDDAADMKDTLNAMRVIGMTQAEMDDVFRMLAAILWIGNISFREDKDGNAEIVDSSVVDFVAYLLEVDAAHVNRAMTIRIIETSRGMRRGSIYDSPMNIAQATAVRDALSKGIYFNMFDWIVQRVNQSLVAR…
>metaeuk_frast_spis12_Myosin5|Sep_pis_12_scaffold-52|-|447|4.404e-131|1|3292|5631|5631[5631]:3292[3292]:2340[2340]
DLTNLSHLNEPAVLQAIKLRYAQKEIYTYSGIVLIATNPFARVDSLYVPGMVQVYAGKHRASQAPHLFAIAEESFADMLRNEKNQTIVVSGESGAGKTVSAKYIMRYFATREPPDQPGTRSRGRADTMSETEEQILATNPIMEAFGNAKTTRNDNSSRFGKYIEIMFNKQTDIIGARIRTYLLERSRLVFQPLKERNYHIFYQLVAGATEEEREQLGLIPVEHFDYLNQGGAPRIEGVDDAKDFNETRQSLDRLGVSKEVQSSLWKILAALLHIGNIKITATRSDSQLASTEPSLAKACQLLGINGEEFAKWTVKKQLVTRGEKIMSNLTAQQATVVRDSVAKYIYSSLFDWLVETMNGFLAPEEVVEQVSSFIGVLDIYGFEHFAKNSFEQFCINYAN…
>metaeuk_frast_spis12_Myosin5|Sep_pis_12_scaffold-53|-|404|3.874e-118|1|30551|32743|32743[32743]:30551[30551]:2193[2193]
DMAELTHLNEPSVVHNLQQRYQSDLIYTYSGLFLVTVNPYAPLPIYGRDYINMYKGRNREDTKPHIFAMADEAFRNLIDEGTNQSILVTGESGAGKTENTKKVIQYLAAVATSDTPRAKSGGRQLSNLSEQILRANPILEAFGNAQTVRNNNSSRFGKFIRIQFGRAGQIAGAYIDWYLLEKSRVVHLNAHERNYHVFYQLLRGASSNMLRDFMLDGMDFEHFEYTKHGNDTISGVSDKEEWNSLVEAFHVMNFSEQEQKDTLQTIAGVLHIGNITVMKETVRADQAALTPEAEKSVARACKLLGISLEPFVKALLHPRVRAGHEWVEKVQTPEQVRLALDALAKGIYERGFGDLVNRINRQLDRTSSGTYSDDTSFIGVLDIAGFEIFEENSFEQLCI…
>metaeuk_frast_spis13_Myosin5|Sep_pis_13_scaffold-5|-|404|3.874e-118|1|51413|53605|53605[53605]:51413[51413]:2193[2193]
DMAELTHLNEPSVVHNLQQRYQSDLIYTYSGLFLVTVNPYAPLPIYGRDYINMYKGRNREDTKPHIFAMADEAFRNLIDEGTNQSILVTGESGAGKTENTKKVIQYLAAVATSDTPRAKSGGRQLSNLSEQILRANPILEAFGNAQTVRNNNSSRFGKFIRIQFGRAGQIAGAYIDWYLLEKSRVVHLNAHERNYHVFYQLLRGASSNMLRDFMLDGMDFEHFEYTKHGNDTISGVSDKEEWNSLVEAFHVMNFSEQEQKDTLQTIAGVLHIGNITVMKETVRADQAALTPEAEKSVARACKLLGISLEPFVKALLHPRVRAGHEWVEKVQTPEQVRLALDALAKGIYERGFGDLVNRINRQLDRTSSGTYSDDTSFIGVLDIAGFEIFEENSFEQLCI…
>metaeuk_frast_spis13_Myosin5|Sep_pis_13_scaffold-16803|+|1529|0|1|36370|40044|36370[36370]:40044[40044]:3675[3675]
RKKDAPVAAPAGGSSGRGGGAPQIRKAAYETGKKKEVGVSDLTLISKISNEAINDNLKKRFENAEIYTYIGHVLVSVNPFRDLGIYTDQVLQSYQGKNRLEMPPHVFAIAESAYYNMKAYNENQCVIISGESGAGKTEAAKRIMQYIANVSGGSNTSIQEIKDMVLATNPLLESFGNAKTLRNNNSSRFGKYLEIQFNRQGEPVGANINNYLLEKSRVVGQIRDERNFHIFYQFTKAASQEHRSSFGVQPPTTYSYTSKSKCYDVPGIDDAADMKDTLNAMRVIGMTQAEMDDVFRMLAAILWIGNISFREDKDGNAEIVDSSVVDFVAYLLEVDAAHVNRAMTIRIIETSRGMRRGSIYDSPMNIAQATAVRDALSKGIYFNMFDWIVQRVNQSLVAR…
>metaeuk_frast_spis13_Myosin5|Sep_pis_13_scaffold-6557|+|447|4.404e-131|1|55022|57361|55022[55022]:57361[57361]:2340[2340]
DLTNLSHLNEPAVLQAIKLRYAQKEIYTYSGIVLIATNPFARVDSLYVPGMVQVYAGKHRASQAPHLFAIAEESFADMLRNEKNQTIVVSGESGAGKTVSAKYIMRYFATREPPDQPGTRSRGRADTMSETEEQILATNPIMEAFGNAKTTRNDNSSRFGKYIEIMFNKQTDIIGARIRTYLLERSRLVFQPLKERNYHIFYQLVAGATEEEREQLGLIPVEHFDYLNQGGAPRIEGVDDAKDFNETRQSLDRLGVSKEVQSSLWKILAALLHIGNIKITATRSDSQLASTEPSLAKACQLLGINGEEFAKWTVKKQLVTRGEKIMSNLTAQQATVVRDSVAKYIYSSLFDWLVETMNGFLAPEEVVEQVSSFIGVLDIYGFEHFAKNSFEQFCINYAN…
>metaeuk_frast_spis14_Myosin5|Sep_pis_14_scaffold-4257|-|447|4.404e-131|1|3284|5623|5623[5623]:3284[3284]:2340[2340]
DLTNLSHLNEPAVLQAIKLRYAQKEIYTYSGIVLIATNPFARVDSLYVPGMVQVYAGKHRASQAPHLFAIAEESFADMLRNEKNQTIVVSGESGAGKTVSAKYIMRYFATREPPDQPGTRSRGRADTMSETEEQILATNPIMEAFGNAKTTRNDNSSRFGKYIEIMFNKQTDIIGARIRTYLLERSRLVFQPLKERNYHIFYQLVAGATEEEREQLGLIPVEHFDYLNQGGAPRIEGVDDAKDFNETRQSLDRLGVSKEVQSSLWKILAALLHIGNIKITATRSDSQLASTEPSLAKACQLLGINGEEFAKWTVKKQLVTRGEKIMSNLTAQQATVVRDSVAKYIYSSLFDWLVETMNGFLAPEEVVEQVSSFIGVLDIYGFEHFAKNSFEQFCINYAN…
>metaeuk_frast_spis14_Myosin5|Sep_pis_14_scaffold-14533|+|404|3.874e-118|1|16753|18945|16753[16753]:18945[18945]:2193[2193]
DMAELTHLNEPSVVHNLQQRYQSDLIYTYSGLFLVTVNPYAPLPIYGRDYINMYKGRNREDTKPHIFAMADEAFRNLIDEGTNQSILVTGESGAGKTENTKKVIQYLAAVATSDTPRAKSGGRQLSNLSEQILRANPILEAFGNAQTVRNNNSSRFGKFIRIQFGRAGQIAGAYIDWYLLEKSRVVHLNAHERNYHVFYQLLRGASSNMLRDFMLDGMDFEHFEYTKHGNDTISGVSDKEEWNSLVEAFHVMNFSEQEQKDTLQTIAGVLHIGNITVMKETVRADQAALTPEAEKSVARACKLLGISLEPFVKALLHPRVRAGHEWVEKVQTPEQVRLALDALAKGIYERGFGDLVNRINRQLDRTSSGTYSDDTSFIGVLDIAGFEIFEENSFEQLCI…
>metaeuk_frast_spis14_Myosin5|Sep_pis_14_scaffold-5177|+|1532|0|1|36585|40259|36585[36585]:40259[40259]:3675[3675]
RKKDAPVAAPAGGSSGGGGGAPQIRKAAYETGKKKEVGVSDLTLISKISNEAINDNLKKRFENAEIYTYIGHVLVSVNPFRDLGIYTDQVLQSYQGKNRLEMPPHVFAIAESAYYNMKAYNENQCVIISGESGAGKTEAAKRIMQYIANVSGGSNTSIQEIKDMVLATNPLLESFGNAKTLRNNNSSRFGKYLEIQFNRQGEPVGANINNYLLEKSRVVGQIRDERNFHIFYQFTKAASQEHRSSFGVQPPTTYSYTSKSKCYDVPGIDDAADMKDTLNAMRVIGMTQAEMDDVFRMLAAILWIGNISFREDKDGNAEIVDSSVVDFVAYLLEVDAAHVNRAMTIRIIETSRGMRRGSIYDSPMNIAQATAVRDALSKGIYFNMFDWIVQRVNQSLVAR…
>metaeuk_frast_spis15_Myosin5|Sep_pis_15_scaffold-6940|-|1531|0|1|17300|20974|20974[20974]:17300[17300]:3675[3675]
RKKDAPVAAPAGGSSGGGGGAPQIRKAAYETGKKKEVGVSDLTLISKISNEAINDNLKKRFENAEIYTYIGHVLVSVNPFRDLGIYTDQVLQSYQGKNRLEMPPHVFAIAESAYYNMKAYNENQCVIISGESGAGKTEAAKRIMQYIANVSGGSNTSIQEIKDMVLATNPLLESFGNAKTLRNNNSSRFGKYLEIQFNRQGEPVGANINNYLLEKSRVVGQIRDERNFHIFYQFTKAASQEHRSSFGVQPPTTYSYTSKSKCYDVPGIDDAADMKDTLNAMRVIGMTQAEMDDVFRMLAAILWIGNISFREDKDGNAEIVDSSVVDFVAYLLEVDAAHVNRAMTIRIIETSRGMRRGSIYDSPMNIAQATAVRDALSKGIYFNMFDWIVQRVNQSLVAR…
>metaeuk_frast_spis15_Myosin5|Sep_pis_15_scaffold-2905|+|404|3.874e-118|1|37891|40083|37891[37891]:40083[40083]:2193[2193]
DMAELTHLNEPSVVHNLQQRYQSDLIYTYSGLFLVTVNPYAPLPIYGRDYINMYKGRNREDTKPHIFAMADEAFRNLIDEGTNQSILVTGESGAGKTENTKKVIQYLAAVATSDTPRAKSGGRQLSNLSEQILRANPILEAFGNAQTVRNNNSSRFGKFIRIQFGRAGQIAGAYIDWYLLEKSRVVHLNAHERNYHVFYQLLRGASSNMLRDFMLDGMDFEHFEYTKHGNDTISGVSDKEEWNSLVEAFHVMNFSEQEQKDTLQTIAGVLHIGNITVMKETVRADQAALTPEAEKSVARACKLLGISLEPFVKALLHPRVRAGHEWVEKVQTPEQVRLALDALAKGIYERGFGDLVNRINRQLDRTSSGTYSDDTSFIGVLDIAGFEIFEENSFEQLCI…
>metaeuk_frast_spis15_Myosin5|Sep_pis_15_scaffold-64|-|447|4.404e-131|1|78142|80481|80481[80481]:78142[78142]:2340[2340]
DLTNLSHLNEPAVLQAIKLRYAQKEIYTYSGIVLIATNPFARVDSLYVPGMVQVYAGKHRASQAPHLFAIAEESFADMLRNEKNQTIVVSGESGAGKTVSAKYIMRYFATREPPDQPGTRSRGRADTMSETEEQILATNPIMEAFGNAKTTRNDNSSRFGKYIEIMFNKQTDIIGARIRTYLLERSRLVFQPLKERNYHIFYQLVAGATEEEREQLGLIPVEHFDYLNQGGAPRIEGVDDAKDFNETRQSLDRLGVSKEVQSSLWKILAALLHIGNIKITATRSDSQLASTEPSLAKACQLLGINGEEFAKWTVKKQLVTRGEKIMSNLTAQQATVVRDSVAKYIYSSLFDWLVETMNGFLAPEEVVEQVSSFIGVLDIYGFEHFAKNSFEQFCINYAN…
>metaeuk_frast_spis16_Myosin5|Sep_pis_16_scaffold-6993|-|404|3.874e-118|1|13176|15368|15368[15368]:13176[13176]:2193[2193]
DMAELTHLNEPSVVHNLQQRYQSDLIYTYSGLFLVTVNPYAPLPIYGRDYINMYKGRNREDTKPHIFAMADEAFRNLIDEGTNQSILVTGESGAGKTENTKKVIQYLAAVATSDTPRAKSGGRQLSNLSEQILRANPILEAFGNAQTVRNNNSSRFGKFIRIQFGRAGQIAGAYIDWYLLEKSRVVHLNAHERNYHVFYQLLRGASSNMLRDFMLDGMDFEHFEYTKHGNDTISGVSDKEEWNSLVEAFHVMNFSEQEQKDTLQTIAGVLHIGNITVMKETVRADQAALTPEAEKSVARACKLLGISLEPFVKALLHPRVRAGHEWVEKVQTPEQVRLALDALAKGIYERGFGDLVNRINRQLDRTSSGTYSDDTSFIGVLDIAGFEIFEENSFEQLCI…
>metaeuk_frast_spis16_Myosin5|Sep_pis_16_scaffold-39|-|447|4.404e-131|1|123944|126283|126283[126283]:123944[123944]:2340[2340]
DLTNLSHLNEPAVLQAIKLRYAQKEIYTYSGIVLIATNPFARVDSLYVPGMVQVYAGKHRASQAPHLFAIAEESFADMLRNEKNQTIVVSGESGAGKTVSAKYIMRYFATREPPDQPGTRSRGRADTMSETEEQILATNPIMEAFGNAKTTRNDNSSRFGKYIEIMFNKQTDIIGARIRTYLLERSRLVFQPLKERNYHIFYQLVAGATEEEREQLGLIPVEHFDYLNQGGAPRIEGVDDAKDFNETRQSLDRLGVSKEVQSSLWKILAALLHIGNIKITATRSDSQLASTEPSLAKACQLLGINGEEFAKWTVKKQLVTRGEKIMSNLTAQQATVVRDSVAKYIYSSLFDWLVETMNGFLAPEEVVEQVSSFIGVLDIYGFEHFAKNSFEQFCINYAN…
>metaeuk_frast_spis16_Myosin5|Sep_pis_16_scaffold-6622|+|1532|0|1|11812|15486|11812[11812]:15486[15486]:3675[3675]
RKKDAPVAAPAGGSSGGGGGAPQIRKAAYETGKKKEVGVSDLTLISKISNEAINDNLKKRFENAEIYTYIGHVLVSVNPFRDLGIYTDQVLQSYQGKNRLEMPPHVFAIAESAYYNMKAYNENQCVIISGESGAGKTEAAKRIMQYIANVSGGSNTSIQEIKDMVLATNPLLESFGNAKTLRNNNSSRFGKYLEIQFNRQGEPVGANINNYLLEKSRVVGQIRDERNFHIFYQFTKAASQEHRSSFGVQPPTTYSYTSKSKCYDVPGIDDAADMKDTLNAMRVIGMTQAEMDDVFRMLAAILWIGNISFREDKDGNAEIVDSSVVDFVAYLLEVDAAHVNRAMTIRIIETSRGMRRGSIYDSPMNIAQATAVRDALSKGIYFNMFDWIVQRVNQSLVAR…
>metaeuk_frast_spis18_Myosin5|Sep_pis_18_scaffold-9970|+|404|3.874e-118|1|5482|7674|5482[5482]:7674[7674]:2193[2193]
DMAELTHLNEPSVVHNLQQRYQSDLIYTYSGLFLVTVNPYAPLPIYGRDYINMYKGRNREDTKPHIFAMADEAFRNLIDEGTNQSILVTGESGAGKTENTKKVIQYLAAVATSDTPRAKSGGRQLSNLSEQILRANPILEAFGNAQTVRNNNSSRFGKFIRIQFGRAGQIAGAYIDWYLLEKSRVVHLNAHERNYHVFYQLLRGASSNMLRDFMLDGMDFEHFEYTKHGNDTISGVSDKEEWNSLVEAFHVMNFSEQEQKDTLQTIAGVLHIGNITVMKETVRADQAALTPEAEKSVARACKLLGISLEPFVKALLHPRVRAGHEWVEKVQTPEQVRLALDALAKGIYERGFGDLVNRINRQLDRTSSGTYSDDTSFIGVLDIAGFEIFEENSFEQLCI…
>metaeuk_frast_spis18_Myosin5|Sep_pis_18_scaffold-1492|+|1532|0|1|7870|11544|7870[7870]:11544[11544]:3675[3675]
RKKDAPVAAPAGGSSGGGGGAPQIRKAAYETGKKKEVGVSDLTLISKISNEAINDNLKKRFENAEIYTYIGHVLVSVNPFRDLGIYTDQVLQSYQGKNRLEMPPHVFAIAESAYYNMKAYNENQCVIISGESGAGKTEAAKRIMQYIANVSGGSNTSIQEIKDMVLATNPLLESFGNAKTLRNNNSSRFGKYLEIQFNRQGEPVGANINNYLLEKSRVVGQIRDERNFHIFYQFTKAASQEHRSSFGVQPPTTYSYTSKSKCYDVPGIDDAADMKDTLNAMRVIGMTQAEMDDVFRMLAAILWIGNISFREDKDGNAEIVDSSVVDFVAYLLEVDAAHVNRAMTIRIIETSRGMRRGSIYDSPMNIAQATAVRDALSKGIYFNMFDWIVQRVNQSLVAR…
>metaeuk_frast_spis18_Myosin5|Sep_pis_18_scaffold-46|+|447|4.404e-131|1|379560|381899|379560[379560]:381899[381899]:2340[2340]
DLTNLSHLNEPAVLQAIKLRYAQKEIYTYSGIVLIATNPFARVDSLYVPGMVQVYAGKHRASQAPHLFAIAEESFADMLRNEKNQTIVVSGESGAGKTVSAKYIMRYFATREPPDQPGTRSRGRADTMSETEEQILATNPIMEAFGNAKTTRNDNSSRFGKYIEIMFNKQTDIIGARIRTYLLERSRLVFQPLKERNYHIFYQLVAGATEEEREQLGLIPVEHFDYLNQGGAPRIEGVDDAKDFNETRQSLDRLGVSKEVQSSLWKILAALLHIGNIKITATRSDSQLASTEPSLAKACQLLGINGEEFAKWTVKKQLVTRGEKIMSNLTAQQATVVRDSVAKYIYSSLFDWLVETMNGFLAPEEVVEQVSSFIGVLDIYGFEHFAKNSFEQFCINYAN…
>metaeuk_frast_spis19_Myosin5|Sep_pis_19_scaffold-62|+|447|4.404e-131|1|97953|100292|97953[97953]:100292[100292]:2340[2340]
DLTNLSHLNEPAVLQAIKLRYAQKEIYTYSGIVLIATNPFARVDSLYVPGMVQVYAGKHRASQAPHLFAIAEESFADMLRNEKNQTIVVSGESGAGKTVSAKYIMRYFATREPPDQPGTRSRGRADTMSETEEQILATNPIMEAFGNAKTTRNDNSSRFGKYIEIMFNKQTDIIGARIRTYLLERSRLVFQPLKERNYHIFYQLVAGATEEEREQLGLIPVEHFDYLNQGGAPRIEGVDDAKDFNETRQSLDRLGVSKEVQSSLWKILAALLHIGNIKITATRSDSQLASTEPSLAKACQLLGINGEEFAKWTVKKQLVTRGEKIMSNLTAQQATVVRDSVAKYIYSSLFDWLVETMNGFLAPEEVVEQVSSFIGVLDIYGFEHFAKNSFEQFCINYAN…
>metaeuk_frast_spis19_Myosin5|Sep_pis_19_scaffold-3222|-|404|3.874e-118|1|45045|47237|47237[47237]:45045[45045]:2193[2193]
DMAELTHLNEPSVVHNLQQRYQSDLIYTYSGLFLVTVNPYAPLPIYGRDYINMYKGRNREDTKPHIFAMADEAFRNLIDEGTNQSILVTGESGAGKTENTKKVIQYLAAVATSDTPRAKSGGRQLSNLSEQILRANPILEAFGNAQTVRNNNSSRFGKFIRIQFGRAGQIAGAYIDWYLLEKSRVVHLNAHERNYHVFYQLLRGASSNMLRDFMLDGMDFEHFEYTKHGNDTISGVSDKEEWNSLVEAFHVMNFSEQEQKDTLQTIAGVLHIGNITVMKETVRADQAALTPEAEKSVARACKLLGISLEPFVKALLHPRVRAGHEWVEKVQTPEQVRLALDALAKGIYERGFGDLVNRINRQLDRTSSGTYSDDTSFIGVLDIAGFEIFEVNSFEQLCI…
>metaeuk_frast_spis19_Myosin5|Sep_pis_19_scaffold-503|-|1530|0|1|46545|50189|50189[50189]:46545[46545]:3645[3645]
AGGSSGRGAGAPQIRKAAYETGKKKEVGVSDLTLISKISNEAINDNLKKRFENAEIYTYIGHVLVSVNPFRDLGIYTDQVLQSYQGKNRLEMPPHVFAIAESAYYNMKAYNENQCVIISGESGAGKTEAAKRIMQYIANVSGGSNTSIQEIKDMVLATNPLLESFGNAKTLRNNNSSRFGKYLEIQFNRQGEPVGANINNYLLEKSRVVGQIRDERNFHIFYQFTKAASQEHRSSFGVQPPTTYSYTSKSKCYDVPGIDDAADMKDTLNAMRVIGMTQAETDDVFRMLAAILWIGNISFREDKDGNAEIVDSSVVDFVAYLLEVDAAHVNRAMTIRIIETSRGMRRGSIYDSPMNIAQATAVRDALSKGIYFNMFDWIVQRVNQSLVARGAIAQSIGIL…
>metaeuk_frast_spis2_Myosin5|Sep_pis_2_scaffold-736|+|404|3.874e-118|1|32653|34845|32653[32653]:34845[34845]:2193[2193]
DMAELTHLNEPSVVHNLQQRYQSDLIYTYSGLFLVTVNPYAPLPIYGRDYINMYKGRNREDTKPHIFAMADEAFRNLIDEGTNQSILVTGESGAGKTENTKKVIQYLAAVATSDTPRAKSGGRQLSNLSEQILRANPILEAFGNAQTVRNNNSSRFGKFIRIQFGRAGQIAGAYIDWYLLEKSRVVHLNAHERNYHVFYQLLRGASSNMLRDFMLDGMDFEHFEYTKHGNDTISGVSDKEEWNSLVEAFHVMNFSEQEQKDTLQTIAGVLHIGNITVMKETVRADQAALTPEAEKSVARACKLLGISLEPFVKALLHPRVRAGHEWVEKVQTPEQVRLALDALAKGIYERGFGDLVNRINRQLDRTSSGTYSDDTSFIGVLDIAGFEIFEENSFEQLCI…
>metaeuk_frast_spis2_Myosin5|Sep_pis_2_scaffold-14073|-|1531|0|1|722|4396|4396[4396]:722[722]:3675[3675]
RKKDAPVAAPAGGSSGGGGGAPQIRKAAYETGKKKEVGVSDLTLISKISNEAINDNLKKRFENAEIYTYIGHVLVSVNPFRDLGIYTDQVLQSYQGKNRLEMPPHVFAIAESAYYNMKAYNENQCVIISGESGAGKTEAAKRIMQYIANVSGGSNTSIQEIKDMVLATNPLLESFGNAKTLRNNNSSRFGKYLEIQFNRQGEPVGANINNYLLEKSRVVGQIRDERNFHIFYQFTKAASQEHRSTFGVQPPTTYSYTSKSKCYDVPGIDDAADMKDTLNAMRVIGMTQAEMDDVFRMLAAILWIGNISFREDKDGNAEIVDSSVVDFVAYLLEVDAAHVNRAMTIRIIETSRGMRRGSIYDSPMNIAQATAVRDALSKGIYFNMFDWIVQRVNQSLVAR…
>metaeuk_frast_spis2_Myosin5|Sep_pis_2_scaffold-503|+|447|4.404e-131|1|39259|41598|39259[39259]:41598[41598]:2340[2340]
DLTNLSHLNEPAVLQAIKLRYAQKEIYTYSGIVLIATNPFARVDSLYVPGMVQVYAGKHRASQAPHLFAIAEESFADMLRNEKNQTIVVSGESGAGKTVSAKYIMRYFATREPPDQPGTRSRGRADTMSETEEQILATNPIMEAFGNAKTTRNDNSSRFGKYIEIMFNKQTDIIGARIRTYLLERSRLVFQPLKERNYHIFYQLVAGATEEEREQLGLIPVEHFDYLNQGGAPRIEGVDDAKDFNETRQSLDRLGVSKEVQSSLWKILAALLHIGNIKITATRSDSQLASTEPSLAKACQLLGINGEEFAKWTVKKQLVTRGEKIMSNLTAQQATVVRDSVAKYIYSSLFDWLVETMNGFLAPEEVVEQVSSFIGVLDIYGFEHFAKNSFEQFCINYAN…
>metaeuk_frast_spis20_Myosin5|Sep_pis_20_scaffold-472|+|447|4.404e-131|1|2411|4750|2411[2411]:4750[4750]:2340[2340]
DLTNLSHLNEPAVLQAIKLRYAQKEIYTYSGIVLIATNPFARVDSLYVPGMVQVYAGKHRASQAPHLFAIAEESFADMLRNEKNQTIVVSGESGAGKTVSAKYIMRYFATREPPDQPGTRSRGRADTMSETEEQILATNPIMEAFGNAKTTRNDNSSRFGKYIEIMFNKQTDIIGARIRTYLLERSRLVFQPLKERNYHIFYQLVAGATEEEREQLGLIPVEHFDYLNQGGAPRIEGVDDAKDFNETRQSLDRLGVSKEVQSSLWKILAALLHIGNIKITATRSDSQLASTEPSLAKACQLLGINGEEFAKWTVKKQLVTRGEKIMSNLTAQQATVVRDSVAKYIYSSLFDWLVETMNGFLAPEEVVEQVSSFIGVLDIYGFEHFAKNSFEQFCINYAN…
>metaeuk_frast_spis20_Myosin5|Sep_pis_20_scaffold-120|-|1529|0|1|20128|23802|23802[23802]:20128[20128]:3675[3675]
RKKDAPVAAPAGGSSGRGGGAPQIRKAAYETGKKKEVGVSDLTLISKISNEAINDNLKKRFENAEIYTYIGHVLVSVNPFRDLGIYTDQVLQSYQGKNRLEMPPHVFAIAESAYYNMKAYNENQCVIISGESGAGKTEAAKRIMQYIANVSGGSNTSIQEIKDMVLATNPLLESFGNAKTLRNNNSSRFGKYLEIQFNRQGEPVGANINNYLLEKSRVVGQIRDERNFHIFYQFTKAASQEHRSTFGVQPPTTYSYTSKSKCYDVPGIDDAADMKDTLNAMRVIGMTQAEMDDVFRMLAAILWIGNISFREDKDGNAEIVDSSVVDFVAYLLEVDAAHVNRAMTIRIIETSRGMRRGSIYDSPMNIAQATAVRDALSKGIYFNMFDWIVQRVNQSLVAR…
>metaeuk_frast_spis20_Myosin5|Sep_pis_20_scaffold-36|-|404|3.874e-118|1|70419|72611|72611[72611]:70419[70419]:2193[2193]
DMAELTHLNEPSVVHNLQQRYQSDLIYTYSGLFLVTVNPYAPLPIYGRDYINMYKGRNREDTKPHIFAMADEAFRNLIDEGTNQSILVTGESGAGKTENTKKVIQYLAAVATSDTPRAKSGGRQLSNLSEQILRANPILEAFGNAQTVRNNNSSRFGKFIRIQFGRAGQIAGAYIDWYLLEKSRVVHLNAHERNYHVFYQLLRGASSNMLRDFMLDGMDFEHFEYTKHGNDTISGVSDKEEWNSLVEAFHVMNFSEQEQKDTLQTIAGVLHIGNITVMKETVRADQAALTPEAEKSVARACKLLGISLEPFVKALLHPRVRAGHEWVEKVQTPEQVRLALDALAKGIYERGFGDLVNRINRQLDRTSSGTYSDDTSFIGVLDIAGFEIFEENSFEQLCI…
>metaeuk_frast_spis21_Myosin5|Sep_pis_21_scaffold-6908|-|404|3.874e-118|1|73678|75870|75870[75870]:73678[73678]:2193[2193]
DMAELTHLNEPSVVHNLQQRYQSDLIYTYSGLFLVTVNPYAPLPIYGRDYINMYKGRNREDTKPHIFAMADEAFRNLIDEGTNQSILVTGESGAGKTENTKKVIQYLAAVATSDTPRAKSGGRQLSNLSEQILRANPILEAFGNAQTVRNNNSSRFGKFIRIQFGRAGQIAGAYIDWYLLEKSRVVHLNAHERNYHVFYQLLRGASSNMLRDFMLDGMDFEHFEYTKHGNDTISGVSDKEEWNSLVEAFHVMNFSEQEQKDTLQTIAGVLHIGNITVMKETVRADQAALTPEAEKSVARACKLLGISLEPFVKALLHPRVRAGHEWVEKVQTPEQVRLALDALAKGIYERGFGDLVNRINRQLDRTSSGTYSDDTSFIGVLDIAGFEIFEENSFEQLCI…
>metaeuk_frast_spis21_Myosin5|Sep_pis_21_scaffold-3|+|447|4.404e-131|1|687155|689494|687155[687155]:689494[689494]:2340[2340]
DLTNLSHLNEPAVLQAIKLRYAQKEIYTYSGIVLIATNPFARVDSLYVPGMVQVYAGKHRASQAPHLFAIAEESFADMLRNEKNQTIVVSGESGAGKTVSAKYIMRYFATREPPDQPGTRSRGRADTMSETEEQILATNPIMEAFGNAKTTRNDNSSRFGKYIEIMFNKQTDIIGARIRTYLLERSRLVFQPLKERNYHIFYQLVAGATEEEREQLGLIPVEHFDYLNQGGAPRIEGVDDAKDFNETRQSLDRLGVSKEVQSSLWKILAALLHIGNIKITATRSDSQLASTEPSLAKACQLLGINGEEFAKWTVKKQLVTRGEKIMSNLTAQQATVVRDSVAKYIYSSLFDWLVETMNGFLAPEEVVEQVSSFIGVLDIYGFEHFAKNSFEQFCINYAN…
>metaeuk_frast_spis21_Myosin5|Sep_pis_21_scaffold-9802|+|1529|0|1|12298|15972|12298[12298]:15972[15972]:3675[3675]
RKKDAPVAAPAGGSSGGGGGAPQIRKAAYETGKKKEVGVSDLTLISKISNEAINDNLKKRFENAEIYTYIGHVLVSVNPFRDLGIYTDQVLQSYQGKNRLEMPPHVFAIAESAYYNMKAYNENQCVIISGESGAGKTEAAKRIMQYIANVSGGSNTSIQEIKDMVLATNPLLESFGNAKTLRNNNSSRFGKYLEIQFNRQGEPVGANINNYLLEKSRVVGQIRDERNFHIFYQFTKAASQEHRSSFGVQPPTTYSYTSKSKCYDVPGIDDAADMKDTLNAMRVIGMTQAEMDDVFRMLAAILWIGNISFREDKDGNAEIVDSSVVDFVAYLLEVDAAHVNRAMTIRIIETSRGMRRGSIYDSPMNIAQATAVRDALSKGIYFNMFDWIVQRVNQSLVAR…
>metaeuk_frast_spis22_Myosin5|Sep_pis_22_scaffold-14|+|447|4.404e-131|1|323241|325580|323241[323241]:325580[325580]:2340[2340]
DLTNLSHLNEPAVLQAIKLRYAQKEIYTYSGIVLIATNPFARVDSLYVPGMVQVYAGKHRASQAPHLFAIAEESFADMLRNEKNQTIVVSGESGAGKTVSAKYIMRYFATREPPDQPGTRSRGRADTMSETEEQILATNPIMEAFGNAKTTRNDNSSRFGKYIEIMFNKQTDIIGARIRTYLLERSRLVFQPLKERNYHIFYQLVAGATEEEREQLGLIPVEHFDYLNQGGAPRIEGVDDAKDFNETRQSLDRLGVSKEVQSSLWKILAALLHIGNIKITATRSDSQLASTEPSLAKACQLLGINGEEFAKWTVKKQLVTRGEKIMSNLTAQQATVVRDSVAKYIYSSLFDWLVETMNGFLAPEEVVEQVSSFIGVLDIYGFEHFAKNSFEQFCINYAN…
>metaeuk_frast_spis22_Myosin5|Sep_pis_22_scaffold-11119|+|1532|0|1|7720|11394|7720[7720]:11394[11394]:3675[3675]
RKKDAPVAAPAGGSSGGGGGAPQIRKAAYETGKKKEVGVSDLTLISKISNEAINDNLKKRFENAEIYTYIGHVLVSVNPFRDLGIYTDQVLQSYQGKNRLEMPPHVFAIAESAYYNMKAYNENQCVIISGESGAGKTEAAKRIMQYIANVSGGSNTSIQEIKDMVLATNPLLESFGNAKTLRNNNSSRFGKYLEIQFNRQGEPVGANINNYLLEKSRVVGQIRDERNFHIFYQFTKAASQEHRSSFGVQPPTTYSYTSKSKCYDVPGIDDAADMKDTLNAMRVIGMTQAEMDDVFRMLAAILWIGNISFREDKDGNAEIVDSSVVDFVAYLLEVDAAHVNRAMTIRIIETSRGMRRGSIYDSPMNIAQATAVRDALSKGIYFNMFDWIVQRVNQSLVAR…
>metaeuk_frast_spis22_Myosin5|Sep_pis_22_scaffold-12310|-|404|3.874e-118|1|39386|41578|41578[41578]:39386[39386]:2193[2193]
DMAELTHLNEPSVVHNLQQRYQSDLIYTYSGLFLVTVNPYAPLPIYGRDYINMYKGRNREDTKPHIFAMADEAFRNLIDEGTNQSILVTGESGAGKTENTKKVIQYLAAVATSDTPRAKSGGRQLSNLSEQILRANPILEAFGNAQTVRNNNSSRFGKFIRIQFGRAGQIAGAYIDWYLLEKSRVVHLNAHERNYHVFYQLLRGASSNMLRDFMLDGMDFEHFEYTKHGNDTISGVSDKEEWNSLVEAFHVMNFSEQEQKDTLQTIAGVLHIGNITVMKETVRADQAALTPEAEKSVARACKLLGISLEPFVKALLHPRVRAGHEWVEKVQTPEQVRLALDALAKGIYERGFGDLVNRINRQLDRTSSGTYSDDTSFIGVLDIAGFEIFEENSFEQLCI…
>metaeuk_frast_spis23_Myosin5|Sep_pis_23_scaffold-12762|+|1532|0|1|12987|16661|12987[12987]:16661[16661]:3675[3675]
RKKDAPVAAPAGGSSGGGGGAPQIRKAAYETGKKKEVGVSDLTLISKISNEAINDNLKKRFENAEIYTYIGHVLVSVNPFRDLGIYTDQVLQSYQGKNRLEMPPHVFAIAESAYYNMKAYNENQCVIISGESGAGKTEAAKRIMQYIANVSGGSNTSIQEIKDMVLATNPLLESFGNAKTLRNNNSSRFGKYLEIQFNRQGEPVGANINNYLLEKSRVVGQIRDERNFHIFYQFTKAASQEHRSSFGVQPPTTYSYTSKSKCYDVPGIDDAADMKDTLNAMRVIGMTQAEMDDVFRMLAAILWIGNISFREDKDGNAEIVDSSVVDFVAYLLEVDAAHVNRAMTIRIIETSRGMRRGSIYDSPMNIAQATAVRDALSKGIYFNMFDWIVQRVNQSLVAR…
>metaeuk_frast_spis23_Myosin5|Sep_pis_23_scaffold-58|+|447|4.404e-131|1|200109|202448|200109[200109]:202448[202448]:2340[2340]
DLTNLSHLNEPAVLQAIKLRYAQKEIYTYSGIVLIATNPFARVDSLYVPGMVQVYAGKHRASQAPHLFAIAEESFADMLRNEKNQTIVVSGESGAGKTVSAKYIMRYFATREPPDQPGTRSRGRADTMSETEEQILATNPIMEAFGNAKTTRNDNSSRFGKYIEIMFNKQTDIIGARIRTYLLERSRLVFQPLKERNYHIFYQLVAGATEEEREQLGLIPVEHFDYLNQGGAPRIEGVDDAKDFNETRQSLDRLGVSKEVQSSLWKILAALLHIGNIKITATRSDSQLASTEPSLAKACQLLGINGEEFAKWTVKKQLVTRGEKIMSNLTAQQATVVRDSVAKYIYSSLFDWLVETMNGFLAPEEVVEQVSSFIGVLDIYGFEHFAKNSFEQFCINYAN…
>metaeuk_frast_spis23_Myosin5|Sep_pis_23_scaffold-4|+|404|3.874e-118|1|102562|104754|102562[102562]:104754[104754]:2193[2193]
DMAELTHLNEPSVVHNLQQRYQSDLIYTYSGLFLVTVNPYAPLPIYGRDYINMYKGRNREDTKPHIFAMADEAFRNLIDEGTNQSILVTGESGAGKTENTKKVIQYLAAVATSDTPRAKSGGRQLSNLSEQILRANPILEAFGNAQTVRNNNSSRFGKFIRIQFGRAGQIAGAYIDWYLLEKSRVVHLNAHERNYHVFYQLLRGASSNMLRDFMLDGMDFEHFEYTKHGNDTISGVSDKEEWNSLVEAFHVMNFSEQEQKDTLQTIAGVLHIGNITVMKETVRADQAALTPEAEKSVARACKLLGISLEPFVKALLHPRVRAGHEWVEKVQTPEQVRLALDALAKGIYERGFGDLVNRINRQLDRTSSGTYSDDTSFIGVLDIAGFEIFEENSFEQLCI…
>metaeuk_frast_spis24_Myosin5|Sep_pis_24_scaffold-51|+|447|4.404e-131|1|1102853|1105192|1102853[1102853]:1105192[1105192]:2340[2340]
DLTNLSHLNEPAVLQAIKLRYAQKEIYTYSGIVLIATNPFARVDSLYVPGMVQVYAGKHRASQAPHLFAIAEESFADMLRNEKNQTIVVSGESGAGKTVSAKYIMRYFATREPPDQPGTRSRGRADTMSETEEQILATNPIMEAFGNAKTTRNDNSSRFGKYIEIMFNKQTDIIGARIRTYLLERSRLVFQPLKERNYHIFYQLVAGATEEEREQLGLIPVEHFDYLNQGGAPRIEGVDDAKDFNETRQSLDRLGVSKEVQSSLWKILAALLHIGNIKITATRSDSQLASTEPSLAKACQLLGINGEEFAKWTVKKQLVTRGEKIMSNLTAQQATVVRDSVAKYIYSSLFDWLVETMNGFLAPEEVVEQVSSFIGVLDIYGFEHFAKNSFEQFCINYAN…
>metaeuk_frast_spis24_Myosin5|Sep_pis_24_scaffold-5|+|404|3.874e-118|1|37480|39672|37480[37480]:39672[39672]:2193[2193]
DMAELTHLNEPSVVHNLQQRYQSDLIYTYSGLFLVTVNPYAPLPIYGRDYINMYKGRNREDTKPHIFAMADEAFRNLIDEGTNQSILVTGESGAGKTENTKKVIQYLAAVATSDTPRAKSGGRQLSNLSEQILRANPILEAFGNAQTVRNNNSSRFGKFIRIQFGRAGQIAGAYIDWYLLEKSRVVHLNAHERNYHVFYQLLRGASSNMLRDFMLDGMDFEHFEYTKHGNDTISGVSDKEEWNSLVEAFHVMNFSEQEQKDTLQTIAGVLHIGNITVMKETVRADQAALTPEAEKSVARACKLLGISLEPFVKALLHPRVRAGHEWVEKVQTPEQVRLALDALAKGIYERGFGDLVNRINRQLDRTSSGTYSDDTSFIGVLDIAGFEIFEENSFEQLCI…
>metaeuk_frast_spis24_Myosin5|Sep_pis_24_scaffold-763|-|1533|0|1|18412|22086|22086[22086]:18412[18412]:3675[3675]
RKKDAPVAAPAGGSSGGGGGAPQIRKAAYETGKKKEVGVSDLTLISKISNEAINDNLKKRFENAEIYTYIGHVLVSVNPFRDLGIYTDQVLQSYQGKNRLEMPPHVFAIAESAYYNMKAYNENQCVIISGESGAGKTEAAKRIMQYIANVSGGSNTSIQEIKDMVLATNPLLESFGNAKTLRNNNSSRFGKYLEIQFNRQGEPVGANINNYLLEKSRVVGQIRDERNFHIFYQFTKAASQEHRSTFGVQPPTTYSYTSKSKCYDVPGIDDAADMKDTLNAMRVIGMTQAEMDDVFRMLAAILWIGNISFREDKDGNAEIVDSSVVDFVAYLLEVDAAHVNRAMTIRIIETSRGMRRGSIYDSPMNIAQATAVRDALSKGIYFNMFDWIVQRVNQSLVAR…
>metaeuk_frast_spis25_Myosin5|Sep_pis_25_scaffold-57|+|404|3.874e-118|1|37480|39672|37480[37480]:39672[39672]:2193[2193]
DMAELTHLNEPSVVHNLQQRYQSDLIYTYSGLFLVTVNPYAPLPIYGRDYINMYKGRNREDTKPHIFAMADEAFRNLIDEGTNQSILVTGESGAGKTENTKKVIQYLAAVATSDTPRAKSGGRQLSNLSEQILRANPILEAFGNAQTVRNNNSSRFGKFIRIQFGRAGQIAGAYIDWYLLEKSRVVHLNAHERNYHVFYQLLRGASSNMLRDFMLDGMDFEHFEYTKHGNDTISGVSDKEEWNSLVEAFHVMNFSEQEQKDTLQTIAGVLHIGNITVMKETVRADQAALTPEAEKSVARACKLLGISLEPFVKALLHPRVRAGHEWVEKVQTPEQVRLALDALAKGIYERGFGDLVNRINRQLDRTSSGTYSDDTSFIGVLDIAGFEIFEENSFEQLCI…
>metaeuk_frast_spis25_Myosin5|Sep_pis_25_scaffold-10239|+|1533|0|1|10865|14539|10865[10865]:14539[14539]:3675[3675]
RKKDAPVAAPAGGSSGGGGGAPQIRKAAYETGKKKEVGVSDLTLISKISNEAINDNLKKRFENAEIYTYIGHVLVSVNPFRDLGIYTDQVLQSYQGKNRLEMPPHVFAIAESAYYNMKAYNENQCVIISGESGAGKTEAAKRIMQYIANVSGGSNTSIQEIKDMVLATNPLLESFGNAKTLRNNNSSRFGKYLEIQFNRQGEPVGANINNYLLEKSRVVGQIRDERNFHIFYQFTKAASQEHRSTFGVQPPTTYSYTSKSKCYDVPGIDDAADMKDTLNAMRVIGMTQAEMDDVFRMLAAILWIGNISFREDKDGNAEIVDSSVVDFVAYLLEVDAAHVNRAMTIRIIETSRGMRRGSIYDSPMNIAQATAVRDALSKGIYFNMFDWIVQRVNQSLVAR…
>metaeuk_frast_spis25_Myosin5|Sep_pis_25_scaffold-53|+|447|4.404e-131|1|674404|676743|674404[674404]:676743[676743]:2340[2340]
DLTNLSHLNEPAVLQAIKLRYAQKEIYTYSGIVLIATNPFARVDSLYVPGMVQVYAGKHRASQAPHLFAIAEESFADMLRNEKNQTIVVSGESGAGKTVSAKYIMRYFATREPPDQPGTRSRGRADTMSETEEQILATNPIMEAFGNAKTTRNDNSSRFGKYIEIMFNKQTDIIGARIRTYLLERSRLVFQPLKERNYHIFYQLVAGATEEEREQLGLIPVEHFDYLNQGGAPRIEGVDDAKDFNETRQSLDRLGVSKEVQSSLWKILAALLHIGNIKITATRSDSQLASTEPSLAKACQLLGINGEEFAKWTVKKQLVTRGEKIMSNLTAQQATVVRDSVAKYIYSSLFDWLVETMNGFLAPEEVVEQVSSFIGVLDIYGFEHFAKNSFEQFCINYAN…
>metaeuk_frast_spis26_Myosin5|Sep_pis_26_scaffold-13771|-|319|1.499e-92|2|49708|52175|52175[52175]:51432[51432]:744[744]|51186[51186]:49708[49708]:1479[1479]
TYSGLFLVAINPYQSLQLYTDSIVQSYRGKRRDENPPHIFAIAERAWVNMGDERENQSILITGESGAGKTESTKKVIQYLAAIATDTHLPSHNTGNTVTAHSTGGGHGHSQSMSHSSSAGSIFGTGVAGAIMPSTGMPRLNSGRSHKPHQSMSVSGSGSNSNIKSKSRLGLLERQILQANPILEAFGNAQTQRNNNSSRFGKFVRISFAPDGSIAGANIDWYLLEKSRVVIRSEAERSFHVFYQLIAGSALETVGFSASEQMDLFRIVAAILHLGNITITASRNDDATMPTPSQSERACHLLGIPPSEFTRALLRPRVLAGREWVTQARTRQQALEELGALCKTLYEKSFGSLVERINRALDRPSSKSTFIGVLDIAGFEIFEVNAYEQLLINYTNEKL…
>metaeuk_frast_spis26_Myosin5|Sep_pis_26_scaffold-18067|+|1195|0|11|58596|62655|58596[58596]:58751[58751]:156[156]|58807[58807]:59127[59127]:321[321]|59175[59178]:59342[59342]:168[165]|59391[59391]:59495[59495]:105[105]|59545[59545]:59937[59937]:393[393]|60090[60090]:60593[60593]:504[504]|60640[60646]:61008[61008]:369[363]|61063[61066]:61368[61368]:306[303]|61412[61418]:61510[61510]:99[93]|61756[…
EGFKKKQVGVSDMTLLTTISNESVNENLQKRWTNGEIYTYIGGVLISVNPFRDLGIYTDEVLQRYQGKNRLEVPPHVFAIAESAYYNMKAYNDNQCVIISGESGAGKTEAAKRIMQYVAAVSGGQDSSIQQIKDMVLATNPLLESFGCAKTLRNNNSSRQGKYLEIMFNDHGEPVGAQITNYLLEKARVVGQVQNERNFHIFYQFTKAASDAQREEFGLQGPEAYAYTCVSNCLDVDGISDPHDFTETLNAMQVIGLSDHEQSEIFRMLAIILWLGNVQYEETDDGNSGVADTSITDFVAYLMGVDSAVVLKAMTTRVMETQRGGRRGSVYDVPLNPAQASSGRDALAKAIYNNLFEWIVSRVNVSMKPRTAVSQVIGILNSFEQLCINYVNEKLQQIF…
>metaeuk_frast_spis26_Myosin5|Sep_pis_26_scaffold-3|-|404|3.874e-118|1|57059|59251|59251[59251]:57059[57059]:2193[2193]
DMAELTHLNEPSVVHNLQQRYQSDLIYTYSGLFLVTVNPYAPLPIYGRDYINMYKGRNREDTKPHIFAMADEAFRNLIDEGTNQSILVTGESGAGKTENTKKVIQYLAAVATSDTPRAKSGGRQLSNLSEQILRANPILEAFGNAQTVRNNNSSRFGKFIRIQFGRAGQIAGAYIDWYLLEKSRVVHLNAHERNYHVFYQLLRGASSNMLRDFMLDGMDFEHFEYTKHGNDTISGVSDKEEWNSLVEAFHVMNFSEQEQKDTLQTIAGVLHIGNITVMKETVRADQAALTPEAEKSVARACKLLGISLEPFVKALLHPRVRAGHEWVEKVQTPEQVRLALDALAKGIYERGFGDLVNRINRQLDRTSSGTYSDDTSFIGVLDIAGFEIFEENSFEQLCI…
>metaeuk_frast_spis26_Myosin5|Sep_pis_26_scaffold-60|+|447|4.404e-131|1|164440|166779|164440[164440]:166779[166779]:2340[2340]
DLTNLSHLNEPAVLQAIKLRYAQKEIYTYSGIVLIATNPFARVDSLYVPGMVQVYAGKHRASQAPHLFAIAEESFADMLRNEKNQTIVVSGESGAGKTVSAKYIMRYFATREPPDQPGTRSRGRADTMSETEEQILATNPIMEAFGNAKTTRNDNSSRFGKYIEIMFNKQTDIIGARIRTYLLERSRLVFQPLKERNYHIFYQLVAGATEEEREQLGLIPVEHFDYLNQGGAPRIEGVDDAKDFNETRQSLDRLGVSKEVQSSLWKILAALLHIGNIKITATRSDSQLASTEPSLAKACQLLGINGEEFAKWTVKKQLVTRGEKIMSNLTAQQATVVRDSVAKYIYSSLFDWLVETMNGFLAPEEVVEQVSSFIGVLDIYGFEHFAKNSFEQFCINYAN…
>metaeuk_frast_spis26_Myosin5|Sep_pis_26_scaffold-8535|+|1532|0|1|77186|80860|77186[77186]:80860[80860]:3675[3675]
RKKDAPVAAPAGGSSGRGGGAPQIRKAAYETGKKKEVGVSDLTLISKISNEAINDNLKKRFENAEIYTYIGHVLVSVNPFRDLGIYTDQVLQSYQGKNRLEMPPHVFAIAESAYYNMKAYNENQCVIISGESGAGKTEAAKRIMQYIANVSGGSNTSIQEIKDMVLATNPLLESFGNAKTLRNNNSSRFGKYLEIQFNRQGEPVGANINNYLLEKSRVVGQIRDERNFHIFYQFTKAASQEHRSTFGVQPPTTYSYTSKSKCYDVPGIDDAADMKDTLNAMRVIGMTQAEMDDVFRMLAAILWIGNISFREDKDGNAEIVDSSVVDFVAYLLEVDAAHVNRAMTIRIIETSRGMRRGSIYDSPMNIAQATAVRDALSKGIYFNMFDWIVQRVNQSLVAR…
>metaeuk_frast_spis26_Myosin5|Sep_pis_26_scaffold-25921|-|169|2.139e-47|1|93594|95414|95414[95414]:93594[93594]:1821[1821]
GITGSGKSFSRDLLINQILRLSTHSKRELKLAEQVRALAPVLDAFGNAKTLLNPNASRHGRYFELHFNERGRLSGAKVLTYGLDKSRLNRLSHEERTYHIFYQLLAGATPAERDAYNLEDPSDYALLASSGCYRLPSGPFSDDSIAMEDLRVALRTLGFKAKHISAIFSLIVAILLLGNLQFGDGDYKDASAYVANVLVLDHAARLLGVPSEDLAQTLTNKTSYVRKELYTVLMNAQQSAAQRDHFVRDLYAILFAFVVETANHRVAPSASDPPPHTQVVLLDQPGFQSRGPASTASMMFNAPLIHAYGQNGFDEFCINFQDEMVHSYVVRNIFEDSVGYNGHLVGDGISLPAITVMDNSACIELIRGAQLNERAHKKPAGMLGVMNKACSSFKSGKSG…
>metaeuk_frast_spis27_Myosin5|Sep_pis_27_scaffold-7353|-|405|1.937e-118|1|59449|61641|61641[61641]:59449[59449]:2193[2193]
DMAELTHLNEPSVVHNLQQRYQSDLIYTYSGLFLVTVNPYAPLPIYGRDYINMYKGRNREDTKPHIFAMADEAFRNLIDEGTNQSILVTGESGAGKTENTKKVIQYLAAVATSDTPRAKSGGRQLSNLSEQILRANPILEAFGNAQTVRNNNSSRFGKFIRIQFGRAGQIAGAYIDWYLLEKSRVVHLNAHERNYHVFYQLLRGASSNMLRDFMLDGMDFEHFEYTKHGNDTISGVSDKEEWNSLVEAFHVMNFSEQEQKDTLQTIAGVLHIGNITVMKETVRADQAALTPEAEKSVARACKLLGISLEPFVKALLHPRVRAGHEWVEKVQTPEQVRLALDALAKGIYERGFGDLVNRINRQLDRTSSGTYLDDTSFIGVLDIAGFEIFEENSFEQLCI…
>metaeuk_frast_spis27_Myosin5|Sep_pis_27_scaffold-59|-|447|4.404e-131|1|173871|176210|176210[176210]:173871[173871]:2340[2340]
DLTNLSHLNEPAVLQAIKLRYAQKEIYTYSGIVLIATNPFARVDSLYVPGMVQVYAGKHRASQAPHLFAIAEESFADMLRNEKNQTIVVSGESGAGKTVSAKYIMRYFATREPPDQPGTRSRGRADTMSETEEQILATNPIMEAFGNAKTTRNDNSSRFGKYIEIMFNKQTDIIGARIRTYLLERSRLVFQPLKERNYHIFYQLVAGATEEEREQLGLIPVEHFDYLNQGGAPRIEGVDDAKDFNETRQSLDRLGVSKEVQSSLWKILAALLHIGNIKITATRSDSQLASTEPSLAKACQLLGINGEEFAKWTVKKQLVTRGEKIMSNLTAQQATVVRDSVAKYIYSSLFDWLVETMNGFLAPEEVVEQVSSFIGVLDIYGFEHFAKNSFEQFCINYAN…
>metaeuk_frast_spis27_Myosin5|Sep_pis_27_scaffold-8|+|1529|0|1|78270|81944|78270[78270]:81944[81944]:3675[3675]
RKKDAPVAAPAGGSSGGGGGAPQIRKAAYETGKKKEVGVSDLTLISKISNEAINDNLKKRFENAEIYTYIGHVLVSVNPFRDLGIYTDQVLQSYQGKNRLEMPPHVFAIAESAYYNMKAYNENQCVIISGESGAGKTEAAKRIMQYIANVSGGSNTSIQEIKDMVLATNPLLESFGNAKTLRNNNSSRFGKYLEIQFNRQGEPVGANINNYLLEKSRVVGQIRDERNFHIFYQFTKAASQEHRSSFGVQPPTTYSYTSKSKCYDVPGIDDAADMKDTLNAMRVIGMTQAEMDDVFRMLAAILWIGNISFREDKDGNAEIVDSSVVDFVAYLLEVDAAHVNRAMTIRIIETSRGMRRGSIYDSPMNIAQATAVRDALSKGIYFNMFDWIVQRVNQSLVAR…
>metaeuk_frast_spis28_Myosin5|Sep_pis_28_scaffold-4|-|404|3.874e-118|1|74870|77062|77062[77062]:74870[74870]:2193[2193]
DMAELTHLNEPSVVHNLQQRYQSDLIYTYSGLFLVTVNPYAPLPIYGRDYINMYKGRNREDTKPHIFAMADEAFRNLIDEGTNQSILVTGESGAGKTENTKKVIQYLAAVATSDTPRAKSGGRQLSNLSEQILRANPILEAFGNAQTVRNNNSSRFGKFIRIQFGRAGQIAGAYIDWYLLEKSRVVHLNAHERNYHVFYQLLRGASSNMLRDFMLDGMDFEHFEYTKHGNDTISGVSDKEEWNSLVEAFHVMNFSEQEQKDTLQTIAGVLHIGNITVMKETVRADQAALTPEAEKSVARACKLLGISLEPFVKALLHPRVRAGHEWVEKVQTPEQVRLALDALAKGIYERGFGDLVNRINRQLDRTSSGTYSDDTSFIGVLDIAGFEIFEENSFEQLCI…
>metaeuk_frast_spis28_Myosin5|Sep_pis_28_scaffold-57|+|447|4.404e-131|1|163984|166323|163984[163984]:166323[166323]:2340[2340]
DLTNLSHLNEPAVLQAIKLRYAQKEIYTYSGIVLIATNPFARVDSLYVPGMVQVYAGKHRASQAPHLFAIAEESFADMLRNEKNQTIVVSGESGAGKTVSAKYIMRYFATREPPDQPGTRSRGRADTMSETEEQILATNPIMEAFGNAKTTRNDNSSRFGKYIEIMFNKQTDIIGARIRTYLLERSRLVFQPLKERNYHIFYQLVAGATEEEREQLGLIPVEHFDYLNQGGAPQIEGVDDAKDFNETRQSLDRLGVSKEVQSSLWKILAALLHIGNIKITATRSDSQLASTEPSLAKACQLLGINGEEFAKWTVKKQLVTRGEKIMSNLTAQQATVVRDSVAKYIYSSLFDWLVETMNGFLAPEEVVEQVSSFIGVLDIYGFEHFAKNSFEQFCINYAN…
>metaeuk_frast_spis28_Myosin5|Sep_pis_28_scaffold-11918|+|1532|0|1|13004|16678|13004[13004]:16678[16678]:3675[3675]
RKKDAPVAAPAGGSSGGGGGAPQIRKAAYETGKKKEVGVSDLTLISKISNEAINDNLKKRFENAEIYTYIGHVLVSVNPFRDLGIYTDQVLQSYQGKNRLEMPPHVFAIAESAYYNMKAYNENQCVIISGESGAGKTEAAKRIMQYIANVSGGSNTSIQEIKDMVLATNPLLESFGNAKTLRNNNSSRFGKYLEIQFNRQGEPVGANINNYLLEKSRVVGQIRDERNFHIFYQFTKAASQEHRSSFGVQPPTTYSYTSKSKCYDVPGIDDAADMKDTLNAMRVIGMTQAEMDDVFRMLAAILWIGNISFREDKDGNAEIVDSSVVDFVAYLLEVDAAHVNRAMTIRIIETSRGMRRGSIYDSPMNIAQATAVRDALSKGIYFNMFDWIVQRVNQSLVAR…
>metaeuk_frast_spis3_Myosin5|Sep_pis_3_scaffold-2448|-|404|3.874e-118|1|10544|12736|12736[12736]:10544[10544]:2193[2193]
DMAELTHLNEPSVVHNLQQRYQSDLIYTYSGLFLVTVNPYAPLPIYGRDYINMYKGRNREDTKPHIFAMADEAFRNLIDEGTNQSILVTGESGAGKTENTKKVIQYLAAVATSDTPRAKSGGRQLSNLSEQILRANPILEAFGNAQTVRNNNSSRFGKFIRIQFGRAGQIAGAYIDWYLLEKSRVVHLNAHERNYHVFYQLLRGASSNMLRDFMLDGMDFEHFEYTKHGNDTISGVSDKEEWNSLVEAFHVMNFSEQEQKDTLQTIAGVLHIGNITVMKETVRADQAALTPEAEKSVARACKLLGISLEPFVKALLHPRVRAGHEWVEKVQTPEQVRLALDALAKGIYERGFGDLVNRINRQLDRTSSGTYSDDTSFIGVLDIAGFEIFEENSFEQLCI…
>metaeuk_frast_spis3_Myosin5|Sep_pis_3_scaffold-9526|+|1529|0|1|14522|18196|14522[14522]:18196[18196]:3675[3675]
RKKDAPVAAPAGGSSGGGGGAPQIRKAAYETGKKKEVGVSDLTLISKISNEAINDNLKKRFENAEIYTYIGHVLVSVNPFRDLGIYTDQVLQSYQGKNRLEMPPHVFAIAESAYYNMKAYNENQCVIISGESGAGKTEAAKRIMQYIANVSGGSNTSIQEIKDMVLATNPLLESFGNAKTLRNNNSSRFGKYLEIQFNRQGEPVGANINNYLLEKSRVVGQIRDERNFHIFYQFTKAASQEHRSSFGVQPPTTYSYTSKSKCYDVPGIDDAADMKDTLNAMRVIGMTQAEMDDVFRMLAAILWIGNISFREDKDGNAEIVDSSVVDFVAYLLEVDAAHVNRAMTIRIIETSRGMRRGSIYDSPMNIAQATAVRDALSKGIYFNMFDWIVQRVNQSLVAR…
>metaeuk_frast_spis3_Myosin5|Sep_pis_3_scaffold-393|+|447|4.404e-131|1|53858|56197|53858[53858]:56197[56197]:2340[2340]
DLTNLSHLNEPAVLQAIKLRYAQKEIYTYSGIVLIATNPFARVDSLYVPGMVQVYAGKHRASQAPHLFAIAEESFADMLRNEKNQTIVVSGESGAGKTVSAKYIMRYFATREPPDQPGTRSRGRADTMSETEEQILATNPIMEAFGNAKTTRNDNSSRFGKYIEIMFNKQTDIIGARIRTYLLERSRLVFQPLKERNYHIFYQLVAGATEEEREQLGLIPVEHFDYLNQGGAPRIEGVDDAKDFNETRQSLDRLGVSKEVQSSLWKILAALLHIGNIKITATRSDSQLASTEPSLAKACQLLGINGEEFAKWTVKKQLVTRGEKIMSNLTAQQATVVRDSVAKYIYSSLFDWLVETMNGFLAPEEVVEQVSSFIGVLDIYGFEHFAKNSFEQFCINYAN…
>metaeuk_frast_spis30_Myosin5|Sep_pis_30_scaffold-9|+|447|4.404e-131|1|324130|326469|324130[324130]:326469[326469]:2340[2340]
DLTNLSHLNEPAVLQAIKLRYAQKEIYTYSGIVLIATNPFARVDSLYVPGMVQVYAGKHRASQAPHLFAIAEESFADMLRNEKNQTIVVSGESGAGKTVSAKYIMRYFATREPPDQPGTRSRGRADTMSETEEQILATNPIMEAFGNAKTTRNDNSSRFGKYIEIMFNKQTDIIGARIRTYLLERSRLVFQPLKERNYHIFYQLVAGATEEEREQLGLIPVEHFDYLNQGGAPRIEGVDDAKDFNETRQSLDRLGVSKEVQSSLWKILAALLHIGNIKITATRSDSQLASTEPSLAKACQLLGINGEEFAKWTVKKQLVTRGEKIMSNLTAQQATVVRDSVAKYIYSSLFDWLVETMNGFLAPEEVVEQVSSFIGVLDIYGFEHFAKNSFEQFCINYAN…
>metaeuk_frast_spis30_Myosin5|Sep_pis_30_scaffold-50|-|404|3.874e-118|1|73247|75439|75439[75439]:73247[73247]:2193[2193]
DMAELTHLNEPSVVHNLQQRYQSDLIYTYSGLFLVTVNPYAPLPIYGRDYINMYKGRNREDTKPHIFAMADEAFRNLIDEGTNQSILVTGESGAGKTENTKKVIQYLAAVATSDTPRAKSGGRQLSNLSEQILRANPILEAFGNAQTVRNNNSSRFGKFIRIQFGRAGQIAGAYIDWYLLEKSRVVHLNAHERNYHVFYQLLRGASSNMLRDFMLDGMDFEHFEYTKHGNDTISGVSDKEEWNSLVEAFHVMNFSEQEQKDTLQTIAGVLHIGNITVMKETVRADQAALTPEAEKSVARACKLLGISLEPFVKALLHPRVRAGHEWVEKVQTPEQVRLALDALAKGIYERGFGDLVNRINRQLDRTSSGTYSDDTSFIGVLDIAGFEIFEENSFEQLCI…
>metaeuk_frast_spis30_Myosin5|Sep_pis_30_scaffold-9116|+|1529|0|1|12925|16599|12925[12925]:16599[16599]:3675[3675]
RKKDAPVAAPAGGSSGGGGGAPQIRKAAYETGKKKEVGVSDLTLISKISNEAINDNLKKRFENAEIYTYIGHVLVSVNPFRDLGIYTDQVLQSYQGKNRLEMPPHVFAIAESAYYNMKAYNENQCVIISGESGAGKTEAAKRIMQYIANVSGGSNTSIQEIKDMVLATNPLLESFGNAKTLRNNNSSRFGKYLEIQFNRQGEPVGANINNYLLEKSRVVGQIRDERNFHIFYQFTKAASQEHRSSFGVQPPTTYSYTSKSKCYDVPGIDDAADMKDTLNAMRVIGMTQAEMDDVFRMLAAILWIGNISFREDKDGNAEIVDSSVVDFVAYLLEVDAAHVNRAMTIRIIETSRGMRRGSIYDSPMNIAQATAVRDALSKGIYFNMFDWIVQRVNQSLVAR…
>metaeuk_frast_spis4_Myosin5|Sep_pis_4_scaffold-13332|+|404|3.874e-118|1|16725|18917|16725[16725]:18917[18917]:2193[2193]
DMAELTHLNEPSVVHNLQQRYQSDLIYTYSGLFLVTVNPYAPLPIYGRDYINMYKGRNREDTKPHIFAMADEAFRNLIDEGTNQSILVTGESGAGKTENTKKVIQYLAAVATSDTPRAKSGGRQLSNLSEQILRANPILEAFGNAQTVRNNNSSRFGKFIRIQFGRAGQIAGAYIDWYLLEKSRVVHLNAHERNYHVFYQLLRGASSNMLRDFMLDGMDFEHFEYTKHGNDTISGVSDKEEWNSLVEAFHVMNFSEQEQKDTLQTIAGVLHIGNITVMKETVRADQAALTPEAEKSVARACKLLGISLEPFVKALLHPRVRAGHEWVEKVQTPEQVRLALDALAKGIYERGFGDLVNRINRQLDRTSSGTYSDDTSFIGVLDIAGFEIFEENSFEQLCI…
>metaeuk_frast_spis4_Myosin5|Sep_pis_4_scaffold-6552|-|1532|0|1|8180|11854|11854[11854]:8180[8180]:3675[3675]
RKKDAPVAAPAGGSSGGGGGAPQIRKAAYETGKKKEVGVSDLTLISKISNEAINDNLKKRFENAEIYTYIGHVLVSVNPFRDLGIYTDQVLQSYQGKNRLEMPPHVFAIAESAYYNMKAYNENQCVIISGESGAGKTEAAKRIMQYIANVSGGSNTSIQEIKDMVLATNPLLESFGNAKTLRNNNSSRFGKYLEIQFNRQGEPVGANINNYLLEKSRVVGQIRDERNFHIFYQFTKAASQEHRSSFGVQPPTTYSYTSKSKCYDVPGIDDAADMKDTLNAMRVIGMTQAEMDDVFRMLAAILWIGNISFREDKDGNAEIVDSSVVDFVAYLLEVDAAHVNRAMTIRIIETSRGMRRGSIYDSPMNIAQATAVRDALSKGIYFNMFDWIVQRVNQSLVAR…
>metaeuk_frast_spis4_Myosin5|Sep_pis_4_scaffold-55|+|447|4.404e-131|1|100796|103135|100796[100796]:103135[103135]:2340[2340]
DLTNLSHLNEPAVLQAIKLRYAQKEIYTYSGIVLIATNPFARVDSLYVPGMVQVYAGKHRASQAPHLFAIAEESFADMLRNEKNQTIVVSGESGAGKTVSAKYIMRYFATREPPDQPGTRSRGRADTMSETEEQILATNPIMEAFGNAKTTRNDNSSRFGKYIEIMFNKQTDIIGARIRTYLLERSRLVFQPLKERNYHIFYQLVAGATEEEREQLGLIPVEHFDYLNQGGAPRIEGVDDAKDFNETRQSLDRLGVSKEVQSSLWKILAALLHIGNIKITATRSDSQLASTEPSLAKACQLLGINGEEFAKWTVKKQLVTRGEKIMSNLTAQQATVVRDSVAKYIYSSLFDWLVETMNGFLAPEEVVEQVSSFIGVLDIYGFEHFAKNSFEQFCINYAN…
>metaeuk_frast_spis6_Myosin5|Sep_pis_6_scaffold-14548|-|1529|0|1|25213|28887|28887[28887]:25213[25213]:3675[3675]
RKKDAPVAAPAGGSSGGGGGAPQIRKAAYETGKKKEVGVSDLTLISKISNEAINDNLKKRFENAEIYTYIGHVLVSVNPFRDLGIYTDQVLQSYQGKNRLEMPPHVFAIAESAYYNMKAYNENQCVIISGESGAGKTEAAKRIMQYIANVSGGSNTSIQEIKDMVLATNPLLESFGNAKTLRNNNSSRFGKYLEIQFNRQGEPVGANINNYLLEKSRVVGQIRDERNFHIFYQFTKAASQEHRSSFGVQPPTTYSYTSKSKCYDVPGIDDAADMKDTLNAMRVIGMTQAEMDDVFRMLAAILWIGNISFREDKDGNAEIVDSSVVDFVAYLLEVDAAHVNRAMTIRIIETSRGMRRGSIYDSPMNIAQATAVRDALSKGIYFNMFDWIVQRVNQSLVAR…
>metaeuk_frast_spis6_Myosin5|Sep_pis_6_scaffold-1|+|447|4.404e-131|1|245552|247891|245552[245552]:247891[247891]:2340[2340]
DLTNLSHLNEPAVLQAIKLRYAQKEIYTYSGIVLIATNPFARVDSLYVPGMVQVYAGKHRASQAPHLFAIAEESFADMLRNEKNQTIVVSGESGAGKTVSAKYIMRYFATREPPDQPGTRSRGRADTMSETEEQILATNPIMEAFGNAKTTRNDNSSRFGKYIEIMFNKQTDIIGARIRTYLLERSRLVFQPLKERNYHIFYQLVAGATEEEREQLGLIPVEHFDYLNQGGAPRIEGVDDAKDFNETRQSLDRLGVSKEVQSSLWKILAALLHIGNIKITATRSDSQLASTEPSLAKACQLLGINGEEFAKWTVKKQLVTRGEKIMSNLTAQQATVVRDSVAKYIYSSLFDWLVETMNGFLAPEEVVEQVSSFIGVLDIYGFEHFAKNSFEQFCINYAN…
>metaeuk_frast_spis6_Myosin5|Sep_pis_6_scaffold-1912|+|404|3.874e-118|1|44154|46346|44154[44154]:46346[46346]:2193[2193]
DMAELTHLNEPSVVHNLQQRYQSDLIYTYSGLFLVTVNPYAPLPIYGRDYINMYKGRNREDTKPHIFAMADEAFRNLIDEGTNQSILVTGESGAGKTENTKKVIQYLAAVATSDTPRAKSGGRQLSNLSEQILRANPILEAFGNAQTVRNNNSSRFGKFIRIQFGRAGQIAGAYIDWYLLEKSRVVHLNAHERNYHVFYQLLRGASSNMLRDFMLDGMDFEHFEYTKHGNDTISGVSDKEEWNSLVEAFHVMNFSEQEQKDTLQTIAGVLHIGNITVMKETVRADQAALTPEAEKSVARACKLLGISLEPFVKALLHPRVRAGHEWVEKVQTPEQVRLALDALAKGIYERGFGDLVNRINRQLDRTSSGTYSDDTSFIGVLDIAGFEIFEENSFEQLCI…
>metaeuk_frast_spis7_Myosin5|Sep_pis_7_scaffold-62|+|447|4.404e-131|1|273729|276068|273729[273729]:276068[276068]:2340[2340]
DLTNLSHLNEPAVLQAIKLRYAQKEIYTYSGIVLIATNPFARVDSLYVPGMVQVYAGKHRASQAPHLFAIAEESFADMLRNEKNQTIVVSGESGAGKTVSAKYIMRYFATREPPDQPGTRSRGRADTMSETEEQILATNPIMEAFGNAKTTRNDNSSRFGKYIEIMFNKQTDIIGARIRTYLLERSRLVFQPLKERNYHIFYQLVAGATEEEREQLGLIPVEHFDYLNQGGAPRIEGVDDAKDFNETRQSLDRLGVSKEVQSSLWKILAALLHIGNIKITATRSDSQLASTEPSLAKACQLLGINGEEFAKWTVKKQLVTRGEKIMSNLTAQQATVVRDSVAKYIYSSLFDWLVETMNGFLAPEEVVEQVSSFIGVLDIYGFEHFAKNSFEQFCINYAN…
>metaeuk_frast_spis7_Myosin5|Sep_pis_7_scaffold-4|+|405|1.937e-118|1|102776|104968|102776[102776]:104968[104968]:2193[2193]
DMAELTHLNEPSVVHNLQQRYQSDLIYTYSGLFLVTVNPYTPLPIYGRDYINMYKGRNREDTKPHIFAMADEAFRNLIDEGTNQSILVTGESGAGKTENTKKVIQYLAAVATSDTPRAKSGGRQLSNLSEQILRANPILEAFGNAQTVRNNNSSRFGKFIRIQFGRAGQIAGAYIDWYLLEKSRVVHLNAHERNYHVFYQLLRGASSNMLRDFMLDGMDFEHFEYTKHGNDTISGVSDKEEWNSLVEAFHVMNFSEQEQRDTLQTIAAVLHIGNITVMKETVRADQAALTPEAEKSVARACKLLGISLEPFVKALLHPRVRAGHEWVEKVQTPEQVRLALDALAKGIYERGFGDLVNRINRQLDRTSSGTYSDDTSFIGVLDIAGFEIFEENSFEQLCI…
>metaeuk_frast_spis7_Myosin5|Sep_pis_7_scaffold-10826|-|1530|0|1|43846|47520|47520[47520]:43846[43846]:3675[3675]
RKKDAPVAAPAGGSSGGGGGAPQIRKAAYETGKKKEVGVSDLTLISKISNEAINDNLKKRFENAEIYTYIGHVLVSVNPFRDLGIYTDQVLQSYQGKNRLEMPPHVFAIAESAYYNMKAYNENQCVIISGESGAGKTEAAKRIMQYIANVSGGSNTSIQEIKDMVLATNPLLESFGNAKTLRNNNSSRFGKYLEIQFNRQGEPVGANINNYLLEKSRVVGQIRDERNFHIFYQFTKAASQEHRSSFGVQPPTTYSYTSKSKCYDVPGIDDAADMKDTLNAMRVIGMTQAEMDDVFRMLAAILWIGNISFREDKDGNAEIVDSSVVDFVAYLLEVDAAHVNRAMTIRIIETSRGMRRGSIYDSPMNIAQATAVRDALSKGIYFNMFDWIVQRVNQSLVAR…
>metaeuk_frast_spis8_Myosin5|Sep_pis_8_scaffold-50|+|404|3.874e-118|1|58143|60335|58143[58143]:60335[60335]:2193[2193]
DMAELTHLNEPSVVHNLQQRYQSDLIYTYSGLFLVTVNPYAPLPIYGRDYINMYKGRNREDTKPHIFAMADEAFRNLIDEGTNQSILVTGESGAGKTENTKKVIQYLAAVATSDTPRAKSGGRQLSNLSEQILRANPILEAFGNAQTVRNNNSSRFGKFIRIQFGRAGQIAGAYIDWYLLEKSRVVHLNAHERNYHVFYQLLRGASSNMLRDFMLDGMDFEHFEYTKHGNDTISGVSDKEEWNSLVEAFHVMNFSEQEQKDTLQTIAGVLHIGNITVMKETVRADQAALTPEAEKSVARACKLLGISLEPFVKALLHPRVRAGHEWVEKVQTPEQVRLALDALAKGIYERGFGDLVNRINRQLDRTSSGTYSDDTSFIGVLDIAGFEIFEENSFEQLCI…
>metaeuk_frast_spis8_Myosin5|Sep_pis_8_scaffold-59|+|447|4.404e-131|1|2451|4790|2451[2451]:4790[4790]:2340[2340]
DLTNLSHLNEPAVLQAIKLRYAQKEIYTYSGIVLIATNPFARVDSLYVPGMVQVYAGKHRASQAPHLFAIAEESFADMLRNEKNQTIVVSGESGAGKTVSAKYIMRYFATREPPDQPGTRSRGRADTMSETEEQILATNPIMEAFGNAKTTRNDNSSRFGKYIEIMFNKQTDIIGARIRTYLLERSRLVFQPLKERNYHIFYQLVAGATEEEREQLGLIPVEHFDYLNQGGAPRIEGVDDAKDFNETRQSLDRLGVSKEVQSSLWKILAALLHIGNIKITATRSDSQLASTEPSLAKACQLLGINGEEFAKWTVKKQLVTRGEKIMSNLTAQQATVVRDSVAKYIYSSLFDWLVETMNGFLAPEEVVEQVSSFIGVLDIYGFEHFAKNSFEQFCINYAN…
>metaeuk_frast_spis8_Myosin5|Sep_pis_8_scaffold-234|+|1531|0|1|19805|23479|19805[19805]:23479[23479]:3675[3675]
RKKDAPVAAPAGGSSGRGAGAPQIRKAAYETGKKKEVGVSDLTLISKISNEAINDNLKKRFENAEIYTYIGHVLVSVNPFRDLGIYTDQVLQSYQGKNRLEMPPHVFAIAESAYYNMKAYNENQCVIISGESGAGKTEAAKRIMQYIANVSGGSNTSIQEIKDMVLATNPLLESFGNAKTLRNNNSSRFGKYLEIQFNRQGEPVGANINNYLLEKSRVVGQIRDERNFHIFYQFTKAASQEHRSSFGVQPPTTYSYTSKSKCYDVPGIDDAADMKDTLNAMRVIGMTQAEMDDVFRMLAAILWIGNISFREDKDGNAEIVDSSVVDFVAYLLEVDAAHVNRAMTIRIIETSRGMRRGSIYDSPMNIAQATAVRDALSKGIYFNMFDWIVQRVNQSLVAR…
>metaeuk_frast_spis9_Myosin5|Sep_pis_9_scaffold-14|+|447|4.404e-131|1|322921|325260|322921[322921]:325260[325260]:2340[2340]
DLTNLSHLNEPAVLQAIKLRYAQKEIYTYSGIVLIATNPFARVDSLYVPGMVQVYAGKHRASQAPHLFAIAEESFADMLRNEKNQTIVVSGESGAGKTVSAKYIMRYFATREPPDQPGTRSRGRADTMSETEEQILATNPIMEAFGNAKTTRNDNSSRFGKYIEIMFNKQTDIIGARIRTYLLERSRLVFQPLKERNYHIFYQLVAGATEEEREQLGLIPVEHFDYLNQGGAPRIEGVDDAKDFNETRQSLDRLGVSKEVQSSLWKILAALLHIGNIKITATRSDSQLASTEPSLAKACQLLGINGEEFAKWTVKKQLVTRGEKIMSNLTAQQATVVRDSVAKYIYSSLFDWLVETMNGFLAPEEVVEQVSSFIGVLDIYGFEHFAKNSFEQFCINYAN…
>metaeuk_frast_spis9_Myosin5|Sep_pis_9_scaffold-5942|-|404|3.874e-118|1|53645|55837|55837[55837]:53645[53645]:2193[2193]
DMAELTHLNEPSVVHNLQQRYQSDLIYTYSGLFLVTVNPYAPLPIYGRDYINMYKGRNREDTKPHIFAMADEAFRNLIDEGTNQSILVTGESGAGKTENTKKVIQYLAAVATSDTPRAKSGGRQLSNLSEQILRANPILEAFGNAQTVRNNNSSRFGKFIRIQFGRAGQIAGAYIDWYLLEKSRVVHLNAHERNYHVFYQLLRGASSNMLRDFMLDGMDFEHFEYTKHGNDTISGVSDKEEWNSLVEAFHVMNFSEQEQKDTLQTIAGVLHIGNITVMKETVRADQAALTPEAEKSVARACKLLGISLEPFVKALLHPRVRAGHEWVEKVQTPEQVRLALDALAKGIYERGFGDLVNRINRQLDRTSSGTYSDDTSFIGVLDIAGFEIFEENSFEQLCI…
>metaeuk_frast_spis9_Myosin5|Sep_pis_9_scaffold-5731|+|1527|0|1|35362|39036|35362[35362]:39036[39036]:3675[3675]
RKKDAPVAAPAGGSSGGGGGAPQIRKAAYETGKKKEVGVSDLTLISKISNEAINDNLKKRFENAEIYTYIGHVLVSVNPFRDLGIYTDQVLQSYQGKNRLEMPPHVFAIAESAYYNMKAYNENQCVIISGESGAGKTEAAKRIMQYIANVSGGSNTSIQEIKDMVLATNPLLESFGNAKTLRNNNSSRFGKYLEIQFNRQGEPVGANINNYLLEKSRVVGQIRDERNFHIFYQFTKAASQEHRSSFGVQPPTTYSYTSKSKCYDVPGIDDAADMKDTLNAMRVIGMTQAEMDDVFRMLAAILWIGNISFREDKDANAEIVDSSVVDFVAYLLEVDAAHVNRAMTIRIIETSRGMRRGSIYDSPMNIAQATAVRDALSKGIYFNMFDWIVQRVNQSLVAR…

## Sheet: Metaeuk_results
isolate	CytB	CytB+intein	Cyp51A	Cyp51B	betatubulin	SdhB	SdhC	SdhD	CesA3	OS1	ORP1	Myosin5
#1	0	0	1	2	3	1	1	1	0	1	0	3
#10	0	0	1	2	3	1	1	1	0	1	0	3
#11	0	0	1	2	3	2	1	1	0	1	0	3
#12	0	0	1	2	3	1	1	1	0	1	0	3
#13	0	0	1	2	3	1	1	1	0	1	0	3
#14	1	0	1	2	3	2	1	1	0	1	0	3
#15	0	0	1	2	3	1	1	1	0	1	0	3
#16	0	0	1	2	3	1	1	1	0	1	0	3
#18	0	0	1	2	3	1	1	1	0	1	0	3
#19	0	0	1	2	3	1	1	1	0	1	0	3
#2	0	0	1	2	3	1	1	1	0	1	0	3
#20	0	0	1	2	3	1	1	1	0	1	0	3
#21	0	0	1	2	3	1	1	1	0	1	0	3
#22	0	0	1	2	3	1	1	1	0	1	0	3
#23	0	0	1	2	3	1	1	1	0	1	0	3
#24	0	0	1	2	3	1	1	1	0	1	0	3
#25	0	0	1	2	3	1	1	1	0	1	0	3
#26	2	0	1	3	6	2	1	2	0	4	0	6
#27	0	0	1	2	3	1	1	1	0	1	0	3
#28	0	0	1	2	3	1	1	1	0	1	0	3
#3	0	0	1	2	3	1	1	1	0	1	0	3
#30	0	0	1	2	3	1	1	1	0	1	0	3
#4	0	0	1	2	3	1	1	1	0	1	0	3
#6	0	0	1	2	3	1	1	1	0	1	0	3
#7	0	0	1	2	3	1	1	1	0	1	0	3
#8	0	0	1	2	3	1	1	1	0	1	0	3
#9	0	0	1	2	3	1	1	1	0	1	0	3

## Sheet: cyp51A
archetype_sequence	test_sequence	mutation_code	is_known	index_archetype	index_sequence	paper_abbreviation	paper_references
MVPMLWLTAYMAVAVLTAILLNVVYQLFFRLWNRTEPPMVFHWVPFLGSTISYGIDPYKFFFACREKYGDIFTFILLGQKTTVYLGVQGNEFILNGKLKDVNAEEVYSPLTTPVFGSDVVYDCPNSKLMEQKKFIKYGLTQSALESHVPLIEKEVLDYLRDSPNFQGSSGRMDISAAMAEITIFTAARALQGQEVRSKLTAEFADLYHDLDKGFTPINFMLPWAPLPHNKKRDAAHARMRSIYVDIINQRRLDGDKDSQKSDMIWNLMNCTYKNGQQVPDKEIAHMMITLLMAGQHSSSSISAWIMLRLASQPKVLEELYQEQLANLGPAGPDGSLPPLQYKDLDKLPFHQHVIRETLRIHSSIHSIMRKVKSPLPVPGTPYMIPPGRVLLASPGVTAL…	-------------------------------WQLKGPLAGDAWKIPFIGP----------FLDSVNPEFGKYYTKWLSGPLSCVSV---FHKFVVIAATRDM-ARKV---LNSPMYVKPCVVDVAHKLLRPENWVFLDGKEHVEYRKGLNGLFTRTALEGYLPG-QEEVYNEYFEEFLRESTAEGEHKPWVYQ-----------LRELMCAVSCRTFVGHYMSREQVKRIADDYYMITAALELVNFPIILPFTKTWYGKKCADKVLEAFSNCAAKARVRMKHKGAQPECIMDRWIIQMIDSDRYRARL---------AKGENVPAEEKPAMLVRNFTDLEISMTVFTFLFASQDATSSAASWLLQLVADRPEVYRKV-REEGDRLHPNADD----PINL…	N33Q	FALSE	33	33
MVPMLWLTAYMAVAVLTAILLNVVYQLFFRLWNRTEPPMVFHWVPFLGSTISYGIDPYKFFFACREKYGDIFTFILLGQKTTVYLGVQGNEFILNGKLKDVNAEEVYSPLTTPVFGSDVVYDCPNSKLMEQKKFIKYGLTQSALESHVPLIEKEVLDYLRDSPNFQGSSGRMDISAAMAEITIFTAARALQGQEVRSKLTAEFADLYHDLDKGFTPINFMLPWAPLPHNKKRDAAHARMRSIYVDIINQRRLDGDKDSQKSDMIWNLMNCTYKNGQQVPDKEIAHMMITLLMAGQHSSSSISAWIMLRLASQPKVLEELYQEQLANLGPAGPDGSLPPLQYKDLDKLPFHQHVIRETLRIHSSIHSIMRKVKSPLPVPGTPYMIPPGRVLLASPGVTAL…	-------------------------------WQLKGPLAGDAWKIPFIGP----------FLDSVNPEFGKYYTKWLSGPLSCVSV---FHKFVVIAATRDM-ARKV---LNSPMYVKPCVVDVAHKLLRPENWVFLDGKEHVEYRKGLNGLFTRTALEGYLPG-QEEVYNEYFEEFLRESTAEGEHKPWVYQ-----------LRELMCAVSCRTFVGHYMSREQVKRIADDYYMITAALELVNFPIILPFTKTWYGKKCADKVLEAFSNCAAKARVRMKHKGAQPECIMDRWIIQMIDSDRYRARL---------AKGENVPAEEKPAMLVRNFTDLEISMTVFTFLFASQDATSSAASWLLQLVADRPEVYRKV-REEGDRLHPNADD----PINL…	R34L	FALSE	34	34
MVPMLWLTAYMAVAVLTAILLNVVYQLFFRLWNRTEPPMVFHWVPFLGSTISYGIDPYKFFFACREKYGDIFTFILLGQKTTVYLGVQGNEFILNGKLKDVNAEEVYSPLTTPVFGSDVVYDCPNSKLMEQKKFIKYGLTQSALESHVPLIEKEVLDYLRDSPNFQGSSGRMDISAAMAEITIFTAARALQGQEVRSKLTAEFADLYHDLDKGFTPINFMLPWAPLPHNKKRDAAHARMRSIYVDIINQRRLDGDKDSQKSDMIWNLMNCTYKNGQQVPDKEIAHMMITLLMAGQHSSSSISAWIMLRLASQPKVLEELYQEQLANLGPAGPDGSLPPLQYKDLDKLPFHQHVIRETLRIHSSIHSIMRKVKSPLPVPGTPYMIPPGRVLLASPGVTAL…	-------------------------------WQLKGPLAGDAWKIPFIGP----------FLDSVNPEFGKYYTKWLSGPLSCVSV---FHKFVVIAATRDM-ARKV---LNSPMYVKPCVVDVAHKLLRPENWVFLDGKEHVEYRKGLNGLFTRTALEGYLPG-QEEVYNEYFEEFLRESTAEGEHKPWVYQ-----------LRELMCAVSCRTFVGHYMSREQVKRIADDYYMITAALELVNFPIILPFTKTWYGKKCADKVLEAFSNCAAKARVRMKHKGAQPECIMDRWIIQMIDSDRYRARL---------AKGENVPAEEKPAMLVRNFTDLEISMTVFTFLFASQDATSSAASWLLQLVADRPEVYRKV-REEGDRLHPNADD----PINL…	T35K	FALSE	35	35
MVPMLWLTAYMAVAVLTAILLNVVYQLFFRLWNRTEPPMVFHWVPFLGSTISYGIDPYKFFFACREKYGDIFTFILLGQKTTVYLGVQGNEFILNGKLKDVNAEEVYSPLTTPVFGSDVVYDCPNSKLMEQKKFIKYGLTQSALESHVPLIEKEVLDYLRDSPNFQGSSGRMDISAAMAEITIFTAARALQGQEVRSKLTAEFADLYHDLDKGFTPINFMLPWAPLPHNKKRDAAHARMRSIYVDIINQRRLDGDKDSQKSDMIWNLMNCTYKNGQQVPDKEIAHMMITLLMAGQHSSSSISAWIMLRLASQPKVLEELYQEQLANLGPAGPDGSLPPLQYKDLDKLPFHQHVIRETLRIHSSIHSIMRKVKSPLPVPGTPYMIPPGRVLLASPGVTAL…	-------------------------------WQLKGPLAGDAWKIPFIGP----------FLDSVNPEFGKYYTKWLSGPLSCVSV---FHKFVVIAATRDM-ARKV---LNSPMYVKPCVVDVAHKLLRPENWVFLDGKEHVEYRKGLNGLFTRTALEGYLPG-QEEVYNEYFEEFLRESTAEGEHKPWVYQ-----------LRELMCAVSCRTFVGHYMSREQVKRIADDYYMITAALELVNFPIILPFTKTWYGKKCADKVLEAFSNCAAKARVRMKHKGAQPECIMDRWIIQMIDSDRYRARL---------AKGENVPAEEKPAMLVRNFTDLEISMTVFTFLFASQDATSSAASWLLQLVADRPEVYRKV-REEGDRLHPNADD----PINL…	E36G	FALSE	36	36
MVPMLWLTAYMAVAVLTAILLNVVYQLFFRLWNRTEPPMVFHWVPFLGSTISYGIDPYKFFFACREKYGDIFTFILLGQKTTVYLGVQGNEFILNGKLKDVNAEEVYSPLTTPVFGSDVVYDCPNSKLMEQKKFIKYGLTQSALESHVPLIEKEVLDYLRDSPNFQGSSGRMDISAAMAEITIFTAARALQGQEVRSKLTAEFADLYHDLDKGFTPINFMLPWAPLPHNKKRDAAHARMRSIYVDIINQRRLDGDKDSQKSDMIWNLMNCTYKNGQQVPDKEIAHMMITLLMAGQHSSSSISAWIMLRLASQPKVLEELYQEQLANLGPAGPDGSLPPLQYKDLDKLPFHQHVIRETLRIHSSIHSIMRKVKSPLPVPGTPYMIPPGRVLLASPGVTAL…	-------------------------------WQLKGPLAGDAWKIPFIGP----------FLDSVNPEFGKYYTKWLSGPLSCVSV---FHKFVVIAATRDM-ARKV---LNSPMYVKPCVVDVAHKLLRPENWVFLDGKEHVEYRKGLNGLFTRTALEGYLPG-QEEVYNEYFEEFLRESTAEGEHKPWVYQ-----------LRELMCAVSCRTFVGHYMSREQVKRIADDYYMITAALELVNFPIILPFTKTWYGKKCADKVLEAFSNCAAKARVRMKHKGAQPECIMDRWIIQMIDSDRYRARL---------AKGENVPAEEKPAMLVRNFTDLEISMTVFTFLFASQDATSSAASWLLQLVADRPEVYRKV-REEGDRLHPNADD----PINL…	P38L	FALSE	38	38
MVPMLWLTAYMAVAVLTAILLNVVYQLFFRLWNRTEPPMVFHWVPFLGSTISYGIDPYKFFFACREKYGDIFTFILLGQKTTVYLGVQGNEFILNGKLKDVNAEEVYSPLTTPVFGSDVVYDCPNSKLMEQKKFIKYGLTQSALESHVPLIEKEVLDYLRDSPNFQGSSGRMDISAAMAEITIFTAARALQGQEVRSKLTAEFADLYHDLDKGFTPINFMLPWAPLPHNKKRDAAHARMRSIYVDIINQRRLDGDKDSQKSDMIWNLMNCTYKNGQQVPDKEIAHMMITLLMAGQHSSSSISAWIMLRLASQPKVLEELYQEQLANLGPAGPDGSLPPLQYKDLDKLPFHQHVIRETLRIHSSIHSIMRKVKSPLPVPGTPYMIPPGRVLLASPGVTAL…	-------------------------------WQLKGPLAGDAWKIPFIGP----------FLDSVNPEFGKYYTKWLSGPLSCVSV---FHKFVVIAATRDM-ARKV---LNSPMYVKPCVVDVAHKLLRPENWVFLDGKEHVEYRKGLNGLFTRTALEGYLPG-QEEVYNEYFEEFLRESTAEGEHKPWVYQ-----------LRELMCAVSCRTFVGHYMSREQVKRIADDYYMITAALELVNFPIILPFTKTWYGKKCADKVLEAFSNCAAKARVRMKHKGAQPECIMDRWIIQMIDSDRYRARL---------AKGENVPAEEKPAMLVRNFTDLEISMTVFTFLFASQDATSSAASWLLQLVADRPEVYRKV-REEGDRLHPNADD----PINL…	M39A	FALSE	39	39
MVPMLWLTAYMAVAVLTAILLNVVYQLFFRLWNRTEPPMVFHWVPFLGSTISYGIDPYKFFFACREKYGDIFTFILLGQKTTVYLGVQGNEFILNGKLKDVNAEEVYSPLTTPVFGSDVVYDCPNSKLMEQKKFIKYGLTQSALESHVPLIEKEVLDYLRDSPNFQGSSGRMDISAAMAEITIFTAARALQGQEVRSKLTAEFADLYHDLDKGFTPINFMLPWAPLPHNKKRDAAHARMRSIYVDIINQRRLDGDKDSQKSDMIWNLMNCTYKNGQQVPDKEIAHMMITLLMAGQHSSSSISAWIMLRLASQPKVLEELYQEQLANLGPAGPDGSLPPLQYKDLDKLPFHQHVIRETLRIHSSIHSIMRKVKSPLPVPGTPYMIPPGRVLLASPGVTAL…	-------------------------------WQLKGPLAGDAWKIPFIGP----------FLDSVNPEFGKYYTKWLSGPLSCVSV---FHKFVVIAATRDM-ARKV---LNSPMYVKPCVVDVAHKLLRPENWVFLDGKEHVEYRKGLNGLFTRTALEGYLPG-QEEVYNEYFEEFLRESTAEGEHKPWVYQ-----------LRELMCAVSCRTFVGHYMSREQVKRIADDYYMITAALELVNFPIILPFTKTWYGKKCADKVLEAFSNCAAKARVRMKHKGAQPECIMDRWIIQMIDSDRYRARL---------AKGENVPAEEKPAMLVRNFTDLEISMTVFTFLFASQDATSSAASWLLQLVADRPEVYRKV-REEGDRLHPNADD----PINL…	V40G	FALSE	40	40
MVPMLWLTAYMAVAVLTAILLNVVYQLFFRLWNRTEPPMVFHWVPFLGSTISYGIDPYKFFFACREKYGDIFTFILLGQKTTVYLGVQGNEFILNGKLKDVNAEEVYSPLTTPVFGSDVVYDCPNSKLMEQKKFIKYGLTQSALESHVPLIEKEVLDYLRDSPNFQGSSGRMDISAAMAEITIFTAARALQGQEVRSKLTAEFADLYHDLDKGFTPINFMLPWAPLPHNKKRDAAHARMRSIYVDIINQRRLDGDKDSQKSDMIWNLMNCTYKNGQQVPDKEIAHMMITLLMAGQHSSSSISAWIMLRLASQPKVLEELYQEQLANLGPAGPDGSLPPLQYKDLDKLPFHQHVIRETLRIHSSIHSIMRKVKSPLPVPGTPYMIPPGRVLLASPGVTAL…	-------------------------------WQLKGPLAGDAWKIPFIGP----------FLDSVNPEFGKYYTKWLSGPLSCVSV---FHKFVVIAATRDM-ARKV---LNSPMYVKPCVVDVAHKLLRPENWVFLDGKEHVEYRKGLNGLFTRTALEGYLPG-QEEVYNEYFEEFLRESTAEGEHKPWVYQ-----------LRELMCAVSCRTFVGHYMSREQVKRIADDYYMITAALELVNFPIILPFTKTWYGKKCADKVLEAFSNCAAKARVRMKHKGAQPECIMDRWIIQMIDSDRYRARL---------AKGENVPAEEKPAMLVRNFTDLEISMTVFTFLFASQDATSSAASWLLQLVADRPEVYRKV-REEGDRLHPNADD----PINL…	F41D	FALSE	41	41
MVPMLWLTAYMAVAVLTAILLNVVYQLFFRLWNRTEPPMVFHWVPFLGSTISYGIDPYKFFFACREKYGDIFTFILLGQKTTVYLGVQGNEFILNGKLKDVNAEEVYSPLTTPVFGSDVVYDCPNSKLMEQKKFIKYGLTQSALESHVPLIEKEVLDYLRDSPNFQGSSGRMDISAAMAEITIFTAARALQGQEVRSKLTAEFADLYHDLDKGFTPINFMLPWAPLPHNKKRDAAHARMRSIYVDIINQRRLDGDKDSQKSDMIWNLMNCTYKNGQQVPDKEIAHMMITLLMAGQHSSSSISAWIMLRLASQPKVLEELYQEQLANLGPAGPDGSLPPLQYKDLDKLPFHQHVIRETLRIHSSIHSIMRKVKSPLPVPGTPYMIPPGRVLLASPGVTAL…	-------------------------------WQLKGPLAGDAWKIPFIGP----------FLDSVNPEFGKYYTKWLSGPLSCVSV---FHKFVVIAATRDM-ARKV---LNSPMYVKPCVVDVAHKLLRPENWVFLDGKEHVEYRKGLNGLFTRTALEGYLPG-QEEVYNEYFEEFLRESTAEGEHKPWVYQ-----------LRELMCAVSCRTFVGHYMSREQVKRIADDYYMITAALELVNFPIILPFTKTWYGKKCADKVLEAFSNCAAKARVRMKHKGAQPECIMDRWIIQMIDSDRYRARL---------AKGENVPAEEKPAMLVRNFTDLEISMTVFTFLFASQDATSSAASWLLQLVADRPEVYRKV-REEGDRLHPNADD----PINL…	H42A	FALSE	42	42
MVPMLWLTAYMAVAVLTAILLNVVYQLFFRLWNRTEPPMVFHWVPFLGSTISYGIDPYKFFFACREKYGDIFTFILLGQKTTVYLGVQGNEFILNGKLKDVNAEEVYSPLTTPVFGSDVVYDCPNSKLMEQKKFIKYGLTQSALESHVPLIEKEVLDYLRDSPNFQGSSGRMDISAAMAEITIFTAARALQGQEVRSKLTAEFADLYHDLDKGFTPINFMLPWAPLPHNKKRDAAHARMRSIYVDIINQRRLDGDKDSQKSDMIWNLMNCTYKNGQQVPDKEIAHMMITLLMAGQHSSSSISAWIMLRLASQPKVLEELYQEQLANLGPAGPDGSLPPLQYKDLDKLPFHQHVIRETLRIHSSIHSIMRKVKSPLPVPGTPYMIPPGRVLLASPGVTAL…	-------------------------------WQLKGPLAGDAWKIPFIGP----------FLDSVNPEFGKYYTKWLSGPLSCVSV---FHKFVVIAATRDM-ARKV---LNSPMYVKPCVVDVAHKLLRPENWVFLDGKEHVEYRKGLNGLFTRTALEGYLPG-QEEVYNEYFEEFLRESTAEGEHKPWVYQ-----------LRELMCAVSCRTFVGHYMSREQVKRIADDYYMITAALELVNFPIILPFTKTWYGKKCADKVLEAFSNCAAKARVRMKHKGAQPECIMDRWIIQMIDSDRYRARL---------AKGENVPAEEKPAMLVRNFTDLEISMTVFTFLFASQDATSSAASWLLQLVADRPEVYRKV-REEGDRLHPNADD----PINL…	P38PK	FALSE	38	38
MVPMLWLTAYMAVAVLTAILLNVVYQLFFRLWNRTEPPMVFHWVPFLGSTISYGIDPYKFFFACREKYGDIFTFILLGQKTTVYLGVQGNEFILNGKLKDVNAEEVYSPLTTPVFGSDVVYDCPNSKLMEQKKFIKYGLTQSALESHVPLIEKEVLDYLRDSPNFQGSSGRMDISAAMAEITIFTAARALQGQEVRSKLTAEFADLYHDLDKGFTPINFMLPWAPLPHNKKRDAAHARMRSIYVDIINQRRLDGDKDSQKSDMIWNLMNCTYKNGQQVPDKEIAHMMITLLMAGQHSSSSISAWIMLRLASQPKVLEELYQEQLANLGPAGPDGSLPPLQYKDLDKLPFHQHVIRETLRIHSSIHSIMRKVKSPLPVPGTPYMIPPGRVLLASPGVTAL…	-------------------------------WQLKGPLAGDAWKIPFIGP----------FLDSVNPEFGKYYTKWLSGPLSCVSV---FHKFVVIAATRDM-ARKV---LNSPMYVKPCVVDVAHKLLRPENWVFLDGKEHVEYRKGLNGLFTRTALEGYLPG-QEEVYNEYFEEFLRESTAEGEHKPWVYQ-----------LRELMCAVSCRTFVGHYMSREQVKRIADDYYMITAALELVNFPIILPFTKTWYGKKCADKVLEAFSNCAAKARVRMKHKGAQPECIMDRWIIQMIDSDRYRARL---------AKGENVPAEEKPAMLVRNFTDLEISMTVFTFLFASQDATSSAASWLLQLVADRPEVYRKV-REEGDRLHPNADD----PINL…	V44I	FALSE	44	45
MVPMLWLTAYMAVAVLTAILLNVVYQLFFRLWNRTEPPMVFHWVPFLGSTISYGIDPYKFFFACREKYGDIFTFILLGQKTTVYLGVQGNEFILNGKLKDVNAEEVYSPLTTPVFGSDVVYDCPNSKLMEQKKFIKYGLTQSALESHVPLIEKEVLDYLRDSPNFQGSSGRMDISAAMAEITIFTAARALQGQEVRSKLTAEFADLYHDLDKGFTPINFMLPWAPLPHNKKRDAAHARMRSIYVDIINQRRLDGDKDSQKSDMIWNLMNCTYKNGQQVPDKEIAHMMITLLMAGQHSSSSISAWIMLRLASQPKVLEELYQEQLANLGPAGPDGSLPPLQYKDLDKLPFHQHVIRETLRIHSSIHSIMRKVKSPLPVPGTPYMIPPGRVLLASPGVTAL…	-------------------------------WQLKGPLAGDAWKIPFIGP----------FLDSVNPEFGKYYTKWLSGPLSCVSV---FHKFVVIAATRDM-ARKV---LNSPMYVKPCVVDVAHKLLRPENWVFLDGKEHVEYRKGLNGLFTRTALEGYLPG-QEEVYNEYFEEFLRESTAEGEHKPWVYQ-----------LRELMCAVSCRTFVGHYMSREQVKRIADDYYMITAALELVNFPIILPFTKTWYGKKCADKVLEAFSNCAAKARVRMKHKGAQPECIMDRWIIQMIDSDRYRARL---------AKGENVPAEEKPAMLVRNFTDLEISMTVFTFLFASQDATSSAASWLLQLVADRPEVYRKV-REEGDRLHPNADD----PINL…	L47I	FALSE	47	48
MVPMLWLTAYMAVAVLTAILLNVVYQLFFRLWNRTEPPMVFHWVPFLGSTISYGIDPYKFFFACREKYGDIFTFILLGQKTTVYLGVQGNEFILNGKLKDVNAEEVYSPLTTPVFGSDVVYDCPNSKLMEQKKFIKYGLTQSALESHVPLIEKEVLDYLRDSPNFQGSSGRMDISAAMAEITIFTAARALQGQEVRSKLTAEFADLYHDLDKGFTPINFMLPWAPLPHNKKRDAAHARMRSIYVDIINQRRLDGDKDSQKSDMIWNLMNCTYKNGQQVPDKEIAHMMITLLMAGQHSSSSISAWIMLRLASQPKVLEELYQEQLANLGPAGPDGSLPPLQYKDLDKLPFHQHVIRETLRIHSSIHSIMRKVKSPLPVPGTPYMIPPGRVLLASPGVTAL…	-------------------------------WQLKGPLAGDAWKIPFIGP----------FLDSVNPEFGKYYTKWLSGPLSCVSV---FHKFVVIAATRDM-ARKV---LNSPMYVKPCVVDVAHKLLRPENWVFLDGKEHVEYRKGLNGLFTRTALEGYLPG-QEEVYNEYFEEFLRESTAEGEHKPWVYQ-----------LRELMCAVSCRTFVGHYMSREQVKRIADDYYMITAALELVNFPIILPFTKTWYGKKCADKVLEAFSNCAAKARVRMKHKGAQPECIMDRWIIQMIDSDRYRARL---------AKGENVPAEEKPAMLVRNFTDLEISMTVFTFLFASQDATSSAASWLLQLVADRPEVYRKV-REEGDRLHPNADD----PINL…	S49P	FALSE	49	50
MVPMLWLTAYMAVAVLTAILLNVVYQLFFRLWNRTEPPMVFHWVPFLGSTISYGIDPYKFFFACREKYGDIFTFILLGQKTTVYLGVQGNEFILNGKLKDVNAEEVYSPLTTPVFGSDVVYDCPNSKLMEQKKFIKYGLTQSALESHVPLIEKEVLDYLRDSPNFQGSSGRMDISAAMAEITIFTAARALQGQEVRSKLTAEFADLYHDLDKGFTPINFMLPWAPLPHNKKRDAAHARMRSIYVDIINQRRLDGDKDSQKSDMIWNLMNCTYKNGQQVPDKEIAHMMITLLMAGQHSSSSISAWIMLRLASQPKVLEELYQEQLANLGPAGPDGSLPPLQYKDLDKLPFHQHVIRETLRIHSSIHSIMRKVKSPLPVPGTPYMIPPGRVLLASPGVTAL…	-------------------------------WQLKGPLAGDAWKIPFIGP----------FLDSVNPEFGKYYTKWLSGPLSCVSV---FHKFVVIAATRDM-ARKV---LNSPMYVKPCVVDVAHKLLRPENWVFLDGKEHVEYRKGLNGLFTRTALEGYLPG-QEEVYNEYFEEFLRESTAEGEHKPWVYQ-----------LRELMCAVSCRTFVGHYMSREQVKRIADDYYMITAALELVNFPIILPFTKTWYGKKCADKVLEAFSNCAAKARVRMKHKGAQPECIMDRWIIQMIDSDRYRARL---------AKGENVPAEEKPAMLVRNFTDLEISMTVFTFLFASQDATSSAASWLLQLVADRPEVYRKV-REEGDRLHPNADD----PINL…	F61L	FALSE	61	62
MVPMLWLTAYMAVAVLTAILLNVVYQLFFRLWNRTEPPMVFHWVPFLGSTISYGIDPYKFFFACREKYGDIFTFILLGQKTTVYLGVQGNEFILNGKLKDVNAEEVYSPLTTPVFGSDVVYDCPNSKLMEQKKFIKYGLTQSALESHVPLIEKEVLDYLRDSPNFQGSSGRMDISAAMAEITIFTAARALQGQEVRSKLTAEFADLYHDLDKGFTPINFMLPWAPLPHNKKRDAAHARMRSIYVDIINQRRLDGDKDSQKSDMIWNLMNCTYKNGQQVPDKEIAHMMITLLMAGQHSSSSISAWIMLRLASQPKVLEELYQEQLANLGPAGPDGSLPPLQYKDLDKLPFHQHVIRETLRIHSSIHSIMRKVKSPLPVPGTPYMIPPGRVLLASPGVTAL…	-------------------------------WQLKGPLAGDAWKIPFIGP----------FLDSVNPEFGKYYTKWLSGPLSCVSV---FHKFVVIAATRDM-ARKV---LNSPMYVKPCVVDVAHKLLRPENWVFLDGKEHVEYRKGLNGLFTRTALEGYLPG-QEEVYNEYFEEFLRESTAEGEHKPWVYQ-----------LRELMCAVSCRTFVGHYMSREQVKRIADDYYMITAALELVNFPIILPFTKTWYGKKCADKVLEAFSNCAAKARVRMKHKGAQPECIMDRWIIQMIDSDRYRARL---------AKGENVPAEEKPAMLVRNFTDLEISMTVFTFLFASQDATSSAASWLLQLVADRPEVYRKV-REEGDRLHPNADD----PINL…	F62D	FALSE	62	63
MVPMLWLTAYMAVAVLTAILLNVVYQLFFRLWNRTEPPMVFHWVPFLGSTISYGIDPYKFFFACREKYGDIFTFILLGQKTTVYLGVQGNEFILNGKLKDVNAEEVYSPLTTPVFGSDVVYDCPNSKLMEQKKFIKYGLTQSALESHVPLIEKEVLDYLRDSPNFQGSSGRMDISAAMAEITIFTAARALQGQEVRSKLTAEFADLYHDLDKGFTPINFMLPWAPLPHNKKRDAAHARMRSIYVDIINQRRLDGDKDSQKSDMIWNLMNCTYKNGQQVPDKEIAHMMITLLMAGQHSSSSISAWIMLRLASQPKVLEELYQEQLANLGPAGPDGSLPPLQYKDLDKLPFHQHVIRETLRIHSSIHSIMRKVKSPLPVPGTPYMIPPGRVLLASPGVTAL…	-------------------------------WQLKGPLAGDAWKIPFIGP----------FLDSVNPEFGKYYTKWLSGPLSCVSV---FHKFVVIAATRDM-ARKV---LNSPMYVKPCVVDVAHKLLRPENWVFLDGKEHVEYRKGLNGLFTRTALEGYLPG-QEEVYNEYFEEFLRESTAEGEHKPWVYQ-----------LRELMCAVSCRTFVGHYMSREQVKRIADDYYMITAALELVNFPIILPFTKTWYGKKCADKVLEAFSNCAAKARVRMKHKGAQPECIMDRWIIQMIDSDRYRARL---------AKGENVPAEEKPAMLVRNFTDLEISMTVFTFLFASQDATSSAASWLLQLVADRPEVYRKV-REEGDRLHPNADD----PINL…	A63S	FALSE	63	64
MVPMLWLTAYMAVAVLTAILLNVVYQLFFRLWNRTEPPMVFHWVPFLGSTISYGIDPYKFFFACREKYGDIFTFILLGQKTTVYLGVQGNEFILNGKLKDVNAEEVYSPLTTPVFGSDVVYDCPNSKLMEQKKFIKYGLTQSALESHVPLIEKEVLDYLRDSPNFQGSSGRMDISAAMAEITIFTAARALQGQEVRSKLTAEFADLYHDLDKGFTPINFMLPWAPLPHNKKRDAAHARMRSIYVDIINQRRLDGDKDSQKSDMIWNLMNCTYKNGQQVPDKEIAHMMITLLMAGQHSSSSISAWIMLRLASQPKVLEELYQEQLANLGPAGPDGSLPPLQYKDLDKLPFHQHVIRETLRIHSSIHSIMRKVKSPLPVPGTPYMIPPGRVLLASPGVTAL…	-------------------------------WQLKGPLAGDAWKIPFIGP----------FLDSVNPEFGKYYTKWLSGPLSCVSV---FHKFVVIAATRDM-ARKV---LNSPMYVKPCVVDVAHKLLRPENWVFLDGKEHVEYRKGLNGLFTRTALEGYLPG-QEEVYNEYFEEFLRESTAEGEHKPWVYQ-----------LRELMCAVSCRTFVGHYMSREQVKRIADDYYMITAALELVNFPIILPFTKTWYGKKCADKVLEAFSNCAAKARVRMKHKGAQPECIMDRWIIQMIDSDRYRARL---------AKGENVPAEEKPAMLVRNFTDLEISMTVFTFLFASQDATSSAASWLLQLVADRPEVYRKV-REEGDRLHPNADD----PINL…	C64V	FALSE	64	65
MVPMLWLTAYMAVAVLTAILLNVVYQLFFRLWNRTEPPMVFHWVPFLGSTISYGIDPYKFFFACREKYGDIFTFILLGQKTTVYLGVQGNEFILNGKLKDVNAEEVYSPLTTPVFGSDVVYDCPNSKLMEQKKFIKYGLTQSALESHVPLIEKEVLDYLRDSPNFQGSSGRMDISAAMAEITIFTAARALQGQEVRSKLTAEFADLYHDLDKGFTPINFMLPWAPLPHNKKRDAAHARMRSIYVDIINQRRLDGDKDSQKSDMIWNLMNCTYKNGQQVPDKEIAHMMITLLMAGQHSSSSISAWIMLRLASQPKVLEELYQEQLANLGPAGPDGSLPPLQYKDLDKLPFHQHVIRETLRIHSSIHSIMRKVKSPLPVPGTPYMIPPGRVLLASPGVTAL…	-------------------------------WQLKGPLAGDAWKIPFIGP----------FLDSVNPEFGKYYTKWLSGPLSCVSV---FHKFVVIAATRDM-ARKV---LNSPMYVKPCVVDVAHKLLRPENWVFLDGKEHVEYRKGLNGLFTRTALEGYLPG-QEEVYNEYFEEFLRESTAEGEHKPWVYQ-----------LRELMCAVSCRTFVGHYMSREQVKRIADDYYMITAALELVNFPIILPFTKTWYGKKCADKVLEAFSNCAAKARVRMKHKGAQPECIMDRWIIQMIDSDRYRARL---------AKGENVPAEEKPAMLVRNFTDLEISMTVFTFLFASQDATSSAASWLLQLVADRPEVYRKV-REEGDRLHPNADD----PINL…	R65N	FALSE	65	66
MVPMLWLTAYMAVAVLTAILLNVVYQLFFRLWNRTEPPMVFHWVPFLGSTISYGIDPYKFFFACREKYGDIFTFILLGQKTTVYLGVQGNEFILNGKLKDVNAEEVYSPLTTPVFGSDVVYDCPNSKLMEQKKFIKYGLTQSALESHVPLIEKEVLDYLRDSPNFQGSSGRMDISAAMAEITIFTAARALQGQEVRSKLTAEFADLYHDLDKGFTPINFMLPWAPLPHNKKRDAAHARMRSIYVDIINQRRLDGDKDSQKSDMIWNLMNCTYKNGQQVPDKEIAHMMITLLMAGQHSSSSISAWIMLRLASQPKVLEELYQEQLANLGPAGPDGSLPPLQYKDLDKLPFHQHVIRETLRIHSSIHSIMRKVKSPLPVPGTPYMIPPGRVLLASPGVTAL…	-------------------------------WQLKGPLAGDAWKIPFIGP----------FLDSVNPEFGKYYTKWLSGPLSCVSV---FHKFVVIAATRDM-ARKV---LNSPMYVKPCVVDVAHKLLRPENWVFLDGKEHVEYRKGLNGLFTRTALEGYLPG-QEEVYNEYFEEFLRESTAEGEHKPWVYQ-----------LRELMCAVSCRTFVGHYMSREQVKRIADDYYMITAALELVNFPIILPFTKTWYGKKCADKVLEAFSNCAAKARVRMKHKGAQPECIMDRWIIQMIDSDRYRARL---------AKGENVPAEEKPAMLVRNFTDLEISMTVFTFLFASQDATSSAASWLLQLVADRPEVYRKV-REEGDRLHPNADD----PINL…	E66P	FALSE	66	67
MVPMLWLTAYMAVAVLTAILLNVVYQLFFRLWNRTEPPMVFHWVPFLGSTISYGIDPYKFFFACREKYGDIFTFILLGQKTTVYLGVQGNEFILNGKLKDVNAEEVYSPLTTPVFGSDVVYDCPNSKLMEQKKFIKYGLTQSALESHVPLIEKEVLDYLRDSPNFQGSSGRMDISAAMAEITIFTAARALQGQEVRSKLTAEFADLYHDLDKGFTPINFMLPWAPLPHNKKRDAAHARMRSIYVDIINQRRLDGDKDSQKSDMIWNLMNCTYKNGQQVPDKEIAHMMITLLMAGQHSSSSISAWIMLRLASQPKVLEELYQEQLANLGPAGPDGSLPPLQYKDLDKLPFHQHVIRETLRIHSSIHSIMRKVKSPLPVPGTPYMIPPGRVLLASPGVTAL…	-------------------------------WQLKGPLAGDAWKIPFIGP----------FLDSVNPEFGKYYTKWLSGPLSCVSV---FHKFVVIAATRDM-ARKV---LNSPMYVKPCVVDVAHKLLRPENWVFLDGKEHVEYRKGLNGLFTRTALEGYLPG-QEEVYNEYFEEFLRESTAEGEHKPWVYQ-----------LRELMCAVSCRTFVGHYMSREQVKRIADDYYMITAALELVNFPIILPFTKTWYGKKCADKVLEAFSNCAAKARVRMKHKGAQPECIMDRWIIQMIDSDRYRARL---------AKGENVPAEEKPAMLVRNFTDLEISMTVFTFLFASQDATSSAASWLLQLVADRPEVYRKV-REEGDRLHPNADD----PINL…	K67E	FALSE	67	68
MVPMLWLTAYMAVAVLTAILLNVVYQLFFRLWNRTEPPMVFHWVPFLGSTISYGIDPYKFFFACREKYGDIFTFILLGQKTTVYLGVQGNEFILNGKLKDVNAEEVYSPLTTPVFGSDVVYDCPNSKLMEQKKFIKYGLTQSALESHVPLIEKEVLDYLRDSPNFQGSSGRMDISAAMAEITIFTAARALQGQEVRSKLTAEFADLYHDLDKGFTPINFMLPWAPLPHNKKRDAAHARMRSIYVDIINQRRLDGDKDSQKSDMIWNLMNCTYKNGQQVPDKEIAHMMITLLMAGQHSSSSISAWIMLRLASQPKVLEELYQEQLANLGPAGPDGSLPPLQYKDLDKLPFHQHVIRETLRIHSSIHSIMRKVKSPLPVPGTPYMIPPGRVLLASPGVTAL…	-------------------------------WQLKGPLAGDAWKIPFIGP----------FLDSVNPEFGKYYTKWLSGPLSCVSV---FHKFVVIAATRDM-ARKV---LNSPMYVKPCVVDVAHKLLRPENWVFLDGKEHVEYRKGLNGLFTRTALEGYLPG-QEEVYNEYFEEFLRESTAEGEHKPWVYQ-----------LRELMCAVSCRTFVGHYMSREQVKRIADDYYMITAALELVNFPIILPFTKTWYGKKCADKVLEAFSNCAAKARVRMKHKGAQPECIMDRWIIQMIDSDRYRARL---------AKGENVPAEEKPAMLVRNFTDLEISMTVFTFLFASQDATSSAASWLLQLVADRPEVYRKV-REEGDRLHPNADD----PINL…	Y68F	FALSE	68	69
MVPMLWLTAYMAVAVLTAILLNVVYQLFFRLWNRTEPPMVFHWVPFLGSTISYGIDPYKFFFACREKYGDIFTFILLGQKTTVYLGVQGNEFILNGKLKDVNAEEVYSPLTTPVFGSDVVYDCPNSKLMEQKKFIKYGLTQSALESHVPLIEKEVLDYLRDSPNFQGSSGRMDISAAMAEITIFTAARALQGQEVRSKLTAEFADLYHDLDKGFTPINFMLPWAPLPHNKKRDAAHARMRSIYVDIINQRRLDGDKDSQKSDMIWNLMNCTYKNGQQVPDKEIAHMMITLLMAGQHSSSSISAWIMLRLASQPKVLEELYQEQLANLGPAGPDGSLPPLQYKDLDKLPFHQHVIRETLRIHSSIHSIMRKVKSPLPVPGTPYMIPPGRVLLASPGVTAL…	-------------------------------WQLKGPLAGDAWKIPFIGP----------FLDSVNPEFGKYYTKWLSGPLSCVSV---FHKFVVIAATRDM-ARKV---LNSPMYVKPCVVDVAHKLLRPENWVFLDGKEHVEYRKGLNGLFTRTALEGYLPG-QEEVYNEYFEEFLRESTAEGEHKPWVYQ-----------LRELMCAVSCRTFVGHYMSREQVKRIADDYYMITAALELVNFPIILPFTKTWYGKKCADKVLEAFSNCAAKARVRMKHKGAQPECIMDRWIIQMIDSDRYRARL---------AKGENVPAEEKPAMLVRNFTDLEISMTVFTFLFASQDATSSAASWLLQLVADRPEVYRKV-REEGDRLHPNADD----PINL…	D70K	FALSE	70	71
MVPMLWLTAYMAVAVLTAILLNVVYQLFFRLWNRTEPPMVFHWVPFLGSTISYGIDPYKFFFACREKYGDIFTFILLGQKTTVYLGVQGNEFILNGKLKDVNAEEVYSPLTTPVFGSDVVYDCPNSKLMEQKKFIKYGLTQSALESHVPLIEKEVLDYLRDSPNFQGSSGRMDISAAMAEITIFTAARALQGQEVRSKLTAEFADLYHDLDKGFTPINFMLPWAPLPHNKKRDAAHARMRSIYVDIINQRRLDGDKDSQKSDMIWNLMNCTYKNGQQVPDKEIAHMMITLLMAGQHSSSSISAWIMLRLASQPKVLEELYQEQLANLGPAGPDGSLPPLQYKDLDKLPFHQHVIRETLRIHSSIHSIMRKVKSPLPVPGTPYMIPPGRVLLASPGVTAL…	-------------------------------WQLKGPLAGDAWKIPFIGP----------FLDSVNPEFGKYYTKWLSGPLSCVSV---FHKFVVIAATRDM-ARKV---LNSPMYVKPCVVDVAHKLLRPENWVFLDGKEHVEYRKGLNGLFTRTALEGYLPG-QEEVYNEYFEEFLRESTAEGEHKPWVYQ-----------LRELMCAVSCRTFVGHYMSREQVKRIADDYYMITAALELVNFPIILPFTKTWYGKKCADKVLEAFSNCAAKARVRMKHKGAQPECIMDRWIIQMIDSDRYRARL---------AKGENVPAEEKPAMLVRNFTDLEISMTVFTFLFASQDATSSAASWLLQLVADRPEVYRKV-REEGDRLHPNADD----PINL…	I71Y	FALSE	71	72
MVPMLWLTAYMAVAVLTAILLNVVYQLFFRLWNRTEPPMVFHWVPFLGSTISYGIDPYKFFFACREKYGDIFTFILLGQKTTVYLGVQGNEFILNGKLKDVNAEEVYSPLTTPVFGSDVVYDCPNSKLMEQKKFIKYGLTQSALESHVPLIEKEVLDYLRDSPNFQGSSGRMDISAAMAEITIFTAARALQGQEVRSKLTAEFADLYHDLDKGFTPINFMLPWAPLPHNKKRDAAHARMRSIYVDIINQRRLDGDKDSQKSDMIWNLMNCTYKNGQQVPDKEIAHMMITLLMAGQHSSSSISAWIMLRLASQPKVLEELYQEQLANLGPAGPDGSLPPLQYKDLDKLPFHQHVIRETLRIHSSIHSIMRKVKSPLPVPGTPYMIPPGRVLLASPGVTAL…	-------------------------------WQLKGPLAGDAWKIPFIGP----------FLDSVNPEFGKYYTKWLSGPLSCVSV---FHKFVVIAATRDM-ARKV---LNSPMYVKPCVVDVAHKLLRPENWVFLDGKEHVEYRKGLNGLFTRTALEGYLPG-QEEVYNEYFEEFLRESTAEGEHKPWVYQ-----------LRELMCAVSCRTFVGHYMSREQVKRIADDYYMITAALELVNFPIILPFTKTWYGKKCADKVLEAFSNCAAKARVRMKHKGAQPECIMDRWIIQMIDSDRYRARL---------AKGENVPAEEKPAMLVRNFTDLEISMTVFTFLFASQDATSSAASWLLQLVADRPEVYRKV-REEGDRLHPNADD----PINL…	F72Y	FALSE	72	73
MVPMLWLTAYMAVAVLTAILLNVVYQLFFRLWNRTEPPMVFHWVPFLGSTISYGIDPYKFFFACREKYGDIFTFILLGQKTTVYLGVQGNEFILNGKLKDVNAEEVYSPLTTPVFGSDVVYDCPNSKLMEQKKFIKYGLTQSALESHVPLIEKEVLDYLRDSPNFQGSSGRMDISAAMAEITIFTAARALQGQEVRSKLTAEFADLYHDLDKGFTPINFMLPWAPLPHNKKRDAAHARMRSIYVDIINQRRLDGDKDSQKSDMIWNLMNCTYKNGQQVPDKEIAHMMITLLMAGQHSSSSISAWIMLRLASQPKVLEELYQEQLANLGPAGPDGSLPPLQYKDLDKLPFHQHVIRETLRIHSSIHSIMRKVKSPLPVPGTPYMIPPGRVLLASPGVTAL…	-------------------------------WQLKGPLAGDAWKIPFIGP----------FLDSVNPEFGKYYTKWLSGPLSCVSV---FHKFVVIAATRDM-ARKV---LNSPMYVKPCVVDVAHKLLRPENWVFLDGKEHVEYRKGLNGLFTRTALEGYLPG-QEEVYNEYFEEFLRESTAEGEHKPWVYQ-----------LRELMCAVSCRTFVGHYMSREQVKRIADDYYMITAALELVNFPIILPFTKTWYGKKCADKVLEAFSNCAAKARVRMKHKGAQPECIMDRWIIQMIDSDRYRARL---------AKGENVPAEEKPAMLVRNFTDLEISMTVFTFLFASQDATSSAASWLLQLVADRPEVYRKV-REEGDRLHPNADD----PINL…	F74K	FALSE	74	75
MVPMLWLTAYMAVAVLTAILLNVVYQLFFRLWNRTEPPMVFHWVPFLGSTISYGIDPYKFFFACREKYGDIFTFILLGQKTTVYLGVQGNEFILNGKLKDVNAEEVYSPLTTPVFGSDVVYDCPNSKLMEQKKFIKYGLTQSALESHVPLIEKEVLDYLRDSPNFQGSSGRMDISAAMAEITIFTAARALQGQEVRSKLTAEFADLYHDLDKGFTPINFMLPWAPLPHNKKRDAAHARMRSIYVDIINQRRLDGDKDSQKSDMIWNLMNCTYKNGQQVPDKEIAHMMITLLMAGQHSSSSISAWIMLRLASQPKVLEELYQEQLANLGPAGPDGSLPPLQYKDLDKLPFHQHVIRETLRIHSSIHSIMRKVKSPLPVPGTPYMIPPGRVLLASPGVTAL…	-------------------------------WQLKGPLAGDAWKIPFIGP----------FLDSVNPEFGKYYTKWLSGPLSCVSV---FHKFVVIAATRDM-ARKV---LNSPMYVKPCVVDVAHKLLRPENWVFLDGKEHVEYRKGLNGLFTRTALEGYLPG-QEEVYNEYFEEFLRESTAEGEHKPWVYQ-----------LRELMCAVSCRTFVGHYMSREQVKRIADDYYMITAALELVNFPIILPFTKTWYGKKCADKVLEAFSNCAAKARVRMKHKGAQPECIMDRWIIQMIDSDRYRARL---------AKGENVPAEEKPAMLVRNFTDLEISMTVFTFLFASQDATSSAASWLLQLVADRPEVYRKV-REEGDRLHPNADD----PINL…	I75W	FALSE	75	76
MVPMLWLTAYMAVAVLTAILLNVVYQLFFRLWNRTEPPMVFHWVPFLGSTISYGIDPYKFFFACREKYGDIFTFILLGQKTTVYLGVQGNEFILNGKLKDVNAEEVYSPLTTPVFGSDVVYDCPNSKLMEQKKFIKYGLTQSALESHVPLIEKEVLDYLRDSPNFQGSSGRMDISAAMAEITIFTAARALQGQEVRSKLTAEFADLYHDLDKGFTPINFMLPWAPLPHNKKRDAAHARMRSIYVDIINQRRLDGDKDSQKSDMIWNLMNCTYKNGQQVPDKEIAHMMITLLMAGQHSSSSISAWIMLRLASQPKVLEELYQEQLANLGPAGPDGSLPPLQYKDLDKLPFHQHVIRETLRIHSSIHSIMRKVKSPLPVPGTPYMIPPGRVLLASPGVTAL…	-------------------------------WQLKGPLAGDAWKIPFIGP----------FLDSVNPEFGKYYTKWLSGPLSCVSV---FHKFVVIAATRDM-ARKV---LNSPMYVKPCVVDVAHKLLRPENWVFLDGKEHVEYRKGLNGLFTRTALEGYLPG-QEEVYNEYFEEFLRESTAEGEHKPWVYQ-----------LRELMCAVSCRTFVGHYMSREQVKRIADDYYMITAALELVNFPIILPFTKTWYGKKCADKVLEAFSNCAAKARVRMKHKGAQPECIMDRWIIQMIDSDRYRARL---------AKGENVPAEEKPAMLVRNFTDLEISMTVFTFLFASQDATSSAASWLLQLVADRPEVYRKV-REEGDRLHPNADD----PINL…	L77S	FALSE	77	78
MVPMLWLTAYMAVAVLTAILLNVVYQLFFRLWNRTEPPMVFHWVPFLGSTISYGIDPYKFFFACREKYGDIFTFILLGQKTTVYLGVQGNEFILNGKLKDVNAEEVYSPLTTPVFGSDVVYDCPNSKLMEQKKFIKYGLTQSALESHVPLIEKEVLDYLRDSPNFQGSSGRMDISAAMAEITIFTAARALQGQEVRSKLTAEFADLYHDLDKGFTPINFMLPWAPLPHNKKRDAAHARMRSIYVDIINQRRLDGDKDSQKSDMIWNLMNCTYKNGQQVPDKEIAHMMITLLMAGQHSSSSISAWIMLRLASQPKVLEELYQEQLANLGPAGPDGSLPPLQYKDLDKLPFHQHVIRETLRIHSSIHSIMRKVKSPLPVPGTPYMIPPGRVLLASPGVTAL…	-------------------------------WQLKGPLAGDAWKIPFIGP----------FLDSVNPEFGKYYTKWLSGPLSCVSV---FHKFVVIAATRDM-ARKV---LNSPMYVKPCVVDVAHKLLRPENWVFLDGKEHVEYRKGLNGLFTRTALEGYLPG-QEEVYNEYFEEFLRESTAEGEHKPWVYQ-----------LRELMCAVSCRTFVGHYMSREQVKRIADDYYMITAALELVNFPIILPFTKTWYGKKCADKVLEAFSNCAAKARVRMKHKGAQPECIMDRWIIQMIDSDRYRARL---------AKGENVPAEEKPAMLVRNFTDLEISMTVFTFLFASQDATSSAASWLLQLVADRPEVYRKV-REEGDRLHPNADD----PINL…	Q79P	FALSE	79	80
MVPMLWLTAYMAVAVLTAILLNVVYQLFFRLWNRTEPPMVFHWVPFLGSTISYGIDPYKFFFACREKYGDIFTFILLGQKTTVYLGVQGNEFILNGKLKDVNAEEVYSPLTTPVFGSDVVYDCPNSKLMEQKKFIKYGLTQSALESHVPLIEKEVLDYLRDSPNFQGSSGRMDISAAMAEITIFTAARALQGQEVRSKLTAEFADLYHDLDKGFTPINFMLPWAPLPHNKKRDAAHARMRSIYVDIINQRRLDGDKDSQKSDMIWNLMNCTYKNGQQVPDKEIAHMMITLLMAGQHSSSSISAWIMLRLASQPKVLEELYQEQLANLGPAGPDGSLPPLQYKDLDKLPFHQHVIRETLRIHSSIHSIMRKVKSPLPVPGTPYMIPPGRVLLASPGVTAL…	-------------------------------WQLKGPLAGDAWKIPFIGP----------FLDSVNPEFGKYYTKWLSGPLSCVSV---FHKFVVIAATRDM-ARKV---LNSPMYVKPCVVDVAHKLLRPENWVFLDGKEHVEYRKGLNGLFTRTALEGYLPG-QEEVYNEYFEEFLRESTAEGEHKPWVYQ-----------LRELMCAVSCRTFVGHYMSREQVKRIADDYYMITAALELVNFPIILPFTKTWYGKKCADKVLEAFSNCAAKARVRMKHKGAQPECIMDRWIIQMIDSDRYRARL---------AKGENVPAEEKPAMLVRNFTDLEISMTVFTFLFASQDATSSAASWLLQLVADRPEVYRKV-REEGDRLHPNADD----PINL…	K80L	FALSE	80	81
MVPMLWLTAYMAVAVLTAILLNVVYQLFFRLWNRTEPPMVFHWVPFLGSTISYGIDPYKFFFACREKYGDIFTFILLGQKTTVYLGVQGNEFILNGKLKDVNAEEVYSPLTTPVFGSDVVYDCPNSKLMEQKKFIKYGLTQSALESHVPLIEKEVLDYLRDSPNFQGSSGRMDISAAMAEITIFTAARALQGQEVRSKLTAEFADLYHDLDKGFTPINFMLPWAPLPHNKKRDAAHARMRSIYVDIINQRRLDGDKDSQKSDMIWNLMNCTYKNGQQVPDKEIAHMMITLLMAGQHSSSSISAWIMLRLASQPKVLEELYQEQLANLGPAGPDGSLPPLQYKDLDKLPFHQHVIRETLRIHSSIHSIMRKVKSPLPVPGTPYMIPPGRVLLASPGVTAL…	-------------------------------WQLKGPLAGDAWKIPFIGP----------FLDSVNPEFGKYYTKWLSGPLSCVSV---FHKFVVIAATRDM-ARKV---LNSPMYVKPCVVDVAHKLLRPENWVFLDGKEHVEYRKGLNGLFTRTALEGYLPG-QEEVYNEYFEEFLRESTAEGEHKPWVYQ-----------LRELMCAVSCRTFVGHYMSREQVKRIADDYYMITAALELVNFPIILPFTKTWYGKKCADKVLEAFSNCAAKARVRMKHKGAQPECIMDRWIIQMIDSDRYRARL---------AKGENVPAEEKPAMLVRNFTDLEISMTVFTFLFASQDATSSAASWLLQLVADRPEVYRKV-REEGDRLHPNADD----PINL…	T81S	FALSE	81	82
MVPMLWLTAYMAVAVLTAILLNVVYQLFFRLWNRTEPPMVFHWVPFLGSTISYGIDPYKFFFACREKYGDIFTFILLGQKTTVYLGVQGNEFILNGKLKDVNAEEVYSPLTTPVFGSDVVYDCPNSKLMEQKKFIKYGLTQSALESHVPLIEKEVLDYLRDSPNFQGSSGRMDISAAMAEITIFTAARALQGQEVRSKLTAEFADLYHDLDKGFTPINFMLPWAPLPHNKKRDAAHARMRSIYVDIINQRRLDGDKDSQKSDMIWNLMNCTYKNGQQVPDKEIAHMMITLLMAGQHSSSSISAWIMLRLASQPKVLEELYQEQLANLGPAGPDGSLPPLQYKDLDKLPFHQHVIRETLRIHSSIHSIMRKVKSPLPVPGTPYMIPPGRVLLASPGVTAL…	-------------------------------WQLKGPLAGDAWKIPFIGP----------FLDSVNPEFGKYYTKWLSGPLSCVSV---FHKFVVIAATRDM-ARKV---LNSPMYVKPCVVDVAHKLLRPENWVFLDGKEHVEYRKGLNGLFTRTALEGYLPG-QEEVYNEYFEEFLRESTAEGEHKPWVYQ-----------LRELMCAVSCRTFVGHYMSREQVKRIADDYYMITAALELVNFPIILPFTKTWYGKKCADKVLEAFSNCAAKARVRMKHKGAQPECIMDRWIIQMIDSDRYRARL---------AKGENVPAEEKPAMLVRNFTDLEISMTVFTFLFASQDATSSAASWLLQLVADRPEVYRKV-REEGDRLHPNADD----PINL…	T82C	FALSE	82	83
MVPMLWLTAYMAVAVLTAILLNVVYQLFFRLWNRTEPPMVFHWVPFLGSTISYGIDPYKFFFACREKYGDIFTFILLGQKTTVYLGVQGNEFILNGKLKDVNAEEVYSPLTTPVFGSDVVYDCPNSKLMEQKKFIKYGLTQSALESHVPLIEKEVLDYLRDSPNFQGSSGRMDISAAMAEITIFTAARALQGQEVRSKLTAEFADLYHDLDKGFTPINFMLPWAPLPHNKKRDAAHARMRSIYVDIINQRRLDGDKDSQKSDMIWNLMNCTYKNGQQVPDKEIAHMMITLLMAGQHSSSSISAWIMLRLASQPKVLEELYQEQLANLGPAGPDGSLPPLQYKDLDKLPFHQHVIRETLRIHSSIHSIMRKVKSPLPVPGTPYMIPPGRVLLASPGVTAL…	-------------------------------WQLKGPLAGDAWKIPFIGP----------FLDSVNPEFGKYYTKWLSGPLSCVSV---FHKFVVIAATRDM-ARKV---LNSPMYVKPCVVDVAHKLLRPENWVFLDGKEHVEYRKGLNGLFTRTALEGYLPG-QEEVYNEYFEEFLRESTAEGEHKPWVYQ-----------LRELMCAVSCRTFVGHYMSREQVKRIADDYYMITAALELVNFPIILPFTKTWYGKKCADKVLEAFSNCAAKARVRMKHKGAQPECIMDRWIIQMIDSDRYRARL---------AKGENVPAEEKPAMLVRNFTDLEISMTVFTFLFASQDATSSAASWLLQLVADRPEVYRKV-REEGDRLHPNADD----PINL…	Y84S	FALSE	84	85
MVPMLWLTAYMAVAVLTAILLNVVYQLFFRLWNRTEPPMVFHWVPFLGSTISYGIDPYKFFFACREKYGDIFTFILLGQKTTVYLGVQGNEFILNGKLKDVNAEEVYSPLTTPVFGSDVVYDCPNSKLMEQKKFIKYGLTQSALESHVPLIEKEVLDYLRDSPNFQGSSGRMDISAAMAEITIFTAARALQGQEVRSKLTAEFADLYHDLDKGFTPINFMLPWAPLPHNKKRDAAHARMRSIYVDIINQRRLDGDKDSQKSDMIWNLMNCTYKNGQQVPDKEIAHMMITLLMAGQHSSSSISAWIMLRLASQPKVLEELYQEQLANLGPAGPDGSLPPLQYKDLDKLPFHQHVIRETLRIHSSIHSIMRKVKSPLPVPGTPYMIPPGRVLLASPGVTAL…	-------------------------------WQLKGPLAGDAWKIPFIGP----------FLDSVNPEFGKYYTKWLSGPLSCVSV---FHKFVVIAATRDM-ARKV---LNSPMYVKPCVVDVAHKLLRPENWVFLDGKEHVEYRKGLNGLFTRTALEGYLPG-QEEVYNEYFEEFLRESTAEGEHKPWVYQ-----------LRELMCAVSCRTFVGHYMSREQVKRIADDYYMITAALELVNFPIILPFTKTWYGKKCADKVLEAFSNCAAKARVRMKHKGAQPECIMDRWIIQMIDSDRYRARL---------AKGENVPAEEKPAMLVRNFTDLEISMTVFTFLFASQDATSSAASWLLQLVADRPEVYRKV-REEGDRLHPNADD----PINL…	L85V	FALSE	85	86
MVPMLWLTAYMAVAVLTAILLNVVYQLFFRLWNRTEPPMVFHWVPFLGSTISYGIDPYKFFFACREKYGDIFTFILLGQKTTVYLGVQGNEFILNGKLKDVNAEEVYSPLTTPVFGSDVVYDCPNSKLMEQKKFIKYGLTQSALESHVPLIEKEVLDYLRDSPNFQGSSGRMDISAAMAEITIFTAARALQGQEVRSKLTAEFADLYHDLDKGFTPINFMLPWAPLPHNKKRDAAHARMRSIYVDIINQRRLDGDKDSQKSDMIWNLMNCTYKNGQQVPDKEIAHMMITLLMAGQHSSSSISAWIMLRLASQPKVLEELYQEQLANLGPAGPDGSLPPLQYKDLDKLPFHQHVIRETLRIHSSIHSIMRKVKSPLPVPGTPYMIPPGRVLLASPGVTAL…	-------------------------------WQLKGPLAGDAWKIPFIGP----------FLDSVNPEFGKYYTKWLSGPLSCVSV---FHKFVVIAATRDM-ARKV---LNSPMYVKPCVVDVAHKLLRPENWVFLDGKEHVEYRKGLNGLFTRTALEGYLPG-QEEVYNEYFEEFLRESTAEGEHKPWVYQ-----------LRELMCAVSCRTFVGHYMSREQVKRIADDYYMITAALELVNFPIILPFTKTWYGKKCADKVLEAFSNCAAKARVRMKHKGAQPECIMDRWIIQMIDSDRYRARL---------AKGENVPAEEKPAMLVRNFTDLEISMTVFTFLFASQDATSSAASWLLQLVADRPEVYRKV-REEGDRLHPNADD----PINL…	G89F	FALSE	89	90
MVPMLWLTAYMAVAVLTAILLNVVYQLFFRLWNRTEPPMVFHWVPFLGSTISYGIDPYKFFFACREKYGDIFTFILLGQKTTVYLGVQGNEFILNGKLKDVNAEEVYSPLTTPVFGSDVVYDCPNSKLMEQKKFIKYGLTQSALESHVPLIEKEVLDYLRDSPNFQGSSGRMDISAAMAEITIFTAARALQGQEVRSKLTAEFADLYHDLDKGFTPINFMLPWAPLPHNKKRDAAHARMRSIYVDIINQRRLDGDKDSQKSDMIWNLMNCTYKNGQQVPDKEIAHMMITLLMAGQHSSSSISAWIMLRLASQPKVLEELYQEQLANLGPAGPDGSLPPLQYKDLDKLPFHQHVIRETLRIHSSIHSIMRKVKSPLPVPGTPYMIPPGRVLLASPGVTAL…	-------------------------------WQLKGPLAGDAWKIPFIGP----------FLDSVNPEFGKYYTKWLSGPLSCVSV---FHKFVVIAATRDM-ARKV---LNSPMYVKPCVVDVAHKLLRPENWVFLDGKEHVEYRKGLNGLFTRTALEGYLPG-QEEVYNEYFEEFLRESTAEGEHKPWVYQ-----------LRELMCAVSCRTFVGHYMSREQVKRIADDYYMITAALELVNFPIILPFTKTWYGKKCADKVLEAFSNCAAKARVRMKHKGAQPECIMDRWIIQMIDSDRYRARL---------AKGENVPAEEKPAMLVRNFTDLEISMTVFTFLFASQDATSSAASWLLQLVADRPEVYRKV-REEGDRLHPNADD----PINL…	N90H	FALSE	90	91
MVPMLWLTAYMAVAVLTAILLNVVYQLFFRLWNRTEPPMVFHWVPFLGSTISYGIDPYKFFFACREKYGDIFTFILLGQKTTVYLGVQGNEFILNGKLKDVNAEEVYSPLTTPVFGSDVVYDCPNSKLMEQKKFIKYGLTQSALESHVPLIEKEVLDYLRDSPNFQGSSGRMDISAAMAEITIFTAARALQGQEVRSKLTAEFADLYHDLDKGFTPINFMLPWAPLPHNKKRDAAHARMRSIYVDIINQRRLDGDKDSQKSDMIWNLMNCTYKNGQQVPDKEIAHMMITLLMAGQHSSSSISAWIMLRLASQPKVLEELYQEQLANLGPAGPDGSLPPLQYKDLDKLPFHQHVIRETLRIHSSIHSIMRKVKSPLPVPGTPYMIPPGRVLLASPGVTAL…	-------------------------------WQLKGPLAGDAWKIPFIGP----------FLDSVNPEFGKYYTKWLSGPLSCVSV---FHKFVVIAATRDM-ARKV---LNSPMYVKPCVVDVAHKLLRPENWVFLDGKEHVEYRKGLNGLFTRTALEGYLPG-QEEVYNEYFEEFLRESTAEGEHKPWVYQ-----------LRELMCAVSCRTFVGHYMSREQVKRIADDYYMITAALELVNFPIILPFTKTWYGKKCADKVLEAFSNCAAKARVRMKHKGAQPECIMDRWIIQMIDSDRYRARL---------AKGENVPAEEKPAMLVRNFTDLEISMTVFTFLFASQDATSSAASWLLQLVADRPEVYRKV-REEGDRLHPNADD----PINL…	E91K	FALSE	91	92
MVPMLWLTAYMAVAVLTAILLNVVYQLFFRLWNRTEPPMVFHWVPFLGSTISYGIDPYKFFFACREKYGDIFTFILLGQKTTVYLGVQGNEFILNGKLKDVNAEEVYSPLTTPVFGSDVVYDCPNSKLMEQKKFIKYGLTQSALESHVPLIEKEVLDYLRDSPNFQGSSGRMDISAAMAEITIFTAARALQGQEVRSKLTAEFADLYHDLDKGFTPINFMLPWAPLPHNKKRDAAHARMRSIYVDIINQRRLDGDKDSQKSDMIWNLMNCTYKNGQQVPDKEIAHMMITLLMAGQHSSSSISAWIMLRLASQPKVLEELYQEQLANLGPAGPDGSLPPLQYKDLDKLPFHQHVIRETLRIHSSIHSIMRKVKSPLPVPGTPYMIPPGRVLLASPGVTAL…	-------------------------------WQLKGPLAGDAWKIPFIGP----------FLDSVNPEFGKYYTKWLSGPLSCVSV---FHKFVVIAATRDM-ARKV---LNSPMYVKPCVVDVAHKLLRPENWVFLDGKEHVEYRKGLNGLFTRTALEGYLPG-QEEVYNEYFEEFLRESTAEGEHKPWVYQ-----------LRELMCAVSCRTFVGHYMSREQVKRIADDYYMITAALELVNFPIILPFTKTWYGKKCADKVLEAFSNCAAKARVRMKHKGAQPECIMDRWIIQMIDSDRYRARL---------AKGENVPAEEKPAMLVRNFTDLEISMTVFTFLFASQDATSSAASWLLQLVADRPEVYRKV-REEGDRLHPNADD----PINL…	I93V	FALSE	93	94
MVPMLWLTAYMAVAVLTAILLNVVYQLFFRLWNRTEPPMVFHWVPFLGSTISYGIDPYKFFFACREKYGDIFTFILLGQKTTVYLGVQGNEFILNGKLKDVNAEEVYSPLTTPVFGSDVVYDCPNSKLMEQKKFIKYGLTQSALESHVPLIEKEVLDYLRDSPNFQGSSGRMDISAAMAEITIFTAARALQGQEVRSKLTAEFADLYHDLDKGFTPINFMLPWAPLPHNKKRDAAHARMRSIYVDIINQRRLDGDKDSQKSDMIWNLMNCTYKNGQQVPDKEIAHMMITLLMAGQHSSSSISAWIMLRLASQPKVLEELYQEQLANLGPAGPDGSLPPLQYKDLDKLPFHQHVIRETLRIHSSIHSIMRKVKSPLPVPGTPYMIPPGRVLLASPGVTAL…	-------------------------------WQLKGPLAGDAWKIPFIGP----------FLDSVNPEFGKYYTKWLSGPLSCVSV---FHKFVVIAATRDM-ARKV---LNSPMYVKPCVVDVAHKLLRPENWVFLDGKEHVEYRKGLNGLFTRTALEGYLPG-QEEVYNEYFEEFLRESTAEGEHKPWVYQ-----------LRELMCAVSCRTFVGHYMSREQVKRIADDYYMITAALELVNFPIILPFTKTWYGKKCADKVLEAFSNCAAKARVRMKHKGAQPECIMDRWIIQMIDSDRYRARL---------AKGENVPAEEKPAMLVRNFTDLEISMTVFTFLFASQDATSSAASWLLQLVADRPEVYRKV-REEGDRLHPNADD----PINL…	L94V	FALSE	94	95
MVPMLWLTAYMAVAVLTAILLNVVYQLFFRLWNRTEPPMVFHWVPFLGSTISYGIDPYKFFFACREKYGDIFTFILLGQKTTVYLGVQGNEFILNGKLKDVNAEEVYSPLTTPVFGSDVVYDCPNSKLMEQKKFIKYGLTQSALESHVPLIEKEVLDYLRDSPNFQGSSGRMDISAAMAEITIFTAARALQGQEVRSKLTAEFADLYHDLDKGFTPINFMLPWAPLPHNKKRDAAHARMRSIYVDIINQRRLDGDKDSQKSDMIWNLMNCTYKNGQQVPDKEIAHMMITLLMAGQHSSSSISAWIMLRLASQPKVLEELYQEQLANLGPAGPDGSLPPLQYKDLDKLPFHQHVIRETLRIHSSIHSIMRKVKSPLPVPGTPYMIPPGRVLLASPGVTAL…	-------------------------------WQLKGPLAGDAWKIPFIGP----------FLDSVNPEFGKYYTKWLSGPLSCVSV---FHKFVVIAATRDM-ARKV---LNSPMYVKPCVVDVAHKLLRPENWVFLDGKEHVEYRKGLNGLFTRTALEGYLPG-QEEVYNEYFEEFLRESTAEGEHKPWVYQ-----------LRELMCAVSCRTFVGHYMSREQVKRIADDYYMITAALELVNFPIILPFTKTWYGKKCADKVLEAFSNCAAKARVRMKHKGAQPECIMDRWIIQMIDSDRYRARL---------AKGENVPAEEKPAMLVRNFTDLEISMTVFTFLFASQDATSSAASWLLQLVADRPEVYRKV-REEGDRLHPNADD----PINL…	N95I	FALSE	95	96
MVPMLWLTAYMAVAVLTAILLNVVYQLFFRLWNRTEPPMVFHWVPFLGSTISYGIDPYKFFFACREKYGDIFTFILLGQKTTVYLGVQGNEFILNGKLKDVNAEEVYSPLTTPVFGSDVVYDCPNSKLMEQKKFIKYGLTQSALESHVPLIEKEVLDYLRDSPNFQGSSGRMDISAAMAEITIFTAARALQGQEVRSKLTAEFADLYHDLDKGFTPINFMLPWAPLPHNKKRDAAHARMRSIYVDIINQRRLDGDKDSQKSDMIWNLMNCTYKNGQQVPDKEIAHMMITLLMAGQHSSSSISAWIMLRLASQPKVLEELYQEQLANLGPAGPDGSLPPLQYKDLDKLPFHQHVIRETLRIHSSIHSIMRKVKSPLPVPGTPYMIPPGRVLLASPGVTAL…	-------------------------------WQLKGPLAGDAWKIPFIGP----------FLDSVNPEFGKYYTKWLSGPLSCVSV---FHKFVVIAATRDM-ARKV---LNSPMYVKPCVVDVAHKLLRPENWVFLDGKEHVEYRKGLNGLFTRTALEGYLPG-QEEVYNEYFEEFLRESTAEGEHKPWVYQ-----------LRELMCAVSCRTFVGHYMSREQVKRIADDYYMITAALELVNFPIILPFTKTWYGKKCADKVLEAFSNCAAKARVRMKHKGAQPECIMDRWIIQMIDSDRYRARL---------AKGENVPAEEKPAMLVRNFTDLEISMTVFTFLFASQDATSSAASWLLQLVADRPEVYRKV-REEGDRLHPNADD----PINL…	G96A	FALSE	96	97
MVPMLWLTAYMAVAVLTAILLNVVYQLFFRLWNRTEPPMVFHWVPFLGSTISYGIDPYKFFFACREKYGDIFTFILLGQKTTVYLGVQGNEFILNGKLKDVNAEEVYSPLTTPVFGSDVVYDCPNSKLMEQKKFIKYGLTQSALESHVPLIEKEVLDYLRDSPNFQGSSGRMDISAAMAEITIFTAARALQGQEVRSKLTAEFADLYHDLDKGFTPINFMLPWAPLPHNKKRDAAHARMRSIYVDIINQRRLDGDKDSQKSDMIWNLMNCTYKNGQQVPDKEIAHMMITLLMAGQHSSSSISAWIMLRLASQPKVLEELYQEQLANLGPAGPDGSLPPLQYKDLDKLPFHQHVIRETLRIHSSIHSIMRKVKSPLPVPGTPYMIPPGRVLLASPGVTAL…	-------------------------------WQLKGPLAGDAWKIPFIGP----------FLDSVNPEFGKYYTKWLSGPLSCVSV---FHKFVVIAATRDM-ARKV---LNSPMYVKPCVVDVAHKLLRPENWVFLDGKEHVEYRKGLNGLFTRTALEGYLPG-QEEVYNEYFEEFLRESTAEGEHKPWVYQ-----------LRELMCAVSCRTFVGHYMSREQVKRIADDYYMITAALELVNFPIILPFTKTWYGKKCADKVLEAFSNCAAKARVRMKHKGAQPECIMDRWIIQMIDSDRYRARL---------AKGENVPAEEKPAMLVRNFTDLEISMTVFTFLFASQDATSSAASWLLQLVADRPEVYRKV-REEGDRLHPNADD----PINL…	K97A	FALSE	97	98
MVPMLWLTAYMAVAVLTAILLNVVYQLFFRLWNRTEPPMVFHWVPFLGSTISYGIDPYKFFFACREKYGDIFTFILLGQKTTVYLGVQGNEFILNGKLKDVNAEEVYSPLTTPVFGSDVVYDCPNSKLMEQKKFIKYGLTQSALESHVPLIEKEVLDYLRDSPNFQGSSGRMDISAAMAEITIFTAARALQGQEVRSKLTAEFADLYHDLDKGFTPINFMLPWAPLPHNKKRDAAHARMRSIYVDIINQRRLDGDKDSQKSDMIWNLMNCTYKNGQQVPDKEIAHMMITLLMAGQHSSSSISAWIMLRLASQPKVLEELYQEQLANLGPAGPDGSLPPLQYKDLDKLPFHQHVIRETLRIHSSIHSIMRKVKSPLPVPGTPYMIPPGRVLLASPGVTAL…	-------------------------------WQLKGPLAGDAWKIPFIGP----------FLDSVNPEFGKYYTKWLSGPLSCVSV---FHKFVVIAATRDM-ARKV---LNSPMYVKPCVVDVAHKLLRPENWVFLDGKEHVEYRKGLNGLFTRTALEGYLPG-QEEVYNEYFEEFLRESTAEGEHKPWVYQ-----------LRELMCAVSCRTFVGHYMSREQVKRIADDYYMITAALELVNFPIILPFTKTWYGKKCADKVLEAFSNCAAKARVRMKHKGAQPECIMDRWIIQMIDSDRYRARL---------AKGENVPAEEKPAMLVRNFTDLEISMTVFTFLFASQDATSSAASWLLQLVADRPEVYRKV-REEGDRLHPNADD----PINL…	L98T	FALSE	98	99
MVPMLWLTAYMAVAVLTAILLNVVYQLFFRLWNRTEPPMVFHWVPFLGSTISYGIDPYKFFFACREKYGDIFTFILLGQKTTVYLGVQGNEFILNGKLKDVNAEEVYSPLTTPVFGSDVVYDCPNSKLMEQKKFIKYGLTQSALESHVPLIEKEVLDYLRDSPNFQGSSGRMDISAAMAEITIFTAARALQGQEVRSKLTAEFADLYHDLDKGFTPINFMLPWAPLPHNKKRDAAHARMRSIYVDIINQRRLDGDKDSQKSDMIWNLMNCTYKNGQQVPDKEIAHMMITLLMAGQHSSSSISAWIMLRLASQPKVLEELYQEQLANLGPAGPDGSLPPLQYKDLDKLPFHQHVIRETLRIHSSIHSIMRKVKSPLPVPGTPYMIPPGRVLLASPGVTAL…	-------------------------------WQLKGPLAGDAWKIPFIGP----------FLDSVNPEFGKYYTKWLSGPLSCVSV---FHKFVVIAATRDM-ARKV---LNSPMYVKPCVVDVAHKLLRPENWVFLDGKEHVEYRKGLNGLFTRTALEGYLPG-QEEVYNEYFEEFLRESTAEGEHKPWVYQ-----------LRELMCAVSCRTFVGHYMSREQVKRIADDYYMITAALELVNFPIILPFTKTWYGKKCADKVLEAFSNCAAKARVRMKHKGAQPECIMDRWIIQMIDSDRYRARL---------AKGENVPAEEKPAMLVRNFTDLEISMTVFTFLFASQDATSSAASWLLQLVADRPEVYRKV-REEGDRLHPNADD----PINL…	K99R	FALSE	99	100
MVPMLWLTAYMAVAVLTAILLNVVYQLFFRLWNRTEPPMVFHWVPFLGSTISYGIDPYKFFFACREKYGDIFTFILLGQKTTVYLGVQGNEFILNGKLKDVNAEEVYSPLTTPVFGSDVVYDCPNSKLMEQKKFIKYGLTQSALESHVPLIEKEVLDYLRDSPNFQGSSGRMDISAAMAEITIFTAARALQGQEVRSKLTAEFADLYHDLDKGFTPINFMLPWAPLPHNKKRDAAHARMRSIYVDIINQRRLDGDKDSQKSDMIWNLMNCTYKNGQQVPDKEIAHMMITLLMAGQHSSSSISAWIMLRLASQPKVLEELYQEQLANLGPAGPDGSLPPLQYKDLDKLPFHQHVIRETLRIHSSIHSIMRKVKSPLPVPGTPYMIPPGRVLLASPGVTAL…	-------------------------------WQLKGPLAGDAWKIPFIGP----------FLDSVNPEFGKYYTKWLSGPLSCVSV---FHKFVVIAATRDM-ARKV---LNSPMYVKPCVVDVAHKLLRPENWVFLDGKEHVEYRKGLNGLFTRTALEGYLPG-QEEVYNEYFEEFLRESTAEGEHKPWVYQ-----------LRELMCAVSCRTFVGHYMSREQVKRIADDYYMITAALELVNFPIILPFTKTWYGKKCADKVLEAFSNCAAKARVRMKHKGAQPECIMDRWIIQMIDSDRYRARL---------AKGENVPAEEKPAMLVRNFTDLEISMTVFTFLFASQDATSSAASWLLQLVADRPEVYRKV-REEGDRLHPNADD----PINL…	V101M	FALSE	101	102
MVPMLWLTAYMAVAVLTAILLNVVYQLFFRLWNRTEPPMVFHWVPFLGSTISYGIDPYKFFFACREKYGDIFTFILLGQKTTVYLGVQGNEFILNGKLKDVNAEEVYSPLTTPVFGSDVVYDCPNSKLMEQKKFIKYGLTQSALESHVPLIEKEVLDYLRDSPNFQGSSGRMDISAAMAEITIFTAARALQGQEVRSKLTAEFADLYHDLDKGFTPINFMLPWAPLPHNKKRDAAHARMRSIYVDIINQRRLDGDKDSQKSDMIWNLMNCTYKNGQQVPDKEIAHMMITLLMAGQHSSSSISAWIMLRLASQPKVLEELYQEQLANLGPAGPDGSLPPLQYKDLDKLPFHQHVIRETLRIHSSIHSIMRKVKSPLPVPGTPYMIPPGRVLLASPGVTAL…	-------------------------------WQLKGPLAGDAWKIPFIGP----------FLDSVNPEFGKYYTKWLSGPLSCVSV---FHKFVVIAATRDM-ARKV---LNSPMYVKPCVVDVAHKLLRPENWVFLDGKEHVEYRKGLNGLFTRTALEGYLPG-QEEVYNEYFEEFLRESTAEGEHKPWVYQ-----------LRELMCAVSCRTFVGHYMSREQVKRIADDYYMITAALELVNFPIILPFTKTWYGKKCADKVLEAFSNCAAKARVRMKHKGAQPECIMDRWIIQMIDSDRYRARL---------AKGENVPAEEKPAMLVRNFTDLEISMTVFTFLFASQDATSSAASWLLQLVADRPEVYRKV-REEGDRLHPNADD----PINL…	E104R	FALSE	104	105
MVPMLWLTAYMAVAVLTAILLNVVYQLFFRLWNRTEPPMVFHWVPFLGSTISYGIDPYKFFFACREKYGDIFTFILLGQKTTVYLGVQGNEFILNGKLKDVNAEEVYSPLTTPVFGSDVVYDCPNSKLMEQKKFIKYGLTQSALESHVPLIEKEVLDYLRDSPNFQGSSGRMDISAAMAEITIFTAARALQGQEVRSKLTAEFADLYHDLDKGFTPINFMLPWAPLPHNKKRDAAHARMRSIYVDIINQRRLDGDKDSQKSDMIWNLMNCTYKNGQQVPDKEIAHMMITLLMAGQHSSSSISAWIMLRLASQPKVLEELYQEQLANLGPAGPDGSLPPLQYKDLDKLPFHQHVIRETLRIHSSIHSIMRKVKSPLPVPGTPYMIPPGRVLLASPGVTAL…	-------------------------------WQLKGPLAGDAWKIPFIGP----------FLDSVNPEFGKYYTKWLSGPLSCVSV---FHKFVVIAATRDM-ARKV---LNSPMYVKPCVVDVAHKLLRPENWVFLDGKEHVEYRKGLNGLFTRTALEGYLPG-QEEVYNEYFEEFLRESTAEGEHKPWVYQ-----------LRELMCAVSCRTFVGHYMSREQVKRIADDYYMITAALELVNFPIILPFTKTWYGKKCADKVLEAFSNCAAKARVRMKHKGAQPECIMDRWIIQMIDSDRYRARL---------AKGENVPAEEKPAMLVRNFTDLEISMTVFTFLFASQDATSSAASWLLQLVADRPEVYRKV-REEGDRLHPNADD----PINL…	E105K	FALSE	105	106
MVPMLWLTAYMAVAVLTAILLNVVYQLFFRLWNRTEPPMVFHWVPFLGSTISYGIDPYKFFFACREKYGDIFTFILLGQKTTVYLGVQGNEFILNGKLKDVNAEEVYSPLTTPVFGSDVVYDCPNSKLMEQKKFIKYGLTQSALESHVPLIEKEVLDYLRDSPNFQGSSGRMDISAAMAEITIFTAARALQGQEVRSKLTAEFADLYHDLDKGFTPINFMLPWAPLPHNKKRDAAHARMRSIYVDIINQRRLDGDKDSQKSDMIWNLMNCTYKNGQQVPDKEIAHMMITLLMAGQHSSSSISAWIMLRLASQPKVLEELYQEQLANLGPAGPDGSLPPLQYKDLDKLPFHQHVIRETLRIHSSIHSIMRKVKSPLPVPGTPYMIPPGRVLLASPGVTAL…	-------------------------------WQLKGPLAGDAWKIPFIGP----------FLDSVNPEFGKYYTKWLSGPLSCVSV---FHKFVVIAATRDM-ARKV---LNSPMYVKPCVVDVAHKLLRPENWVFLDGKEHVEYRKGLNGLFTRTALEGYLPG-QEEVYNEYFEEFLRESTAEGEHKPWVYQ-----------LRELMCAVSCRTFVGHYMSREQVKRIADDYYMITAALELVNFPIILPFTKTWYGKKCADKVLEAFSNCAAKARVRMKHKGAQPECIMDRWIIQMIDSDRYRARL---------AKGENVPAEEKPAMLVRNFTDLEISMTVFTFLFASQDATSSAASWLLQLVADRPEVYRKV-REEGDRLHPNADD----PINL…	Y107---	FALSE	107	108
MVPMLWLTAYMAVAVLTAILLNVVYQLFFRLWNRTEPPMVFHWVPFLGSTISYGIDPYKFFFACREKYGDIFTFILLGQKTTVYLGVQGNEFILNGKLKDVNAEEVYSPLTTPVFGSDVVYDCPNSKLMEQKKFIKYGLTQSALESHVPLIEKEVLDYLRDSPNFQGSSGRMDISAAMAEITIFTAARALQGQEVRSKLTAEFADLYHDLDKGFTPINFMLPWAPLPHNKKRDAAHARMRSIYVDIINQRRLDGDKDSQKSDMIWNLMNCTYKNGQQVPDKEIAHMMITLLMAGQHSSSSISAWIMLRLASQPKVLEELYQEQLANLGPAGPDGSLPPLQYKDLDKLPFHQHVIRETLRIHSSIHSIMRKVKSPLPVPGTPYMIPPGRVLLASPGVTAL…	-------------------------------WQLKGPLAGDAWKIPFIGP----------FLDSVNPEFGKYYTKWLSGPLSCVSV---FHKFVVIAATRDM-ARKV---LNSPMYVKPCVVDVAHKLLRPENWVFLDGKEHVEYRKGLNGLFTRTALEGYLPG-QEEVYNEYFEEFLRESTAEGEHKPWVYQ-----------LRELMCAVSCRTFVGHYMSREQVKRIADDYYMITAALELVNFPIILPFTKTWYGKKCADKVLEAFSNCAAKARVRMKHKGAQPECIMDRWIIQMIDSDRYRARL---------AKGENVPAEEKPAMLVRNFTDLEISMTVFTFLFASQDATSSAASWLLQLVADRPEVYRKV-REEGDRLHPNADD----PINL…	T111N	FALSE	111	109
MVPMLWLTAYMAVAVLTAILLNVVYQLFFRLWNRTEPPMVFHWVPFLGSTISYGIDPYKFFFACREKYGDIFTFILLGQKTTVYLGVQGNEFILNGKLKDVNAEEVYSPLTTPVFGSDVVYDCPNSKLMEQKKFIKYGLTQSALESHVPLIEKEVLDYLRDSPNFQGSSGRMDISAAMAEITIFTAARALQGQEVRSKLTAEFADLYHDLDKGFTPINFMLPWAPLPHNKKRDAAHARMRSIYVDIINQRRLDGDKDSQKSDMIWNLMNCTYKNGQQVPDKEIAHMMITLLMAGQHSSSSISAWIMLRLASQPKVLEELYQEQLANLGPAGPDGSLPPLQYKDLDKLPFHQHVIRETLRIHSSIHSIMRKVKSPLPVPGTPYMIPPGRVLLASPGVTAL…	-------------------------------WQLKGPLAGDAWKIPFIGP----------FLDSVNPEFGKYYTKWLSGPLSCVSV---FHKFVVIAATRDM-ARKV---LNSPMYVKPCVVDVAHKLLRPENWVFLDGKEHVEYRKGLNGLFTRTALEGYLPG-QEEVYNEYFEEFLRESTAEGEHKPWVYQ-----------LRELMCAVSCRTFVGHYMSREQVKRIADDYYMITAALELVNFPIILPFTKTWYGKKCADKVLEAFSNCAAKARVRMKHKGAQPECIMDRWIIQMIDSDRYRARL---------AKGENVPAEEKPAMLVRNFTDLEISMTVFTFLFASQDATSSAASWLLQLVADRPEVYRKV-REEGDRLHPNADD----PINL…	T112S	FALSE	112	110
MVPMLWLTAYMAVAVLTAILLNVVYQLFFRLWNRTEPPMVFHWVPFLGSTISYGIDPYKFFFACREKYGDIFTFILLGQKTTVYLGVQGNEFILNGKLKDVNAEEVYSPLTTPVFGSDVVYDCPNSKLMEQKKFIKYGLTQSALESHVPLIEKEVLDYLRDSPNFQGSSGRMDISAAMAEITIFTAARALQGQEVRSKLTAEFADLYHDLDKGFTPINFMLPWAPLPHNKKRDAAHARMRSIYVDIINQRRLDGDKDSQKSDMIWNLMNCTYKNGQQVPDKEIAHMMITLLMAGQHSSSSISAWIMLRLASQPKVLEELYQEQLANLGPAGPDGSLPPLQYKDLDKLPFHQHVIRETLRIHSSIHSIMRKVKSPLPVPGTPYMIPPGRVLLASPGVTAL…	-------------------------------WQLKGPLAGDAWKIPFIGP----------FLDSVNPEFGKYYTKWLSGPLSCVSV---FHKFVVIAATRDM-ARKV---LNSPMYVKPCVVDVAHKLLRPENWVFLDGKEHVEYRKGLNGLFTRTALEGYLPG-QEEVYNEYFEEFLRESTAEGEHKPWVYQ-----------LRELMCAVSCRTFVGHYMSREQVKRIADDYYMITAALELVNFPIILPFTKTWYGKKCADKVLEAFSNCAAKARVRMKHKGAQPECIMDRWIIQMIDSDRYRARL---------AKGENVPAEEKPAMLVRNFTDLEISMTVFTFLFASQDATSSAASWLLQLVADRPEVYRKV-REEGDRLHPNADD----PINL…	V114M	FALSE	114	112
MVPMLWLTAYMAVAVLTAILLNVVYQLFFRLWNRTEPPMVFHWVPFLGSTISYGIDPYKFFFACREKYGDIFTFILLGQKTTVYLGVQGNEFILNGKLKDVNAEEVYSPLTTPVFGSDVVYDCPNSKLMEQKKFIKYGLTQSALESHVPLIEKEVLDYLRDSPNFQGSSGRMDISAAMAEITIFTAARALQGQEVRSKLTAEFADLYHDLDKGFTPINFMLPWAPLPHNKKRDAAHARMRSIYVDIINQRRLDGDKDSQKSDMIWNLMNCTYKNGQQVPDKEIAHMMITLLMAGQHSSSSISAWIMLRLASQPKVLEELYQEQLANLGPAGPDGSLPPLQYKDLDKLPFHQHVIRETLRIHSSIHSIMRKVKSPLPVPGTPYMIPPGRVLLASPGVTAL…	-------------------------------WQLKGPLAGDAWKIPFIGP----------FLDSVNPEFGKYYTKWLSGPLSCVSV---FHKFVVIAATRDM-ARKV---LNSPMYVKPCVVDVAHKLLRPENWVFLDGKEHVEYRKGLNGLFTRTALEGYLPG-QEEVYNEYFEEFLRESTAEGEHKPWVYQ-----------LRELMCAVSCRTFVGHYMSREQVKRIADDYYMITAALELVNFPIILPFTKTWYGKKCADKVLEAFSNCAAKARVRMKHKGAQPECIMDRWIIQMIDSDRYRARL---------AKGENVPAEEKPAMLVRNFTDLEISMTVFTFLFASQDATSSAASWLLQLVADRPEVYRKV-REEGDRLHPNADD----PINL…	F115Y	FALSE	115	113
MVPMLWLTAYMAVAVLTAILLNVVYQLFFRLWNRTEPPMVFHWVPFLGSTISYGIDPYKFFFACREKYGDIFTFILLGQKTTVYLGVQGNEFILNGKLKDVNAEEVYSPLTTPVFGSDVVYDCPNSKLMEQKKFIKYGLTQSALESHVPLIEKEVLDYLRDSPNFQGSSGRMDISAAMAEITIFTAARALQGQEVRSKLTAEFADLYHDLDKGFTPINFMLPWAPLPHNKKRDAAHARMRSIYVDIINQRRLDGDKDSQKSDMIWNLMNCTYKNGQQVPDKEIAHMMITLLMAGQHSSSSISAWIMLRLASQPKVLEELYQEQLANLGPAGPDGSLPPLQYKDLDKLPFHQHVIRETLRIHSSIHSIMRKVKSPLPVPGTPYMIPPGRVLLASPGVTAL…	-------------------------------WQLKGPLAGDAWKIPFIGP----------FLDSVNPEFGKYYTKWLSGPLSCVSV---FHKFVVIAATRDM-ARKV---LNSPMYVKPCVVDVAHKLLRPENWVFLDGKEHVEYRKGLNGLFTRTALEGYLPG-QEEVYNEYFEEFLRESTAEGEHKPWVYQ-----------LRELMCAVSCRTFVGHYMSREQVKRIADDYYMITAALELVNFPIILPFTKTWYGKKCADKVLEAFSNCAAKARVRMKHKGAQPECIMDRWIIQMIDSDRYRARL---------AKGENVPAEEKPAMLVRNFTDLEISMTVFTFLFASQDATSSAASWLLQLVADRPEVYRKV-REEGDRLHPNADD----PINL…	G116V	FALSE	116	114
MVPMLWLTAYMAVAVLTAILLNVVYQLFFRLWNRTEPPMVFHWVPFLGSTISYGIDPYKFFFACREKYGDIFTFILLGQKTTVYLGVQGNEFILNGKLKDVNAEEVYSPLTTPVFGSDVVYDCPNSKLMEQKKFIKYGLTQSALESHVPLIEKEVLDYLRDSPNFQGSSGRMDISAAMAEITIFTAARALQGQEVRSKLTAEFADLYHDLDKGFTPINFMLPWAPLPHNKKRDAAHARMRSIYVDIINQRRLDGDKDSQKSDMIWNLMNCTYKNGQQVPDKEIAHMMITLLMAGQHSSSSISAWIMLRLASQPKVLEELYQEQLANLGPAGPDGSLPPLQYKDLDKLPFHQHVIRETLRIHSSIHSIMRKVKSPLPVPGTPYMIPPGRVLLASPGVTAL…	-------------------------------WQLKGPLAGDAWKIPFIGP----------FLDSVNPEFGKYYTKWLSGPLSCVSV---FHKFVVIAATRDM-ARKV---LNSPMYVKPCVVDVAHKLLRPENWVFLDGKEHVEYRKGLNGLFTRTALEGYLPG-QEEVYNEYFEEFLRESTAEGEHKPWVYQ-----------LRELMCAVSCRTFVGHYMSREQVKRIADDYYMITAALELVNFPIILPFTKTWYGKKCADKVLEAFSNCAAKARVRMKHKGAQPECIMDRWIIQMIDSDRYRARL---------AKGENVPAEEKPAMLVRNFTDLEISMTVFTFLFASQDATSSAASWLLQLVADRPEVYRKV-REEGDRLHPNADD----PINL…	S117K	FALSE	117	115
MVPMLWLTAYMAVAVLTAILLNVVYQLFFRLWNRTEPPMVFHWVPFLGSTISYGIDPYKFFFACREKYGDIFTFILLGQKTTVYLGVQGNEFILNGKLKDVNAEEVYSPLTTPVFGSDVVYDCPNSKLMEQKKFIKYGLTQSALESHVPLIEKEVLDYLRDSPNFQGSSGRMDISAAMAEITIFTAARALQGQEVRSKLTAEFADLYHDLDKGFTPINFMLPWAPLPHNKKRDAAHARMRSIYVDIINQRRLDGDKDSQKSDMIWNLMNCTYKNGQQVPDKEIAHMMITLLMAGQHSSSSISAWIMLRLASQPKVLEELYQEQLANLGPAGPDGSLPPLQYKDLDKLPFHQHVIRETLRIHSSIHSIMRKVKSPLPVPGTPYMIPPGRVLLASPGVTAL…	-------------------------------WQLKGPLAGDAWKIPFIGP----------FLDSVNPEFGKYYTKWLSGPLSCVSV---FHKFVVIAATRDM-ARKV---LNSPMYVKPCVVDVAHKLLRPENWVFLDGKEHVEYRKGLNGLFTRTALEGYLPG-QEEVYNEYFEEFLRESTAEGEHKPWVYQ-----------LRELMCAVSCRTFVGHYMSREQVKRIADDYYMITAALELVNFPIILPFTKTWYGKKCADKVLEAFSNCAAKARVRMKHKGAQPECIMDRWIIQMIDSDRYRARL---------AKGENVPAEEKPAMLVRNFTDLEISMTVFTFLFASQDATSSAASWLLQLVADRPEVYRKV-REEGDRLHPNADD----PINL…	D118P	FALSE	118	116
MVPMLWLTAYMAVAVLTAILLNVVYQLFFRLWNRTEPPMVFHWVPFLGSTISYGIDPYKFFFACREKYGDIFTFILLGQKTTVYLGVQGNEFILNGKLKDVNAEEVYSPLTTPVFGSDVVYDCPNSKLMEQKKFIKYGLTQSALESHVPLIEKEVLDYLRDSPNFQGSSGRMDISAAMAEITIFTAARALQGQEVRSKLTAEFADLYHDLDKGFTPINFMLPWAPLPHNKKRDAAHARMRSIYVDIINQRRLDGDKDSQKSDMIWNLMNCTYKNGQQVPDKEIAHMMITLLMAGQHSSSSISAWIMLRLASQPKVLEELYQEQLANLGPAGPDGSLPPLQYKDLDKLPFHQHVIRETLRIHSSIHSIMRKVKSPLPVPGTPYMIPPGRVLLASPGVTAL…	-------------------------------WQLKGPLAGDAWKIPFIGP----------FLDSVNPEFGKYYTKWLSGPLSCVSV---FHKFVVIAATRDM-ARKV---LNSPMYVKPCVVDVAHKLLRPENWVFLDGKEHVEYRKGLNGLFTRTALEGYLPG-QEEVYNEYFEEFLRESTAEGEHKPWVYQ-----------LRELMCAVSCRTFVGHYMSREQVKRIADDYYMITAALELVNFPIILPFTKTWYGKKCADKVLEAFSNCAAKARVRMKHKGAQPECIMDRWIIQMIDSDRYRARL---------AKGENVPAEEKPAMLVRNFTDLEISMTVFTFLFASQDATSSAASWLLQLVADRPEVYRKV-REEGDRLHPNADD----PINL…	V119C	FALSE	119	117
MVPMLWLTAYMAVAVLTAILLNVVYQLFFRLWNRTEPPMVFHWVPFLGSTISYGIDPYKFFFACREKYGDIFTFILLGQKTTVYLGVQGNEFILNGKLKDVNAEEVYSPLTTPVFGSDVVYDCPNSKLMEQKKFIKYGLTQSALESHVPLIEKEVLDYLRDSPNFQGSSGRMDISAAMAEITIFTAARALQGQEVRSKLTAEFADLYHDLDKGFTPINFMLPWAPLPHNKKRDAAHARMRSIYVDIINQRRLDGDKDSQKSDMIWNLMNCTYKNGQQVPDKEIAHMMITLLMAGQHSSSSISAWIMLRLASQPKVLEELYQEQLANLGPAGPDGSLPPLQYKDLDKLPFHQHVIRETLRIHSSIHSIMRKVKSPLPVPGTPYMIPPGRVLLASPGVTAL…	-------------------------------WQLKGPLAGDAWKIPFIGP----------FLDSVNPEFGKYYTKWLSGPLSCVSV---FHKFVVIAATRDM-ARKV---LNSPMYVKPCVVDVAHKLLRPENWVFLDGKEHVEYRKGLNGLFTRTALEGYLPG-QEEVYNEYFEEFLRESTAEGEHKPWVYQ-----------LRELMCAVSCRTFVGHYMSREQVKRIADDYYMITAALELVNFPIILPFTKTWYGKKCADKVLEAFSNCAAKARVRMKHKGAQPECIMDRWIIQMIDSDRYRARL---------AKGENVPAEEKPAMLVRNFTDLEISMTVFTFLFASQDATSSAASWLLQLVADRPEVYRKV-REEGDRLHPNADD----PINL…	Y121V	FALSE	121	119
MVPMLWLTAYMAVAVLTAILLNVVYQLFFRLWNRTEPPMVFHWVPFLGSTISYGIDPYKFFFACREKYGDIFTFILLGQKTTVYLGVQGNEFILNGKLKDVNAEEVYSPLTTPVFGSDVVYDCPNSKLMEQKKFIKYGLTQSALESHVPLIEKEVLDYLRDSPNFQGSSGRMDISAAMAEITIFTAARALQGQEVRSKLTAEFADLYHDLDKGFTPINFMLPWAPLPHNKKRDAAHARMRSIYVDIINQRRLDGDKDSQKSDMIWNLMNCTYKNGQQVPDKEIAHMMITLLMAGQHSSSSISAWIMLRLASQPKVLEELYQEQLANLGPAGPDGSLPPLQYKDLDKLPFHQHVIRETLRIHSSIHSIMRKVKSPLPVPGTPYMIPPGRVLLASPGVTAL…	-------------------------------WQLKGPLAGDAWKIPFIGP----------FLDSVNPEFGKYYTKWLSGPLSCVSV---FHKFVVIAATRDM-ARKV---LNSPMYVKPCVVDVAHKLLRPENWVFLDGKEHVEYRKGLNGLFTRTALEGYLPG-QEEVYNEYFEEFLRESTAEGEHKPWVYQ-----------LRELMCAVSCRTFVGHYMSREQVKRIADDYYMITAALELVNFPIILPFTKTWYGKKCADKVLEAFSNCAAKARVRMKHKGAQPECIMDRWIIQMIDSDRYRARL---------AKGENVPAEEKPAMLVRNFTDLEISMTVFTFLFASQDATSSAASWLLQLVADRPEVYRKV-REEGDRLHPNADD----PINL…	C123V	FALSE	123	121
MVPMLWLTAYMAVAVLTAILLNVVYQLFFRLWNRTEPPMVFHWVPFLGSTISYGIDPYKFFFACREKYGDIFTFILLGQKTTVYLGVQGNEFILNGKLKDVNAEEVYSPLTTPVFGSDVVYDCPNSKLMEQKKFIKYGLTQSALESHVPLIEKEVLDYLRDSPNFQGSSGRMDISAAMAEITIFTAARALQGQEVRSKLTAEFADLYHDLDKGFTPINFMLPWAPLPHNKKRDAAHARMRSIYVDIINQRRLDGDKDSQKSDMIWNLMNCTYKNGQQVPDKEIAHMMITLLMAGQHSSSSISAWIMLRLASQPKVLEELYQEQLANLGPAGPDGSLPPLQYKDLDKLPFHQHVIRETLRIHSSIHSIMRKVKSPLPVPGTPYMIPPGRVLLASPGVTAL…	-------------------------------WQLKGPLAGDAWKIPFIGP----------FLDSVNPEFGKYYTKWLSGPLSCVSV---FHKFVVIAATRDM-ARKV---LNSPMYVKPCVVDVAHKLLRPENWVFLDGKEHVEYRKGLNGLFTRTALEGYLPG-QEEVYNEYFEEFLRESTAEGEHKPWVYQ-----------LRELMCAVSCRTFVGHYMSREQVKRIADDYYMITAALELVNFPIILPFTKTWYGKKCADKVLEAFSNCAAKARVRMKHKGAQPECIMDRWIIQMIDSDRYRARL---------AKGENVPAEEKPAMLVRNFTDLEISMTVFTFLFASQDATSSAASWLLQLVADRPEVYRKV-REEGDRLHPNADD----PINL…	P124A	FALSE	124	122
MVPMLWLTAYMAVAVLTAILLNVVYQLFFRLWNRTEPPMVFHWVPFLGSTISYGIDPYKFFFACREKYGDIFTFILLGQKTTVYLGVQGNEFILNGKLKDVNAEEVYSPLTTPVFGSDVVYDCPNSKLMEQKKFIKYGLTQSALESHVPLIEKEVLDYLRDSPNFQGSSGRMDISAAMAEITIFTAARALQGQEVRSKLTAEFADLYHDLDKGFTPINFMLPWAPLPHNKKRDAAHARMRSIYVDIINQRRLDGDKDSQKSDMIWNLMNCTYKNGQQVPDKEIAHMMITLLMAGQHSSSSISAWIMLRLASQPKVLEELYQEQLANLGPAGPDGSLPPLQYKDLDKLPFHQHVIRETLRIHSSIHSIMRKVKSPLPVPGTPYMIPPGRVLLASPGVTAL…	-------------------------------WQLKGPLAGDAWKIPFIGP----------FLDSVNPEFGKYYTKWLSGPLSCVSV---FHKFVVIAATRDM-ARKV---LNSPMYVKPCVVDVAHKLLRPENWVFLDGKEHVEYRKGLNGLFTRTALEGYLPG-QEEVYNEYFEEFLRESTAEGEHKPWVYQ-----------LRELMCAVSCRTFVGHYMSREQVKRIADDYYMITAALELVNFPIILPFTKTWYGKKCADKVLEAFSNCAAKARVRMKHKGAQPECIMDRWIIQMIDSDRYRARL---------AKGENVPAEEKPAMLVRNFTDLEISMTVFTFLFASQDATSSAASWLLQLVADRPEVYRKV-REEGDRLHPNADD----PINL…	N125H	FALSE	125	123
MVPMLWLTAYMAVAVLTAILLNVVYQLFFRLWNRTEPPMVFHWVPFLGSTISYGIDPYKFFFACREKYGDIFTFILLGQKTTVYLGVQGNEFILNGKLKDVNAEEVYSPLTTPVFGSDVVYDCPNSKLMEQKKFIKYGLTQSALESHVPLIEKEVLDYLRDSPNFQGSSGRMDISAAMAEITIFTAARALQGQEVRSKLTAEFADLYHDLDKGFTPINFMLPWAPLPHNKKRDAAHARMRSIYVDIINQRRLDGDKDSQKSDMIWNLMNCTYKNGQQVPDKEIAHMMITLLMAGQHSSSSISAWIMLRLASQPKVLEELYQEQLANLGPAGPDGSLPPLQYKDLDKLPFHQHVIRETLRIHSSIHSIMRKVKSPLPVPGTPYMIPPGRVLLASPGVTAL…	-------------------------------WQLKGPLAGDAWKIPFIGP----------FLDSVNPEFGKYYTKWLSGPLSCVSV---FHKFVVIAATRDM-ARKV---LNSPMYVKPCVVDVAHKLLRPENWVFLDGKEHVEYRKGLNGLFTRTALEGYLPG-QEEVYNEYFEEFLRESTAEGEHKPWVYQ-----------LRELMCAVSCRTFVGHYMSREQVKRIADDYYMITAALELVNFPIILPFTKTWYGKKCADKVLEAFSNCAAKARVRMKHKGAQPECIMDRWIIQMIDSDRYRARL---------AKGENVPAEEKPAMLVRNFTDLEISMTVFTFLFASQDATSSAASWLLQLVADRPEVYRKV-REEGDRLHPNADD----PINL…	S126K	FALSE	126	124
MVPMLWLTAYMAVAVLTAILLNVVYQLFFRLWNRTEPPMVFHWVPFLGSTISYGIDPYKFFFACREKYGDIFTFILLGQKTTVYLGVQGNEFILNGKLKDVNAEEVYSPLTTPVFGSDVVYDCPNSKLMEQKKFIKYGLTQSALESHVPLIEKEVLDYLRDSPNFQGSSGRMDISAAMAEITIFTAARALQGQEVRSKLTAEFADLYHDLDKGFTPINFMLPWAPLPHNKKRDAAHARMRSIYVDIINQRRLDGDKDSQKSDMIWNLMNCTYKNGQQVPDKEIAHMMITLLMAGQHSSSSISAWIMLRLASQPKVLEELYQEQLANLGPAGPDGSLPPLQYKDLDKLPFHQHVIRETLRIHSSIHSIMRKVKSPLPVPGTPYMIPPGRVLLASPGVTAL…	-------------------------------WQLKGPLAGDAWKIPFIGP----------FLDSVNPEFGKYYTKWLSGPLSCVSV---FHKFVVIAATRDM-ARKV---LNSPMYVKPCVVDVAHKLLRPENWVFLDGKEHVEYRKGLNGLFTRTALEGYLPG-QEEVYNEYFEEFLRESTAEGEHKPWVYQ-----------LRELMCAVSCRTFVGHYMSREQVKRIADDYYMITAALELVNFPIILPFTKTWYGKKCADKVLEAFSNCAAKARVRMKHKGAQPECIMDRWIIQMIDSDRYRARL---------AKGENVPAEEKPAMLVRNFTDLEISMTVFTFLFASQDATSSAASWLLQLVADRPEVYRKV-REEGDRLHPNADD----PINL…	K127L	FALSE	127	125
MVPMLWLTAYMAVAVLTAILLNVVYQLFFRLWNRTEPPMVFHWVPFLGSTISYGIDPYKFFFACREKYGDIFTFILLGQKTTVYLGVQGNEFILNGKLKDVNAEEVYSPLTTPVFGSDVVYDCPNSKLMEQKKFIKYGLTQSALESHVPLIEKEVLDYLRDSPNFQGSSGRMDISAAMAEITIFTAARALQGQEVRSKLTAEFADLYHDLDKGFTPINFMLPWAPLPHNKKRDAAHARMRSIYVDIINQRRLDGDKDSQKSDMIWNLMNCTYKNGQQVPDKEIAHMMITLLMAGQHSSSSISAWIMLRLASQPKVLEELYQEQLANLGPAGPDGSLPPLQYKDLDKLPFHQHVIRETLRIHSSIHSIMRKVKSPLPVPGTPYMIPPGRVLLASPGVTAL…	-------------------------------WQLKGPLAGDAWKIPFIGP----------FLDSVNPEFGKYYTKWLSGPLSCVSV---FHKFVVIAATRDM-ARKV---LNSPMYVKPCVVDVAHKLLRPENWVFLDGKEHVEYRKGLNGLFTRTALEGYLPG-QEEVYNEYFEEFLRESTAEGEHKPWVYQ-----------LRELMCAVSCRTFVGHYMSREQVKRIADDYYMITAALELVNFPIILPFTKTWYGKKCADKVLEAFSNCAAKARVRMKHKGAQPECIMDRWIIQMIDSDRYRARL---------AKGENVPAEEKPAMLVRNFTDLEISMTVFTFLFASQDATSSAASWLLQLVADRPEVYRKV-REEGDRLHPNADD----PINL…	C123CRPENWVF	FALSE	123	121
MVPMLWLTAYMAVAVLTAILLNVVYQLFFRLWNRTEPPMVFHWVPFLGSTISYGIDPYKFFFACREKYGDIFTFILLGQKTTVYLGVQGNEFILNGKLKDVNAEEVYSPLTTPVFGSDVVYDCPNSKLMEQKKFIKYGLTQSALESHVPLIEKEVLDYLRDSPNFQGSSGRMDISAAMAEITIFTAARALQGQEVRSKLTAEFADLYHDLDKGFTPINFMLPWAPLPHNKKRDAAHARMRSIYVDIINQRRLDGDKDSQKSDMIWNLMNCTYKNGQQVPDKEIAHMMITLLMAGQHSSSSISAWIMLRLASQPKVLEELYQEQLANLGPAGPDGSLPPLQYKDLDKLPFHQHVIRETLRIHSSIHSIMRKVKSPLPVPGTPYMIPPGRVLLASPGVTAL…	-------------------------------WQLKGPLAGDAWKIPFIGP----------FLDSVNPEFGKYYTKWLSGPLSCVSV---FHKFVVIAATRDM-ARKV---LNSPMYVKPCVVDVAHKLLRPENWVFLDGKEHVEYRKGLNGLFTRTALEGYLPG-QEEVYNEYFEEFLRESTAEGEHKPWVYQ-----------LRELMCAVSCRTFVGHYMSREQVKRIADDYYMITAALELVNFPIILPFTKTWYGKKCADKVLEAFSNCAAKARVRMKHKGAQPECIMDRWIIQMIDSDRYRARL---------AKGENVPAEEKPAMLVRNFTDLEISMTVFTFLFASQDATSSAASWLLQLVADRPEVYRKV-REEGDRLHPNADD----PINL…	M129L	FALSE	129	134
MVPMLWLTAYMAVAVLTAILLNVVYQLFFRLWNRTEPPMVFHWVPFLGSTISYGIDPYKFFFACREKYGDIFTFILLGQKTTVYLGVQGNEFILNGKLKDVNAEEVYSPLTTPVFGSDVVYDCPNSKLMEQKKFIKYGLTQSALESHVPLIEKEVLDYLRDSPNFQGSSGRMDISAAMAEITIFTAARALQGQEVRSKLTAEFADLYHDLDKGFTPINFMLPWAPLPHNKKRDAAHARMRSIYVDIINQRRLDGDKDSQKSDMIWNLMNCTYKNGQQVPDKEIAHMMITLLMAGQHSSSSISAWIMLRLASQPKVLEELYQEQLANLGPAGPDGSLPPLQYKDLDKLPFHQHVIRETLRIHSSIHSIMRKVKSPLPVPGTPYMIPPGRVLLASPGVTAL…	-------------------------------WQLKGPLAGDAWKIPFIGP----------FLDSVNPEFGKYYTKWLSGPLSCVSV---FHKFVVIAATRDM-ARKV---LNSPMYVKPCVVDVAHKLLRPENWVFLDGKEHVEYRKGLNGLFTRTALEGYLPG-QEEVYNEYFEEFLRESTAEGEHKPWVYQ-----------LRELMCAVSCRTFVGHYMSREQVKRIADDYYMITAALELVNFPIILPFTKTWYGKKCADKVLEAFSNCAAKARVRMKHKGAQPECIMDRWIIQMIDSDRYRARL---------AKGENVPAEEKPAMLVRNFTDLEISMTVFTFLFASQDATSSAASWLLQLVADRPEVYRKV-REEGDRLHPNADD----PINL…	E130D	FALSE	130	135
MVPMLWLTAYMAVAVLTAILLNVVYQLFFRLWNRTEPPMVFHWVPFLGSTISYGIDPYKFFFACREKYGDIFTFILLGQKTTVYLGVQGNEFILNGKLKDVNAEEVYSPLTTPVFGSDVVYDCPNSKLMEQKKFIKYGLTQSALESHVPLIEKEVLDYLRDSPNFQGSSGRMDISAAMAEITIFTAARALQGQEVRSKLTAEFADLYHDLDKGFTPINFMLPWAPLPHNKKRDAAHARMRSIYVDIINQRRLDGDKDSQKSDMIWNLMNCTYKNGQQVPDKEIAHMMITLLMAGQHSSSSISAWIMLRLASQPKVLEELYQEQLANLGPAGPDGSLPPLQYKDLDKLPFHQHVIRETLRIHSSIHSIMRKVKSPLPVPGTPYMIPPGRVLLASPGVTAL…	-------------------------------WQLKGPLAGDAWKIPFIGP----------FLDSVNPEFGKYYTKWLSGPLSCVSV---FHKFVVIAATRDM-ARKV---LNSPMYVKPCVVDVAHKLLRPENWVFLDGKEHVEYRKGLNGLFTRTALEGYLPG-QEEVYNEYFEEFLRESTAEGEHKPWVYQ-----------LRELMCAVSCRTFVGHYMSREQVKRIADDYYMITAALELVNFPIILPFTKTWYGKKCADKVLEAFSNCAAKARVRMKHKGAQPECIMDRWIIQMIDSDRYRARL---------AKGENVPAEEKPAMLVRNFTDLEISMTVFTFLFASQDATSSAASWLLQLVADRPEVYRKV-REEGDRLHPNADD----PINL…	Q131G	FALSE	131	136
MVPMLWLTAYMAVAVLTAILLNVVYQLFFRLWNRTEPPMVFHWVPFLGSTISYGIDPYKFFFACREKYGDIFTFILLGQKTTVYLGVQGNEFILNGKLKDVNAEEVYSPLTTPVFGSDVVYDCPNSKLMEQKKFIKYGLTQSALESHVPLIEKEVLDYLRDSPNFQGSSGRMDISAAMAEITIFTAARALQGQEVRSKLTAEFADLYHDLDKGFTPINFMLPWAPLPHNKKRDAAHARMRSIYVDIINQRRLDGDKDSQKSDMIWNLMNCTYKNGQQVPDKEIAHMMITLLMAGQHSSSSISAWIMLRLASQPKVLEELYQEQLANLGPAGPDGSLPPLQYKDLDKLPFHQHVIRETLRIHSSIHSIMRKVKSPLPVPGTPYMIPPGRVLLASPGVTAL…	-------------------------------WQLKGPLAGDAWKIPFIGP----------FLDSVNPEFGKYYTKWLSGPLSCVSV---FHKFVVIAATRDM-ARKV---LNSPMYVKPCVVDVAHKLLRPENWVFLDGKEHVEYRKGLNGLFTRTALEGYLPG-QEEVYNEYFEEFLRESTAEGEHKPWVYQ-----------LRELMCAVSCRTFVGHYMSREQVKRIADDYYMITAALELVNFPIILPFTKTWYGKKCADKVLEAFSNCAAKARVRMKHKGAQPECIMDRWIIQMIDSDRYRARL---------AKGENVPAEEKPAMLVRNFTDLEISMTVFTFLFASQDATSSAASWLLQLVADRPEVYRKV-REEGDRLHPNADD----PINL…	K133E	FALSE	133	138
MVPMLWLTAYMAVAVLTAILLNVVYQLFFRLWNRTEPPMVFHWVPFLGSTISYGIDPYKFFFACREKYGDIFTFILLGQKTTVYLGVQGNEFILNGKLKDVNAEEVYSPLTTPVFGSDVVYDCPNSKLMEQKKFIKYGLTQSALESHVPLIEKEVLDYLRDSPNFQGSSGRMDISAAMAEITIFTAARALQGQEVRSKLTAEFADLYHDLDKGFTPINFMLPWAPLPHNKKRDAAHARMRSIYVDIINQRRLDGDKDSQKSDMIWNLMNCTYKNGQQVPDKEIAHMMITLLMAGQHSSSSISAWIMLRLASQPKVLEELYQEQLANLGPAGPDGSLPPLQYKDLDKLPFHQHVIRETLRIHSSIHSIMRKVKSPLPVPGTPYMIPPGRVLLASPGVTAL…	-------------------------------WQLKGPLAGDAWKIPFIGP----------FLDSVNPEFGKYYTKWLSGPLSCVSV---FHKFVVIAATRDM-ARKV---LNSPMYVKPCVVDVAHKLLRPENWVFLDGKEHVEYRKGLNGLFTRTALEGYLPG-QEEVYNEYFEEFLRESTAEGEHKPWVYQ-----------LRELMCAVSCRTFVGHYMSREQVKRIADDYYMITAALELVNFPIILPFTKTWYGKKCADKVLEAFSNCAAKARVRMKHKGAQPECIMDRWIIQMIDSDRYRARL---------AKGENVPAEEKPAMLVRNFTDLEISMTVFTFLFASQDATSSAASWLLQLVADRPEVYRKV-REEGDRLHPNADD----PINL…	F134H	FALSE	134	139
MVPMLWLTAYMAVAVLTAILLNVVYQLFFRLWNRTEPPMVFHWVPFLGSTISYGIDPYKFFFACREKYGDIFTFILLGQKTTVYLGVQGNEFILNGKLKDVNAEEVYSPLTTPVFGSDVVYDCPNSKLMEQKKFIKYGLTQSALESHVPLIEKEVLDYLRDSPNFQGSSGRMDISAAMAEITIFTAARALQGQEVRSKLTAEFADLYHDLDKGFTPINFMLPWAPLPHNKKRDAAHARMRSIYVDIINQRRLDGDKDSQKSDMIWNLMNCTYKNGQQVPDKEIAHMMITLLMAGQHSSSSISAWIMLRLASQPKVLEELYQEQLANLGPAGPDGSLPPLQYKDLDKLPFHQHVIRETLRIHSSIHSIMRKVKSPLPVPGTPYMIPPGRVLLASPGVTAL…	-------------------------------WQLKGPLAGDAWKIPFIGP----------FLDSVNPEFGKYYTKWLSGPLSCVSV---FHKFVVIAATRDM-ARKV---LNSPMYVKPCVVDVAHKLLRPENWVFLDGKEHVEYRKGLNGLFTRTALEGYLPG-QEEVYNEYFEEFLRESTAEGEHKPWVYQ-----------LRELMCAVSCRTFVGHYMSREQVKRIADDYYMITAALELVNFPIILPFTKTWYGKKCADKVLEAFSNCAAKARVRMKHKGAQPECIMDRWIIQMIDSDRYRARL---------AKGENVPAEEKPAMLVRNFTDLEISMTVFTFLFASQDATSSAASWLLQLVADRPEVYRKV-REEGDRLHPNADD----PINL…	I135V	FALSE	135	140
MVPMLWLTAYMAVAVLTAILLNVVYQLFFRLWNRTEPPMVFHWVPFLGSTISYGIDPYKFFFACREKYGDIFTFILLGQKTTVYLGVQGNEFILNGKLKDVNAEEVYSPLTTPVFGSDVVYDCPNSKLMEQKKFIKYGLTQSALESHVPLIEKEVLDYLRDSPNFQGSSGRMDISAAMAEITIFTAARALQGQEVRSKLTAEFADLYHDLDKGFTPINFMLPWAPLPHNKKRDAAHARMRSIYVDIINQRRLDGDKDSQKSDMIWNLMNCTYKNGQQVPDKEIAHMMITLLMAGQHSSSSISAWIMLRLASQPKVLEELYQEQLANLGPAGPDGSLPPLQYKDLDKLPFHQHVIRETLRIHSSIHSIMRKVKSPLPVPGTPYMIPPGRVLLASPGVTAL…	-------------------------------WQLKGPLAGDAWKIPFIGP----------FLDSVNPEFGKYYTKWLSGPLSCVSV---FHKFVVIAATRDM-ARKV---LNSPMYVKPCVVDVAHKLLRPENWVFLDGKEHVEYRKGLNGLFTRTALEGYLPG-QEEVYNEYFEEFLRESTAEGEHKPWVYQ-----------LRELMCAVSCRTFVGHYMSREQVKRIADDYYMITAALELVNFPIILPFTKTWYGKKCADKVLEAFSNCAAKARVRMKHKGAQPECIMDRWIIQMIDSDRYRARL---------AKGENVPAEEKPAMLVRNFTDLEISMTVFTFLFASQDATSSAASWLLQLVADRPEVYRKV-REEGDRLHPNADD----PINL…	K136E	FALSE	136	141
MVPMLWLTAYMAVAVLTAILLNVVYQLFFRLWNRTEPPMVFHWVPFLGSTISYGIDPYKFFFACREKYGDIFTFILLGQKTTVYLGVQGNEFILNGKLKDVNAEEVYSPLTTPVFGSDVVYDCPNSKLMEQKKFIKYGLTQSALESHVPLIEKEVLDYLRDSPNFQGSSGRMDISAAMAEITIFTAARALQGQEVRSKLTAEFADLYHDLDKGFTPINFMLPWAPLPHNKKRDAAHARMRSIYVDIINQRRLDGDKDSQKSDMIWNLMNCTYKNGQQVPDKEIAHMMITLLMAGQHSSSSISAWIMLRLASQPKVLEELYQEQLANLGPAGPDGSLPPLQYKDLDKLPFHQHVIRETLRIHSSIHSIMRKVKSPLPVPGTPYMIPPGRVLLASPGVTAL…	-------------------------------WQLKGPLAGDAWKIPFIGP----------FLDSVNPEFGKYYTKWLSGPLSCVSV---FHKFVVIAATRDM-ARKV---LNSPMYVKPCVVDVAHKLLRPENWVFLDGKEHVEYRKGLNGLFTRTALEGYLPG-QEEVYNEYFEEFLRESTAEGEHKPWVYQ-----------LRELMCAVSCRTFVGHYMSREQVKRIADDYYMITAALELVNFPIILPFTKTWYGKKCADKVLEAFSNCAAKARVRMKHKGAQPECIMDRWIIQMIDSDRYRARL---------AKGENVPAEEKPAMLVRNFTDLEISMTVFTFLFASQDATSSAASWLLQLVADRPEVYRKV-REEGDRLHPNADD----PINL…	K133KRKGLN	FALSE	133	138
MVPMLWLTAYMAVAVLTAILLNVVYQLFFRLWNRTEPPMVFHWVPFLGSTISYGIDPYKFFFACREKYGDIFTFILLGQKTTVYLGVQGNEFILNGKLKDVNAEEVYSPLTTPVFGSDVVYDCPNSKLMEQKKFIKYGLTQSALESHVPLIEKEVLDYLRDSPNFQGSSGRMDISAAMAEITIFTAARALQGQEVRSKLTAEFADLYHDLDKGFTPINFMLPWAPLPHNKKRDAAHARMRSIYVDIINQRRLDGDKDSQKSDMIWNLMNCTYKNGQQVPDKEIAHMMITLLMAGQHSSSSISAWIMLRLASQPKVLEELYQEQLANLGPAGPDGSLPPLQYKDLDKLPFHQHVIRETLRIHSSIHSIMRKVKSPLPVPGTPYMIPPGRVLLASPGVTAL…	-------------------------------WQLKGPLAGDAWKIPFIGP----------FLDSVNPEFGKYYTKWLSGPLSCVSV---FHKFVVIAATRDM-ARKV---LNSPMYVKPCVVDVAHKLLRPENWVFLDGKEHVEYRKGLNGLFTRTALEGYLPG-QEEVYNEYFEEFLRESTAEGEHKPWVYQ-----------LRELMCAVSCRTFVGHYMSREQVKRIADDYYMITAALELVNFPIILPFTKTWYGKKCADKVLEAFSNCAAKARVRMKHKGAQPECIMDRWIIQMIDSDRYRARL---------AKGENVPAEEKPAMLVRNFTDLEISMTVFTFLFASQDATSSAASWLLQLVADRPEVYRKV-REEGDRLHPNADD----PINL…	L139LF	FALSE	139	149
MVPMLWLTAYMAVAVLTAILLNVVYQLFFRLWNRTEPPMVFHWVPFLGSTISYGIDPYKFFFACREKYGDIFTFILLGQKTTVYLGVQGNEFILNGKLKDVNAEEVYSPLTTPVFGSDVVYDCPNSKLMEQKKFIKYGLTQSALESHVPLIEKEVLDYLRDSPNFQGSSGRMDISAAMAEITIFTAARALQGQEVRSKLTAEFADLYHDLDKGFTPINFMLPWAPLPHNKKRDAAHARMRSIYVDIINQRRLDGDKDSQKSDMIWNLMNCTYKNGQQVPDKEIAHMMITLLMAGQHSSSSISAWIMLRLASQPKVLEELYQEQLANLGPAGPDGSLPPLQYKDLDKLPFHQHVIRETLRIHSSIHSIMRKVKSPLPVPGTPYMIPPGRVLLASPGVTAL…	-------------------------------WQLKGPLAGDAWKIPFIGP----------FLDSVNPEFGKYYTKWLSGPLSCVSV---FHKFVVIAATRDM-ARKV---LNSPMYVKPCVVDVAHKLLRPENWVFLDGKEHVEYRKGLNGLFTRTALEGYLPG-QEEVYNEYFEEFLRESTAEGEHKPWVYQ-----------LRELMCAVSCRTFVGHYMSREQVKRIADDYYMITAALELVNFPIILPFTKTWYGKKCADKVLEAFSNCAAKARVRMKHKGAQPECIMDRWIIQMIDSDRYRARL---------AKGENVPAEEKPAMLVRNFTDLEISMTVFTFLFASQDATSSAASWLLQLVADRPEVYRKV-REEGDRLHPNADD----PINL…	Q141R	FALSE	141	152
MVPMLWLTAYMAVAVLTAILLNVVYQLFFRLWNRTEPPMVFHWVPFLGSTISYGIDPYKFFFACREKYGDIFTFILLGQKTTVYLGVQGNEFILNGKLKDVNAEEVYSPLTTPVFGSDVVYDCPNSKLMEQKKFIKYGLTQSALESHVPLIEKEVLDYLRDSPNFQGSSGRMDISAAMAEITIFTAARALQGQEVRSKLTAEFADLYHDLDKGFTPINFMLPWAPLPHNKKRDAAHARMRSIYVDIINQRRLDGDKDSQKSDMIWNLMNCTYKNGQQVPDKEIAHMMITLLMAGQHSSSSISAWIMLRLASQPKVLEELYQEQLANLGPAGPDGSLPPLQYKDLDKLPFHQHVIRETLRIHSSIHSIMRKVKSPLPVPGTPYMIPPGRVLLASPGVTAL…	-------------------------------WQLKGPLAGDAWKIPFIGP----------FLDSVNPEFGKYYTKWLSGPLSCVSV---FHKFVVIAATRDM-ARKV---LNSPMYVKPCVVDVAHKLLRPENWVFLDGKEHVEYRKGLNGLFTRTALEGYLPG-QEEVYNEYFEEFLRESTAEGEHKPWVYQ-----------LRELMCAVSCRTFVGHYMSREQVKRIADDYYMITAALELVNFPIILPFTKTWYGKKCADKVLEAFSNCAAKARVRMKHKGAQPECIMDRWIIQMIDSDRYRARL---------AKGENVPAEEKPAMLVRNFTDLEISMTVFTFLFASQDATSSAASWLLQLVADRPEVYRKV-REEGDRLHPNADD----PINL…	S142T	FALSE	142	153
MVPMLWLTAYMAVAVLTAILLNVVYQLFFRLWNRTEPPMVFHWVPFLGSTISYGIDPYKFFFACREKYGDIFTFILLGQKTTVYLGVQGNEFILNGKLKDVNAEEVYSPLTTPVFGSDVVYDCPNSKLMEQKKFIKYGLTQSALESHVPLIEKEVLDYLRDSPNFQGSSGRMDISAAMAEITIFTAARALQGQEVRSKLTAEFADLYHDLDKGFTPINFMLPWAPLPHNKKRDAAHARMRSIYVDIINQRRLDGDKDSQKSDMIWNLMNCTYKNGQQVPDKEIAHMMITLLMAGQHSSSSISAWIMLRLASQPKVLEELYQEQLANLGPAGPDGSLPPLQYKDLDKLPFHQHVIRETLRIHSSIHSIMRKVKSPLPVPGTPYMIPPGRVLLASPGVTAL…	-------------------------------WQLKGPLAGDAWKIPFIGP----------FLDSVNPEFGKYYTKWLSGPLSCVSV---FHKFVVIAATRDM-ARKV---LNSPMYVKPCVVDVAHKLLRPENWVFLDGKEHVEYRKGLNGLFTRTALEGYLPG-QEEVYNEYFEEFLRESTAEGEHKPWVYQ-----------LRELMCAVSCRTFVGHYMSREQVKRIADDYYMITAALELVNFPIILPFTKTWYGKKCADKVLEAFSNCAAKARVRMKHKGAQPECIMDRWIIQMIDSDRYRARL---------AKGENVPAEEKPAMLVRNFTDLEISMTVFTFLFASQDATSSAASWLLQLVADRPEVYRKV-REEGDRLHPNADD----PINL…	S146G	FALSE	146	157
MVPMLWLTAYMAVAVLTAILLNVVYQLFFRLWNRTEPPMVFHWVPFLGSTISYGIDPYKFFFACREKYGDIFTFILLGQKTTVYLGVQGNEFILNGKLKDVNAEEVYSPLTTPVFGSDVVYDCPNSKLMEQKKFIKYGLTQSALESHVPLIEKEVLDYLRDSPNFQGSSGRMDISAAMAEITIFTAARALQGQEVRSKLTAEFADLYHDLDKGFTPINFMLPWAPLPHNKKRDAAHARMRSIYVDIINQRRLDGDKDSQKSDMIWNLMNCTYKNGQQVPDKEIAHMMITLLMAGQHSSSSISAWIMLRLASQPKVLEELYQEQLANLGPAGPDGSLPPLQYKDLDKLPFHQHVIRETLRIHSSIHSIMRKVKSPLPVPGTPYMIPPGRVLLASPGVTAL…	-------------------------------WQLKGPLAGDAWKIPFIGP----------FLDSVNPEFGKYYTKWLSGPLSCVSV---FHKFVVIAATRDM-ARKV---LNSPMYVKPCVVDVAHKLLRPENWVFLDGKEHVEYRKGLNGLFTRTALEGYLPG-QEEVYNEYFEEFLRESTAEGEHKPWVYQ-----------LRELMCAVSCRTFVGHYMSREQVKRIADDYYMITAALELVNFPIILPFTKTWYGKKCADKVLEAFSNCAAKARVRMKHKGAQPECIMDRWIIQMIDSDRYRARL---------AKGENVPAEEKPAMLVRNFTDLEISMTVFTFLFASQDATSSAASWLLQLVADRPEVYRKV-REEGDRLHPNADD----PINL…	H147Y	TRUE	147	158	(Howard et al.	2009);(Adnan et al.	2018)	https://www.ncbi.nlm.nih.gov/pmc/articles/pmc2744247/;https://apsjournals.apsnet.org/doi/abs/10.1094/PDIS-10-17-1531-RE
MVPMLWLTAYMAVAVLTAILLNVVYQLFFRLWNRTEPPMVFHWVPFLGSTISYGIDPYKFFFACREKYGDIFTFILLGQKTTVYLGVQGNEFILNGKLKDVNAEEVYSPLTTPVFGSDVVYDCPNSKLMEQKKFIKYGLTQSALESHVPLIEKEVLDYLRDSPNFQGSSGRMDISAAMAEITIFTAARALQGQEVRSKLTAEFADLYHDLDKGFTPINFMLPWAPLPHNKKRDAAHARMRSIYVDIINQRRLDGDKDSQKSDMIWNLMNCTYKNGQQVPDKEIAHMMITLLMAGQHSSSSISAWIMLRLASQPKVLEELYQEQLANLGPAGPDGSLPPLQYKDLDKLPFHQHVIRETLRIHSSIHSIMRKVKSPLPVPGTPYMIPPGRVLLASPGVTAL…	-------------------------------WQLKGPLAGDAWKIPFIGP----------FLDSVNPEFGKYYTKWLSGPLSCVSV---FHKFVVIAATRDM-ARKV---LNSPMYVKPCVVDVAHKLLRPENWVFLDGKEHVEYRKGLNGLFTRTALEGYLPG-QEEVYNEYFEEFLRESTAEGEHKPWVYQ-----------LRELMCAVSCRTFVGHYMSREQVKRIADDYYMITAALELVNFPIILPFTKTWYGKKCADKVLEAFSNCAAKARVRMKHKGAQPECIMDRWIIQMIDSDRYRARL---------AKGENVPAEEKPAMLVRNFTDLEISMTVFTFLFASQDATSSAASWLLQLVADRPEVYRKV-REEGDRLHPNADD----PINL…	V148L	FALSE	148	159
MVPMLWLTAYMAVAVLTAILLNVVYQLFFRLWNRTEPPMVFHWVPFLGSTISYGIDPYKFFFACREKYGDIFTFILLGQKTTVYLGVQGNEFILNGKLKDVNAEEVYSPLTTPVFGSDVVYDCPNSKLMEQKKFIKYGLTQSALESHVPLIEKEVLDYLRDSPNFQGSSGRMDISAAMAEITIFTAARALQGQEVRSKLTAEFADLYHDLDKGFTPINFMLPWAPLPHNKKRDAAHARMRSIYVDIINQRRLDGDKDSQKSDMIWNLMNCTYKNGQQVPDKEIAHMMITLLMAGQHSSSSISAWIMLRLASQPKVLEELYQEQLANLGPAGPDGSLPPLQYKDLDKLPFHQHVIRETLRIHSSIHSIMRKVKSPLPVPGTPYMIPPGRVLLASPGVTAL…	-------------------------------WQLKGPLAGDAWKIPFIGP----------FLDSVNPEFGKYYTKWLSGPLSCVSV---FHKFVVIAATRDM-ARKV---LNSPMYVKPCVVDVAHKLLRPENWVFLDGKEHVEYRKGLNGLFTRTALEGYLPG-QEEVYNEYFEEFLRESTAEGEHKPWVYQ-----------LRELMCAVSCRTFVGHYMSREQVKRIADDYYMITAALELVNFPIILPFTKTWYGKKCADKVLEAFSNCAAKARVRMKHKGAQPECIMDRWIIQMIDSDRYRARL---------AKGENVPAEEKPAMLVRNFTDLEISMTVFTFLFASQDATSSAASWLLQLVADRPEVYRKV-REEGDRLHPNADD----PINL…	L150G	FALSE	150	161
MVPMLWLTAYMAVAVLTAILLNVVYQLFFRLWNRTEPPMVFHWVPFLGSTISYGIDPYKFFFACREKYGDIFTFILLGQKTTVYLGVQGNEFILNGKLKDVNAEEVYSPLTTPVFGSDVVYDCPNSKLMEQKKFIKYGLTQSALESHVPLIEKEVLDYLRDSPNFQGSSGRMDISAAMAEITIFTAARALQGQEVRSKLTAEFADLYHDLDKGFTPINFMLPWAPLPHNKKRDAAHARMRSIYVDIINQRRLDGDKDSQKSDMIWNLMNCTYKNGQQVPDKEIAHMMITLLMAGQHSSSSISAWIMLRLASQPKVLEELYQEQLANLGPAGPDGSLPPLQYKDLDKLPFHQHVIRETLRIHSSIHSIMRKVKSPLPVPGTPYMIPPGRVLLASPGVTAL…	-------------------------------WQLKGPLAGDAWKIPFIGP----------FLDSVNPEFGKYYTKWLSGPLSCVSV---FHKFVVIAATRDM-ARKV---LNSPMYVKPCVVDVAHKLLRPENWVFLDGKEHVEYRKGLNGLFTRTALEGYLPG-QEEVYNEYFEEFLRESTAEGEHKPWVYQ-----------LRELMCAVSCRTFVGHYMSREQVKRIADDYYMITAALELVNFPIILPFTKTWYGKKCADKVLEAFSNCAAKARVRMKHKGAQPECIMDRWIIQMIDSDRYRARL---------AKGENVPAEEKPAMLVRNFTDLEISMTVFTFLFASQDATSSAASWLLQLVADRPEVYRKV-REEGDRLHPNADD----PINL…	E152Q	FALSE	152	163
MVPMLWLTAYMAVAVLTAILLNVVYQLFFRLWNRTEPPMVFHWVPFLGSTISYGIDPYKFFFACREKYGDIFTFILLGQKTTVYLGVQGNEFILNGKLKDVNAEEVYSPLTTPVFGSDVVYDCPNSKLMEQKKFIKYGLTQSALESHVPLIEKEVLDYLRDSPNFQGSSGRMDISAAMAEITIFTAARALQGQEVRSKLTAEFADLYHDLDKGFTPINFMLPWAPLPHNKKRDAAHARMRSIYVDIINQRRLDGDKDSQKSDMIWNLMNCTYKNGQQVPDKEIAHMMITLLMAGQHSSSSISAWIMLRLASQPKVLEELYQEQLANLGPAGPDGSLPPLQYKDLDKLPFHQHVIRETLRIHSSIHSIMRKVKSPLPVPGTPYMIPPGRVLLASPGVTAL…	-------------------------------WQLKGPLAGDAWKIPFIGP----------FLDSVNPEFGKYYTKWLSGPLSCVSV---FHKFVVIAATRDM-ARKV---LNSPMYVKPCVVDVAHKLLRPENWVFLDGKEHVEYRKGLNGLFTRTALEGYLPG-QEEVYNEYFEEFLRESTAEGEHKPWVYQ-----------LRELMCAVSCRTFVGHYMSREQVKRIADDYYMITAALELVNFPIILPFTKTWYGKKCADKVLEAFSNCAAKARVRMKHKGAQPECIMDRWIIQMIDSDRYRARL---------AKGENVPAEEKPAMLVRNFTDLEISMTVFTFLFASQDATSSAASWLLQLVADRPEVYRKV-REEGDRLHPNADD----PINL…	K153E	FALSE	153	164
MVPMLWLTAYMAVAVLTAILLNVVYQLFFRLWNRTEPPMVFHWVPFLGSTISYGIDPYKFFFACREKYGDIFTFILLGQKTTVYLGVQGNEFILNGKLKDVNAEEVYSPLTTPVFGSDVVYDCPNSKLMEQKKFIKYGLTQSALESHVPLIEKEVLDYLRDSPNFQGSSGRMDISAAMAEITIFTAARALQGQEVRSKLTAEFADLYHDLDKGFTPINFMLPWAPLPHNKKRDAAHARMRSIYVDIINQRRLDGDKDSQKSDMIWNLMNCTYKNGQQVPDKEIAHMMITLLMAGQHSSSSISAWIMLRLASQPKVLEELYQEQLANLGPAGPDGSLPPLQYKDLDKLPFHQHVIRETLRIHSSIHSIMRKVKSPLPVPGTPYMIPPGRVLLASPGVTAL…	-------------------------------WQLKGPLAGDAWKIPFIGP----------FLDSVNPEFGKYYTKWLSGPLSCVSV---FHKFVVIAATRDM-ARKV---LNSPMYVKPCVVDVAHKLLRPENWVFLDGKEHVEYRKGLNGLFTRTALEGYLPG-QEEVYNEYFEEFLRESTAEGEHKPWVYQ-----------LRELMCAVSCRTFVGHYMSREQVKRIADDYYMITAALELVNFPIILPFTKTWYGKKCADKVLEAFSNCAAKARVRMKHKGAQPECIMDRWIIQMIDSDRYRARL---------AKGENVPAEEKPAMLVRNFTDLEISMTVFTFLFASQDATSSAASWLLQLVADRPEVYRKV-REEGDRLHPNADD----PINL…	L156LNEYFE	FALSE	156	167
MVPMLWLTAYMAVAVLTAILLNVVYQLFFRLWNRTEPPMVFHWVPFLGSTISYGIDPYKFFFACREKYGDIFTFILLGQKTTVYLGVQGNEFILNGKLKDVNAEEVYSPLTTPVFGSDVVYDCPNSKLMEQKKFIKYGLTQSALESHVPLIEKEVLDYLRDSPNFQGSSGRMDISAAMAEITIFTAARALQGQEVRSKLTAEFADLYHDLDKGFTPINFMLPWAPLPHNKKRDAAHARMRSIYVDIINQRRLDGDKDSQKSDMIWNLMNCTYKNGQQVPDKEIAHMMITLLMAGQHSSSSISAWIMLRLASQPKVLEELYQEQLANLGPAGPDGSLPPLQYKDLDKLPFHQHVIRETLRIHSSIHSIMRKVKSPLPVPGTPYMIPPGRVLLASPGVTAL…	-------------------------------WQLKGPLAGDAWKIPFIGP----------FLDSVNPEFGKYYTKWLSGPLSCVSV---FHKFVVIAATRDM-ARKV---LNSPMYVKPCVVDVAHKLLRPENWVFLDGKEHVEYRKGLNGLFTRTALEGYLPG-QEEVYNEYFEEFLRESTAEGEHKPWVYQ-----------LRELMCAVSCRTFVGHYMSREQVKRIADDYYMITAALELVNFPIILPFTKTWYGKKCADKVLEAFSNCAAKARVRMKHKGAQPECIMDRWIIQMIDSDRYRARL---------AKGENVPAEEKPAMLVRNFTDLEISMTVFTFLFASQDATSSAASWLLQLVADRPEVYRKV-REEGDRLHPNADD----PINL…	D157E	FALSE	157	173
MVPMLWLTAYMAVAVLTAILLNVVYQLFFRLWNRTEPPMVFHWVPFLGSTISYGIDPYKFFFACREKYGDIFTFILLGQKTTVYLGVQGNEFILNGKLKDVNAEEVYSPLTTPVFGSDVVYDCPNSKLMEQKKFIKYGLTQSALESHVPLIEKEVLDYLRDSPNFQGSSGRMDISAAMAEITIFTAARALQGQEVRSKLTAEFADLYHDLDKGFTPINFMLPWAPLPHNKKRDAAHARMRSIYVDIINQRRLDGDKDSQKSDMIWNLMNCTYKNGQQVPDKEIAHMMITLLMAGQHSSSSISAWIMLRLASQPKVLEELYQEQLANLGPAGPDGSLPPLQYKDLDKLPFHQHVIRETLRIHSSIHSIMRKVKSPLPVPGTPYMIPPGRVLLASPGVTAL…	-------------------------------WQLKGPLAGDAWKIPFIGP----------FLDSVNPEFGKYYTKWLSGPLSCVSV---FHKFVVIAATRDM-ARKV---LNSPMYVKPCVVDVAHKLLRPENWVFLDGKEHVEYRKGLNGLFTRTALEGYLPG-QEEVYNEYFEEFLRESTAEGEHKPWVYQ-----------LRELMCAVSCRTFVGHYMSREQVKRIADDYYMITAALELVNFPIILPFTKTWYGKKCADKVLEAFSNCAAKARVRMKHKGAQPECIMDRWIIQMIDSDRYRARL---------AKGENVPAEEKPAMLVRNFTDLEISMTVFTFLFASQDATSSAASWLLQLVADRPEVYRKV-REEGDRLHPNADD----PINL…	Y158F	FALSE	158	174
MVPMLWLTAYMAVAVLTAILLNVVYQLFFRLWNRTEPPMVFHWVPFLGSTISYGIDPYKFFFACREKYGDIFTFILLGQKTTVYLGVQGNEFILNGKLKDVNAEEVYSPLTTPVFGSDVVYDCPNSKLMEQKKFIKYGLTQSALESHVPLIEKEVLDYLRDSPNFQGSSGRMDISAAMAEITIFTAARALQGQEVRSKLTAEFADLYHDLDKGFTPINFMLPWAPLPHNKKRDAAHARMRSIYVDIINQRRLDGDKDSQKSDMIWNLMNCTYKNGQQVPDKEIAHMMITLLMAGQHSSSSISAWIMLRLASQPKVLEELYQEQLANLGPAGPDGSLPPLQYKDLDKLPFHQHVIRETLRIHSSIHSIMRKVKSPLPVPGTPYMIPPGRVLLASPGVTAL…	-------------------------------WQLKGPLAGDAWKIPFIGP----------FLDSVNPEFGKYYTKWLSGPLSCVSV---FHKFVVIAATRDM-ARKV---LNSPMYVKPCVVDVAHKLLRPENWVFLDGKEHVEYRKGLNGLFTRTALEGYLPG-QEEVYNEYFEEFLRESTAEGEHKPWVYQ-----------LRELMCAVSCRTFVGHYMSREQVKRIADDYYMITAALELVNFPIILPFTKTWYGKKCADKVLEAFSNCAAKARVRMKHKGAQPECIMDRWIIQMIDSDRYRARL---------AKGENVPAEEKPAMLVRNFTDLEISMTVFTFLFASQDATSSAASWLLQLVADRPEVYRKV-REEGDRLHPNADD----PINL…	D161E	FALSE	161	177
MVPMLWLTAYMAVAVLTAILLNVVYQLFFRLWNRTEPPMVFHWVPFLGSTISYGIDPYKFFFACREKYGDIFTFILLGQKTTVYLGVQGNEFILNGKLKDVNAEEVYSPLTTPVFGSDVVYDCPNSKLMEQKKFIKYGLTQSALESHVPLIEKEVLDYLRDSPNFQGSSGRMDISAAMAEITIFTAARALQGQEVRSKLTAEFADLYHDLDKGFTPINFMLPWAPLPHNKKRDAAHARMRSIYVDIINQRRLDGDKDSQKSDMIWNLMNCTYKNGQQVPDKEIAHMMITLLMAGQHSSSSISAWIMLRLASQPKVLEELYQEQLANLGPAGPDGSLPPLQYKDLDKLPFHQHVIRETLRIHSSIHSIMRKVKSPLPVPGTPYMIPPGRVLLASPGVTAL…	-------------------------------WQLKGPLAGDAWKIPFIGP----------FLDSVNPEFGKYYTKWLSGPLSCVSV---FHKFVVIAATRDM-ARKV---LNSPMYVKPCVVDVAHKLLRPENWVFLDGKEHVEYRKGLNGLFTRTALEGYLPG-QEEVYNEYFEEFLRESTAEGEHKPWVYQ-----------LRELMCAVSCRTFVGHYMSREQVKRIADDYYMITAALELVNFPIILPFTKTWYGKKCADKVLEAFSNCAAKARVRMKHKGAQPECIMDRWIIQMIDSDRYRARL---------AKGENVPAEEKPAMLVRNFTDLEISMTVFTFLFASQDATSSAASWLLQLVADRPEVYRKV-REEGDRLHPNADD----PINL…	P163T	FALSE	163	179
MVPMLWLTAYMAVAVLTAILLNVVYQLFFRLWNRTEPPMVFHWVPFLGSTISYGIDPYKFFFACREKYGDIFTFILLGQKTTVYLGVQGNEFILNGKLKDVNAEEVYSPLTTPVFGSDVVYDCPNSKLMEQKKFIKYGLTQSALESHVPLIEKEVLDYLRDSPNFQGSSGRMDISAAMAEITIFTAARALQGQEVRSKLTAEFADLYHDLDKGFTPINFMLPWAPLPHNKKRDAAHARMRSIYVDIINQRRLDGDKDSQKSDMIWNLMNCTYKNGQQVPDKEIAHMMITLLMAGQHSSSSISAWIMLRLASQPKVLEELYQEQLANLGPAGPDGSLPPLQYKDLDKLPFHQHVIRETLRIHSSIHSIMRKVKSPLPVPGTPYMIPPGRVLLASPGVTAL…	-------------------------------WQLKGPLAGDAWKIPFIGP----------FLDSVNPEFGKYYTKWLSGPLSCVSV---FHKFVVIAATRDM-ARKV---LNSPMYVKPCVVDVAHKLLRPENWVFLDGKEHVEYRKGLNGLFTRTALEGYLPG-QEEVYNEYFEEFLRESTAEGEHKPWVYQ-----------LRELMCAVSCRTFVGHYMSREQVKRIADDYYMITAALELVNFPIILPFTKTWYGKKCADKVLEAFSNCAAKARVRMKHKGAQPECIMDRWIIQMIDSDRYRARL---------AKGENVPAEEKPAMLVRNFTDLEISMTVFTFLFASQDATSSAASWLLQLVADRPEVYRKV-REEGDRLHPNADD----PINL…	P163PEGEHKPWV	FALSE	163	179
MVPMLWLTAYMAVAVLTAILLNVVYQLFFRLWNRTEPPMVFHWVPFLGSTISYGIDPYKFFFACREKYGDIFTFILLGQKTTVYLGVQGNEFILNGKLKDVNAEEVYSPLTTPVFGSDVVYDCPNSKLMEQKKFIKYGLTQSALESHVPLIEKEVLDYLRDSPNFQGSSGRMDISAAMAEITIFTAARALQGQEVRSKLTAEFADLYHDLDKGFTPINFMLPWAPLPHNKKRDAAHARMRSIYVDIINQRRLDGDKDSQKSDMIWNLMNCTYKNGQQVPDKEIAHMMITLLMAGQHSSSSISAWIMLRLASQPKVLEELYQEQLANLGPAGPDGSLPPLQYKDLDKLPFHQHVIRETLRIHSSIHSIMRKVKSPLPVPGTPYMIPPGRVLLASPGVTAL…	-------------------------------WQLKGPLAGDAWKIPFIGP----------FLDSVNPEFGKYYTKWLSGPLSCVSV---FHKFVVIAATRDM-ARKV---LNSPMYVKPCVVDVAHKLLRPENWVFLDGKEHVEYRKGLNGLFTRTALEGYLPG-QEEVYNEYFEEFLRESTAEGEHKPWVYQ-----------LRELMCAVSCRTFVGHYMSREQVKRIADDYYMITAALELVNFPIILPFTKTWYGKKCADKVLEAFSNCAAKARVRMKHKGAQPECIMDRWIIQMIDSDRYRARL---------AKGENVPAEEKPAMLVRNFTDLEISMTVFTFLFASQDATSSAASWLLQLVADRPEVYRKV-REEGDRLHPNADD----PINL…	F165Y	FALSE	165	189
MVPMLWLTAYMAVAVLTAILLNVVYQLFFRLWNRTEPPMVFHWVPFLGSTISYGIDPYKFFFACREKYGDIFTFILLGQKTTVYLGVQGNEFILNGKLKDVNAEEVYSPLTTPVFGSDVVYDCPNSKLMEQKKFIKYGLTQSALESHVPLIEKEVLDYLRDSPNFQGSSGRMDISAAMAEITIFTAARALQGQEVRSKLTAEFADLYHDLDKGFTPINFMLPWAPLPHNKKRDAAHARMRSIYVDIINQRRLDGDKDSQKSDMIWNLMNCTYKNGQQVPDKEIAHMMITLLMAGQHSSSSISAWIMLRLASQPKVLEELYQEQLANLGPAGPDGSLPPLQYKDLDKLPFHQHVIRETLRIHSSIHSIMRKVKSPLPVPGTPYMIPPGRVLLASPGVTAL…	-------------------------------WQLKGPLAGDAWKIPFIGP----------FLDSVNPEFGKYYTKWLSGPLSCVSV---FHKFVVIAATRDM-ARKV---LNSPMYVKPCVVDVAHKLLRPENWVFLDGKEHVEYRKGLNGLFTRTALEGYLPG-QEEVYNEYFEEFLRESTAEGEHKPWVYQ-----------LRELMCAVSCRTFVGHYMSREQVKRIADDYYMITAALELVNFPIILPFTKTWYGKKCADKVLEAFSNCAAKARVRMKHKGAQPECIMDRWIIQMIDSDRYRARL---------AKGENVPAEEKPAMLVRNFTDLEISMTVFTFLFASQDATSSAASWLLQLVADRPEVYRKV-REEGDRLHPNADD----PINL…	G167-----------	FALSE	167	191
MVPMLWLTAYMAVAVLTAILLNVVYQLFFRLWNRTEPPMVFHWVPFLGSTISYGIDPYKFFFACREKYGDIFTFILLGQKTTVYLGVQGNEFILNGKLKDVNAEEVYSPLTTPVFGSDVVYDCPNSKLMEQKKFIKYGLTQSALESHVPLIEKEVLDYLRDSPNFQGSSGRMDISAAMAEITIFTAARALQGQEVRSKLTAEFADLYHDLDKGFTPINFMLPWAPLPHNKKRDAAHARMRSIYVDIINQRRLDGDKDSQKSDMIWNLMNCTYKNGQQVPDKEIAHMMITLLMAGQHSSSSISAWIMLRLASQPKVLEELYQEQLANLGPAGPDGSLPPLQYKDLDKLPFHQHVIRETLRIHSSIHSIMRKVKSPLPVPGTPYMIPPGRVLLASPGVTAL…	-------------------------------WQLKGPLAGDAWKIPFIGP----------FLDSVNPEFGKYYTKWLSGPLSCVSV---FHKFVVIAATRDM-ARKV---LNSPMYVKPCVVDVAHKLLRPENWVFLDGKEHVEYRKGLNGLFTRTALEGYLPG-QEEVYNEYFEEFLRESTAEGEHKPWVYQ-----------LRELMCAVSCRTFVGHYMSREQVKRIADDYYMITAALELVNFPIILPFTKTWYGKKCADKVLEAFSNCAAKARVRMKHKGAQPECIMDRWIIQMIDSDRYRARL---------AKGENVPAEEKPAMLVRNFTDLEISMTVFTFLFASQDATSSAASWLLQLVADRPEVYRKV-REEGDRLHPNADD----PINL…	M178L	FALSE	178	191
MVPMLWLTAYMAVAVLTAILLNVVYQLFFRLWNRTEPPMVFHWVPFLGSTISYGIDPYKFFFACREKYGDIFTFILLGQKTTVYLGVQGNEFILNGKLKDVNAEEVYSPLTTPVFGSDVVYDCPNSKLMEQKKFIKYGLTQSALESHVPLIEKEVLDYLRDSPNFQGSSGRMDISAAMAEITIFTAARALQGQEVRSKLTAEFADLYHDLDKGFTPINFMLPWAPLPHNKKRDAAHARMRSIYVDIINQRRLDGDKDSQKSDMIWNLMNCTYKNGQQVPDKEIAHMMITLLMAGQHSSSSISAWIMLRLASQPKVLEELYQEQLANLGPAGPDGSLPPLQYKDLDKLPFHQHVIRETLRIHSSIHSIMRKVKSPLPVPGTPYMIPPGRVLLASPGVTAL…	-------------------------------WQLKGPLAGDAWKIPFIGP----------FLDSVNPEFGKYYTKWLSGPLSCVSV---FHKFVVIAATRDM-ARKV---LNSPMYVKPCVVDVAHKLLRPENWVFLDGKEHVEYRKGLNGLFTRTALEGYLPG-QEEVYNEYFEEFLRESTAEGEHKPWVYQ-----------LRELMCAVSCRTFVGHYMSREQVKRIADDYYMITAALELVNFPIILPFTKTWYGKKCADKVLEAFSNCAAKARVRMKHKGAQPECIMDRWIIQMIDSDRYRARL---------AKGENVPAEEKPAMLVRNFTDLEISMTVFTFLFASQDATSSAASWLLQLVADRPEVYRKV-REEGDRLHPNADD----PINL…	A179R	FALSE	179	192
MVPMLWLTAYMAVAVLTAILLNVVYQLFFRLWNRTEPPMVFHWVPFLGSTISYGIDPYKFFFACREKYGDIFTFILLGQKTTVYLGVQGNEFILNGKLKDVNAEEVYSPLTTPVFGSDVVYDCPNSKLMEQKKFIKYGLTQSALESHVPLIEKEVLDYLRDSPNFQGSSGRMDISAAMAEITIFTAARALQGQEVRSKLTAEFADLYHDLDKGFTPINFMLPWAPLPHNKKRDAAHARMRSIYVDIINQRRLDGDKDSQKSDMIWNLMNCTYKNGQQVPDKEIAHMMITLLMAGQHSSSSISAWIMLRLASQPKVLEELYQEQLANLGPAGPDGSLPPLQYKDLDKLPFHQHVIRETLRIHSSIHSIMRKVKSPLPVPGTPYMIPPGRVLLASPGVTAL…	-------------------------------WQLKGPLAGDAWKIPFIGP----------FLDSVNPEFGKYYTKWLSGPLSCVSV---FHKFVVIAATRDM-ARKV---LNSPMYVKPCVVDVAHKLLRPENWVFLDGKEHVEYRKGLNGLFTRTALEGYLPG-QEEVYNEYFEEFLRESTAEGEHKPWVYQ-----------LRELMCAVSCRTFVGHYMSREQVKRIADDYYMITAALELVNFPIILPFTKTWYGKKCADKVLEAFSNCAAKARVRMKHKGAQPECIMDRWIIQMIDSDRYRARL---------AKGENVPAEEKPAMLVRNFTDLEISMTVFTFLFASQDATSSAASWLLQLVADRPEVYRKV-REEGDRLHPNADD----PINL…	I181L	FALSE	181	194
MVPMLWLTAYMAVAVLTAILLNVVYQLFFRLWNRTEPPMVFHWVPFLGSTISYGIDPYKFFFACREKYGDIFTFILLGQKTTVYLGVQGNEFILNGKLKDVNAEEVYSPLTTPVFGSDVVYDCPNSKLMEQKKFIKYGLTQSALESHVPLIEKEVLDYLRDSPNFQGSSGRMDISAAMAEITIFTAARALQGQEVRSKLTAEFADLYHDLDKGFTPINFMLPWAPLPHNKKRDAAHARMRSIYVDIINQRRLDGDKDSQKSDMIWNLMNCTYKNGQQVPDKEIAHMMITLLMAGQHSSSSISAWIMLRLASQPKVLEELYQEQLANLGPAGPDGSLPPLQYKDLDKLPFHQHVIRETLRIHSSIHSIMRKVKSPLPVPGTPYMIPPGRVLLASPGVTAL…	-------------------------------WQLKGPLAGDAWKIPFIGP----------FLDSVNPEFGKYYTKWLSGPLSCVSV---FHKFVVIAATRDM-ARKV---LNSPMYVKPCVVDVAHKLLRPENWVFLDGKEHVEYRKGLNGLFTRTALEGYLPG-QEEVYNEYFEEFLRESTAEGEHKPWVYQ-----------LRELMCAVSCRTFVGHYMSREQVKRIADDYYMITAALELVNFPIILPFTKTWYGKKCADKVLEAFSNCAAKARVRMKHKGAQPECIMDRWIIQMIDSDRYRARL---------AKGENVPAEEKPAMLVRNFTDLEISMTVFTFLFASQDATSSAASWLLQLVADRPEVYRKV-REEGDRLHPNADD----PINL…	T182M	FALSE	182	195
MVPMLWLTAYMAVAVLTAILLNVVYQLFFRLWNRTEPPMVFHWVPFLGSTISYGIDPYKFFFACREKYGDIFTFILLGQKTTVYLGVQGNEFILNGKLKDVNAEEVYSPLTTPVFGSDVVYDCPNSKLMEQKKFIKYGLTQSALESHVPLIEKEVLDYLRDSPNFQGSSGRMDISAAMAEITIFTAARALQGQEVRSKLTAEFADLYHDLDKGFTPINFMLPWAPLPHNKKRDAAHARMRSIYVDIINQRRLDGDKDSQKSDMIWNLMNCTYKNGQQVPDKEIAHMMITLLMAGQHSSSSISAWIMLRLASQPKVLEELYQEQLANLGPAGPDGSLPPLQYKDLDKLPFHQHVIRETLRIHSSIHSIMRKVKSPLPVPGTPYMIPPGRVLLASPGVTAL…	-------------------------------WQLKGPLAGDAWKIPFIGP----------FLDSVNPEFGKYYTKWLSGPLSCVSV---FHKFVVIAATRDM-ARKV---LNSPMYVKPCVVDVAHKLLRPENWVFLDGKEHVEYRKGLNGLFTRTALEGYLPG-QEEVYNEYFEEFLRESTAEGEHKPWVYQ-----------LRELMCAVSCRTFVGHYMSREQVKRIADDYYMITAALELVNFPIILPFTKTWYGKKCADKVLEAFSNCAAKARVRMKHKGAQPECIMDRWIIQMIDSDRYRARL---------AKGENVPAEEKPAMLVRNFTDLEISMTVFTFLFASQDATSSAASWLLQLVADRPEVYRKV-REEGDRLHPNADD----PINL…	I183C	FALSE	183	196
MVPMLWLTAYMAVAVLTAILLNVVYQLFFRLWNRTEPPMVFHWVPFLGSTISYGIDPYKFFFACREKYGDIFTFILLGQKTTVYLGVQGNEFILNGKLKDVNAEEVYSPLTTPVFGSDVVYDCPNSKLMEQKKFIKYGLTQSALESHVPLIEKEVLDYLRDSPNFQGSSGRMDISAAMAEITIFTAARALQGQEVRSKLTAEFADLYHDLDKGFTPINFMLPWAPLPHNKKRDAAHARMRSIYVDIINQRRLDGDKDSQKSDMIWNLMNCTYKNGQQVPDKEIAHMMITLLMAGQHSSSSISAWIMLRLASQPKVLEELYQEQLANLGPAGPDGSLPPLQYKDLDKLPFHQHVIRETLRIHSSIHSIMRKVKSPLPVPGTPYMIPPGRVLLASPGVTAL…	-------------------------------WQLKGPLAGDAWKIPFIGP----------FLDSVNPEFGKYYTKWLSGPLSCVSV---FHKFVVIAATRDM-ARKV---LNSPMYVKPCVVDVAHKLLRPENWVFLDGKEHVEYRKGLNGLFTRTALEGYLPG-QEEVYNEYFEEFLRESTAEGEHKPWVYQ-----------LRELMCAVSCRTFVGHYMSREQVKRIADDYYMITAALELVNFPIILPFTKTWYGKKCADKVLEAFSNCAAKARVRMKHKGAQPECIMDRWIIQMIDSDRYRARL---------AKGENVPAEEKPAMLVRNFTDLEISMTVFTFLFASQDATSSAASWLLQLVADRPEVYRKV-REEGDRLHPNADD----PINL…	F184A	FALSE	184	197
MVPMLWLTAYMAVAVLTAILLNVVYQLFFRLWNRTEPPMVFHWVPFLGSTISYGIDPYKFFFACREKYGDIFTFILLGQKTTVYLGVQGNEFILNGKLKDVNAEEVYSPLTTPVFGSDVVYDCPNSKLMEQKKFIKYGLTQSALESHVPLIEKEVLDYLRDSPNFQGSSGRMDISAAMAEITIFTAARALQGQEVRSKLTAEFADLYHDLDKGFTPINFMLPWAPLPHNKKRDAAHARMRSIYVDIINQRRLDGDKDSQKSDMIWNLMNCTYKNGQQVPDKEIAHMMITLLMAGQHSSSSISAWIMLRLASQPKVLEELYQEQLANLGPAGPDGSLPPLQYKDLDKLPFHQHVIRETLRIHSSIHSIMRKVKSPLPVPGTPYMIPPGRVLLASPGVTAL…	-------------------------------WQLKGPLAGDAWKIPFIGP----------FLDSVNPEFGKYYTKWLSGPLSCVSV---FHKFVVIAATRDM-ARKV---LNSPMYVKPCVVDVAHKLLRPENWVFLDGKEHVEYRKGLNGLFTRTALEGYLPG-QEEVYNEYFEEFLRESTAEGEHKPWVYQ-----------LRELMCAVSCRTFVGHYMSREQVKRIADDYYMITAALELVNFPIILPFTKTWYGKKCADKVLEAFSNCAAKARVRMKHKGAQPECIMDRWIIQMIDSDRYRARL---------AKGENVPAEEKPAMLVRNFTDLEISMTVFTFLFASQDATSSAASWLLQLVADRPEVYRKV-REEGDRLHPNADD----PINL…	T185V	FALSE	185	198
MVPMLWLTAYMAVAVLTAILLNVVYQLFFRLWNRTEPPMVFHWVPFLGSTISYGIDPYKFFFACREKYGDIFTFILLGQKTTVYLGVQGNEFILNGKLKDVNAEEVYSPLTTPVFGSDVVYDCPNSKLMEQKKFIKYGLTQSALESHVPLIEKEVLDYLRDSPNFQGSSGRMDISAAMAEITIFTAARALQGQEVRSKLTAEFADLYHDLDKGFTPINFMLPWAPLPHNKKRDAAHARMRSIYVDIINQRRLDGDKDSQKSDMIWNLMNCTYKNGQQVPDKEIAHMMITLLMAGQHSSSSISAWIMLRLASQPKVLEELYQEQLANLGPAGPDGSLPPLQYKDLDKLPFHQHVIRETLRIHSSIHSIMRKVKSPLPVPGTPYMIPPGRVLLASPGVTAL…	-------------------------------WQLKGPLAGDAWKIPFIGP----------FLDSVNPEFGKYYTKWLSGPLSCVSV---FHKFVVIAATRDM-ARKV---LNSPMYVKPCVVDVAHKLLRPENWVFLDGKEHVEYRKGLNGLFTRTALEGYLPG-QEEVYNEYFEEFLRESTAEGEHKPWVYQ-----------LRELMCAVSCRTFVGHYMSREQVKRIADDYYMITAALELVNFPIILPFTKTWYGKKCADKVLEAFSNCAAKARVRMKHKGAQPECIMDRWIIQMIDSDRYRARL---------AKGENVPAEEKPAMLVRNFTDLEISMTVFTFLFASQDATSSAASWLLQLVADRPEVYRKV-REEGDRLHPNADD----PINL…	A186S	FALSE	186	199
MVPMLWLTAYMAVAVLTAILLNVVYQLFFRLWNRTEPPMVFHWVPFLGSTISYGIDPYKFFFACREKYGDIFTFILLGQKTTVYLGVQGNEFILNGKLKDVNAEEVYSPLTTPVFGSDVVYDCPNSKLMEQKKFIKYGLTQSALESHVPLIEKEVLDYLRDSPNFQGSSGRMDISAAMAEITIFTAARALQGQEVRSKLTAEFADLYHDLDKGFTPINFMLPWAPLPHNKKRDAAHARMRSIYVDIINQRRLDGDKDSQKSDMIWNLMNCTYKNGQQVPDKEIAHMMITLLMAGQHSSSSISAWIMLRLASQPKVLEELYQEQLANLGPAGPDGSLPPLQYKDLDKLPFHQHVIRETLRIHSSIHSIMRKVKSPLPVPGTPYMIPPGRVLLASPGVTAL…	-------------------------------WQLKGPLAGDAWKIPFIGP----------FLDSVNPEFGKYYTKWLSGPLSCVSV---FHKFVVIAATRDM-ARKV---LNSPMYVKPCVVDVAHKLLRPENWVFLDGKEHVEYRKGLNGLFTRTALEGYLPG-QEEVYNEYFEEFLRESTAEGEHKPWVYQ-----------LRELMCAVSCRTFVGHYMSREQVKRIADDYYMITAALELVNFPIILPFTKTWYGKKCADKVLEAFSNCAAKARVRMKHKGAQPECIMDRWIIQMIDSDRYRARL---------AKGENVPAEEKPAMLVRNFTDLEISMTVFTFLFASQDATSSAASWLLQLVADRPEVYRKV-REEGDRLHPNADD----PINL…	A187C	FALSE	187	200
MVPMLWLTAYMAVAVLTAILLNVVYQLFFRLWNRTEPPMVFHWVPFLGSTISYGIDPYKFFFACREKYGDIFTFILLGQKTTVYLGVQGNEFILNGKLKDVNAEEVYSPLTTPVFGSDVVYDCPNSKLMEQKKFIKYGLTQSALESHVPLIEKEVLDYLRDSPNFQGSSGRMDISAAMAEITIFTAARALQGQEVRSKLTAEFADLYHDLDKGFTPINFMLPWAPLPHNKKRDAAHARMRSIYVDIINQRRLDGDKDSQKSDMIWNLMNCTYKNGQQVPDKEIAHMMITLLMAGQHSSSSISAWIMLRLASQPKVLEELYQEQLANLGPAGPDGSLPPLQYKDLDKLPFHQHVIRETLRIHSSIHSIMRKVKSPLPVPGTPYMIPPGRVLLASPGVTAL…	-------------------------------WQLKGPLAGDAWKIPFIGP----------FLDSVNPEFGKYYTKWLSGPLSCVSV---FHKFVVIAATRDM-ARKV---LNSPMYVKPCVVDVAHKLLRPENWVFLDGKEHVEYRKGLNGLFTRTALEGYLPG-QEEVYNEYFEEFLRESTAEGEHKPWVYQ-----------LRELMCAVSCRTFVGHYMSREQVKRIADDYYMITAALELVNFPIILPFTKTWYGKKCADKVLEAFSNCAAKARVRMKHKGAQPECIMDRWIIQMIDSDRYRARL---------AKGENVPAEEKPAMLVRNFTDLEISMTVFTFLFASQDATSSAASWLLQLVADRPEVYRKV-REEGDRLHPNADD----PINL…	A189T	FALSE	189	202
MVPMLWLTAYMAVAVLTAILLNVVYQLFFRLWNRTEPPMVFHWVPFLGSTISYGIDPYKFFFACREKYGDIFTFILLGQKTTVYLGVQGNEFILNGKLKDVNAEEVYSPLTTPVFGSDVVYDCPNSKLMEQKKFIKYGLTQSALESHVPLIEKEVLDYLRDSPNFQGSSGRMDISAAMAEITIFTAARALQGQEVRSKLTAEFADLYHDLDKGFTPINFMLPWAPLPHNKKRDAAHARMRSIYVDIINQRRLDGDKDSQKSDMIWNLMNCTYKNGQQVPDKEIAHMMITLLMAGQHSSSSISAWIMLRLASQPKVLEELYQEQLANLGPAGPDGSLPPLQYKDLDKLPFHQHVIRETLRIHSSIHSIMRKVKSPLPVPGTPYMIPPGRVLLASPGVTAL…	-------------------------------WQLKGPLAGDAWKIPFIGP----------FLDSVNPEFGKYYTKWLSGPLSCVSV---FHKFVVIAATRDM-ARKV---LNSPMYVKPCVVDVAHKLLRPENWVFLDGKEHVEYRKGLNGLFTRTALEGYLPG-QEEVYNEYFEEFLRESTAEGEHKPWVYQ-----------LRELMCAVSCRTFVGHYMSREQVKRIADDYYMITAALELVNFPIILPFTKTWYGKKCADKVLEAFSNCAAKARVRMKHKGAQPECIMDRWIIQMIDSDRYRARL---------AKGENVPAEEKPAMLVRNFTDLEISMTVFTFLFASQDATSSAASWLLQLVADRPEVYRKV-REEGDRLHPNADD----PINL…	L190F	FALSE	190	203
MVPMLWLTAYMAVAVLTAILLNVVYQLFFRLWNRTEPPMVFHWVPFLGSTISYGIDPYKFFFACREKYGDIFTFILLGQKTTVYLGVQGNEFILNGKLKDVNAEEVYSPLTTPVFGSDVVYDCPNSKLMEQKKFIKYGLTQSALESHVPLIEKEVLDYLRDSPNFQGSSGRMDISAAMAEITIFTAARALQGQEVRSKLTAEFADLYHDLDKGFTPINFMLPWAPLPHNKKRDAAHARMRSIYVDIINQRRLDGDKDSQKSDMIWNLMNCTYKNGQQVPDKEIAHMMITLLMAGQHSSSSISAWIMLRLASQPKVLEELYQEQLANLGPAGPDGSLPPLQYKDLDKLPFHQHVIRETLRIHSSIHSIMRKVKSPLPVPGTPYMIPPGRVLLASPGVTAL…	-------------------------------WQLKGPLAGDAWKIPFIGP----------FLDSVNPEFGKYYTKWLSGPLSCVSV---FHKFVVIAATRDM-ARKV---LNSPMYVKPCVVDVAHKLLRPENWVFLDGKEHVEYRKGLNGLFTRTALEGYLPG-QEEVYNEYFEEFLRESTAEGEHKPWVYQ-----------LRELMCAVSCRTFVGHYMSREQVKRIADDYYMITAALELVNFPIILPFTKTWYGKKCADKVLEAFSNCAAKARVRMKHKGAQPECIMDRWIIQMIDSDRYRARL---------AKGENVPAEEKPAMLVRNFTDLEISMTVFTFLFASQDATSSAASWLLQLVADRPEVYRKV-REEGDRLHPNADD----PINL…	Q191V	FALSE	191	204
MVPMLWLTAYMAVAVLTAILLNVVYQLFFRLWNRTEPPMVFHWVPFLGSTISYGIDPYKFFFACREKYGDIFTFILLGQKTTVYLGVQGNEFILNGKLKDVNAEEVYSPLTTPVFGSDVVYDCPNSKLMEQKKFIKYGLTQSALESHVPLIEKEVLDYLRDSPNFQGSSGRMDISAAMAEITIFTAARALQGQEVRSKLTAEFADLYHDLDKGFTPINFMLPWAPLPHNKKRDAAHARMRSIYVDIINQRRLDGDKDSQKSDMIWNLMNCTYKNGQQVPDKEIAHMMITLLMAGQHSSSSISAWIMLRLASQPKVLEELYQEQLANLGPAGPDGSLPPLQYKDLDKLPFHQHVIRETLRIHSSIHSIMRKVKSPLPVPGTPYMIPPGRVLLASPGVTAL…	-------------------------------WQLKGPLAGDAWKIPFIGP----------FLDSVNPEFGKYYTKWLSGPLSCVSV---FHKFVVIAATRDM-ARKV---LNSPMYVKPCVVDVAHKLLRPENWVFLDGKEHVEYRKGLNGLFTRTALEGYLPG-QEEVYNEYFEEFLRESTAEGEHKPWVYQ-----------LRELMCAVSCRTFVGHYMSREQVKRIADDYYMITAALELVNFPIILPFTKTWYGKKCADKVLEAFSNCAAKARVRMKHKGAQPECIMDRWIIQMIDSDRYRARL---------AKGENVPAEEKPAMLVRNFTDLEISMTVFTFLFASQDATSSAASWLLQLVADRPEVYRKV-REEGDRLHPNADD----PINL…	Q193H	FALSE	193	206
MVPMLWLTAYMAVAVLTAILLNVVYQLFFRLWNRTEPPMVFHWVPFLGSTISYGIDPYKFFFACREKYGDIFTFILLGQKTTVYLGVQGNEFILNGKLKDVNAEEVYSPLTTPVFGSDVVYDCPNSKLMEQKKFIKYGLTQSALESHVPLIEKEVLDYLRDSPNFQGSSGRMDISAAMAEITIFTAARALQGQEVRSKLTAEFADLYHDLDKGFTPINFMLPWAPLPHNKKRDAAHARMRSIYVDIINQRRLDGDKDSQKSDMIWNLMNCTYKNGQQVPDKEIAHMMITLLMAGQHSSSSISAWIMLRLASQPKVLEELYQEQLANLGPAGPDGSLPPLQYKDLDKLPFHQHVIRETLRIHSSIHSIMRKVKSPLPVPGTPYMIPPGRVLLASPGVTAL…	-------------------------------WQLKGPLAGDAWKIPFIGP----------FLDSVNPEFGKYYTKWLSGPLSCVSV---FHKFVVIAATRDM-ARKV---LNSPMYVKPCVVDVAHKLLRPENWVFLDGKEHVEYRKGLNGLFTRTALEGYLPG-QEEVYNEYFEEFLRESTAEGEHKPWVYQ-----------LRELMCAVSCRTFVGHYMSREQVKRIADDYYMITAALELVNFPIILPFTKTWYGKKCADKVLEAFSNCAAKARVRMKHKGAQPECIMDRWIIQMIDSDRYRARL---------AKGENVPAEEKPAMLVRNFTDLEISMTVFTFLFASQDATSSAASWLLQLVADRPEVYRKV-REEGDRLHPNADD----PINL…	E194Y	FALSE	194	207
MVPMLWLTAYMAVAVLTAILLNVVYQLFFRLWNRTEPPMVFHWVPFLGSTISYGIDPYKFFFACREKYGDIFTFILLGQKTTVYLGVQGNEFILNGKLKDVNAEEVYSPLTTPVFGSDVVYDCPNSKLMEQKKFIKYGLTQSALESHVPLIEKEVLDYLRDSPNFQGSSGRMDISAAMAEITIFTAARALQGQEVRSKLTAEFADLYHDLDKGFTPINFMLPWAPLPHNKKRDAAHARMRSIYVDIINQRRLDGDKDSQKSDMIWNLMNCTYKNGQQVPDKEIAHMMITLLMAGQHSSSSISAWIMLRLASQPKVLEELYQEQLANLGPAGPDGSLPPLQYKDLDKLPFHQHVIRETLRIHSSIHSIMRKVKSPLPVPGTPYMIPPGRVLLASPGVTAL…	-------------------------------WQLKGPLAGDAWKIPFIGP----------FLDSVNPEFGKYYTKWLSGPLSCVSV---FHKFVVIAATRDM-ARKV---LNSPMYVKPCVVDVAHKLLRPENWVFLDGKEHVEYRKGLNGLFTRTALEGYLPG-QEEVYNEYFEEFLRESTAEGEHKPWVYQ-----------LRELMCAVSCRTFVGHYMSREQVKRIADDYYMITAALELVNFPIILPFTKTWYGKKCADKVLEAFSNCAAKARVRMKHKGAQPECIMDRWIIQMIDSDRYRARL---------AKGENVPAEEKPAMLVRNFTDLEISMTVFTFLFASQDATSSAASWLLQLVADRPEVYRKV-REEGDRLHPNADD----PINL…	V195M	FALSE	195	208
MVPMLWLTAYMAVAVLTAILLNVVYQLFFRLWNRTEPPMVFHWVPFLGSTISYGIDPYKFFFACREKYGDIFTFILLGQKTTVYLGVQGNEFILNGKLKDVNAEEVYSPLTTPVFGSDVVYDCPNSKLMEQKKFIKYGLTQSALESHVPLIEKEVLDYLRDSPNFQGSSGRMDISAAMAEITIFTAARALQGQEVRSKLTAEFADLYHDLDKGFTPINFMLPWAPLPHNKKRDAAHARMRSIYVDIINQRRLDGDKDSQKSDMIWNLMNCTYKNGQQVPDKEIAHMMITLLMAGQHSSSSISAWIMLRLASQPKVLEELYQEQLANLGPAGPDGSLPPLQYKDLDKLPFHQHVIRETLRIHSSIHSIMRKVKSPLPVPGTPYMIPPGRVLLASPGVTAL…	-------------------------------WQLKGPLAGDAWKIPFIGP----------FLDSVNPEFGKYYTKWLSGPLSCVSV---FHKFVVIAATRDM-ARKV---LNSPMYVKPCVVDVAHKLLRPENWVFLDGKEHVEYRKGLNGLFTRTALEGYLPG-QEEVYNEYFEEFLRESTAEGEHKPWVYQ-----------LRELMCAVSCRTFVGHYMSREQVKRIADDYYMITAALELVNFPIILPFTKTWYGKKCADKVLEAFSNCAAKARVRMKHKGAQPECIMDRWIIQMIDSDRYRARL---------AKGENVPAEEKPAMLVRNFTDLEISMTVFTFLFASQDATSSAASWLLQLVADRPEVYRKV-REEGDRLHPNADD----PINL…	R196S	FALSE	196	209
MVPMLWLTAYMAVAVLTAILLNVVYQLFFRLWNRTEPPMVFHWVPFLGSTISYGIDPYKFFFACREKYGDIFTFILLGQKTTVYLGVQGNEFILNGKLKDVNAEEVYSPLTTPVFGSDVVYDCPNSKLMEQKKFIKYGLTQSALESHVPLIEKEVLDYLRDSPNFQGSSGRMDISAAMAEITIFTAARALQGQEVRSKLTAEFADLYHDLDKGFTPINFMLPWAPLPHNKKRDAAHARMRSIYVDIINQRRLDGDKDSQKSDMIWNLMNCTYKNGQQVPDKEIAHMMITLLMAGQHSSSSISAWIMLRLASQPKVLEELYQEQLANLGPAGPDGSLPPLQYKDLDKLPFHQHVIRETLRIHSSIHSIMRKVKSPLPVPGTPYMIPPGRVLLASPGVTAL…	-------------------------------WQLKGPLAGDAWKIPFIGP----------FLDSVNPEFGKYYTKWLSGPLSCVSV---FHKFVVIAATRDM-ARKV---LNSPMYVKPCVVDVAHKLLRPENWVFLDGKEHVEYRKGLNGLFTRTALEGYLPG-QEEVYNEYFEEFLRESTAEGEHKPWVYQ-----------LRELMCAVSCRTFVGHYMSREQVKRIADDYYMITAALELVNFPIILPFTKTWYGKKCADKVLEAFSNCAAKARVRMKHKGAQPECIMDRWIIQMIDSDRYRARL---------AKGENVPAEEKPAMLVRNFTDLEISMTVFTFLFASQDATSSAASWLLQLVADRPEVYRKV-REEGDRLHPNADD----PINL…	S197R	FALSE	197	210
MVPMLWLTAYMAVAVLTAILLNVVYQLFFRLWNRTEPPMVFHWVPFLGSTISYGIDPYKFFFACREKYGDIFTFILLGQKTTVYLGVQGNEFILNGKLKDVNAEEVYSPLTTPVFGSDVVYDCPNSKLMEQKKFIKYGLTQSALESHVPLIEKEVLDYLRDSPNFQGSSGRMDISAAMAEITIFTAARALQGQEVRSKLTAEFADLYHDLDKGFTPINFMLPWAPLPHNKKRDAAHARMRSIYVDIINQRRLDGDKDSQKSDMIWNLMNCTYKNGQQVPDKEIAHMMITLLMAGQHSSSSISAWIMLRLASQPKVLEELYQEQLANLGPAGPDGSLPPLQYKDLDKLPFHQHVIRETLRIHSSIHSIMRKVKSPLPVPGTPYMIPPGRVLLASPGVTAL…	-------------------------------WQLKGPLAGDAWKIPFIGP----------FLDSVNPEFGKYYTKWLSGPLSCVSV---FHKFVVIAATRDM-ARKV---LNSPMYVKPCVVDVAHKLLRPENWVFLDGKEHVEYRKGLNGLFTRTALEGYLPG-QEEVYNEYFEEFLRESTAEGEHKPWVYQ-----------LRELMCAVSCRTFVGHYMSREQVKRIADDYYMITAALELVNFPIILPFTKTWYGKKCADKVLEAFSNCAAKARVRMKHKGAQPECIMDRWIIQMIDSDRYRARL---------AKGENVPAEEKPAMLVRNFTDLEISMTVFTFLFASQDATSSAASWLLQLVADRPEVYRKV-REEGDRLHPNADD----PINL…	K198E	FALSE	198	211
MVPMLWLTAYMAVAVLTAILLNVVYQLFFRLWNRTEPPMVFHWVPFLGSTISYGIDPYKFFFACREKYGDIFTFILLGQKTTVYLGVQGNEFILNGKLKDVNAEEVYSPLTTPVFGSDVVYDCPNSKLMEQKKFIKYGLTQSALESHVPLIEKEVLDYLRDSPNFQGSSGRMDISAAMAEITIFTAARALQGQEVRSKLTAEFADLYHDLDKGFTPINFMLPWAPLPHNKKRDAAHARMRSIYVDIINQRRLDGDKDSQKSDMIWNLMNCTYKNGQQVPDKEIAHMMITLLMAGQHSSSSISAWIMLRLASQPKVLEELYQEQLANLGPAGPDGSLPPLQYKDLDKLPFHQHVIRETLRIHSSIHSIMRKVKSPLPVPGTPYMIPPGRVLLASPGVTAL…	-------------------------------WQLKGPLAGDAWKIPFIGP----------FLDSVNPEFGKYYTKWLSGPLSCVSV---FHKFVVIAATRDM-ARKV---LNSPMYVKPCVVDVAHKLLRPENWVFLDGKEHVEYRKGLNGLFTRTALEGYLPG-QEEVYNEYFEEFLRESTAEGEHKPWVYQ-----------LRELMCAVSCRTFVGHYMSREQVKRIADDYYMITAALELVNFPIILPFTKTWYGKKCADKVLEAFSNCAAKARVRMKHKGAQPECIMDRWIIQMIDSDRYRARL---------AKGENVPAEEKPAMLVRNFTDLEISMTVFTFLFASQDATSSAASWLLQLVADRPEVYRKV-REEGDRLHPNADD----PINL…	L199Q	FALSE	199	212
MVPMLWLTAYMAVAVLTAILLNVVYQLFFRLWNRTEPPMVFHWVPFLGSTISYGIDPYKFFFACREKYGDIFTFILLGQKTTVYLGVQGNEFILNGKLKDVNAEEVYSPLTTPVFGSDVVYDCPNSKLMEQKKFIKYGLTQSALESHVPLIEKEVLDYLRDSPNFQGSSGRMDISAAMAEITIFTAARALQGQEVRSKLTAEFADLYHDLDKGFTPINFMLPWAPLPHNKKRDAAHARMRSIYVDIINQRRLDGDKDSQKSDMIWNLMNCTYKNGQQVPDKEIAHMMITLLMAGQHSSSSISAWIMLRLASQPKVLEELYQEQLANLGPAGPDGSLPPLQYKDLDKLPFHQHVIRETLRIHSSIHSIMRKVKSPLPVPGTPYMIPPGRVLLASPGVTAL…	-------------------------------WQLKGPLAGDAWKIPFIGP----------FLDSVNPEFGKYYTKWLSGPLSCVSV---FHKFVVIAATRDM-ARKV---LNSPMYVKPCVVDVAHKLLRPENWVFLDGKEHVEYRKGLNGLFTRTALEGYLPG-QEEVYNEYFEEFLRESTAEGEHKPWVYQ-----------LRELMCAVSCRTFVGHYMSREQVKRIADDYYMITAALELVNFPIILPFTKTWYGKKCADKVLEAFSNCAAKARVRMKHKGAQPECIMDRWIIQMIDSDRYRARL---------AKGENVPAEEKPAMLVRNFTDLEISMTVFTFLFASQDATSSAASWLLQLVADRPEVYRKV-REEGDRLHPNADD----PINL…	T200V	FALSE	200	213
MVPMLWLTAYMAVAVLTAILLNVVYQLFFRLWNRTEPPMVFHWVPFLGSTISYGIDPYKFFFACREKYGDIFTFILLGQKTTVYLGVQGNEFILNGKLKDVNAEEVYSPLTTPVFGSDVVYDCPNSKLMEQKKFIKYGLTQSALESHVPLIEKEVLDYLRDSPNFQGSSGRMDISAAMAEITIFTAARALQGQEVRSKLTAEFADLYHDLDKGFTPINFMLPWAPLPHNKKRDAAHARMRSIYVDIINQRRLDGDKDSQKSDMIWNLMNCTYKNGQQVPDKEIAHMMITLLMAGQHSSSSISAWIMLRLASQPKVLEELYQEQLANLGPAGPDGSLPPLQYKDLDKLPFHQHVIRETLRIHSSIHSIMRKVKSPLPVPGTPYMIPPGRVLLASPGVTAL…	-------------------------------WQLKGPLAGDAWKIPFIGP----------FLDSVNPEFGKYYTKWLSGPLSCVSV---FHKFVVIAATRDM-ARKV---LNSPMYVKPCVVDVAHKLLRPENWVFLDGKEHVEYRKGLNGLFTRTALEGYLPG-QEEVYNEYFEEFLRESTAEGEHKPWVYQ-----------LRELMCAVSCRTFVGHYMSREQVKRIADDYYMITAALELVNFPIILPFTKTWYGKKCADKVLEAFSNCAAKARVRMKHKGAQPECIMDRWIIQMIDSDRYRARL---------AKGENVPAEEKPAMLVRNFTDLEISMTVFTFLFASQDATSSAASWLLQLVADRPEVYRKV-REEGDRLHPNADD----PINL…	A201K	FALSE	201	214
MVPMLWLTAYMAVAVLTAILLNVVYQLFFRLWNRTEPPMVFHWVPFLGSTISYGIDPYKFFFACREKYGDIFTFILLGQKTTVYLGVQGNEFILNGKLKDVNAEEVYSPLTTPVFGSDVVYDCPNSKLMEQKKFIKYGLTQSALESHVPLIEKEVLDYLRDSPNFQGSSGRMDISAAMAEITIFTAARALQGQEVRSKLTAEFADLYHDLDKGFTPINFMLPWAPLPHNKKRDAAHARMRSIYVDIINQRRLDGDKDSQKSDMIWNLMNCTYKNGQQVPDKEIAHMMITLLMAGQHSSSSISAWIMLRLASQPKVLEELYQEQLANLGPAGPDGSLPPLQYKDLDKLPFHQHVIRETLRIHSSIHSIMRKVKSPLPVPGTPYMIPPGRVLLASPGVTAL…	-------------------------------WQLKGPLAGDAWKIPFIGP----------FLDSVNPEFGKYYTKWLSGPLSCVSV---FHKFVVIAATRDM-ARKV---LNSPMYVKPCVVDVAHKLLRPENWVFLDGKEHVEYRKGLNGLFTRTALEGYLPG-QEEVYNEYFEEFLRESTAEGEHKPWVYQ-----------LRELMCAVSCRTFVGHYMSREQVKRIADDYYMITAALELVNFPIILPFTKTWYGKKCADKVLEAFSNCAAKARVRMKHKGAQPECIMDRWIIQMIDSDRYRARL---------AKGENVPAEEKPAMLVRNFTDLEISMTVFTFLFASQDATSSAASWLLQLVADRPEVYRKV-REEGDRLHPNADD----PINL…	E202R	FALSE	202	215
MVPMLWLTAYMAVAVLTAILLNVVYQLFFRLWNRTEPPMVFHWVPFLGSTISYGIDPYKFFFACREKYGDIFTFILLGQKTTVYLGVQGNEFILNGKLKDVNAEEVYSPLTTPVFGSDVVYDCPNSKLMEQKKFIKYGLTQSALESHVPLIEKEVLDYLRDSPNFQGSSGRMDISAAMAEITIFTAARALQGQEVRSKLTAEFADLYHDLDKGFTPINFMLPWAPLPHNKKRDAAHARMRSIYVDIINQRRLDGDKDSQKSDMIWNLMNCTYKNGQQVPDKEIAHMMITLLMAGQHSSSSISAWIMLRLASQPKVLEELYQEQLANLGPAGPDGSLPPLQYKDLDKLPFHQHVIRETLRIHSSIHSIMRKVKSPLPVPGTPYMIPPGRVLLASPGVTAL…	-------------------------------WQLKGPLAGDAWKIPFIGP----------FLDSVNPEFGKYYTKWLSGPLSCVSV---FHKFVVIAATRDM-ARKV---LNSPMYVKPCVVDVAHKLLRPENWVFLDGKEHVEYRKGLNGLFTRTALEGYLPG-QEEVYNEYFEEFLRESTAEGEHKPWVYQ-----------LRELMCAVSCRTFVGHYMSREQVKRIADDYYMITAALELVNFPIILPFTKTWYGKKCADKVLEAFSNCAAKARVRMKHKGAQPECIMDRWIIQMIDSDRYRARL---------AKGENVPAEEKPAMLVRNFTDLEISMTVFTFLFASQDATSSAASWLLQLVADRPEVYRKV-REEGDRLHPNADD----PINL…	F203I	FALSE	203	216
MVPMLWLTAYMAVAVLTAILLNVVYQLFFRLWNRTEPPMVFHWVPFLGSTISYGIDPYKFFFACREKYGDIFTFILLGQKTTVYLGVQGNEFILNGKLKDVNAEEVYSPLTTPVFGSDVVYDCPNSKLMEQKKFIKYGLTQSALESHVPLIEKEVLDYLRDSPNFQGSSGRMDISAAMAEITIFTAARALQGQEVRSKLTAEFADLYHDLDKGFTPINFMLPWAPLPHNKKRDAAHARMRSIYVDIINQRRLDGDKDSQKSDMIWNLMNCTYKNGQQVPDKEIAHMMITLLMAGQHSSSSISAWIMLRLASQPKVLEELYQEQLANLGPAGPDGSLPPLQYKDLDKLPFHQHVIRETLRIHSSIHSIMRKVKSPLPVPGTPYMIPPGRVLLASPGVTAL…	-------------------------------WQLKGPLAGDAWKIPFIGP----------FLDSVNPEFGKYYTKWLSGPLSCVSV---FHKFVVIAATRDM-ARKV---LNSPMYVKPCVVDVAHKLLRPENWVFLDGKEHVEYRKGLNGLFTRTALEGYLPG-QEEVYNEYFEEFLRESTAEGEHKPWVYQ-----------LRELMCAVSCRTFVGHYMSREQVKRIADDYYMITAALELVNFPIILPFTKTWYGKKCADKVLEAFSNCAAKARVRMKHKGAQPECIMDRWIIQMIDSDRYRARL---------AKGENVPAEEKPAMLVRNFTDLEISMTVFTFLFASQDATSSAASWLLQLVADRPEVYRKV-REEGDRLHPNADD----PINL…	L206D	FALSE	206	219
MVPMLWLTAYMAVAVLTAILLNVVYQLFFRLWNRTEPPMVFHWVPFLGSTISYGIDPYKFFFACREKYGDIFTFILLGQKTTVYLGVQGNEFILNGKLKDVNAEEVYSPLTTPVFGSDVVYDCPNSKLMEQKKFIKYGLTQSALESHVPLIEKEVLDYLRDSPNFQGSSGRMDISAAMAEITIFTAARALQGQEVRSKLTAEFADLYHDLDKGFTPINFMLPWAPLPHNKKRDAAHARMRSIYVDIINQRRLDGDKDSQKSDMIWNLMNCTYKNGQQVPDKEIAHMMITLLMAGQHSSSSISAWIMLRLASQPKVLEELYQEQLANLGPAGPDGSLPPLQYKDLDKLPFHQHVIRETLRIHSSIHSIMRKVKSPLPVPGTPYMIPPGRVLLASPGVTAL…	-------------------------------WQLKGPLAGDAWKIPFIGP----------FLDSVNPEFGKYYTKWLSGPLSCVSV---FHKFVVIAATRDM-ARKV---LNSPMYVKPCVVDVAHKLLRPENWVFLDGKEHVEYRKGLNGLFTRTALEGYLPG-QEEVYNEYFEEFLRESTAEGEHKPWVYQ-----------LRELMCAVSCRTFVGHYMSREQVKRIADDYYMITAALELVNFPIILPFTKTWYGKKCADKVLEAFSNCAAKARVRMKHKGAQPECIMDRWIIQMIDSDRYRARL---------AKGENVPAEEKPAMLVRNFTDLEISMTVFTFLFASQDATSSAASWLLQLVADRPEVYRKV-REEGDRLHPNADD----PINL…	H208Y	FALSE	208	221
MVPMLWLTAYMAVAVLTAILLNVVYQLFFRLWNRTEPPMVFHWVPFLGSTISYGIDPYKFFFACREKYGDIFTFILLGQKTTVYLGVQGNEFILNGKLKDVNAEEVYSPLTTPVFGSDVVYDCPNSKLMEQKKFIKYGLTQSALESHVPLIEKEVLDYLRDSPNFQGSSGRMDISAAMAEITIFTAARALQGQEVRSKLTAEFADLYHDLDKGFTPINFMLPWAPLPHNKKRDAAHARMRSIYVDIINQRRLDGDKDSQKSDMIWNLMNCTYKNGQQVPDKEIAHMMITLLMAGQHSSSSISAWIMLRLASQPKVLEELYQEQLANLGPAGPDGSLPPLQYKDLDKLPFHQHVIRETLRIHSSIHSIMRKVKSPLPVPGTPYMIPPGRVLLASPGVTAL…	-------------------------------WQLKGPLAGDAWKIPFIGP----------FLDSVNPEFGKYYTKWLSGPLSCVSV---FHKFVVIAATRDM-ARKV---LNSPMYVKPCVVDVAHKLLRPENWVFLDGKEHVEYRKGLNGLFTRTALEGYLPG-QEEVYNEYFEEFLRESTAEGEHKPWVYQ-----------LRELMCAVSCRTFVGHYMSREQVKRIADDYYMITAALELVNFPIILPFTKTWYGKKCADKVLEAFSNCAAKARVRMKHKGAQPECIMDRWIIQMIDSDRYRARL---------AKGENVPAEEKPAMLVRNFTDLEISMTVFTFLFASQDATSSAASWLLQLVADRPEVYRKV-REEGDRLHPNADD----PINL…	D209M	FALSE	209	222
MVPMLWLTAYMAVAVLTAILLNVVYQLFFRLWNRTEPPMVFHWVPFLGSTISYGIDPYKFFFACREKYGDIFTFILLGQKTTVYLGVQGNEFILNGKLKDVNAEEVYSPLTTPVFGSDVVYDCPNSKLMEQKKFIKYGLTQSALESHVPLIEKEVLDYLRDSPNFQGSSGRMDISAAMAEITIFTAARALQGQEVRSKLTAEFADLYHDLDKGFTPINFMLPWAPLPHNKKRDAAHARMRSIYVDIINQRRLDGDKDSQKSDMIWNLMNCTYKNGQQVPDKEIAHMMITLLMAGQHSSSSISAWIMLRLASQPKVLEELYQEQLANLGPAGPDGSLPPLQYKDLDKLPFHQHVIRETLRIHSSIHSIMRKVKSPLPVPGTPYMIPPGRVLLASPGVTAL…	-------------------------------WQLKGPLAGDAWKIPFIGP----------FLDSVNPEFGKYYTKWLSGPLSCVSV---FHKFVVIAATRDM-ARKV---LNSPMYVKPCVVDVAHKLLRPENWVFLDGKEHVEYRKGLNGLFTRTALEGYLPG-QEEVYNEYFEEFLRESTAEGEHKPWVYQ-----------LRELMCAVSCRTFVGHYMSREQVKRIADDYYMITAALELVNFPIILPFTKTWYGKKCADKVLEAFSNCAAKARVRMKHKGAQPECIMDRWIIQMIDSDRYRARL---------AKGENVPAEEKPAMLVRNFTDLEISMTVFTFLFASQDATSSAASWLLQLVADRPEVYRKV-REEGDRLHPNADD----PINL…	L210I	FALSE	210	223
MVPMLWLTAYMAVAVLTAILLNVVYQLFFRLWNRTEPPMVFHWVPFLGSTISYGIDPYKFFFACREKYGDIFTFILLGQKTTVYLGVQGNEFILNGKLKDVNAEEVYSPLTTPVFGSDVVYDCPNSKLMEQKKFIKYGLTQSALESHVPLIEKEVLDYLRDSPNFQGSSGRMDISAAMAEITIFTAARALQGQEVRSKLTAEFADLYHDLDKGFTPINFMLPWAPLPHNKKRDAAHARMRSIYVDIINQRRLDGDKDSQKSDMIWNLMNCTYKNGQQVPDKEIAHMMITLLMAGQHSSSSISAWIMLRLASQPKVLEELYQEQLANLGPAGPDGSLPPLQYKDLDKLPFHQHVIRETLRIHSSIHSIMRKVKSPLPVPGTPYMIPPGRVLLASPGVTAL…	-------------------------------WQLKGPLAGDAWKIPFIGP----------FLDSVNPEFGKYYTKWLSGPLSCVSV---FHKFVVIAATRDM-ARKV---LNSPMYVKPCVVDVAHKLLRPENWVFLDGKEHVEYRKGLNGLFTRTALEGYLPG-QEEVYNEYFEEFLRESTAEGEHKPWVYQ-----------LRELMCAVSCRTFVGHYMSREQVKRIADDYYMITAALELVNFPIILPFTKTWYGKKCADKVLEAFSNCAAKARVRMKHKGAQPECIMDRWIIQMIDSDRYRARL---------AKGENVPAEEKPAMLVRNFTDLEISMTVFTFLFASQDATSSAASWLLQLVADRPEVYRKV-REEGDRLHPNADD----PINL…	D211T	FALSE	211	224
MVPMLWLTAYMAVAVLTAILLNVVYQLFFRLWNRTEPPMVFHWVPFLGSTISYGIDPYKFFFACREKYGDIFTFILLGQKTTVYLGVQGNEFILNGKLKDVNAEEVYSPLTTPVFGSDVVYDCPNSKLMEQKKFIKYGLTQSALESHVPLIEKEVLDYLRDSPNFQGSSGRMDISAAMAEITIFTAARALQGQEVRSKLTAEFADLYHDLDKGFTPINFMLPWAPLPHNKKRDAAHARMRSIYVDIINQRRLDGDKDSQKSDMIWNLMNCTYKNGQQVPDKEIAHMMITLLMAGQHSSSSISAWIMLRLASQPKVLEELYQEQLANLGPAGPDGSLPPLQYKDLDKLPFHQHVIRETLRIHSSIHSIMRKVKSPLPVPGTPYMIPPGRVLLASPGVTAL…	-------------------------------WQLKGPLAGDAWKIPFIGP----------FLDSVNPEFGKYYTKWLSGPLSCVSV---FHKFVVIAATRDM-ARKV---LNSPMYVKPCVVDVAHKLLRPENWVFLDGKEHVEYRKGLNGLFTRTALEGYLPG-QEEVYNEYFEEFLRESTAEGEHKPWVYQ-----------LRELMCAVSCRTFVGHYMSREQVKRIADDYYMITAALELVNFPIILPFTKTWYGKKCADKVLEAFSNCAAKARVRMKHKGAQPECIMDRWIIQMIDSDRYRARL---------AKGENVPAEEKPAMLVRNFTDLEISMTVFTFLFASQDATSSAASWLLQLVADRPEVYRKV-REEGDRLHPNADD----PINL…	K212A	FALSE	212	225
MVPMLWLTAYMAVAVLTAILLNVVYQLFFRLWNRTEPPMVFHWVPFLGSTISYGIDPYKFFFACREKYGDIFTFILLGQKTTVYLGVQGNEFILNGKLKDVNAEEVYSPLTTPVFGSDVVYDCPNSKLMEQKKFIKYGLTQSALESHVPLIEKEVLDYLRDSPNFQGSSGRMDISAAMAEITIFTAARALQGQEVRSKLTAEFADLYHDLDKGFTPINFMLPWAPLPHNKKRDAAHARMRSIYVDIINQRRLDGDKDSQKSDMIWNLMNCTYKNGQQVPDKEIAHMMITLLMAGQHSSSSISAWIMLRLASQPKVLEELYQEQLANLGPAGPDGSLPPLQYKDLDKLPFHQHVIRETLRIHSSIHSIMRKVKSPLPVPGTPYMIPPGRVLLASPGVTAL…	-------------------------------WQLKGPLAGDAWKIPFIGP----------FLDSVNPEFGKYYTKWLSGPLSCVSV---FHKFVVIAATRDM-ARKV---LNSPMYVKPCVVDVAHKLLRPENWVFLDGKEHVEYRKGLNGLFTRTALEGYLPG-QEEVYNEYFEEFLRESTAEGEHKPWVYQ-----------LRELMCAVSCRTFVGHYMSREQVKRIADDYYMITAALELVNFPIILPFTKTWYGKKCADKVLEAFSNCAAKARVRMKHKGAQPECIMDRWIIQMIDSDRYRARL---------AKGENVPAEEKPAMLVRNFTDLEISMTVFTFLFASQDATSSAASWLLQLVADRPEVYRKV-REEGDRLHPNADD----PINL…	G213A	FALSE	213	226
MVPMLWLTAYMAVAVLTAILLNVVYQLFFRLWNRTEPPMVFHWVPFLGSTISYGIDPYKFFFACREKYGDIFTFILLGQKTTVYLGVQGNEFILNGKLKDVNAEEVYSPLTTPVFGSDVVYDCPNSKLMEQKKFIKYGLTQSALESHVPLIEKEVLDYLRDSPNFQGSSGRMDISAAMAEITIFTAARALQGQEVRSKLTAEFADLYHDLDKGFTPINFMLPWAPLPHNKKRDAAHARMRSIYVDIINQRRLDGDKDSQKSDMIWNLMNCTYKNGQQVPDKEIAHMMITLLMAGQHSSSSISAWIMLRLASQPKVLEELYQEQLANLGPAGPDGSLPPLQYKDLDKLPFHQHVIRETLRIHSSIHSIMRKVKSPLPVPGTPYMIPPGRVLLASPGVTAL…	-------------------------------WQLKGPLAGDAWKIPFIGP----------FLDSVNPEFGKYYTKWLSGPLSCVSV---FHKFVVIAATRDM-ARKV---LNSPMYVKPCVVDVAHKLLRPENWVFLDGKEHVEYRKGLNGLFTRTALEGYLPG-QEEVYNEYFEEFLRESTAEGEHKPWVYQ-----------LRELMCAVSCRTFVGHYMSREQVKRIADDYYMITAALELVNFPIILPFTKTWYGKKCADKVLEAFSNCAAKARVRMKHKGAQPECIMDRWIIQMIDSDRYRARL---------AKGENVPAEEKPAMLVRNFTDLEISMTVFTFLFASQDATSSAASWLLQLVADRPEVYRKV-REEGDRLHPNADD----PINL…	F214L	FALSE	214	227
MVPMLWLTAYMAVAVLTAILLNVVYQLFFRLWNRTEPPMVFHWVPFLGSTISYGIDPYKFFFACREKYGDIFTFILLGQKTTVYLGVQGNEFILNGKLKDVNAEEVYSPLTTPVFGSDVVYDCPNSKLMEQKKFIKYGLTQSALESHVPLIEKEVLDYLRDSPNFQGSSGRMDISAAMAEITIFTAARALQGQEVRSKLTAEFADLYHDLDKGFTPINFMLPWAPLPHNKKRDAAHARMRSIYVDIINQRRLDGDKDSQKSDMIWNLMNCTYKNGQQVPDKEIAHMMITLLMAGQHSSSSISAWIMLRLASQPKVLEELYQEQLANLGPAGPDGSLPPLQYKDLDKLPFHQHVIRETLRIHSSIHSIMRKVKSPLPVPGTPYMIPPGRVLLASPGVTAL…	-------------------------------WQLKGPLAGDAWKIPFIGP----------FLDSVNPEFGKYYTKWLSGPLSCVSV---FHKFVVIAATRDM-ARKV---LNSPMYVKPCVVDVAHKLLRPENWVFLDGKEHVEYRKGLNGLFTRTALEGYLPG-QEEVYNEYFEEFLRESTAEGEHKPWVYQ-----------LRELMCAVSCRTFVGHYMSREQVKRIADDYYMITAALELVNFPIILPFTKTWYGKKCADKVLEAFSNCAAKARVRMKHKGAQPECIMDRWIIQMIDSDRYRARL---------AKGENVPAEEKPAMLVRNFTDLEISMTVFTFLFASQDATSSAASWLLQLVADRPEVYRKV-REEGDRLHPNADD----PINL…	T215E	FALSE	215	228
MVPMLWLTAYMAVAVLTAILLNVVYQLFFRLWNRTEPPMVFHWVPFLGSTISYGIDPYKFFFACREKYGDIFTFILLGQKTTVYLGVQGNEFILNGKLKDVNAEEVYSPLTTPVFGSDVVYDCPNSKLMEQKKFIKYGLTQSALESHVPLIEKEVLDYLRDSPNFQGSSGRMDISAAMAEITIFTAARALQGQEVRSKLTAEFADLYHDLDKGFTPINFMLPWAPLPHNKKRDAAHARMRSIYVDIINQRRLDGDKDSQKSDMIWNLMNCTYKNGQQVPDKEIAHMMITLLMAGQHSSSSISAWIMLRLASQPKVLEELYQEQLANLGPAGPDGSLPPLQYKDLDKLPFHQHVIRETLRIHSSIHSIMRKVKSPLPVPGTPYMIPPGRVLLASPGVTAL…	-------------------------------WQLKGPLAGDAWKIPFIGP----------FLDSVNPEFGKYYTKWLSGPLSCVSV---FHKFVVIAATRDM-ARKV---LNSPMYVKPCVVDVAHKLLRPENWVFLDGKEHVEYRKGLNGLFTRTALEGYLPG-QEEVYNEYFEEFLRESTAEGEHKPWVYQ-----------LRELMCAVSCRTFVGHYMSREQVKRIADDYYMITAALELVNFPIILPFTKTWYGKKCADKVLEAFSNCAAKARVRMKHKGAQPECIMDRWIIQMIDSDRYRARL---------AKGENVPAEEKPAMLVRNFTDLEISMTVFTFLFASQDATSSAASWLLQLVADRPEVYRKV-REEGDRLHPNADD----PINL…	P216L	TRUE	216	229	(Howard et al.	2009);(Adnan et al.	2018)	https://www.ncbi.nlm.nih.gov/pmc/articles/pmc2744247/;https://apsjournals.apsnet.org/doi/abs/10.1094/PDIS-10-17-1531-RE
MVPMLWLTAYMAVAVLTAILLNVVYQLFFRLWNRTEPPMVFHWVPFLGSTISYGIDPYKFFFACREKYGDIFTFILLGQKTTVYLGVQGNEFILNGKLKDVNAEEVYSPLTTPVFGSDVVYDCPNSKLMEQKKFIKYGLTQSALESHVPLIEKEVLDYLRDSPNFQGSSGRMDISAAMAEITIFTAARALQGQEVRSKLTAEFADLYHDLDKGFTPINFMLPWAPLPHNKKRDAAHARMRSIYVDIINQRRLDGDKDSQKSDMIWNLMNCTYKNGQQVPDKEIAHMMITLLMAGQHSSSSISAWIMLRLASQPKVLEELYQEQLANLGPAGPDGSLPPLQYKDLDKLPFHQHVIRETLRIHSSIHSIMRKVKSPLPVPGTPYMIPPGRVLLASPGVTAL…	-------------------------------WQLKGPLAGDAWKIPFIGP----------FLDSVNPEFGKYYTKWLSGPLSCVSV---FHKFVVIAATRDM-ARKV---LNSPMYVKPCVVDVAHKLLRPENWVFLDGKEHVEYRKGLNGLFTRTALEGYLPG-QEEVYNEYFEEFLRESTAEGEHKPWVYQ-----------LRELMCAVSCRTFVGHYMSREQVKRIADDYYMITAALELVNFPIILPFTKTWYGKKCADKVLEAFSNCAAKARVRMKHKGAQPECIMDRWIIQMIDSDRYRARL---------AKGENVPAEEKPAMLVRNFTDLEISMTVFTFLFASQDATSSAASWLLQLVADRPEVYRKV-REEGDRLHPNADD----PINL…	I217V	FALSE	217	230
MVPMLWLTAYMAVAVLTAILLNVVYQLFFRLWNRTEPPMVFHWVPFLGSTISYGIDPYKFFFACREKYGDIFTFILLGQKTTVYLGVQGNEFILNGKLKDVNAEEVYSPLTTPVFGSDVVYDCPNSKLMEQKKFIKYGLTQSALESHVPLIEKEVLDYLRDSPNFQGSSGRMDISAAMAEITIFTAARALQGQEVRSKLTAEFADLYHDLDKGFTPINFMLPWAPLPHNKKRDAAHARMRSIYVDIINQRRLDGDKDSQKSDMIWNLMNCTYKNGQQVPDKEIAHMMITLLMAGQHSSSSISAWIMLRLASQPKVLEELYQEQLANLGPAGPDGSLPPLQYKDLDKLPFHQHVIRETLRIHSSIHSIMRKVKSPLPVPGTPYMIPPGRVLLASPGVTAL…	-------------------------------WQLKGPLAGDAWKIPFIGP----------FLDSVNPEFGKYYTKWLSGPLSCVSV---FHKFVVIAATRDM-ARKV---LNSPMYVKPCVVDVAHKLLRPENWVFLDGKEHVEYRKGLNGLFTRTALEGYLPG-QEEVYNEYFEEFLRESTAEGEHKPWVYQ-----------LRELMCAVSCRTFVGHYMSREQVKRIADDYYMITAALELVNFPIILPFTKTWYGKKCADKVLEAFSNCAAKARVRMKHKGAQPECIMDRWIIQMIDSDRYRARL---------AKGENVPAEEKPAMLVRNFTDLEISMTVFTFLFASQDATSSAASWLLQLVADRPEVYRKV-REEGDRLHPNADD----PINL…	F219FPI	FALSE	219	232
MVPMLWLTAYMAVAVLTAILLNVVYQLFFRLWNRTEPPMVFHWVPFLGSTISYGIDPYKFFFACREKYGDIFTFILLGQKTTVYLGVQGNEFILNGKLKDVNAEEVYSPLTTPVFGSDVVYDCPNSKLMEQKKFIKYGLTQSALESHVPLIEKEVLDYLRDSPNFQGSSGRMDISAAMAEITIFTAARALQGQEVRSKLTAEFADLYHDLDKGFTPINFMLPWAPLPHNKKRDAAHARMRSIYVDIINQRRLDGDKDSQKSDMIWNLMNCTYKNGQQVPDKEIAHMMITLLMAGQHSSSSISAWIMLRLASQPKVLEELYQEQLANLGPAGPDGSLPPLQYKDLDKLPFHQHVIRETLRIHSSIHSIMRKVKSPLPVPGTPYMIPPGRVLLASPGVTAL…	-------------------------------WQLKGPLAGDAWKIPFIGP----------FLDSVNPEFGKYYTKWLSGPLSCVSV---FHKFVVIAATRDM-ARKV---LNSPMYVKPCVVDVAHKLLRPENWVFLDGKEHVEYRKGLNGLFTRTALEGYLPG-QEEVYNEYFEEFLRESTAEGEHKPWVYQ-----------LRELMCAVSCRTFVGHYMSREQVKRIADDYYMITAALELVNFPIILPFTKTWYGKKCADKVLEAFSNCAAKARVRMKHKGAQPECIMDRWIIQMIDSDRYRARL---------AKGENVPAEEKPAMLVRNFTDLEISMTVFTFLFASQDATSSAASWLLQLVADRPEVYRKV-REEGDRLHPNADD----PINL…	M220I	TRUE	220	235	(Mellado et al.	2004);(Adnan et al.	2018)	https://journals.asm.org/doi/abs/10.1128/aac.48.7.2747-2750.2004;https://apsjournals.apsnet.org/doi/abs/10.1094/PDIS-10-17-1531-RE
MVPMLWLTAYMAVAVLTAILLNVVYQLFFRLWNRTEPPMVFHWVPFLGSTISYGIDPYKFFFACREKYGDIFTFILLGQKTTVYLGVQGNEFILNGKLKDVNAEEVYSPLTTPVFGSDVVYDCPNSKLMEQKKFIKYGLTQSALESHVPLIEKEVLDYLRDSPNFQGSSGRMDISAAMAEITIFTAARALQGQEVRSKLTAEFADLYHDLDKGFTPINFMLPWAPLPHNKKRDAAHARMRSIYVDIINQRRLDGDKDSQKSDMIWNLMNCTYKNGQQVPDKEIAHMMITLLMAGQHSSSSISAWIMLRLASQPKVLEELYQEQLANLGPAGPDGSLPPLQYKDLDKLPFHQHVIRETLRIHSSIHSIMRKVKSPLPVPGTPYMIPPGRVLLASPGVTAL…	-------------------------------WQLKGPLAGDAWKIPFIGP----------FLDSVNPEFGKYYTKWLSGPLSCVSV---FHKFVVIAATRDM-ARKV---LNSPMYVKPCVVDVAHKLLRPENWVFLDGKEHVEYRKGLNGLFTRTALEGYLPG-QEEVYNEYFEEFLRESTAEGEHKPWVYQ-----------LRELMCAVSCRTFVGHYMSREQVKRIADDYYMITAALELVNFPIILPFTKTWYGKKCADKVLEAFSNCAAKARVRMKHKGAQPECIMDRWIIQMIDSDRYRARL---------AKGENVPAEEKPAMLVRNFTDLEISMTVFTFLFASQDATSSAASWLLQLVADRPEVYRKV-REEGDRLHPNADD----PINL…	W223F	FALSE	223	238
MVPMLWLTAYMAVAVLTAILLNVVYQLFFRLWNRTEPPMVFHWVPFLGSTISYGIDPYKFFFACREKYGDIFTFILLGQKTTVYLGVQGNEFILNGKLKDVNAEEVYSPLTTPVFGSDVVYDCPNSKLMEQKKFIKYGLTQSALESHVPLIEKEVLDYLRDSPNFQGSSGRMDISAAMAEITIFTAARALQGQEVRSKLTAEFADLYHDLDKGFTPINFMLPWAPLPHNKKRDAAHARMRSIYVDIINQRRLDGDKDSQKSDMIWNLMNCTYKNGQQVPDKEIAHMMITLLMAGQHSSSSISAWIMLRLASQPKVLEELYQEQLANLGPAGPDGSLPPLQYKDLDKLPFHQHVIRETLRIHSSIHSIMRKVKSPLPVPGTPYMIPPGRVLLASPGVTAL…	-------------------------------WQLKGPLAGDAWKIPFIGP----------FLDSVNPEFGKYYTKWLSGPLSCVSV---FHKFVVIAATRDM-ARKV---LNSPMYVKPCVVDVAHKLLRPENWVFLDGKEHVEYRKGLNGLFTRTALEGYLPG-QEEVYNEYFEEFLRESTAEGEHKPWVYQ-----------LRELMCAVSCRTFVGHYMSREQVKRIADDYYMITAALELVNFPIILPFTKTWYGKKCADKVLEAFSNCAAKARVRMKHKGAQPECIMDRWIIQMIDSDRYRARL---------AKGENVPAEEKPAMLVRNFTDLEISMTVFTFLFASQDATSSAASWLLQLVADRPEVYRKV-REEGDRLHPNADD----PINL…	A224T	FALSE	224	239
MVPMLWLTAYMAVAVLTAILLNVVYQLFFRLWNRTEPPMVFHWVPFLGSTISYGIDPYKFFFACREKYGDIFTFILLGQKTTVYLGVQGNEFILNGKLKDVNAEEVYSPLTTPVFGSDVVYDCPNSKLMEQKKFIKYGLTQSALESHVPLIEKEVLDYLRDSPNFQGSSGRMDISAAMAEITIFTAARALQGQEVRSKLTAEFADLYHDLDKGFTPINFMLPWAPLPHNKKRDAAHARMRSIYVDIINQRRLDGDKDSQKSDMIWNLMNCTYKNGQQVPDKEIAHMMITLLMAGQHSSSSISAWIMLRLASQPKVLEELYQEQLANLGPAGPDGSLPPLQYKDLDKLPFHQHVIRETLRIHSSIHSIMRKVKSPLPVPGTPYMIPPGRVLLASPGVTAL…	-------------------------------WQLKGPLAGDAWKIPFIGP----------FLDSVNPEFGKYYTKWLSGPLSCVSV---FHKFVVIAATRDM-ARKV---LNSPMYVKPCVVDVAHKLLRPENWVFLDGKEHVEYRKGLNGLFTRTALEGYLPG-QEEVYNEYFEEFLRESTAEGEHKPWVYQ-----------LRELMCAVSCRTFVGHYMSREQVKRIADDYYMITAALELVNFPIILPFTKTWYGKKCADKVLEAFSNCAAKARVRMKHKGAQPECIMDRWIIQMIDSDRYRARL---------AKGENVPAEEKPAMLVRNFTDLEISMTVFTFLFASQDATSSAASWLLQLVADRPEVYRKV-REEGDRLHPNADD----PINL…	P225K	FALSE	225	240
MVPMLWLTAYMAVAVLTAILLNVVYQLFFRLWNRTEPPMVFHWVPFLGSTISYGIDPYKFFFACREKYGDIFTFILLGQKTTVYLGVQGNEFILNGKLKDVNAEEVYSPLTTPVFGSDVVYDCPNSKLMEQKKFIKYGLTQSALESHVPLIEKEVLDYLRDSPNFQGSSGRMDISAAMAEITIFTAARALQGQEVRSKLTAEFADLYHDLDKGFTPINFMLPWAPLPHNKKRDAAHARMRSIYVDIINQRRLDGDKDSQKSDMIWNLMNCTYKNGQQVPDKEIAHMMITLLMAGQHSSSSISAWIMLRLASQPKVLEELYQEQLANLGPAGPDGSLPPLQYKDLDKLPFHQHVIRETLRIHSSIHSIMRKVKSPLPVPGTPYMIPPGRVLLASPGVTAL…	-------------------------------WQLKGPLAGDAWKIPFIGP----------FLDSVNPEFGKYYTKWLSGPLSCVSV---FHKFVVIAATRDM-ARKV---LNSPMYVKPCVVDVAHKLLRPENWVFLDGKEHVEYRKGLNGLFTRTALEGYLPG-QEEVYNEYFEEFLRESTAEGEHKPWVYQ-----------LRELMCAVSCRTFVGHYMSREQVKRIADDYYMITAALELVNFPIILPFTKTWYGKKCADKVLEAFSNCAAKARVRMKHKGAQPECIMDRWIIQMIDSDRYRARL---------AKGENVPAEEKPAMLVRNFTDLEISMTVFTFLFASQDATSSAASWLLQLVADRPEVYRKV-REEGDRLHPNADD----PINL…	L226T	FALSE	226	241
MVPMLWLTAYMAVAVLTAILLNVVYQLFFRLWNRTEPPMVFHWVPFLGSTISYGIDPYKFFFACREKYGDIFTFILLGQKTTVYLGVQGNEFILNGKLKDVNAEEVYSPLTTPVFGSDVVYDCPNSKLMEQKKFIKYGLTQSALESHVPLIEKEVLDYLRDSPNFQGSSGRMDISAAMAEITIFTAARALQGQEVRSKLTAEFADLYHDLDKGFTPINFMLPWAPLPHNKKRDAAHARMRSIYVDIINQRRLDGDKDSQKSDMIWNLMNCTYKNGQQVPDKEIAHMMITLLMAGQHSSSSISAWIMLRLASQPKVLEELYQEQLANLGPAGPDGSLPPLQYKDLDKLPFHQHVIRETLRIHSSIHSIMRKVKSPLPVPGTPYMIPPGRVLLASPGVTAL…	-------------------------------WQLKGPLAGDAWKIPFIGP----------FLDSVNPEFGKYYTKWLSGPLSCVSV---FHKFVVIAATRDM-ARKV---LNSPMYVKPCVVDVAHKLLRPENWVFLDGKEHVEYRKGLNGLFTRTALEGYLPG-QEEVYNEYFEEFLRESTAEGEHKPWVYQ-----------LRELMCAVSCRTFVGHYMSREQVKRIADDYYMITAALELVNFPIILPFTKTWYGKKCADKVLEAFSNCAAKARVRMKHKGAQPECIMDRWIIQMIDSDRYRARL---------AKGENVPAEEKPAMLVRNFTDLEISMTVFTFLFASQDATSSAASWLLQLVADRPEVYRKV-REEGDRLHPNADD----PINL…	P227W	FALSE	227	242
MVPMLWLTAYMAVAVLTAILLNVVYQLFFRLWNRTEPPMVFHWVPFLGSTISYGIDPYKFFFACREKYGDIFTFILLGQKTTVYLGVQGNEFILNGKLKDVNAEEVYSPLTTPVFGSDVVYDCPNSKLMEQKKFIKYGLTQSALESHVPLIEKEVLDYLRDSPNFQGSSGRMDISAAMAEITIFTAARALQGQEVRSKLTAEFADLYHDLDKGFTPINFMLPWAPLPHNKKRDAAHARMRSIYVDIINQRRLDGDKDSQKSDMIWNLMNCTYKNGQQVPDKEIAHMMITLLMAGQHSSSSISAWIMLRLASQPKVLEELYQEQLANLGPAGPDGSLPPLQYKDLDKLPFHQHVIRETLRIHSSIHSIMRKVKSPLPVPGTPYMIPPGRVLLASPGVTAL…	-------------------------------WQLKGPLAGDAWKIPFIGP----------FLDSVNPEFGKYYTKWLSGPLSCVSV---FHKFVVIAATRDM-ARKV---LNSPMYVKPCVVDVAHKLLRPENWVFLDGKEHVEYRKGLNGLFTRTALEGYLPG-QEEVYNEYFEEFLRESTAEGEHKPWVYQ-----------LRELMCAVSCRTFVGHYMSREQVKRIADDYYMITAALELVNFPIILPFTKTWYGKKCADKVLEAFSNCAAKARVRMKHKGAQPECIMDRWIIQMIDSDRYRARL---------AKGENVPAEEKPAMLVRNFTDLEISMTVFTFLFASQDATSSAASWLLQLVADRPEVYRKV-REEGDRLHPNADD----PINL…	H228Y	FALSE	228	243
MVPMLWLTAYMAVAVLTAILLNVVYQLFFRLWNRTEPPMVFHWVPFLGSTISYGIDPYKFFFACREKYGDIFTFILLGQKTTVYLGVQGNEFILNGKLKDVNAEEVYSPLTTPVFGSDVVYDCPNSKLMEQKKFIKYGLTQSALESHVPLIEKEVLDYLRDSPNFQGSSGRMDISAAMAEITIFTAARALQGQEVRSKLTAEFADLYHDLDKGFTPINFMLPWAPLPHNKKRDAAHARMRSIYVDIINQRRLDGDKDSQKSDMIWNLMNCTYKNGQQVPDKEIAHMMITLLMAGQHSSSSISAWIMLRLASQPKVLEELYQEQLANLGPAGPDGSLPPLQYKDLDKLPFHQHVIRETLRIHSSIHSIMRKVKSPLPVPGTPYMIPPGRVLLASPGVTAL…	-------------------------------WQLKGPLAGDAWKIPFIGP----------FLDSVNPEFGKYYTKWLSGPLSCVSV---FHKFVVIAATRDM-ARKV---LNSPMYVKPCVVDVAHKLLRPENWVFLDGKEHVEYRKGLNGLFTRTALEGYLPG-QEEVYNEYFEEFLRESTAEGEHKPWVYQ-----------LRELMCAVSCRTFVGHYMSREQVKRIADDYYMITAALELVNFPIILPFTKTWYGKKCADKVLEAFSNCAAKARVRMKHKGAQPECIMDRWIIQMIDSDRYRARL---------AKGENVPAEEKPAMLVRNFTDLEISMTVFTFLFASQDATSSAASWLLQLVADRPEVYRKV-REEGDRLHPNADD----PINL…	N229G	FALSE	229	244
MVPMLWLTAYMAVAVLTAILLNVVYQLFFRLWNRTEPPMVFHWVPFLGSTISYGIDPYKFFFACREKYGDIFTFILLGQKTTVYLGVQGNEFILNGKLKDVNAEEVYSPLTTPVFGSDVVYDCPNSKLMEQKKFIKYGLTQSALESHVPLIEKEVLDYLRDSPNFQGSSGRMDISAAMAEITIFTAARALQGQEVRSKLTAEFADLYHDLDKGFTPINFMLPWAPLPHNKKRDAAHARMRSIYVDIINQRRLDGDKDSQKSDMIWNLMNCTYKNGQQVPDKEIAHMMITLLMAGQHSSSSISAWIMLRLASQPKVLEELYQEQLANLGPAGPDGSLPPLQYKDLDKLPFHQHVIRETLRIHSSIHSIMRKVKSPLPVPGTPYMIPPGRVLLASPGVTAL…	-------------------------------WQLKGPLAGDAWKIPFIGP----------FLDSVNPEFGKYYTKWLSGPLSCVSV---FHKFVVIAATRDM-ARKV---LNSPMYVKPCVVDVAHKLLRPENWVFLDGKEHVEYRKGLNGLFTRTALEGYLPG-QEEVYNEYFEEFLRESTAEGEHKPWVYQ-----------LRELMCAVSCRTFVGHYMSREQVKRIADDYYMITAALELVNFPIILPFTKTWYGKKCADKVLEAFSNCAAKARVRMKHKGAQPECIMDRWIIQMIDSDRYRARL---------AKGENVPAEEKPAMLVRNFTDLEISMTVFTFLFASQDATSSAASWLLQLVADRPEVYRKV-REEGDRLHPNADD----PINL…	K231KCADKVLEAFS	FALSE	231	246
MVPMLWLTAYMAVAVLTAILLNVVYQLFFRLWNRTEPPMVFHWVPFLGSTISYGIDPYKFFFACREKYGDIFTFILLGQKTTVYLGVQGNEFILNGKLKDVNAEEVYSPLTTPVFGSDVVYDCPNSKLMEQKKFIKYGLTQSALESHVPLIEKEVLDYLRDSPNFQGSSGRMDISAAMAEITIFTAARALQGQEVRSKLTAEFADLYHDLDKGFTPINFMLPWAPLPHNKKRDAAHARMRSIYVDIINQRRLDGDKDSQKSDMIWNLMNCTYKNGQQVPDKEIAHMMITLLMAGQHSSSSISAWIMLRLASQPKVLEELYQEQLANLGPAGPDGSLPPLQYKDLDKLPFHQHVIRETLRIHSSIHSIMRKVKSPLPVPGTPYMIPPGRVLLASPGVTAL…	-------------------------------WQLKGPLAGDAWKIPFIGP----------FLDSVNPEFGKYYTKWLSGPLSCVSV---FHKFVVIAATRDM-ARKV---LNSPMYVKPCVVDVAHKLLRPENWVFLDGKEHVEYRKGLNGLFTRTALEGYLPG-QEEVYNEYFEEFLRESTAEGEHKPWVYQ-----------LRELMCAVSCRTFVGHYMSREQVKRIADDYYMITAALELVNFPIILPFTKTWYGKKCADKVLEAFSNCAAKARVRMKHKGAQPECIMDRWIIQMIDSDRYRARL---------AKGENVPAEEKPAMLVRNFTDLEISMTVFTFLFASQDATSSAASWLLQLVADRPEVYRKV-REEGDRLHPNADD----PINL…	R232N	FALSE	232	257
MVPMLWLTAYMAVAVLTAILLNVVYQLFFRLWNRTEPPMVFHWVPFLGSTISYGIDPYKFFFACREKYGDIFTFILLGQKTTVYLGVQGNEFILNGKLKDVNAEEVYSPLTTPVFGSDVVYDCPNSKLMEQKKFIKYGLTQSALESHVPLIEKEVLDYLRDSPNFQGSSGRMDISAAMAEITIFTAARALQGQEVRSKLTAEFADLYHDLDKGFTPINFMLPWAPLPHNKKRDAAHARMRSIYVDIINQRRLDGDKDSQKSDMIWNLMNCTYKNGQQVPDKEIAHMMITLLMAGQHSSSSISAWIMLRLASQPKVLEELYQEQLANLGPAGPDGSLPPLQYKDLDKLPFHQHVIRETLRIHSSIHSIMRKVKSPLPVPGTPYMIPPGRVLLASPGVTAL…	-------------------------------WQLKGPLAGDAWKIPFIGP----------FLDSVNPEFGKYYTKWLSGPLSCVSV---FHKFVVIAATRDM-ARKV---LNSPMYVKPCVVDVAHKLLRPENWVFLDGKEHVEYRKGLNGLFTRTALEGYLPG-QEEVYNEYFEEFLRESTAEGEHKPWVYQ-----------LRELMCAVSCRTFVGHYMSREQVKRIADDYYMITAALELVNFPIILPFTKTWYGKKCADKVLEAFSNCAAKARVRMKHKGAQPECIMDRWIIQMIDSDRYRARL---------AKGENVPAEEKPAMLVRNFTDLEISMTVFTFLFASQDATSSAASWLLQLVADRPEVYRKV-REEGDRLHPNADD----PINL…	D233C	FALSE	233	258
MVPMLWLTAYMAVAVLTAILLNVVYQLFFRLWNRTEPPMVFHWVPFLGSTISYGIDPYKFFFACREKYGDIFTFILLGQKTTVYLGVQGNEFILNGKLKDVNAEEVYSPLTTPVFGSDVVYDCPNSKLMEQKKFIKYGLTQSALESHVPLIEKEVLDYLRDSPNFQGSSGRMDISAAMAEITIFTAARALQGQEVRSKLTAEFADLYHDLDKGFTPINFMLPWAPLPHNKKRDAAHARMRSIYVDIINQRRLDGDKDSQKSDMIWNLMNCTYKNGQQVPDKEIAHMMITLLMAGQHSSSSISAWIMLRLASQPKVLEELYQEQLANLGPAGPDGSLPPLQYKDLDKLPFHQHVIRETLRIHSSIHSIMRKVKSPLPVPGTPYMIPPGRVLLASPGVTAL…	-------------------------------WQLKGPLAGDAWKIPFIGP----------FLDSVNPEFGKYYTKWLSGPLSCVSV---FHKFVVIAATRDM-ARKV---LNSPMYVKPCVVDVAHKLLRPENWVFLDGKEHVEYRKGLNGLFTRTALEGYLPG-QEEVYNEYFEEFLRESTAEGEHKPWVYQ-----------LRELMCAVSCRTFVGHYMSREQVKRIADDYYMITAALELVNFPIILPFTKTWYGKKCADKVLEAFSNCAAKARVRMKHKGAQPECIMDRWIIQMIDSDRYRARL---------AKGENVPAEEKPAMLVRNFTDLEISMTVFTFLFASQDATSSAASWLLQLVADRPEVYRKV-REEGDRLHPNADD----PINL…	H236K	FALSE	236	261
MVPMLWLTAYMAVAVLTAILLNVVYQLFFRLWNRTEPPMVFHWVPFLGSTISYGIDPYKFFFACREKYGDIFTFILLGQKTTVYLGVQGNEFILNGKLKDVNAEEVYSPLTTPVFGSDVVYDCPNSKLMEQKKFIKYGLTQSALESHVPLIEKEVLDYLRDSPNFQGSSGRMDISAAMAEITIFTAARALQGQEVRSKLTAEFADLYHDLDKGFTPINFMLPWAPLPHNKKRDAAHARMRSIYVDIINQRRLDGDKDSQKSDMIWNLMNCTYKNGQQVPDKEIAHMMITLLMAGQHSSSSISAWIMLRLASQPKVLEELYQEQLANLGPAGPDGSLPPLQYKDLDKLPFHQHVIRETLRIHSSIHSIMRKVKSPLPVPGTPYMIPPGRVLLASPGVTAL…	-------------------------------WQLKGPLAGDAWKIPFIGP----------FLDSVNPEFGKYYTKWLSGPLSCVSV---FHKFVVIAATRDM-ARKV---LNSPMYVKPCVVDVAHKLLRPENWVFLDGKEHVEYRKGLNGLFTRTALEGYLPG-QEEVYNEYFEEFLRESTAEGEHKPWVYQ-----------LRELMCAVSCRTFVGHYMSREQVKRIADDYYMITAALELVNFPIILPFTKTWYGKKCADKVLEAFSNCAAKARVRMKHKGAQPECIMDRWIIQMIDSDRYRARL---------AKGENVPAEEKPAMLVRNFTDLEISMTVFTFLFASQDATSSAASWLLQLVADRPEVYRKV-REEGDRLHPNADD----PINL…	M239V	FALSE	239	264
MVPMLWLTAYMAVAVLTAILLNVVYQLFFRLWNRTEPPMVFHWVPFLGSTISYGIDPYKFFFACREKYGDIFTFILLGQKTTVYLGVQGNEFILNGKLKDVNAEEVYSPLTTPVFGSDVVYDCPNSKLMEQKKFIKYGLTQSALESHVPLIEKEVLDYLRDSPNFQGSSGRMDISAAMAEITIFTAARALQGQEVRSKLTAEFADLYHDLDKGFTPINFMLPWAPLPHNKKRDAAHARMRSIYVDIINQRRLDGDKDSQKSDMIWNLMNCTYKNGQQVPDKEIAHMMITLLMAGQHSSSSISAWIMLRLASQPKVLEELYQEQLANLGPAGPDGSLPPLQYKDLDKLPFHQHVIRETLRIHSSIHSIMRKVKSPLPVPGTPYMIPPGRVLLASPGVTAL…	-------------------------------WQLKGPLAGDAWKIPFIGP----------FLDSVNPEFGKYYTKWLSGPLSCVSV---FHKFVVIAATRDM-ARKV---LNSPMYVKPCVVDVAHKLLRPENWVFLDGKEHVEYRKGLNGLFTRTALEGYLPG-QEEVYNEYFEEFLRESTAEGEHKPWVYQ-----------LRELMCAVSCRTFVGHYMSREQVKRIADDYYMITAALELVNFPIILPFTKTWYGKKCADKVLEAFSNCAAKARVRMKHKGAQPECIMDRWIIQMIDSDRYRARL---------AKGENVPAEEKPAMLVRNFTDLEISMTVFTFLFASQDATSSAASWLLQLVADRPEVYRKV-REEGDRLHPNADD----PINL…	S241M	FALSE	241	266
MVPMLWLTAYMAVAVLTAILLNVVYQLFFRLWNRTEPPMVFHWVPFLGSTISYGIDPYKFFFACREKYGDIFTFILLGQKTTVYLGVQGNEFILNGKLKDVNAEEVYSPLTTPVFGSDVVYDCPNSKLMEQKKFIKYGLTQSALESHVPLIEKEVLDYLRDSPNFQGSSGRMDISAAMAEITIFTAARALQGQEVRSKLTAEFADLYHDLDKGFTPINFMLPWAPLPHNKKRDAAHARMRSIYVDIINQRRLDGDKDSQKSDMIWNLMNCTYKNGQQVPDKEIAHMMITLLMAGQHSSSSISAWIMLRLASQPKVLEELYQEQLANLGPAGPDGSLPPLQYKDLDKLPFHQHVIRETLRIHSSIHSIMRKVKSPLPVPGTPYMIPPGRVLLASPGVTAL…	-------------------------------WQLKGPLAGDAWKIPFIGP----------FLDSVNPEFGKYYTKWLSGPLSCVSV---FHKFVVIAATRDM-ARKV---LNSPMYVKPCVVDVAHKLLRPENWVFLDGKEHVEYRKGLNGLFTRTALEGYLPG-QEEVYNEYFEEFLRESTAEGEHKPWVYQ-----------LRELMCAVSCRTFVGHYMSREQVKRIADDYYMITAALELVNFPIILPFTKTWYGKKCADKVLEAFSNCAAKARVRMKHKGAQPECIMDRWIIQMIDSDRYRARL---------AKGENVPAEEKPAMLVRNFTDLEISMTVFTFLFASQDATSSAASWLLQLVADRPEVYRKV-REEGDRLHPNADD----PINL…	I242K	FALSE	242	267
MVPMLWLTAYMAVAVLTAILLNVVYQLFFRLWNRTEPPMVFHWVPFLGSTISYGIDPYKFFFACREKYGDIFTFILLGQKTTVYLGVQGNEFILNGKLKDVNAEEVYSPLTTPVFGSDVVYDCPNSKLMEQKKFIKYGLTQSALESHVPLIEKEVLDYLRDSPNFQGSSGRMDISAAMAEITIFTAARALQGQEVRSKLTAEFADLYHDLDKGFTPINFMLPWAPLPHNKKRDAAHARMRSIYVDIINQRRLDGDKDSQKSDMIWNLMNCTYKNGQQVPDKEIAHMMITLLMAGQHSSSSISAWIMLRLASQPKVLEELYQEQLANLGPAGPDGSLPPLQYKDLDKLPFHQHVIRETLRIHSSIHSIMRKVKSPLPVPGTPYMIPPGRVLLASPGVTAL…	-------------------------------WQLKGPLAGDAWKIPFIGP----------FLDSVNPEFGKYYTKWLSGPLSCVSV---FHKFVVIAATRDM-ARKV---LNSPMYVKPCVVDVAHKLLRPENWVFLDGKEHVEYRKGLNGLFTRTALEGYLPG-QEEVYNEYFEEFLRESTAEGEHKPWVYQ-----------LRELMCAVSCRTFVGHYMSREQVKRIADDYYMITAALELVNFPIILPFTKTWYGKKCADKVLEAFSNCAAKARVRMKHKGAQPECIMDRWIIQMIDSDRYRARL---------AKGENVPAEEKPAMLVRNFTDLEISMTVFTFLFASQDATSSAASWLLQLVADRPEVYRKV-REEGDRLHPNADD----PINL…	Y243H	FALSE	243	268
MVPMLWLTAYMAVAVLTAILLNVVYQLFFRLWNRTEPPMVFHWVPFLGSTISYGIDPYKFFFACREKYGDIFTFILLGQKTTVYLGVQGNEFILNGKLKDVNAEEVYSPLTTPVFGSDVVYDCPNSKLMEQKKFIKYGLTQSALESHVPLIEKEVLDYLRDSPNFQGSSGRMDISAAMAEITIFTAARALQGQEVRSKLTAEFADLYHDLDKGFTPINFMLPWAPLPHNKKRDAAHARMRSIYVDIINQRRLDGDKDSQKSDMIWNLMNCTYKNGQQVPDKEIAHMMITLLMAGQHSSSSISAWIMLRLASQPKVLEELYQEQLANLGPAGPDGSLPPLQYKDLDKLPFHQHVIRETLRIHSSIHSIMRKVKSPLPVPGTPYMIPPGRVLLASPGVTAL…	-------------------------------WQLKGPLAGDAWKIPFIGP----------FLDSVNPEFGKYYTKWLSGPLSCVSV---FHKFVVIAATRDM-ARKV---LNSPMYVKPCVVDVAHKLLRPENWVFLDGKEHVEYRKGLNGLFTRTALEGYLPG-QEEVYNEYFEEFLRESTAEGEHKPWVYQ-----------LRELMCAVSCRTFVGHYMSREQVKRIADDYYMITAALELVNFPIILPFTKTWYGKKCADKVLEAFSNCAAKARVRMKHKGAQPECIMDRWIIQMIDSDRYRARL---------AKGENVPAEEKPAMLVRNFTDLEISMTVFTFLFASQDATSSAASWLLQLVADRPEVYRKV-REEGDRLHPNADD----PINL…	V244K	FALSE	244	269
MVPMLWLTAYMAVAVLTAILLNVVYQLFFRLWNRTEPPMVFHWVPFLGSTISYGIDPYKFFFACREKYGDIFTFILLGQKTTVYLGVQGNEFILNGKLKDVNAEEVYSPLTTPVFGSDVVYDCPNSKLMEQKKFIKYGLTQSALESHVPLIEKEVLDYLRDSPNFQGSSGRMDISAAMAEITIFTAARALQGQEVRSKLTAEFADLYHDLDKGFTPINFMLPWAPLPHNKKRDAAHARMRSIYVDIINQRRLDGDKDSQKSDMIWNLMNCTYKNGQQVPDKEIAHMMITLLMAGQHSSSSISAWIMLRLASQPKVLEELYQEQLANLGPAGPDGSLPPLQYKDLDKLPFHQHVIRETLRIHSSIHSIMRKVKSPLPVPGTPYMIPPGRVLLASPGVTAL…	-------------------------------WQLKGPLAGDAWKIPFIGP----------FLDSVNPEFGKYYTKWLSGPLSCVSV---FHKFVVIAATRDM-ARKV---LNSPMYVKPCVVDVAHKLLRPENWVFLDGKEHVEYRKGLNGLFTRTALEGYLPG-QEEVYNEYFEEFLRESTAEGEHKPWVYQ-----------LRELMCAVSCRTFVGHYMSREQVKRIADDYYMITAALELVNFPIILPFTKTWYGKKCADKVLEAFSNCAAKARVRMKHKGAQPECIMDRWIIQMIDSDRYRARL---------AKGENVPAEEKPAMLVRNFTDLEISMTVFTFLFASQDATSSAASWLLQLVADRPEVYRKV-REEGDRLHPNADD----PINL…	D245G	FALSE	245	270
MVPMLWLTAYMAVAVLTAILLNVVYQLFFRLWNRTEPPMVFHWVPFLGSTISYGIDPYKFFFACREKYGDIFTFILLGQKTTVYLGVQGNEFILNGKLKDVNAEEVYSPLTTPVFGSDVVYDCPNSKLMEQKKFIKYGLTQSALESHVPLIEKEVLDYLRDSPNFQGSSGRMDISAAMAEITIFTAARALQGQEVRSKLTAEFADLYHDLDKGFTPINFMLPWAPLPHNKKRDAAHARMRSIYVDIINQRRLDGDKDSQKSDMIWNLMNCTYKNGQQVPDKEIAHMMITLLMAGQHSSSSISAWIMLRLASQPKVLEELYQEQLANLGPAGPDGSLPPLQYKDLDKLPFHQHVIRETLRIHSSIHSIMRKVKSPLPVPGTPYMIPPGRVLLASPGVTAL…	-------------------------------WQLKGPLAGDAWKIPFIGP----------FLDSVNPEFGKYYTKWLSGPLSCVSV---FHKFVVIAATRDM-ARKV---LNSPMYVKPCVVDVAHKLLRPENWVFLDGKEHVEYRKGLNGLFTRTALEGYLPG-QEEVYNEYFEEFLRESTAEGEHKPWVYQ-----------LRELMCAVSCRTFVGHYMSREQVKRIADDYYMITAALELVNFPIILPFTKTWYGKKCADKVLEAFSNCAAKARVRMKHKGAQPECIMDRWIIQMIDSDRYRARL---------AKGENVPAEEKPAMLVRNFTDLEISMTVFTFLFASQDATSSAASWLLQLVADRPEVYRKV-REEGDRLHPNADD----PINL…	I246A	FALSE	246	271
MVPMLWLTAYMAVAVLTAILLNVVYQLFFRLWNRTEPPMVFHWVPFLGSTISYGIDPYKFFFACREKYGDIFTFILLGQKTTVYLGVQGNEFILNGKLKDVNAEEVYSPLTTPVFGSDVVYDCPNSKLMEQKKFIKYGLTQSALESHVPLIEKEVLDYLRDSPNFQGSSGRMDISAAMAEITIFTAARALQGQEVRSKLTAEFADLYHDLDKGFTPINFMLPWAPLPHNKKRDAAHARMRSIYVDIINQRRLDGDKDSQKSDMIWNLMNCTYKNGQQVPDKEIAHMMITLLMAGQHSSSSISAWIMLRLASQPKVLEELYQEQLANLGPAGPDGSLPPLQYKDLDKLPFHQHVIRETLRIHSSIHSIMRKVKSPLPVPGTPYMIPPGRVLLASPGVTAL…	-------------------------------WQLKGPLAGDAWKIPFIGP----------FLDSVNPEFGKYYTKWLSGPLSCVSV---FHKFVVIAATRDM-ARKV---LNSPMYVKPCVVDVAHKLLRPENWVFLDGKEHVEYRKGLNGLFTRTALEGYLPG-QEEVYNEYFEEFLRESTAEGEHKPWVYQ-----------LRELMCAVSCRTFVGHYMSREQVKRIADDYYMITAALELVNFPIILPFTKTWYGKKCADKVLEAFSNCAAKARVRMKHKGAQPECIMDRWIIQMIDSDRYRARL---------AKGENVPAEEKPAMLVRNFTDLEISMTVFTFLFASQDATSSAASWLLQLVADRPEVYRKV-REEGDRLHPNADD----PINL…	I247Q	FALSE	247	272
MVPMLWLTAYMAVAVLTAILLNVVYQLFFRLWNRTEPPMVFHWVPFLGSTISYGIDPYKFFFACREKYGDIFTFILLGQKTTVYLGVQGNEFILNGKLKDVNAEEVYSPLTTPVFGSDVVYDCPNSKLMEQKKFIKYGLTQSALESHVPLIEKEVLDYLRDSPNFQGSSGRMDISAAMAEITIFTAARALQGQEVRSKLTAEFADLYHDLDKGFTPINFMLPWAPLPHNKKRDAAHARMRSIYVDIINQRRLDGDKDSQKSDMIWNLMNCTYKNGQQVPDKEIAHMMITLLMAGQHSSSSISAWIMLRLASQPKVLEELYQEQLANLGPAGPDGSLPPLQYKDLDKLPFHQHVIRETLRIHSSIHSIMRKVKSPLPVPGTPYMIPPGRVLLASPGVTAL…	-------------------------------WQLKGPLAGDAWKIPFIGP----------FLDSVNPEFGKYYTKWLSGPLSCVSV---FHKFVVIAATRDM-ARKV---LNSPMYVKPCVVDVAHKLLRPENWVFLDGKEHVEYRKGLNGLFTRTALEGYLPG-QEEVYNEYFEEFLRESTAEGEHKPWVYQ-----------LRELMCAVSCRTFVGHYMSREQVKRIADDYYMITAALELVNFPIILPFTKTWYGKKCADKVLEAFSNCAAKARVRMKHKGAQPECIMDRWIIQMIDSDRYRARL---------AKGENVPAEEKPAMLVRNFTDLEISMTVFTFLFASQDATSSAASWLLQLVADRPEVYRKV-REEGDRLHPNADD----PINL…	N248P	FALSE	248	273
MVPMLWLTAYMAVAVLTAILLNVVYQLFFRLWNRTEPPMVFHWVPFLGSTISYGIDPYKFFFACREKYGDIFTFILLGQKTTVYLGVQGNEFILNGKLKDVNAEEVYSPLTTPVFGSDVVYDCPNSKLMEQKKFIKYGLTQSALESHVPLIEKEVLDYLRDSPNFQGSSGRMDISAAMAEITIFTAARALQGQEVRSKLTAEFADLYHDLDKGFTPINFMLPWAPLPHNKKRDAAHARMRSIYVDIINQRRLDGDKDSQKSDMIWNLMNCTYKNGQQVPDKEIAHMMITLLMAGQHSSSSISAWIMLRLASQPKVLEELYQEQLANLGPAGPDGSLPPLQYKDLDKLPFHQHVIRETLRIHSSIHSIMRKVKSPLPVPGTPYMIPPGRVLLASPGVTAL…	-------------------------------WQLKGPLAGDAWKIPFIGP----------FLDSVNPEFGKYYTKWLSGPLSCVSV---FHKFVVIAATRDM-ARKV---LNSPMYVKPCVVDVAHKLLRPENWVFLDGKEHVEYRKGLNGLFTRTALEGYLPG-QEEVYNEYFEEFLRESTAEGEHKPWVYQ-----------LRELMCAVSCRTFVGHYMSREQVKRIADDYYMITAALELVNFPIILPFTKTWYGKKCADKVLEAFSNCAAKARVRMKHKGAQPECIMDRWIIQMIDSDRYRARL---------AKGENVPAEEKPAMLVRNFTDLEISMTVFTFLFASQDATSSAASWLLQLVADRPEVYRKV-REEGDRLHPNADD----PINL…	Q249E	FALSE	249	274
MVPMLWLTAYMAVAVLTAILLNVVYQLFFRLWNRTEPPMVFHWVPFLGSTISYGIDPYKFFFACREKYGDIFTFILLGQKTTVYLGVQGNEFILNGKLKDVNAEEVYSPLTTPVFGSDVVYDCPNSKLMEQKKFIKYGLTQSALESHVPLIEKEVLDYLRDSPNFQGSSGRMDISAAMAEITIFTAARALQGQEVRSKLTAEFADLYHDLDKGFTPINFMLPWAPLPHNKKRDAAHARMRSIYVDIINQRRLDGDKDSQKSDMIWNLMNCTYKNGQQVPDKEIAHMMITLLMAGQHSSSSISAWIMLRLASQPKVLEELYQEQLANLGPAGPDGSLPPLQYKDLDKLPFHQHVIRETLRIHSSIHSIMRKVKSPLPVPGTPYMIPPGRVLLASPGVTAL…	-------------------------------WQLKGPLAGDAWKIPFIGP----------FLDSVNPEFGKYYTKWLSGPLSCVSV---FHKFVVIAATRDM-ARKV---LNSPMYVKPCVVDVAHKLLRPENWVFLDGKEHVEYRKGLNGLFTRTALEGYLPG-QEEVYNEYFEEFLRESTAEGEHKPWVYQ-----------LRELMCAVSCRTFVGHYMSREQVKRIADDYYMITAALELVNFPIILPFTKTWYGKKCADKVLEAFSNCAAKARVRMKHKGAQPECIMDRWIIQMIDSDRYRARL---------AKGENVPAEEKPAMLVRNFTDLEISMTVFTFLFASQDATSSAASWLLQLVADRPEVYRKV-REEGDRLHPNADD----PINL…	R250C	FALSE	250	275
MVPMLWLTAYMAVAVLTAILLNVVYQLFFRLWNRTEPPMVFHWVPFLGSTISYGIDPYKFFFACREKYGDIFTFILLGQKTTVYLGVQGNEFILNGKLKDVNAEEVYSPLTTPVFGSDVVYDCPNSKLMEQKKFIKYGLTQSALESHVPLIEKEVLDYLRDSPNFQGSSGRMDISAAMAEITIFTAARALQGQEVRSKLTAEFADLYHDLDKGFTPINFMLPWAPLPHNKKRDAAHARMRSIYVDIINQRRLDGDKDSQKSDMIWNLMNCTYKNGQQVPDKEIAHMMITLLMAGQHSSSSISAWIMLRLASQPKVLEELYQEQLANLGPAGPDGSLPPLQYKDLDKLPFHQHVIRETLRIHSSIHSIMRKVKSPLPVPGTPYMIPPGRVLLASPGVTAL…	-------------------------------WQLKGPLAGDAWKIPFIGP----------FLDSVNPEFGKYYTKWLSGPLSCVSV---FHKFVVIAATRDM-ARKV---LNSPMYVKPCVVDVAHKLLRPENWVFLDGKEHVEYRKGLNGLFTRTALEGYLPG-QEEVYNEYFEEFLRESTAEGEHKPWVYQ-----------LRELMCAVSCRTFVGHYMSREQVKRIADDYYMITAALELVNFPIILPFTKTWYGKKCADKVLEAFSNCAAKARVRMKHKGAQPECIMDRWIIQMIDSDRYRARL---------AKGENVPAEEKPAMLVRNFTDLEISMTVFTFLFASQDATSSAASWLLQLVADRPEVYRKV-REEGDRLHPNADD----PINL…	R251I	FALSE	251	276
MVPMLWLTAYMAVAVLTAILLNVVYQLFFRLWNRTEPPMVFHWVPFLGSTISYGIDPYKFFFACREKYGDIFTFILLGQKTTVYLGVQGNEFILNGKLKDVNAEEVYSPLTTPVFGSDVVYDCPNSKLMEQKKFIKYGLTQSALESHVPLIEKEVLDYLRDSPNFQGSSGRMDISAAMAEITIFTAARALQGQEVRSKLTAEFADLYHDLDKGFTPINFMLPWAPLPHNKKRDAAHARMRSIYVDIINQRRLDGDKDSQKSDMIWNLMNCTYKNGQQVPDKEIAHMMITLLMAGQHSSSSISAWIMLRLASQPKVLEELYQEQLANLGPAGPDGSLPPLQYKDLDKLPFHQHVIRETLRIHSSIHSIMRKVKSPLPVPGTPYMIPPGRVLLASPGVTAL…	-------------------------------WQLKGPLAGDAWKIPFIGP----------FLDSVNPEFGKYYTKWLSGPLSCVSV---FHKFVVIAATRDM-ARKV---LNSPMYVKPCVVDVAHKLLRPENWVFLDGKEHVEYRKGLNGLFTRTALEGYLPG-QEEVYNEYFEEFLRESTAEGEHKPWVYQ-----------LRELMCAVSCRTFVGHYMSREQVKRIADDYYMITAALELVNFPIILPFTKTWYGKKCADKVLEAFSNCAAKARVRMKHKGAQPECIMDRWIIQMIDSDRYRARL---------AKGENVPAEEKPAMLVRNFTDLEISMTVFTFLFASQDATSSAASWLLQLVADRPEVYRKV-REEGDRLHPNADD----PINL…	L252M	FALSE	252	277
MVPMLWLTAYMAVAVLTAILLNVVYQLFFRLWNRTEPPMVFHWVPFLGSTISYGIDPYKFFFACREKYGDIFTFILLGQKTTVYLGVQGNEFILNGKLKDVNAEEVYSPLTTPVFGSDVVYDCPNSKLMEQKKFIKYGLTQSALESHVPLIEKEVLDYLRDSPNFQGSSGRMDISAAMAEITIFTAARALQGQEVRSKLTAEFADLYHDLDKGFTPINFMLPWAPLPHNKKRDAAHARMRSIYVDIINQRRLDGDKDSQKSDMIWNLMNCTYKNGQQVPDKEIAHMMITLLMAGQHSSSSISAWIMLRLASQPKVLEELYQEQLANLGPAGPDGSLPPLQYKDLDKLPFHQHVIRETLRIHSSIHSIMRKVKSPLPVPGTPYMIPPGRVLLASPGVTAL…	-------------------------------WQLKGPLAGDAWKIPFIGP----------FLDSVNPEFGKYYTKWLSGPLSCVSV---FHKFVVIAATRDM-ARKV---LNSPMYVKPCVVDVAHKLLRPENWVFLDGKEHVEYRKGLNGLFTRTALEGYLPG-QEEVYNEYFEEFLRESTAEGEHKPWVYQ-----------LRELMCAVSCRTFVGHYMSREQVKRIADDYYMITAALELVNFPIILPFTKTWYGKKCADKVLEAFSNCAAKARVRMKHKGAQPECIMDRWIIQMIDSDRYRARL---------AKGENVPAEEKPAMLVRNFTDLEISMTVFTFLFASQDATSSAASWLLQLVADRPEVYRKV-REEGDRLHPNADD----PINL…	G254GWIIQMI	FALSE	254	279
MVPMLWLTAYMAVAVLTAILLNVVYQLFFRLWNRTEPPMVFHWVPFLGSTISYGIDPYKFFFACREKYGDIFTFILLGQKTTVYLGVQGNEFILNGKLKDVNAEEVYSPLTTPVFGSDVVYDCPNSKLMEQKKFIKYGLTQSALESHVPLIEKEVLDYLRDSPNFQGSSGRMDISAAMAEITIFTAARALQGQEVRSKLTAEFADLYHDLDKGFTPINFMLPWAPLPHNKKRDAAHARMRSIYVDIINQRRLDGDKDSQKSDMIWNLMNCTYKNGQQVPDKEIAHMMITLLMAGQHSSSSISAWIMLRLASQPKVLEELYQEQLANLGPAGPDGSLPPLQYKDLDKLPFHQHVIRETLRIHSSIHSIMRKVKSPLPVPGTPYMIPPGRVLLASPGVTAL…	-------------------------------WQLKGPLAGDAWKIPFIGP----------FLDSVNPEFGKYYTKWLSGPLSCVSV---FHKFVVIAATRDM-ARKV---LNSPMYVKPCVVDVAHKLLRPENWVFLDGKEHVEYRKGLNGLFTRTALEGYLPG-QEEVYNEYFEEFLRESTAEGEHKPWVYQ-----------LRELMCAVSCRTFVGHYMSREQVKRIADDYYMITAALELVNFPIILPFTKTWYGKKCADKVLEAFSNCAAKARVRMKHKGAQPECIMDRWIIQMIDSDRYRARL---------AKGENVPAEEKPAMLVRNFTDLEISMTVFTFLFASQDATSSAASWLLQLVADRPEVYRKV-REEGDRLHPNADD----PINL…	K256S	FALSE	256	287
MVPMLWLTAYMAVAVLTAILLNVVYQLFFRLWNRTEPPMVFHWVPFLGSTISYGIDPYKFFFACREKYGDIFTFILLGQKTTVYLGVQGNEFILNGKLKDVNAEEVYSPLTTPVFGSDVVYDCPNSKLMEQKKFIKYGLTQSALESHVPLIEKEVLDYLRDSPNFQGSSGRMDISAAMAEITIFTAARALQGQEVRSKLTAEFADLYHDLDKGFTPINFMLPWAPLPHNKKRDAAHARMRSIYVDIINQRRLDGDKDSQKSDMIWNLMNCTYKNGQQVPDKEIAHMMITLLMAGQHSSSSISAWIMLRLASQPKVLEELYQEQLANLGPAGPDGSLPPLQYKDLDKLPFHQHVIRETLRIHSSIHSIMRKVKSPLPVPGTPYMIPPGRVLLASPGVTAL…	-------------------------------WQLKGPLAGDAWKIPFIGP----------FLDSVNPEFGKYYTKWLSGPLSCVSV---FHKFVVIAATRDM-ARKV---LNSPMYVKPCVVDVAHKLLRPENWVFLDGKEHVEYRKGLNGLFTRTALEGYLPG-QEEVYNEYFEEFLRESTAEGEHKPWVYQ-----------LRELMCAVSCRTFVGHYMSREQVKRIADDYYMITAALELVNFPIILPFTKTWYGKKCADKVLEAFSNCAAKARVRMKHKGAQPECIMDRWIIQMIDSDRYRARL---------AKGENVPAEEKPAMLVRNFTDLEISMTVFTFLFASQDATSSAASWLLQLVADRPEVYRKV-REEGDRLHPNADD----PINL…	S258R	FALSE	258	289
MVPMLWLTAYMAVAVLTAILLNVVYQLFFRLWNRTEPPMVFHWVPFLGSTISYGIDPYKFFFACREKYGDIFTFILLGQKTTVYLGVQGNEFILNGKLKDVNAEEVYSPLTTPVFGSDVVYDCPNSKLMEQKKFIKYGLTQSALESHVPLIEKEVLDYLRDSPNFQGSSGRMDISAAMAEITIFTAARALQGQEVRSKLTAEFADLYHDLDKGFTPINFMLPWAPLPHNKKRDAAHARMRSIYVDIINQRRLDGDKDSQKSDMIWNLMNCTYKNGQQVPDKEIAHMMITLLMAGQHSSSSISAWIMLRLASQPKVLEELYQEQLANLGPAGPDGSLPPLQYKDLDKLPFHQHVIRETLRIHSSIHSIMRKVKSPLPVPGTPYMIPPGRVLLASPGVTAL…	-------------------------------WQLKGPLAGDAWKIPFIGP----------FLDSVNPEFGKYYTKWLSGPLSCVSV---FHKFVVIAATRDM-ARKV---LNSPMYVKPCVVDVAHKLLRPENWVFLDGKEHVEYRKGLNGLFTRTALEGYLPG-QEEVYNEYFEEFLRESTAEGEHKPWVYQ-----------LRELMCAVSCRTFVGHYMSREQVKRIADDYYMITAALELVNFPIILPFTKTWYGKKCADKVLEAFSNCAAKARVRMKHKGAQPECIMDRWIIQMIDSDRYRARL---------AKGENVPAEEKPAMLVRNFTDLEISMTVFTFLFASQDATSSAASWLLQLVADRPEVYRKV-REEGDRLHPNADD----PINL…	Q259Y	FALSE	259	290
MVPMLWLTAYMAVAVLTAILLNVVYQLFFRLWNRTEPPMVFHWVPFLGSTISYGIDPYKFFFACREKYGDIFTFILLGQKTTVYLGVQGNEFILNGKLKDVNAEEVYSPLTTPVFGSDVVYDCPNSKLMEQKKFIKYGLTQSALESHVPLIEKEVLDYLRDSPNFQGSSGRMDISAAMAEITIFTAARALQGQEVRSKLTAEFADLYHDLDKGFTPINFMLPWAPLPHNKKRDAAHARMRSIYVDIINQRRLDGDKDSQKSDMIWNLMNCTYKNGQQVPDKEIAHMMITLLMAGQHSSSSISAWIMLRLASQPKVLEELYQEQLANLGPAGPDGSLPPLQYKDLDKLPFHQHVIRETLRIHSSIHSIMRKVKSPLPVPGTPYMIPPGRVLLASPGVTAL…	-------------------------------WQLKGPLAGDAWKIPFIGP----------FLDSVNPEFGKYYTKWLSGPLSCVSV---FHKFVVIAATRDM-ARKV---LNSPMYVKPCVVDVAHKLLRPENWVFLDGKEHVEYRKGLNGLFTRTALEGYLPG-QEEVYNEYFEEFLRESTAEGEHKPWVYQ-----------LRELMCAVSCRTFVGHYMSREQVKRIADDYYMITAALELVNFPIILPFTKTWYGKKCADKVLEAFSNCAAKARVRMKHKGAQPECIMDRWIIQMIDSDRYRARL---------AKGENVPAEEKPAMLVRNFTDLEISMTVFTFLFASQDATSSAASWLLQLVADRPEVYRKV-REEGDRLHPNADD----PINL…	K260R	FALSE	260	291
MVPMLWLTAYMAVAVLTAILLNVVYQLFFRLWNRTEPPMVFHWVPFLGSTISYGIDPYKFFFACREKYGDIFTFILLGQKTTVYLGVQGNEFILNGKLKDVNAEEVYSPLTTPVFGSDVVYDCPNSKLMEQKKFIKYGLTQSALESHVPLIEKEVLDYLRDSPNFQGSSGRMDISAAMAEITIFTAARALQGQEVRSKLTAEFADLYHDLDKGFTPINFMLPWAPLPHNKKRDAAHARMRSIYVDIINQRRLDGDKDSQKSDMIWNLMNCTYKNGQQVPDKEIAHMMITLLMAGQHSSSSISAWIMLRLASQPKVLEELYQEQLANLGPAGPDGSLPPLQYKDLDKLPFHQHVIRETLRIHSSIHSIMRKVKSPLPVPGTPYMIPPGRVLLASPGVTAL…	-------------------------------WQLKGPLAGDAWKIPFIGP----------FLDSVNPEFGKYYTKWLSGPLSCVSV---FHKFVVIAATRDM-ARKV---LNSPMYVKPCVVDVAHKLLRPENWVFLDGKEHVEYRKGLNGLFTRTALEGYLPG-QEEVYNEYFEEFLRESTAEGEHKPWVYQ-----------LRELMCAVSCRTFVGHYMSREQVKRIADDYYMITAALELVNFPIILPFTKTWYGKKCADKVLEAFSNCAAKARVRMKHKGAQPECIMDRWIIQMIDSDRYRARL---------AKGENVPAEEKPAMLVRNFTDLEISMTVFTFLFASQDATSSAASWLLQLVADRPEVYRKV-REEGDRLHPNADD----PINL…	S261A	FALSE	261	292
MVPMLWLTAYMAVAVLTAILLNVVYQLFFRLWNRTEPPMVFHWVPFLGSTISYGIDPYKFFFACREKYGDIFTFILLGQKTTVYLGVQGNEFILNGKLKDVNAEEVYSPLTTPVFGSDVVYDCPNSKLMEQKKFIKYGLTQSALESHVPLIEKEVLDYLRDSPNFQGSSGRMDISAAMAEITIFTAARALQGQEVRSKLTAEFADLYHDLDKGFTPINFMLPWAPLPHNKKRDAAHARMRSIYVDIINQRRLDGDKDSQKSDMIWNLMNCTYKNGQQVPDKEIAHMMITLLMAGQHSSSSISAWIMLRLASQPKVLEELYQEQLANLGPAGPDGSLPPLQYKDLDKLPFHQHVIRETLRIHSSIHSIMRKVKSPLPVPGTPYMIPPGRVLLASPGVTAL…	-------------------------------WQLKGPLAGDAWKIPFIGP----------FLDSVNPEFGKYYTKWLSGPLSCVSV---FHKFVVIAATRDM-ARKV---LNSPMYVKPCVVDVAHKLLRPENWVFLDGKEHVEYRKGLNGLFTRTALEGYLPG-QEEVYNEYFEEFLRESTAEGEHKPWVYQ-----------LRELMCAVSCRTFVGHYMSREQVKRIADDYYMITAALELVNFPIILPFTKTWYGKKCADKVLEAFSNCAAKARVRMKHKGAQPECIMDRWIIQMIDSDRYRARL---------AKGENVPAEEKPAMLVRNFTDLEISMTVFTFLFASQDATSSAASWLLQLVADRPEVYRKV-REEGDRLHPNADD----PINL…	D262R	FALSE	262	293
MVPMLWLTAYMAVAVLTAILLNVVYQLFFRLWNRTEPPMVFHWVPFLGSTISYGIDPYKFFFACREKYGDIFTFILLGQKTTVYLGVQGNEFILNGKLKDVNAEEVYSPLTTPVFGSDVVYDCPNSKLMEQKKFIKYGLTQSALESHVPLIEKEVLDYLRDSPNFQGSSGRMDISAAMAEITIFTAARALQGQEVRSKLTAEFADLYHDLDKGFTPINFMLPWAPLPHNKKRDAAHARMRSIYVDIINQRRLDGDKDSQKSDMIWNLMNCTYKNGQQVPDKEIAHMMITLLMAGQHSSSSISAWIMLRLASQPKVLEELYQEQLANLGPAGPDGSLPPLQYKDLDKLPFHQHVIRETLRIHSSIHSIMRKVKSPLPVPGTPYMIPPGRVLLASPGVTAL…	-------------------------------WQLKGPLAGDAWKIPFIGP----------FLDSVNPEFGKYYTKWLSGPLSCVSV---FHKFVVIAATRDM-ARKV---LNSPMYVKPCVVDVAHKLLRPENWVFLDGKEHVEYRKGLNGLFTRTALEGYLPG-QEEVYNEYFEEFLRESTAEGEHKPWVYQ-----------LRELMCAVSCRTFVGHYMSREQVKRIADDYYMITAALELVNFPIILPFTKTWYGKKCADKVLEAFSNCAAKARVRMKHKGAQPECIMDRWIIQMIDSDRYRARL---------AKGENVPAEEKPAMLVRNFTDLEISMTVFTFLFASQDATSSAASWLLQLVADRPEVYRKV-REEGDRLHPNADD----PINL…	M263L	FALSE	263	294
MVPMLWLTAYMAVAVLTAILLNVVYQLFFRLWNRTEPPMVFHWVPFLGSTISYGIDPYKFFFACREKYGDIFTFILLGQKTTVYLGVQGNEFILNGKLKDVNAEEVYSPLTTPVFGSDVVYDCPNSKLMEQKKFIKYGLTQSALESHVPLIEKEVLDYLRDSPNFQGSSGRMDISAAMAEITIFTAARALQGQEVRSKLTAEFADLYHDLDKGFTPINFMLPWAPLPHNKKRDAAHARMRSIYVDIINQRRLDGDKDSQKSDMIWNLMNCTYKNGQQVPDKEIAHMMITLLMAGQHSSSSISAWIMLRLASQPKVLEELYQEQLANLGPAGPDGSLPPLQYKDLDKLPFHQHVIRETLRIHSSIHSIMRKVKSPLPVPGTPYMIPPGRVLLASPGVTAL…	-------------------------------WQLKGPLAGDAWKIPFIGP----------FLDSVNPEFGKYYTKWLSGPLSCVSV---FHKFVVIAATRDM-ARKV---LNSPMYVKPCVVDVAHKLLRPENWVFLDGKEHVEYRKGLNGLFTRTALEGYLPG-QEEVYNEYFEEFLRESTAEGEHKPWVYQ-----------LRELMCAVSCRTFVGHYMSREQVKRIADDYYMITAALELVNFPIILPFTKTWYGKKCADKVLEAFSNCAAKARVRMKHKGAQPECIMDRWIIQMIDSDRYRARL---------AKGENVPAEEKPAMLVRNFTDLEISMTVFTFLFASQDATSSAASWLLQLVADRPEVYRKV-REEGDRLHPNADD----PINL…	K273A	FALSE	273	304
MVPMLWLTAYMAVAVLTAILLNVVYQLFFRLWNRTEPPMVFHWVPFLGSTISYGIDPYKFFFACREKYGDIFTFILLGQKTTVYLGVQGNEFILNGKLKDVNAEEVYSPLTTPVFGSDVVYDCPNSKLMEQKKFIKYGLTQSALESHVPLIEKEVLDYLRDSPNFQGSSGRMDISAAMAEITIFTAARALQGQEVRSKLTAEFADLYHDLDKGFTPINFMLPWAPLPHNKKRDAAHARMRSIYVDIINQRRLDGDKDSQKSDMIWNLMNCTYKNGQQVPDKEIAHMMITLLMAGQHSSSSISAWIMLRLASQPKVLEELYQEQLANLGPAGPDGSLPPLQYKDLDKLPFHQHVIRETLRIHSSIHSIMRKVKSPLPVPGTPYMIPPGRVLLASPGVTAL…	-------------------------------WQLKGPLAGDAWKIPFIGP----------FLDSVNPEFGKYYTKWLSGPLSCVSV---FHKFVVIAATRDM-ARKV---LNSPMYVKPCVVDVAHKLLRPENWVFLDGKEHVEYRKGLNGLFTRTALEGYLPG-QEEVYNEYFEEFLRESTAEGEHKPWVYQ-----------LRELMCAVSCRTFVGHYMSREQVKRIADDYYMITAALELVNFPIILPFTKTWYGKKCADKVLEAFSNCAAKARVRMKHKGAQPECIMDRWIIQMIDSDRYRARL---------AKGENVPAEEKPAMLVRNFTDLEISMTVFTFLFASQDATSSAASWLLQLVADRPEVYRKV-REEGDRLHPNADD----PINL…	N274K	FALSE	274	305
MVPMLWLTAYMAVAVLTAILLNVVYQLFFRLWNRTEPPMVFHWVPFLGSTISYGIDPYKFFFACREKYGDIFTFILLGQKTTVYLGVQGNEFILNGKLKDVNAEEVYSPLTTPVFGSDVVYDCPNSKLMEQKKFIKYGLTQSALESHVPLIEKEVLDYLRDSPNFQGSSGRMDISAAMAEITIFTAARALQGQEVRSKLTAEFADLYHDLDKGFTPINFMLPWAPLPHNKKRDAAHARMRSIYVDIINQRRLDGDKDSQKSDMIWNLMNCTYKNGQQVPDKEIAHMMITLLMAGQHSSSSISAWIMLRLASQPKVLEELYQEQLANLGPAGPDGSLPPLQYKDLDKLPFHQHVIRETLRIHSSIHSIMRKVKSPLPVPGTPYMIPPGRVLLASPGVTAL…	-------------------------------WQLKGPLAGDAWKIPFIGP----------FLDSVNPEFGKYYTKWLSGPLSCVSV---FHKFVVIAATRDM-ARKV---LNSPMYVKPCVVDVAHKLLRPENWVFLDGKEHVEYRKGLNGLFTRTALEGYLPG-QEEVYNEYFEEFLRESTAEGEHKPWVYQ-----------LRELMCAVSCRTFVGHYMSREQVKRIADDYYMITAALELVNFPIILPFTKTWYGKKCADKVLEAFSNCAAKARVRMKHKGAQPECIMDRWIIQMIDSDRYRARL---------AKGENVPAEEKPAMLVRNFTDLEISMTVFTFLFASQDATSSAASWLLQLVADRPEVYRKV-REEGDRLHPNADD----PINL…	Q276E	FALSE	276	307
MVPMLWLTAYMAVAVLTAILLNVVYQLFFRLWNRTEPPMVFHWVPFLGSTISYGIDPYKFFFACREKYGDIFTFILLGQKTTVYLGVQGNEFILNGKLKDVNAEEVYSPLTTPVFGSDVVYDCPNSKLMEQKKFIKYGLTQSALESHVPLIEKEVLDYLRDSPNFQGSSGRMDISAAMAEITIFTAARALQGQEVRSKLTAEFADLYHDLDKGFTPINFMLPWAPLPHNKKRDAAHARMRSIYVDIINQRRLDGDKDSQKSDMIWNLMNCTYKNGQQVPDKEIAHMMITLLMAGQHSSSSISAWIMLRLASQPKVLEELYQEQLANLGPAGPDGSLPPLQYKDLDKLPFHQHVIRETLRIHSSIHSIMRKVKSPLPVPGTPYMIPPGRVLLASPGVTAL…	-------------------------------WQLKGPLAGDAWKIPFIGP----------FLDSVNPEFGKYYTKWLSGPLSCVSV---FHKFVVIAATRDM-ARKV---LNSPMYVKPCVVDVAHKLLRPENWVFLDGKEHVEYRKGLNGLFTRTALEGYLPG-QEEVYNEYFEEFLRESTAEGEHKPWVYQ-----------LRELMCAVSCRTFVGHYMSREQVKRIADDYYMITAALELVNFPIILPFTKTWYGKKCADKVLEAFSNCAAKARVRMKHKGAQPECIMDRWIIQMIDSDRYRARL---------AKGENVPAEEKPAMLVRNFTDLEISMTVFTFLFASQDATSSAASWLLQLVADRPEVYRKV-REEGDRLHPNADD----PINL…	Q277N	FALSE	277	308
MVPMLWLTAYMAVAVLTAILLNVVYQLFFRLWNRTEPPMVFHWVPFLGSTISYGIDPYKFFFACREKYGDIFTFILLGQKTTVYLGVQGNEFILNGKLKDVNAEEVYSPLTTPVFGSDVVYDCPNSKLMEQKKFIKYGLTQSALESHVPLIEKEVLDYLRDSPNFQGSSGRMDISAAMAEITIFTAARALQGQEVRSKLTAEFADLYHDLDKGFTPINFMLPWAPLPHNKKRDAAHARMRSIYVDIINQRRLDGDKDSQKSDMIWNLMNCTYKNGQQVPDKEIAHMMITLLMAGQHSSSSISAWIMLRLASQPKVLEELYQEQLANLGPAGPDGSLPPLQYKDLDKLPFHQHVIRETLRIHSSIHSIMRKVKSPLPVPGTPYMIPPGRVLLASPGVTAL…	-------------------------------WQLKGPLAGDAWKIPFIGP----------FLDSVNPEFGKYYTKWLSGPLSCVSV---FHKFVVIAATRDM-ARKV---LNSPMYVKPCVVDVAHKLLRPENWVFLDGKEHVEYRKGLNGLFTRTALEGYLPG-QEEVYNEYFEEFLRESTAEGEHKPWVYQ-----------LRELMCAVSCRTFVGHYMSREQVKRIADDYYMITAALELVNFPIILPFTKTWYGKKCADKVLEAFSNCAAKARVRMKHKGAQPECIMDRWIIQMIDSDRYRARL---------AKGENVPAEEKPAMLVRNFTDLEISMTVFTFLFASQDATSSAASWLLQLVADRPEVYRKV-REEGDRLHPNADD----PINL…	P279PAEEKPAMLVRNFT	FALSE	279	310
MVPMLWLTAYMAVAVLTAILLNVVYQLFFRLWNRTEPPMVFHWVPFLGSTISYGIDPYKFFFACREKYGDIFTFILLGQKTTVYLGVQGNEFILNGKLKDVNAEEVYSPLTTPVFGSDVVYDCPNSKLMEQKKFIKYGLTQSALESHVPLIEKEVLDYLRDSPNFQGSSGRMDISAAMAEITIFTAARALQGQEVRSKLTAEFADLYHDLDKGFTPINFMLPWAPLPHNKKRDAAHARMRSIYVDIINQRRLDGDKDSQKSDMIWNLMNCTYKNGQQVPDKEIAHMMITLLMAGQHSSSSISAWIMLRLASQPKVLEELYQEQLANLGPAGPDGSLPPLQYKDLDKLPFHQHVIRETLRIHSSIHSIMRKVKSPLPVPGTPYMIPPGRVLLASPGVTAL…	-------------------------------WQLKGPLAGDAWKIPFIGP----------FLDSVNPEFGKYYTKWLSGPLSCVSV---FHKFVVIAATRDM-ARKV---LNSPMYVKPCVVDVAHKLLRPENWVFLDGKEHVEYRKGLNGLFTRTALEGYLPG-QEEVYNEYFEEFLRESTAEGEHKPWVYQ-----------LRELMCAVSCRTFVGHYMSREQVKRIADDYYMITAALELVNFPIILPFTKTWYGKKCADKVLEAFSNCAAKARVRMKHKGAQPECIMDRWIIQMIDSDRYRARL---------AKGENVPAEEKPAMLVRNFTDLEISMTVFTFLFASQDATSSAASWLLQLVADRPEVYRKV-REEGDRLHPNADD----PINL…	K281L	FALSE	281	325
MVPMLWLTAYMAVAVLTAILLNVVYQLFFRLWNRTEPPMVFHWVPFLGSTISYGIDPYKFFFACREKYGDIFTFILLGQKTTVYLGVQGNEFILNGKLKDVNAEEVYSPLTTPVFGSDVVYDCPNSKLMEQKKFIKYGLTQSALESHVPLIEKEVLDYLRDSPNFQGSSGRMDISAAMAEITIFTAARALQGQEVRSKLTAEFADLYHDLDKGFTPINFMLPWAPLPHNKKRDAAHARMRSIYVDIINQRRLDGDKDSQKSDMIWNLMNCTYKNGQQVPDKEIAHMMITLLMAGQHSSSSISAWIMLRLASQPKVLEELYQEQLANLGPAGPDGSLPPLQYKDLDKLPFHQHVIRETLRIHSSIHSIMRKVKSPLPVPGTPYMIPPGRVLLASPGVTAL…	-------------------------------WQLKGPLAGDAWKIPFIGP----------FLDSVNPEFGKYYTKWLSGPLSCVSV---FHKFVVIAATRDM-ARKV---LNSPMYVKPCVVDVAHKLLRPENWVFLDGKEHVEYRKGLNGLFTRTALEGYLPG-QEEVYNEYFEEFLRESTAEGEHKPWVYQ-----------LRELMCAVSCRTFVGHYMSREQVKRIADDYYMITAALELVNFPIILPFTKTWYGKKCADKVLEAFSNCAAKARVRMKHKGAQPECIMDRWIIQMIDSDRYRARL---------AKGENVPAEEKPAMLVRNFTDLEISMTVFTFLFASQDATSSAASWLLQLVADRPEVYRKV-REEGDRLHPNADD----PINL…	A284S	FALSE	284	328
MVPMLWLTAYMAVAVLTAILLNVVYQLFFRLWNRTEPPMVFHWVPFLGSTISYGIDPYKFFFACREKYGDIFTFILLGQKTTVYLGVQGNEFILNGKLKDVNAEEVYSPLTTPVFGSDVVYDCPNSKLMEQKKFIKYGLTQSALESHVPLIEKEVLDYLRDSPNFQGSSGRMDISAAMAEITIFTAARALQGQEVRSKLTAEFADLYHDLDKGFTPINFMLPWAPLPHNKKRDAAHARMRSIYVDIINQRRLDGDKDSQKSDMIWNLMNCTYKNGQQVPDKEIAHMMITLLMAGQHSSSSISAWIMLRLASQPKVLEELYQEQLANLGPAGPDGSLPPLQYKDLDKLPFHQHVIRETLRIHSSIHSIMRKVKSPLPVPGTPYMIPPGRVLLASPGVTAL…	-------------------------------WQLKGPLAGDAWKIPFIGP----------FLDSVNPEFGKYYTKWLSGPLSCVSV---FHKFVVIAATRDM-ARKV---LNSPMYVKPCVVDVAHKLLRPENWVFLDGKEHVEYRKGLNGLFTRTALEGYLPG-QEEVYNEYFEEFLRESTAEGEHKPWVYQ-----------LRELMCAVSCRTFVGHYMSREQVKRIADDYYMITAALELVNFPIILPFTKTWYGKKCADKVLEAFSNCAAKARVRMKHKGAQPECIMDRWIIQMIDSDRYRARL---------AKGENVPAEEKPAMLVRNFTDLEISMTVFTFLFASQDATSSAASWLLQLVADRPEVYRKV-REEGDRLHPNADD----PINL…	H285M	FALSE	285	329
MVPMLWLTAYMAVAVLTAILLNVVYQLFFRLWNRTEPPMVFHWVPFLGSTISYGIDPYKFFFACREKYGDIFTFILLGQKTTVYLGVQGNEFILNGKLKDVNAEEVYSPLTTPVFGSDVVYDCPNSKLMEQKKFIKYGLTQSALESHVPLIEKEVLDYLRDSPNFQGSSGRMDISAAMAEITIFTAARALQGQEVRSKLTAEFADLYHDLDKGFTPINFMLPWAPLPHNKKRDAAHARMRSIYVDIINQRRLDGDKDSQKSDMIWNLMNCTYKNGQQVPDKEIAHMMITLLMAGQHSSSSISAWIMLRLASQPKVLEELYQEQLANLGPAGPDGSLPPLQYKDLDKLPFHQHVIRETLRIHSSIHSIMRKVKSPLPVPGTPYMIPPGRVLLASPGVTAL…	-------------------------------WQLKGPLAGDAWKIPFIGP----------FLDSVNPEFGKYYTKWLSGPLSCVSV---FHKFVVIAATRDM-ARKV---LNSPMYVKPCVVDVAHKLLRPENWVFLDGKEHVEYRKGLNGLFTRTALEGYLPG-QEEVYNEYFEEFLRESTAEGEHKPWVYQ-----------LRELMCAVSCRTFVGHYMSREQVKRIADDYYMITAALELVNFPIILPFTKTWYGKKCADKVLEAFSNCAAKARVRMKHKGAQPECIMDRWIIQMIDSDRYRARL---------AKGENVPAEEKPAMLVRNFTDLEISMTVFTFLFASQDATSSAASWLLQLVADRPEVYRKV-REEGDRLHPNADD----PINL…	M286T	FALSE	286	330
MVPMLWLTAYMAVAVLTAILLNVVYQLFFRLWNRTEPPMVFHWVPFLGSTISYGIDPYKFFFACREKYGDIFTFILLGQKTTVYLGVQGNEFILNGKLKDVNAEEVYSPLTTPVFGSDVVYDCPNSKLMEQKKFIKYGLTQSALESHVPLIEKEVLDYLRDSPNFQGSSGRMDISAAMAEITIFTAARALQGQEVRSKLTAEFADLYHDLDKGFTPINFMLPWAPLPHNKKRDAAHARMRSIYVDIINQRRLDGDKDSQKSDMIWNLMNCTYKNGQQVPDKEIAHMMITLLMAGQHSSSSISAWIMLRLASQPKVLEELYQEQLANLGPAGPDGSLPPLQYKDLDKLPFHQHVIRETLRIHSSIHSIMRKVKSPLPVPGTPYMIPPGRVLLASPGVTAL…	-------------------------------WQLKGPLAGDAWKIPFIGP----------FLDSVNPEFGKYYTKWLSGPLSCVSV---FHKFVVIAATRDM-ARKV---LNSPMYVKPCVVDVAHKLLRPENWVFLDGKEHVEYRKGLNGLFTRTALEGYLPG-QEEVYNEYFEEFLRESTAEGEHKPWVYQ-----------LRELMCAVSCRTFVGHYMSREQVKRIADDYYMITAALELVNFPIILPFTKTWYGKKCADKVLEAFSNCAAKARVRMKHKGAQPECIMDRWIIQMIDSDRYRARL---------AKGENVPAEEKPAMLVRNFTDLEISMTVFTFLFASQDATSSAASWLLQLVADRPEVYRKV-REEGDRLHPNADD----PINL…	M287V	FALSE	287	331
MVPMLWLTAYMAVAVLTAILLNVVYQLFFRLWNRTEPPMVFHWVPFLGSTISYGIDPYKFFFACREKYGDIFTFILLGQKTTVYLGVQGNEFILNGKLKDVNAEEVYSPLTTPVFGSDVVYDCPNSKLMEQKKFIKYGLTQSALESHVPLIEKEVLDYLRDSPNFQGSSGRMDISAAMAEITIFTAARALQGQEVRSKLTAEFADLYHDLDKGFTPINFMLPWAPLPHNKKRDAAHARMRSIYVDIINQRRLDGDKDSQKSDMIWNLMNCTYKNGQQVPDKEIAHMMITLLMAGQHSSSSISAWIMLRLASQPKVLEELYQEQLANLGPAGPDGSLPPLQYKDLDKLPFHQHVIRETLRIHSSIHSIMRKVKSPLPVPGTPYMIPPGRVLLASPGVTAL…	-------------------------------WQLKGPLAGDAWKIPFIGP----------FLDSVNPEFGKYYTKWLSGPLSCVSV---FHKFVVIAATRDM-ARKV---LNSPMYVKPCVVDVAHKLLRPENWVFLDGKEHVEYRKGLNGLFTRTALEGYLPG-QEEVYNEYFEEFLRESTAEGEHKPWVYQ-----------LRELMCAVSCRTFVGHYMSREQVKRIADDYYMITAALELVNFPIILPFTKTWYGKKCADKVLEAFSNCAAKARVRMKHKGAQPECIMDRWIIQMIDSDRYRARL---------AKGENVPAEEKPAMLVRNFTDLEISMTVFTFLFASQDATSSAASWLLQLVADRPEVYRKV-REEGDRLHPNADD----PINL…	I288F	FALSE	288	332
MVPMLWLTAYMAVAVLTAILLNVVYQLFFRLWNRTEPPMVFHWVPFLGSTISYGIDPYKFFFACREKYGDIFTFILLGQKTTVYLGVQGNEFILNGKLKDVNAEEVYSPLTTPVFGSDVVYDCPNSKLMEQKKFIKYGLTQSALESHVPLIEKEVLDYLRDSPNFQGSSGRMDISAAMAEITIFTAARALQGQEVRSKLTAEFADLYHDLDKGFTPINFMLPWAPLPHNKKRDAAHARMRSIYVDIINQRRLDGDKDSQKSDMIWNLMNCTYKNGQQVPDKEIAHMMITLLMAGQHSSSSISAWIMLRLASQPKVLEELYQEQLANLGPAGPDGSLPPLQYKDLDKLPFHQHVIRETLRIHSSIHSIMRKVKSPLPVPGTPYMIPPGRVLLASPGVTAL…	-------------------------------WQLKGPLAGDAWKIPFIGP----------FLDSVNPEFGKYYTKWLSGPLSCVSV---FHKFVVIAATRDM-ARKV---LNSPMYVKPCVVDVAHKLLRPENWVFLDGKEHVEYRKGLNGLFTRTALEGYLPG-QEEVYNEYFEEFLRESTAEGEHKPWVYQ-----------LRELMCAVSCRTFVGHYMSREQVKRIADDYYMITAALELVNFPIILPFTKTWYGKKCADKVLEAFSNCAAKARVRMKHKGAQPECIMDRWIIQMIDSDRYRARL---------AKGENVPAEEKPAMLVRNFTDLEISMTVFTFLFASQDATSSAASWLLQLVADRPEVYRKV-REEGDRLHPNADD----PINL…	L290F	FALSE	290	334
MVPMLWLTAYMAVAVLTAILLNVVYQLFFRLWNRTEPPMVFHWVPFLGSTISYGIDPYKFFFACREKYGDIFTFILLGQKTTVYLGVQGNEFILNGKLKDVNAEEVYSPLTTPVFGSDVVYDCPNSKLMEQKKFIKYGLTQSALESHVPLIEKEVLDYLRDSPNFQGSSGRMDISAAMAEITIFTAARALQGQEVRSKLTAEFADLYHDLDKGFTPINFMLPWAPLPHNKKRDAAHARMRSIYVDIINQRRLDGDKDSQKSDMIWNLMNCTYKNGQQVPDKEIAHMMITLLMAGQHSSSSISAWIMLRLASQPKVLEELYQEQLANLGPAGPDGSLPPLQYKDLDKLPFHQHVIRETLRIHSSIHSIMRKVKSPLPVPGTPYMIPPGRVLLASPGVTAL…	-------------------------------WQLKGPLAGDAWKIPFIGP----------FLDSVNPEFGKYYTKWLSGPLSCVSV---FHKFVVIAATRDM-ARKV---LNSPMYVKPCVVDVAHKLLRPENWVFLDGKEHVEYRKGLNGLFTRTALEGYLPG-QEEVYNEYFEEFLRESTAEGEHKPWVYQ-----------LRELMCAVSCRTFVGHYMSREQVKRIADDYYMITAALELVNFPIILPFTKTWYGKKCADKVLEAFSNCAAKARVRMKHKGAQPECIMDRWIIQMIDSDRYRARL---------AKGENVPAEEKPAMLVRNFTDLEISMTVFTFLFASQDATSSAASWLLQLVADRPEVYRKV-REEGDRLHPNADD----PINL…	M292F	FALSE	292	336
MVPMLWLTAYMAVAVLTAILLNVVYQLFFRLWNRTEPPMVFHWVPFLGSTISYGIDPYKFFFACREKYGDIFTFILLGQKTTVYLGVQGNEFILNGKLKDVNAEEVYSPLTTPVFGSDVVYDCPNSKLMEQKKFIKYGLTQSALESHVPLIEKEVLDYLRDSPNFQGSSGRMDISAAMAEITIFTAARALQGQEVRSKLTAEFADLYHDLDKGFTPINFMLPWAPLPHNKKRDAAHARMRSIYVDIINQRRLDGDKDSQKSDMIWNLMNCTYKNGQQVPDKEIAHMMITLLMAGQHSSSSISAWIMLRLASQPKVLEELYQEQLANLGPAGPDGSLPPLQYKDLDKLPFHQHVIRETLRIHSSIHSIMRKVKSPLPVPGTPYMIPPGRVLLASPGVTAL…	-------------------------------WQLKGPLAGDAWKIPFIGP----------FLDSVNPEFGKYYTKWLSGPLSCVSV---FHKFVVIAATRDM-ARKV---LNSPMYVKPCVVDVAHKLLRPENWVFLDGKEHVEYRKGLNGLFTRTALEGYLPG-QEEVYNEYFEEFLRESTAEGEHKPWVYQ-----------LRELMCAVSCRTFVGHYMSREQVKRIADDYYMITAALELVNFPIILPFTKTWYGKKCADKVLEAFSNCAAKARVRMKHKGAQPECIMDRWIIQMIDSDRYRARL---------AKGENVPAEEKPAMLVRNFTDLEISMTVFTFLFASQDATSSAASWLLQLVADRPEVYRKV-REEGDRLHPNADD----PINL…	G294S	FALSE	294	338
MVPMLWLTAYMAVAVLTAILLNVVYQLFFRLWNRTEPPMVFHWVPFLGSTISYGIDPYKFFFACREKYGDIFTFILLGQKTTVYLGVQGNEFILNGKLKDVNAEEVYSPLTTPVFGSDVVYDCPNSKLMEQKKFIKYGLTQSALESHVPLIEKEVLDYLRDSPNFQGSSGRMDISAAMAEITIFTAARALQGQEVRSKLTAEFADLYHDLDKGFTPINFMLPWAPLPHNKKRDAAHARMRSIYVDIINQRRLDGDKDSQKSDMIWNLMNCTYKNGQQVPDKEIAHMMITLLMAGQHSSSSISAWIMLRLASQPKVLEELYQEQLANLGPAGPDGSLPPLQYKDLDKLPFHQHVIRETLRIHSSIHSIMRKVKSPLPVPGTPYMIPPGRVLLASPGVTAL…	-------------------------------WQLKGPLAGDAWKIPFIGP----------FLDSVNPEFGKYYTKWLSGPLSCVSV---FHKFVVIAATRDM-ARKV---LNSPMYVKPCVVDVAHKLLRPENWVFLDGKEHVEYRKGLNGLFTRTALEGYLPG-QEEVYNEYFEEFLRESTAEGEHKPWVYQ-----------LRELMCAVSCRTFVGHYMSREQVKRIADDYYMITAALELVNFPIILPFTKTWYGKKCADKVLEAFSNCAAKARVRMKHKGAQPECIMDRWIIQMIDSDRYRARL---------AKGENVPAEEKPAMLVRNFTDLEISMTVFTFLFASQDATSSAASWLLQLVADRPEVYRKV-REEGDRLHPNADD----PINL…	H296D	FALSE	296	340
MVPMLWLTAYMAVAVLTAILLNVVYQLFFRLWNRTEPPMVFHWVPFLGSTISYGIDPYKFFFACREKYGDIFTFILLGQKTTVYLGVQGNEFILNGKLKDVNAEEVYSPLTTPVFGSDVVYDCPNSKLMEQKKFIKYGLTQSALESHVPLIEKEVLDYLRDSPNFQGSSGRMDISAAMAEITIFTAARALQGQEVRSKLTAEFADLYHDLDKGFTPINFMLPWAPLPHNKKRDAAHARMRSIYVDIINQRRLDGDKDSQKSDMIWNLMNCTYKNGQQVPDKEIAHMMITLLMAGQHSSSSISAWIMLRLASQPKVLEELYQEQLANLGPAGPDGSLPPLQYKDLDKLPFHQHVIRETLRIHSSIHSIMRKVKSPLPVPGTPYMIPPGRVLLASPGVTAL…	-------------------------------WQLKGPLAGDAWKIPFIGP----------FLDSVNPEFGKYYTKWLSGPLSCVSV---FHKFVVIAATRDM-ARKV---LNSPMYVKPCVVDVAHKLLRPENWVFLDGKEHVEYRKGLNGLFTRTALEGYLPG-QEEVYNEYFEEFLRESTAEGEHKPWVYQ-----------LRELMCAVSCRTFVGHYMSREQVKRIADDYYMITAALELVNFPIILPFTKTWYGKKCADKVLEAFSNCAAKARVRMKHKGAQPECIMDRWIIQMIDSDRYRARL---------AKGENVPAEEKPAMLVRNFTDLEISMTVFTFLFASQDATSSAASWLLQLVADRPEVYRKV-REEGDRLHPNADD----PINL…	S297A	FALSE	297	341
MVPMLWLTAYMAVAVLTAILLNVVYQLFFRLWNRTEPPMVFHWVPFLGSTISYGIDPYKFFFACREKYGDIFTFILLGQKTTVYLGVQGNEFILNGKLKDVNAEEVYSPLTTPVFGSDVVYDCPNSKLMEQKKFIKYGLTQSALESHVPLIEKEVLDYLRDSPNFQGSSGRMDISAAMAEITIFTAARALQGQEVRSKLTAEFADLYHDLDKGFTPINFMLPWAPLPHNKKRDAAHARMRSIYVDIINQRRLDGDKDSQKSDMIWNLMNCTYKNGQQVPDKEIAHMMITLLMAGQHSSSSISAWIMLRLASQPKVLEELYQEQLANLGPAGPDGSLPPLQYKDLDKLPFHQHVIRETLRIHSSIHSIMRKVKSPLPVPGTPYMIPPGRVLLASPGVTAL…	-------------------------------WQLKGPLAGDAWKIPFIGP----------FLDSVNPEFGKYYTKWLSGPLSCVSV---FHKFVVIAATRDM-ARKV---LNSPMYVKPCVVDVAHKLLRPENWVFLDGKEHVEYRKGLNGLFTRTALEGYLPG-QEEVYNEYFEEFLRESTAEGEHKPWVYQ-----------LRELMCAVSCRTFVGHYMSREQVKRIADDYYMITAALELVNFPIILPFTKTWYGKKCADKVLEAFSNCAAKARVRMKHKGAQPECIMDRWIIQMIDSDRYRARL---------AKGENVPAEEKPAMLVRNFTDLEISMTVFTFLFASQDATSSAASWLLQLVADRPEVYRKV-REEGDRLHPNADD----PINL…	S298T	FALSE	298	342
MVPMLWLTAYMAVAVLTAILLNVVYQLFFRLWNRTEPPMVFHWVPFLGSTISYGIDPYKFFFACREKYGDIFTFILLGQKTTVYLGVQGNEFILNGKLKDVNAEEVYSPLTTPVFGSDVVYDCPNSKLMEQKKFIKYGLTQSALESHVPLIEKEVLDYLRDSPNFQGSSGRMDISAAMAEITIFTAARALQGQEVRSKLTAEFADLYHDLDKGFTPINFMLPWAPLPHNKKRDAAHARMRSIYVDIINQRRLDGDKDSQKSDMIWNLMNCTYKNGQQVPDKEIAHMMITLLMAGQHSSSSISAWIMLRLASQPKVLEELYQEQLANLGPAGPDGSLPPLQYKDLDKLPFHQHVIRETLRIHSSIHSIMRKVKSPLPVPGTPYMIPPGRVLLASPGVTAL…	-------------------------------WQLKGPLAGDAWKIPFIGP----------FLDSVNPEFGKYYTKWLSGPLSCVSV---FHKFVVIAATRDM-ARKV---LNSPMYVKPCVVDVAHKLLRPENWVFLDGKEHVEYRKGLNGLFTRTALEGYLPG-QEEVYNEYFEEFLRESTAEGEHKPWVYQ-----------LRELMCAVSCRTFVGHYMSREQVKRIADDYYMITAALELVNFPIILPFTKTWYGKKCADKVLEAFSNCAAKARVRMKHKGAQPECIMDRWIIQMIDSDRYRARL---------AKGENVPAEEKPAMLVRNFTDLEISMTVFTFLFASQDATSSAASWLLQLVADRPEVYRKV-REEGDRLHPNADD----PINL…	I301A	FALSE	301	345
MVPMLWLTAYMAVAVLTAILLNVVYQLFFRLWNRTEPPMVFHWVPFLGSTISYGIDPYKFFFACREKYGDIFTFILLGQKTTVYLGVQGNEFILNGKLKDVNAEEVYSPLTTPVFGSDVVYDCPNSKLMEQKKFIKYGLTQSALESHVPLIEKEVLDYLRDSPNFQGSSGRMDISAAMAEITIFTAARALQGQEVRSKLTAEFADLYHDLDKGFTPINFMLPWAPLPHNKKRDAAHARMRSIYVDIINQRRLDGDKDSQKSDMIWNLMNCTYKNGQQVPDKEIAHMMITLLMAGQHSSSSISAWIMLRLASQPKVLEELYQEQLANLGPAGPDGSLPPLQYKDLDKLPFHQHVIRETLRIHSSIHSIMRKVKSPLPVPGTPYMIPPGRVLLASPGVTAL…	-------------------------------WQLKGPLAGDAWKIPFIGP----------FLDSVNPEFGKYYTKWLSGPLSCVSV---FHKFVVIAATRDM-ARKV---LNSPMYVKPCVVDVAHKLLRPENWVFLDGKEHVEYRKGLNGLFTRTALEGYLPG-QEEVYNEYFEEFLRESTAEGEHKPWVYQ-----------LRELMCAVSCRTFVGHYMSREQVKRIADDYYMITAALELVNFPIILPFTKTWYGKKCADKVLEAFSNCAAKARVRMKHKGAQPECIMDRWIIQMIDSDRYRARL---------AKGENVPAEEKPAMLVRNFTDLEISMTVFTFLFASQDATSSAASWLLQLVADRPEVYRKV-REEGDRLHPNADD----PINL…	S302A	FALSE	302	346
MVPMLWLTAYMAVAVLTAILLNVVYQLFFRLWNRTEPPMVFHWVPFLGSTISYGIDPYKFFFACREKYGDIFTFILLGQKTTVYLGVQGNEFILNGKLKDVNAEEVYSPLTTPVFGSDVVYDCPNSKLMEQKKFIKYGLTQSALESHVPLIEKEVLDYLRDSPNFQGSSGRMDISAAMAEITIFTAARALQGQEVRSKLTAEFADLYHDLDKGFTPINFMLPWAPLPHNKKRDAAHARMRSIYVDIINQRRLDGDKDSQKSDMIWNLMNCTYKNGQQVPDKEIAHMMITLLMAGQHSSSSISAWIMLRLASQPKVLEELYQEQLANLGPAGPDGSLPPLQYKDLDKLPFHQHVIRETLRIHSSIHSIMRKVKSPLPVPGTPYMIPPGRVLLASPGVTAL…	-------------------------------WQLKGPLAGDAWKIPFIGP----------FLDSVNPEFGKYYTKWLSGPLSCVSV---FHKFVVIAATRDM-ARKV---LNSPMYVKPCVVDVAHKLLRPENWVFLDGKEHVEYRKGLNGLFTRTALEGYLPG-QEEVYNEYFEEFLRESTAEGEHKPWVYQ-----------LRELMCAVSCRTFVGHYMSREQVKRIADDYYMITAALELVNFPIILPFTKTWYGKKCADKVLEAFSNCAAKARVRMKHKGAQPECIMDRWIIQMIDSDRYRARL---------AKGENVPAEEKPAMLVRNFTDLEISMTVFTFLFASQDATSSAASWLLQLVADRPEVYRKV-REEGDRLHPNADD----PINL…	A303S	FALSE	303	347
MVPMLWLTAYMAVAVLTAILLNVVYQLFFRLWNRTEPPMVFHWVPFLGSTISYGIDPYKFFFACREKYGDIFTFILLGQKTTVYLGVQGNEFILNGKLKDVNAEEVYSPLTTPVFGSDVVYDCPNSKLMEQKKFIKYGLTQSALESHVPLIEKEVLDYLRDSPNFQGSSGRMDISAAMAEITIFTAARALQGQEVRSKLTAEFADLYHDLDKGFTPINFMLPWAPLPHNKKRDAAHARMRSIYVDIINQRRLDGDKDSQKSDMIWNLMNCTYKNGQQVPDKEIAHMMITLLMAGQHSSSSISAWIMLRLASQPKVLEELYQEQLANLGPAGPDGSLPPLQYKDLDKLPFHQHVIRETLRIHSSIHSIMRKVKSPLPVPGTPYMIPPGRVLLASPGVTAL…	-------------------------------WQLKGPLAGDAWKIPFIGP----------FLDSVNPEFGKYYTKWLSGPLSCVSV---FHKFVVIAATRDM-ARKV---LNSPMYVKPCVVDVAHKLLRPENWVFLDGKEHVEYRKGLNGLFTRTALEGYLPG-QEEVYNEYFEEFLRESTAEGEHKPWVYQ-----------LRELMCAVSCRTFVGHYMSREQVKRIADDYYMITAALELVNFPIILPFTKTWYGKKCADKVLEAFSNCAAKARVRMKHKGAQPECIMDRWIIQMIDSDRYRARL---------AKGENVPAEEKPAMLVRNFTDLEISMTVFTFLFASQDATSSAASWLLQLVADRPEVYRKV-REEGDRLHPNADD----PINL…	I305L	FALSE	305	349
MVPMLWLTAYMAVAVLTAILLNVVYQLFFRLWNRTEPPMVFHWVPFLGSTISYGIDPYKFFFACREKYGDIFTFILLGQKTTVYLGVQGNEFILNGKLKDVNAEEVYSPLTTPVFGSDVVYDCPNSKLMEQKKFIKYGLTQSALESHVPLIEKEVLDYLRDSPNFQGSSGRMDISAAMAEITIFTAARALQGQEVRSKLTAEFADLYHDLDKGFTPINFMLPWAPLPHNKKRDAAHARMRSIYVDIINQRRLDGDKDSQKSDMIWNLMNCTYKNGQQVPDKEIAHMMITLLMAGQHSSSSISAWIMLRLASQPKVLEELYQEQLANLGPAGPDGSLPPLQYKDLDKLPFHQHVIRETLRIHSSIHSIMRKVKSPLPVPGTPYMIPPGRVLLASPGVTAL…	-------------------------------WQLKGPLAGDAWKIPFIGP----------FLDSVNPEFGKYYTKWLSGPLSCVSV---FHKFVVIAATRDM-ARKV---LNSPMYVKPCVVDVAHKLLRPENWVFLDGKEHVEYRKGLNGLFTRTALEGYLPG-QEEVYNEYFEEFLRESTAEGEHKPWVYQ-----------LRELMCAVSCRTFVGHYMSREQVKRIADDYYMITAALELVNFPIILPFTKTWYGKKCADKVLEAFSNCAAKARVRMKHKGAQPECIMDRWIIQMIDSDRYRARL---------AKGENVPAEEKPAMLVRNFTDLEISMTVFTFLFASQDATSSAASWLLQLVADRPEVYRKV-REEGDRLHPNADD----PINL…	M306L	FALSE	306	350
MVPMLWLTAYMAVAVLTAILLNVVYQLFFRLWNRTEPPMVFHWVPFLGSTISYGIDPYKFFFACREKYGDIFTFILLGQKTTVYLGVQGNEFILNGKLKDVNAEEVYSPLTTPVFGSDVVYDCPNSKLMEQKKFIKYGLTQSALESHVPLIEKEVLDYLRDSPNFQGSSGRMDISAAMAEITIFTAARALQGQEVRSKLTAEFADLYHDLDKGFTPINFMLPWAPLPHNKKRDAAHARMRSIYVDIINQRRLDGDKDSQKSDMIWNLMNCTYKNGQQVPDKEIAHMMITLLMAGQHSSSSISAWIMLRLASQPKVLEELYQEQLANLGPAGPDGSLPPLQYKDLDKLPFHQHVIRETLRIHSSIHSIMRKVKSPLPVPGTPYMIPPGRVLLASPGVTAL…	-------------------------------WQLKGPLAGDAWKIPFIGP----------FLDSVNPEFGKYYTKWLSGPLSCVSV---FHKFVVIAATRDM-ARKV---LNSPMYVKPCVVDVAHKLLRPENWVFLDGKEHVEYRKGLNGLFTRTALEGYLPG-QEEVYNEYFEEFLRESTAEGEHKPWVYQ-----------LRELMCAVSCRTFVGHYMSREQVKRIADDYYMITAALELVNFPIILPFTKTWYGKKCADKVLEAFSNCAAKARVRMKHKGAQPECIMDRWIIQMIDSDRYRARL---------AKGENVPAEEKPAMLVRNFTDLEISMTVFTFLFASQDATSSAASWLLQLVADRPEVYRKV-REEGDRLHPNADD----PINL…	L307Q	FALSE	307	351
MVPMLWLTAYMAVAVLTAILLNVVYQLFFRLWNRTEPPMVFHWVPFLGSTISYGIDPYKFFFACREKYGDIFTFILLGQKTTVYLGVQGNEFILNGKLKDVNAEEVYSPLTTPVFGSDVVYDCPNSKLMEQKKFIKYGLTQSALESHVPLIEKEVLDYLRDSPNFQGSSGRMDISAAMAEITIFTAARALQGQEVRSKLTAEFADLYHDLDKGFTPINFMLPWAPLPHNKKRDAAHARMRSIYVDIINQRRLDGDKDSQKSDMIWNLMNCTYKNGQQVPDKEIAHMMITLLMAGQHSSSSISAWIMLRLASQPKVLEELYQEQLANLGPAGPDGSLPPLQYKDLDKLPFHQHVIRETLRIHSSIHSIMRKVKSPLPVPGTPYMIPPGRVLLASPGVTAL…	-------------------------------WQLKGPLAGDAWKIPFIGP----------FLDSVNPEFGKYYTKWLSGPLSCVSV---FHKFVVIAATRDM-ARKV---LNSPMYVKPCVVDVAHKLLRPENWVFLDGKEHVEYRKGLNGLFTRTALEGYLPG-QEEVYNEYFEEFLRESTAEGEHKPWVYQ-----------LRELMCAVSCRTFVGHYMSREQVKRIADDYYMITAALELVNFPIILPFTKTWYGKKCADKVLEAFSNCAAKARVRMKHKGAQPECIMDRWIIQMIDSDRYRARL---------AKGENVPAEEKPAMLVRNFTDLEISMTVFTFLFASQDATSSAASWLLQLVADRPEVYRKV-REEGDRLHPNADD----PINL…	R308L	FALSE	308	352
MVPMLWLTAYMAVAVLTAILLNVVYQLFFRLWNRTEPPMVFHWVPFLGSTISYGIDPYKFFFACREKYGDIFTFILLGQKTTVYLGVQGNEFILNGKLKDVNAEEVYSPLTTPVFGSDVVYDCPNSKLMEQKKFIKYGLTQSALESHVPLIEKEVLDYLRDSPNFQGSSGRMDISAAMAEITIFTAARALQGQEVRSKLTAEFADLYHDLDKGFTPINFMLPWAPLPHNKKRDAAHARMRSIYVDIINQRRLDGDKDSQKSDMIWNLMNCTYKNGQQVPDKEIAHMMITLLMAGQHSSSSISAWIMLRLASQPKVLEELYQEQLANLGPAGPDGSLPPLQYKDLDKLPFHQHVIRETLRIHSSIHSIMRKVKSPLPVPGTPYMIPPGRVLLASPGVTAL…	-------------------------------WQLKGPLAGDAWKIPFIGP----------FLDSVNPEFGKYYTKWLSGPLSCVSV---FHKFVVIAATRDM-ARKV---LNSPMYVKPCVVDVAHKLLRPENWVFLDGKEHVEYRKGLNGLFTRTALEGYLPG-QEEVYNEYFEEFLRESTAEGEHKPWVYQ-----------LRELMCAVSCRTFVGHYMSREQVKRIADDYYMITAALELVNFPIILPFTKTWYGKKCADKVLEAFSNCAAKARVRMKHKGAQPECIMDRWIIQMIDSDRYRARL---------AKGENVPAEEKPAMLVRNFTDLEISMTVFTFLFASQDATSSAASWLLQLVADRPEVYRKV-REEGDRLHPNADD----PINL…	L309V	FALSE	309	353
MVPMLWLTAYMAVAVLTAILLNVVYQLFFRLWNRTEPPMVFHWVPFLGSTISYGIDPYKFFFACREKYGDIFTFILLGQKTTVYLGVQGNEFILNGKLKDVNAEEVYSPLTTPVFGSDVVYDCPNSKLMEQKKFIKYGLTQSALESHVPLIEKEVLDYLRDSPNFQGSSGRMDISAAMAEITIFTAARALQGQEVRSKLTAEFADLYHDLDKGFTPINFMLPWAPLPHNKKRDAAHARMRSIYVDIINQRRLDGDKDSQKSDMIWNLMNCTYKNGQQVPDKEIAHMMITLLMAGQHSSSSISAWIMLRLASQPKVLEELYQEQLANLGPAGPDGSLPPLQYKDLDKLPFHQHVIRETLRIHSSIHSIMRKVKSPLPVPGTPYMIPPGRVLLASPGVTAL…	-------------------------------WQLKGPLAGDAWKIPFIGP----------FLDSVNPEFGKYYTKWLSGPLSCVSV---FHKFVVIAATRDM-ARKV---LNSPMYVKPCVVDVAHKLLRPENWVFLDGKEHVEYRKGLNGLFTRTALEGYLPG-QEEVYNEYFEEFLRESTAEGEHKPWVYQ-----------LRELMCAVSCRTFVGHYMSREQVKRIADDYYMITAALELVNFPIILPFTKTWYGKKCADKVLEAFSNCAAKARVRMKHKGAQPECIMDRWIIQMIDSDRYRARL---------AKGENVPAEEKPAMLVRNFTDLEISMTVFTFLFASQDATSSAASWLLQLVADRPEVYRKV-REEGDRLHPNADD----PINL…	S311D	FALSE	311	355
MVPMLWLTAYMAVAVLTAILLNVVYQLFFRLWNRTEPPMVFHWVPFLGSTISYGIDPYKFFFACREKYGDIFTFILLGQKTTVYLGVQGNEFILNGKLKDVNAEEVYSPLTTPVFGSDVVYDCPNSKLMEQKKFIKYGLTQSALESHVPLIEKEVLDYLRDSPNFQGSSGRMDISAAMAEITIFTAARALQGQEVRSKLTAEFADLYHDLDKGFTPINFMLPWAPLPHNKKRDAAHARMRSIYVDIINQRRLDGDKDSQKSDMIWNLMNCTYKNGQQVPDKEIAHMMITLLMAGQHSSSSISAWIMLRLASQPKVLEELYQEQLANLGPAGPDGSLPPLQYKDLDKLPFHQHVIRETLRIHSSIHSIMRKVKSPLPVPGTPYMIPPGRVLLASPGVTAL…	-------------------------------WQLKGPLAGDAWKIPFIGP----------FLDSVNPEFGKYYTKWLSGPLSCVSV---FHKFVVIAATRDM-ARKV---LNSPMYVKPCVVDVAHKLLRPENWVFLDGKEHVEYRKGLNGLFTRTALEGYLPG-QEEVYNEYFEEFLRESTAEGEHKPWVYQ-----------LRELMCAVSCRTFVGHYMSREQVKRIADDYYMITAALELVNFPIILPFTKTWYGKKCADKVLEAFSNCAAKARVRMKHKGAQPECIMDRWIIQMIDSDRYRARL---------AKGENVPAEEKPAMLVRNFTDLEISMTVFTFLFASQDATSSAASWLLQLVADRPEVYRKV-REEGDRLHPNADD----PINL…	Q312R	FALSE	312	356
MVPMLWLTAYMAVAVLTAILLNVVYQLFFRLWNRTEPPMVFHWVPFLGSTISYGIDPYKFFFACREKYGDIFTFILLGQKTTVYLGVQGNEFILNGKLKDVNAEEVYSPLTTPVFGSDVVYDCPNSKLMEQKKFIKYGLTQSALESHVPLIEKEVLDYLRDSPNFQGSSGRMDISAAMAEITIFTAARALQGQEVRSKLTAEFADLYHDLDKGFTPINFMLPWAPLPHNKKRDAAHARMRSIYVDIINQRRLDGDKDSQKSDMIWNLMNCTYKNGQQVPDKEIAHMMITLLMAGQHSSSSISAWIMLRLASQPKVLEELYQEQLANLGPAGPDGSLPPLQYKDLDKLPFHQHVIRETLRIHSSIHSIMRKVKSPLPVPGTPYMIPPGRVLLASPGVTAL…	-------------------------------WQLKGPLAGDAWKIPFIGP----------FLDSVNPEFGKYYTKWLSGPLSCVSV---FHKFVVIAATRDM-ARKV---LNSPMYVKPCVVDVAHKLLRPENWVFLDGKEHVEYRKGLNGLFTRTALEGYLPG-QEEVYNEYFEEFLRESTAEGEHKPWVYQ-----------LRELMCAVSCRTFVGHYMSREQVKRIADDYYMITAALELVNFPIILPFTKTWYGKKCADKVLEAFSNCAAKARVRMKHKGAQPECIMDRWIIQMIDSDRYRARL---------AKGENVPAEEKPAMLVRNFTDLEISMTVFTFLFASQDATSSAASWLLQLVADRPEVYRKV-REEGDRLHPNADD----PINL…	K314E	FALSE	314	358
MVPMLWLTAYMAVAVLTAILLNVVYQLFFRLWNRTEPPMVFHWVPFLGSTISYGIDPYKFFFACREKYGDIFTFILLGQKTTVYLGVQGNEFILNGKLKDVNAEEVYSPLTTPVFGSDVVYDCPNSKLMEQKKFIKYGLTQSALESHVPLIEKEVLDYLRDSPNFQGSSGRMDISAAMAEITIFTAARALQGQEVRSKLTAEFADLYHDLDKGFTPINFMLPWAPLPHNKKRDAAHARMRSIYVDIINQRRLDGDKDSQKSDMIWNLMNCTYKNGQQVPDKEIAHMMITLLMAGQHSSSSISAWIMLRLASQPKVLEELYQEQLANLGPAGPDGSLPPLQYKDLDKLPFHQHVIRETLRIHSSIHSIMRKVKSPLPVPGTPYMIPPGRVLLASPGVTAL…	-------------------------------WQLKGPLAGDAWKIPFIGP----------FLDSVNPEFGKYYTKWLSGPLSCVSV---FHKFVVIAATRDM-ARKV---LNSPMYVKPCVVDVAHKLLRPENWVFLDGKEHVEYRKGLNGLFTRTALEGYLPG-QEEVYNEYFEEFLRESTAEGEHKPWVYQ-----------LRELMCAVSCRTFVGHYMSREQVKRIADDYYMITAALELVNFPIILPFTKTWYGKKCADKVLEAFSNCAAKARVRMKHKGAQPECIMDRWIIQMIDSDRYRARL---------AKGENVPAEEKPAMLVRNFTDLEISMTVFTFLFASQDATSSAASWLLQLVADRPEVYRKV-REEGDRLHPNADD----PINL…	L316Y	FALSE	316	360
MVPMLWLTAYMAVAVLTAILLNVVYQLFFRLWNRTEPPMVFHWVPFLGSTISYGIDPYKFFFACREKYGDIFTFILLGQKTTVYLGVQGNEFILNGKLKDVNAEEVYSPLTTPVFGSDVVYDCPNSKLMEQKKFIKYGLTQSALESHVPLIEKEVLDYLRDSPNFQGSSGRMDISAAMAEITIFTAARALQGQEVRSKLTAEFADLYHDLDKGFTPINFMLPWAPLPHNKKRDAAHARMRSIYVDIINQRRLDGDKDSQKSDMIWNLMNCTYKNGQQVPDKEIAHMMITLLMAGQHSSSSISAWIMLRLASQPKVLEELYQEQLANLGPAGPDGSLPPLQYKDLDKLPFHQHVIRETLRIHSSIHSIMRKVKSPLPVPGTPYMIPPGRVLLASPGVTAL…	-------------------------------WQLKGPLAGDAWKIPFIGP----------FLDSVNPEFGKYYTKWLSGPLSCVSV---FHKFVVIAATRDM-ARKV---LNSPMYVKPCVVDVAHKLLRPENWVFLDGKEHVEYRKGLNGLFTRTALEGYLPG-QEEVYNEYFEEFLRESTAEGEHKPWVYQ-----------LRELMCAVSCRTFVGHYMSREQVKRIADDYYMITAALELVNFPIILPFTKTWYGKKCADKVLEAFSNCAAKARVRMKHKGAQPECIMDRWIIQMIDSDRYRARL---------AKGENVPAEEKPAMLVRNFTDLEISMTVFTFLFASQDATSSAASWLLQLVADRPEVYRKV-REEGDRLHPNADD----PINL…	E317R	FALSE	317	361
MVPMLWLTAYMAVAVLTAILLNVVYQLFFRLWNRTEPPMVFHWVPFLGSTISYGIDPYKFFFACREKYGDIFTFILLGQKTTVYLGVQGNEFILNGKLKDVNAEEVYSPLTTPVFGSDVVYDCPNSKLMEQKKFIKYGLTQSALESHVPLIEKEVLDYLRDSPNFQGSSGRMDISAAMAEITIFTAARALQGQEVRSKLTAEFADLYHDLDKGFTPINFMLPWAPLPHNKKRDAAHARMRSIYVDIINQRRLDGDKDSQKSDMIWNLMNCTYKNGQQVPDKEIAHMMITLLMAGQHSSSSISAWIMLRLASQPKVLEELYQEQLANLGPAGPDGSLPPLQYKDLDKLPFHQHVIRETLRIHSSIHSIMRKVKSPLPVPGTPYMIPPGRVLLASPGVTAL…	-------------------------------WQLKGPLAGDAWKIPFIGP----------FLDSVNPEFGKYYTKWLSGPLSCVSV---FHKFVVIAATRDM-ARKV---LNSPMYVKPCVVDVAHKLLRPENWVFLDGKEHVEYRKGLNGLFTRTALEGYLPG-QEEVYNEYFEEFLRESTAEGEHKPWVYQ-----------LRELMCAVSCRTFVGHYMSREQVKRIADDYYMITAALELVNFPIILPFTKTWYGKKCADKVLEAFSNCAAKARVRMKHKGAQPECIMDRWIIQMIDSDRYRARL---------AKGENVPAEEKPAMLVRNFTDLEISMTVFTFLFASQDATSSAASWLLQLVADRPEVYRKV-REEGDRLHPNADD----PINL…	E318K	FALSE	318	362
MVPMLWLTAYMAVAVLTAILLNVVYQLFFRLWNRTEPPMVFHWVPFLGSTISYGIDPYKFFFACREKYGDIFTFILLGQKTTVYLGVQGNEFILNGKLKDVNAEEVYSPLTTPVFGSDVVYDCPNSKLMEQKKFIKYGLTQSALESHVPLIEKEVLDYLRDSPNFQGSSGRMDISAAMAEITIFTAARALQGQEVRSKLTAEFADLYHDLDKGFTPINFMLPWAPLPHNKKRDAAHARMRSIYVDIINQRRLDGDKDSQKSDMIWNLMNCTYKNGQQVPDKEIAHMMITLLMAGQHSSSSISAWIMLRLASQPKVLEELYQEQLANLGPAGPDGSLPPLQYKDLDKLPFHQHVIRETLRIHSSIHSIMRKVKSPLPVPGTPYMIPPGRVLLASPGVTAL…	-------------------------------WQLKGPLAGDAWKIPFIGP----------FLDSVNPEFGKYYTKWLSGPLSCVSV---FHKFVVIAATRDM-ARKV---LNSPMYVKPCVVDVAHKLLRPENWVFLDGKEHVEYRKGLNGLFTRTALEGYLPG-QEEVYNEYFEEFLRESTAEGEHKPWVYQ-----------LRELMCAVSCRTFVGHYMSREQVKRIADDYYMITAALELVNFPIILPFTKTWYGKKCADKVLEAFSNCAAKARVRMKHKGAQPECIMDRWIIQMIDSDRYRARL---------AKGENVPAEEKPAMLVRNFTDLEISMTVFTFLFASQDATSSAASWLLQLVADRPEVYRKV-REEGDRLHPNADD----PINL…	L319V	FALSE	319	363
MVPMLWLTAYMAVAVLTAILLNVVYQLFFRLWNRTEPPMVFHWVPFLGSTISYGIDPYKFFFACREKYGDIFTFILLGQKTTVYLGVQGNEFILNGKLKDVNAEEVYSPLTTPVFGSDVVYDCPNSKLMEQKKFIKYGLTQSALESHVPLIEKEVLDYLRDSPNFQGSSGRMDISAAMAEITIFTAARALQGQEVRSKLTAEFADLYHDLDKGFTPINFMLPWAPLPHNKKRDAAHARMRSIYVDIINQRRLDGDKDSQKSDMIWNLMNCTYKNGQQVPDKEIAHMMITLLMAGQHSSSSISAWIMLRLASQPKVLEELYQEQLANLGPAGPDGSLPPLQYKDLDKLPFHQHVIRETLRIHSSIHSIMRKVKSPLPVPGTPYMIPPGRVLLASPGVTAL…	-------------------------------WQLKGPLAGDAWKIPFIGP----------FLDSVNPEFGKYYTKWLSGPLSCVSV---FHKFVVIAATRDM-ARKV---LNSPMYVKPCVVDVAHKLLRPENWVFLDGKEHVEYRKGLNGLFTRTALEGYLPG-QEEVYNEYFEEFLRESTAEGEHKPWVYQ-----------LRELMCAVSCRTFVGHYMSREQVKRIADDYYMITAALELVNFPIILPFTKTWYGKKCADKVLEAFSNCAAKARVRMKHKGAQPECIMDRWIIQMIDSDRYRARL---------AKGENVPAEEKPAMLVRNFTDLEISMTVFTFLFASQDATSSAASWLLQLVADRPEVYRKV-REEGDRLHPNADD----PINL…	Q321R	FALSE	321	365
MVPMLWLTAYMAVAVLTAILLNVVYQLFFRLWNRTEPPMVFHWVPFLGSTISYGIDPYKFFFACREKYGDIFTFILLGQKTTVYLGVQGNEFILNGKLKDVNAEEVYSPLTTPVFGSDVVYDCPNSKLMEQKKFIKYGLTQSALESHVPLIEKEVLDYLRDSPNFQGSSGRMDISAAMAEITIFTAARALQGQEVRSKLTAEFADLYHDLDKGFTPINFMLPWAPLPHNKKRDAAHARMRSIYVDIINQRRLDGDKDSQKSDMIWNLMNCTYKNGQQVPDKEIAHMMITLLMAGQHSSSSISAWIMLRLASQPKVLEELYQEQLANLGPAGPDGSLPPLQYKDLDKLPFHQHVIRETLRIHSSIHSIMRKVKSPLPVPGTPYMIPPGRVLLASPGVTAL…	-------------------------------WQLKGPLAGDAWKIPFIGP----------FLDSVNPEFGKYYTKWLSGPLSCVSV---FHKFVVIAATRDM-ARKV---LNSPMYVKPCVVDVAHKLLRPENWVFLDGKEHVEYRKGLNGLFTRTALEGYLPG-QEEVYNEYFEEFLRESTAEGEHKPWVYQ-----------LRELMCAVSCRTFVGHYMSREQVKRIADDYYMITAALELVNFPIILPFTKTWYGKKCADKVLEAFSNCAAKARVRMKHKGAQPECIMDRWIIQMIDSDRYRARL---------AKGENVPAEEKPAMLVRNFTDLEISMTVFTFLFASQDATSSAASWLLQLVADRPEVYRKV-REEGDRLHPNADD----PINL…	Q323E	FALSE	323	367
MVPMLWLTAYMAVAVLTAILLNVVYQLFFRLWNRTEPPMVFHWVPFLGSTISYGIDPYKFFFACREKYGDIFTFILLGQKTTVYLGVQGNEFILNGKLKDVNAEEVYSPLTTPVFGSDVVYDCPNSKLMEQKKFIKYGLTQSALESHVPLIEKEVLDYLRDSPNFQGSSGRMDISAAMAEITIFTAARALQGQEVRSKLTAEFADLYHDLDKGFTPINFMLPWAPLPHNKKRDAAHARMRSIYVDIINQRRLDGDKDSQKSDMIWNLMNCTYKNGQQVPDKEIAHMMITLLMAGQHSSSSISAWIMLRLASQPKVLEELYQEQLANLGPAGPDGSLPPLQYKDLDKLPFHQHVIRETLRIHSSIHSIMRKVKSPLPVPGTPYMIPPGRVLLASPGVTAL…	-------------------------------WQLKGPLAGDAWKIPFIGP----------FLDSVNPEFGKYYTKWLSGPLSCVSV---FHKFVVIAATRDM-ARKV---LNSPMYVKPCVVDVAHKLLRPENWVFLDGKEHVEYRKGLNGLFTRTALEGYLPG-QEEVYNEYFEEFLRESTAEGEHKPWVYQ-----------LRELMCAVSCRTFVGHYMSREQVKRIADDYYMITAALELVNFPIILPFTKTWYGKKCADKVLEAFSNCAAKARVRMKHKGAQPECIMDRWIIQMIDSDRYRARL---------AKGENVPAEEKPAMLVRNFTDLEISMTVFTFLFASQDATSSAASWLLQLVADRPEVYRKV-REEGDRLHPNADD----PINL…	L324G	FALSE	324	368
MVPMLWLTAYMAVAVLTAILLNVVYQLFFRLWNRTEPPMVFHWVPFLGSTISYGIDPYKFFFACREKYGDIFTFILLGQKTTVYLGVQGNEFILNGKLKDVNAEEVYSPLTTPVFGSDVVYDCPNSKLMEQKKFIKYGLTQSALESHVPLIEKEVLDYLRDSPNFQGSSGRMDISAAMAEITIFTAARALQGQEVRSKLTAEFADLYHDLDKGFTPINFMLPWAPLPHNKKRDAAHARMRSIYVDIINQRRLDGDKDSQKSDMIWNLMNCTYKNGQQVPDKEIAHMMITLLMAGQHSSSSISAWIMLRLASQPKVLEELYQEQLANLGPAGPDGSLPPLQYKDLDKLPFHQHVIRETLRIHSSIHSIMRKVKSPLPVPGTPYMIPPGRVLLASPGVTAL…	-------------------------------WQLKGPLAGDAWKIPFIGP----------FLDSVNPEFGKYYTKWLSGPLSCVSV---FHKFVVIAATRDM-ARKV---LNSPMYVKPCVVDVAHKLLRPENWVFLDGKEHVEYRKGLNGLFTRTALEGYLPG-QEEVYNEYFEEFLRESTAEGEHKPWVYQ-----------LRELMCAVSCRTFVGHYMSREQVKRIADDYYMITAALELVNFPIILPFTKTWYGKKCADKVLEAFSNCAAKARVRMKHKGAQPECIMDRWIIQMIDSDRYRARL---------AKGENVPAEEKPAMLVRNFTDLEISMTVFTFLFASQDATSSAASWLLQLVADRPEVYRKV-REEGDRLHPNADD----PINL…	A325D	FALSE	325	369
MVPMLWLTAYMAVAVLTAILLNVVYQLFFRLWNRTEPPMVFHWVPFLGSTISYGIDPYKFFFACREKYGDIFTFILLGQKTTVYLGVQGNEFILNGKLKDVNAEEVYSPLTTPVFGSDVVYDCPNSKLMEQKKFIKYGLTQSALESHVPLIEKEVLDYLRDSPNFQGSSGRMDISAAMAEITIFTAARALQGQEVRSKLTAEFADLYHDLDKGFTPINFMLPWAPLPHNKKRDAAHARMRSIYVDIINQRRLDGDKDSQKSDMIWNLMNCTYKNGQQVPDKEIAHMMITLLMAGQHSSSSISAWIMLRLASQPKVLEELYQEQLANLGPAGPDGSLPPLQYKDLDKLPFHQHVIRETLRIHSSIHSIMRKVKSPLPVPGTPYMIPPGRVLLASPGVTAL…	-------------------------------WQLKGPLAGDAWKIPFIGP----------FLDSVNPEFGKYYTKWLSGPLSCVSV---FHKFVVIAATRDM-ARKV---LNSPMYVKPCVVDVAHKLLRPENWVFLDGKEHVEYRKGLNGLFTRTALEGYLPG-QEEVYNEYFEEFLRESTAEGEHKPWVYQ-----------LRELMCAVSCRTFVGHYMSREQVKRIADDYYMITAALELVNFPIILPFTKTWYGKKCADKVLEAFSNCAAKARVRMKHKGAQPECIMDRWIIQMIDSDRYRARL---------AKGENVPAEEKPAMLVRNFTDLEISMTVFTFLFASQDATSSAASWLLQLVADRPEVYRKV-REEGDRLHPNADD----PINL…	N326R	FALSE	326	370
MVPMLWLTAYMAVAVLTAILLNVVYQLFFRLWNRTEPPMVFHWVPFLGSTISYGIDPYKFFFACREKYGDIFTFILLGQKTTVYLGVQGNEFILNGKLKDVNAEEVYSPLTTPVFGSDVVYDCPNSKLMEQKKFIKYGLTQSALESHVPLIEKEVLDYLRDSPNFQGSSGRMDISAAMAEITIFTAARALQGQEVRSKLTAEFADLYHDLDKGFTPINFMLPWAPLPHNKKRDAAHARMRSIYVDIINQRRLDGDKDSQKSDMIWNLMNCTYKNGQQVPDKEIAHMMITLLMAGQHSSSSISAWIMLRLASQPKVLEELYQEQLANLGPAGPDGSLPPLQYKDLDKLPFHQHVIRETLRIHSSIHSIMRKVKSPLPVPGTPYMIPPGRVLLASPGVTAL…	-------------------------------WQLKGPLAGDAWKIPFIGP----------FLDSVNPEFGKYYTKWLSGPLSCVSV---FHKFVVIAATRDM-ARKV---LNSPMYVKPCVVDVAHKLLRPENWVFLDGKEHVEYRKGLNGLFTRTALEGYLPG-QEEVYNEYFEEFLRESTAEGEHKPWVYQ-----------LRELMCAVSCRTFVGHYMSREQVKRIADDYYMITAALELVNFPIILPFTKTWYGKKCADKVLEAFSNCAAKARVRMKHKGAQPECIMDRWIIQMIDSDRYRARL---------AKGENVPAEEKPAMLVRNFTDLEISMTVFTFLFASQDATSSAASWLLQLVADRPEVYRKV-REEGDRLHPNADD----PINL…	G328H	FALSE	328	372
MVPMLWLTAYMAVAVLTAILLNVVYQLFFRLWNRTEPPMVFHWVPFLGSTISYGIDPYKFFFACREKYGDIFTFILLGQKTTVYLGVQGNEFILNGKLKDVNAEEVYSPLTTPVFGSDVVYDCPNSKLMEQKKFIKYGLTQSALESHVPLIEKEVLDYLRDSPNFQGSSGRMDISAAMAEITIFTAARALQGQEVRSKLTAEFADLYHDLDKGFTPINFMLPWAPLPHNKKRDAAHARMRSIYVDIINQRRLDGDKDSQKSDMIWNLMNCTYKNGQQVPDKEIAHMMITLLMAGQHSSSSISAWIMLRLASQPKVLEELYQEQLANLGPAGPDGSLPPLQYKDLDKLPFHQHVIRETLRIHSSIHSIMRKVKSPLPVPGTPYMIPPGRVLLASPGVTAL…	-------------------------------WQLKGPLAGDAWKIPFIGP----------FLDSVNPEFGKYYTKWLSGPLSCVSV---FHKFVVIAATRDM-ARKV---LNSPMYVKPCVVDVAHKLLRPENWVFLDGKEHVEYRKGLNGLFTRTALEGYLPG-QEEVYNEYFEEFLRESTAEGEHKPWVYQ-----------LRELMCAVSCRTFVGHYMSREQVKRIADDYYMITAALELVNFPIILPFTKTWYGKKCADKVLEAFSNCAAKARVRMKHKGAQPECIMDRWIIQMIDSDRYRARL---------AKGENVPAEEKPAMLVRNFTDLEISMTVFTFLFASQDATSSAASWLLQLVADRPEVYRKV-REEGDRLHPNADD----PINL…	A330N	FALSE	330	374
MVPMLWLTAYMAVAVLTAILLNVVYQLFFRLWNRTEPPMVFHWVPFLGSTISYGIDPYKFFFACREKYGDIFTFILLGQKTTVYLGVQGNEFILNGKLKDVNAEEVYSPLTTPVFGSDVVYDCPNSKLMEQKKFIKYGLTQSALESHVPLIEKEVLDYLRDSPNFQGSSGRMDISAAMAEITIFTAARALQGQEVRSKLTAEFADLYHDLDKGFTPINFMLPWAPLPHNKKRDAAHARMRSIYVDIINQRRLDGDKDSQKSDMIWNLMNCTYKNGQQVPDKEIAHMMITLLMAGQHSSSSISAWIMLRLASQPKVLEELYQEQLANLGPAGPDGSLPPLQYKDLDKLPFHQHVIRETLRIHSSIHSIMRKVKSPLPVPGTPYMIPPGRVLLASPGVTAL…	-------------------------------WQLKGPLAGDAWKIPFIGP----------FLDSVNPEFGKYYTKWLSGPLSCVSV---FHKFVVIAATRDM-ARKV---LNSPMYVKPCVVDVAHKLLRPENWVFLDGKEHVEYRKGLNGLFTRTALEGYLPG-QEEVYNEYFEEFLRESTAEGEHKPWVYQ-----------LRELMCAVSCRTFVGHYMSREQVKRIADDYYMITAALELVNFPIILPFTKTWYGKKCADKVLEAFSNCAAKARVRMKHKGAQPECIMDRWIIQMIDSDRYRARL---------AKGENVPAEEKPAMLVRNFTDLEISMTVFTFLFASQDATSSAASWLLQLVADRPEVYRKV-REEGDRLHPNADD----PINL…	G331A	FALSE	331	375
MVPMLWLTAYMAVAVLTAILLNVVYQLFFRLWNRTEPPMVFHWVPFLGSTISYGIDPYKFFFACREKYGDIFTFILLGQKTTVYLGVQGNEFILNGKLKDVNAEEVYSPLTTPVFGSDVVYDCPNSKLMEQKKFIKYGLTQSALESHVPLIEKEVLDYLRDSPNFQGSSGRMDISAAMAEITIFTAARALQGQEVRSKLTAEFADLYHDLDKGFTPINFMLPWAPLPHNKKRDAAHARMRSIYVDIINQRRLDGDKDSQKSDMIWNLMNCTYKNGQQVPDKEIAHMMITLLMAGQHSSSSISAWIMLRLASQPKVLEELYQEQLANLGPAGPDGSLPPLQYKDLDKLPFHQHVIRETLRIHSSIHSIMRKVKSPLPVPGTPYMIPPGRVLLASPGVTAL…	-------------------------------WQLKGPLAGDAWKIPFIGP----------FLDSVNPEFGKYYTKWLSGPLSCVSV---FHKFVVIAATRDM-ARKV---LNSPMYVKPCVVDVAHKLLRPENWVFLDGKEHVEYRKGLNGLFTRTALEGYLPG-QEEVYNEYFEEFLRESTAEGEHKPWVYQ-----------LRELMCAVSCRTFVGHYMSREQVKRIADDYYMITAALELVNFPIILPFTKTWYGKKCADKVLEAFSNCAAKARVRMKHKGAQPECIMDRWIIQMIDSDRYRARL---------AKGENVPAEEKPAMLVRNFTDLEISMTVFTFLFASQDATSSAASWLLQLVADRPEVYRKV-REEGDRLHPNADD----PINL…	P332D	FALSE	332	376
MVPMLWLTAYMAVAVLTAILLNVVYQLFFRLWNRTEPPMVFHWVPFLGSTISYGIDPYKFFFACREKYGDIFTFILLGQKTTVYLGVQGNEFILNGKLKDVNAEEVYSPLTTPVFGSDVVYDCPNSKLMEQKKFIKYGLTQSALESHVPLIEKEVLDYLRDSPNFQGSSGRMDISAAMAEITIFTAARALQGQEVRSKLTAEFADLYHDLDKGFTPINFMLPWAPLPHNKKRDAAHARMRSIYVDIINQRRLDGDKDSQKSDMIWNLMNCTYKNGQQVPDKEIAHMMITLLMAGQHSSSSISAWIMLRLASQPKVLEELYQEQLANLGPAGPDGSLPPLQYKDLDKLPFHQHVIRETLRIHSSIHSIMRKVKSPLPVPGTPYMIPPGRVLLASPGVTAL…	-------------------------------WQLKGPLAGDAWKIPFIGP----------FLDSVNPEFGKYYTKWLSGPLSCVSV---FHKFVVIAATRDM-ARKV---LNSPMYVKPCVVDVAHKLLRPENWVFLDGKEHVEYRKGLNGLFTRTALEGYLPG-QEEVYNEYFEEFLRESTAEGEHKPWVYQ-----------LRELMCAVSCRTFVGHYMSREQVKRIADDYYMITAALELVNFPIILPFTKTWYGKKCADKVLEAFSNCAAKARVRMKHKGAQPECIMDRWIIQMIDSDRYRARL---------AKGENVPAEEKPAMLVRNFTDLEISMTVFTFLFASQDATSSAASWLLQLVADRPEVYRKV-REEGDRLHPNADD----PINL…	G334----	FALSE	334	378
MVPMLWLTAYMAVAVLTAILLNVVYQLFFRLWNRTEPPMVFHWVPFLGSTISYGIDPYKFFFACREKYGDIFTFILLGQKTTVYLGVQGNEFILNGKLKDVNAEEVYSPLTTPVFGSDVVYDCPNSKLMEQKKFIKYGLTQSALESHVPLIEKEVLDYLRDSPNFQGSSGRMDISAAMAEITIFTAARALQGQEVRSKLTAEFADLYHDLDKGFTPINFMLPWAPLPHNKKRDAAHARMRSIYVDIINQRRLDGDKDSQKSDMIWNLMNCTYKNGQQVPDKEIAHMMITLLMAGQHSSSSISAWIMLRLASQPKVLEELYQEQLANLGPAGPDGSLPPLQYKDLDKLPFHQHVIRETLRIHSSIHSIMRKVKSPLPVPGTPYMIPPGRVLLASPGVTAL…	-------------------------------WQLKGPLAGDAWKIPFIGP----------FLDSVNPEFGKYYTKWLSGPLSCVSV---FHKFVVIAATRDM-ARKV---LNSPMYVKPCVVDVAHKLLRPENWVFLDGKEHVEYRKGLNGLFTRTALEGYLPG-QEEVYNEYFEEFLRESTAEGEHKPWVYQ-----------LRELMCAVSCRTFVGHYMSREQVKRIADDYYMITAALELVNFPIILPFTKTWYGKKCADKVLEAFSNCAAKARVRMKHKGAQPECIMDRWIIQMIDSDRYRARL---------AKGENVPAEEKPAMLVRNFTDLEISMTVFTFLFASQDATSSAASWLLQLVADRPEVYRKV-REEGDRLHPNADD----PINL…	L339I	FALSE	339	379
MVPMLWLTAYMAVAVLTAILLNVVYQLFFRLWNRTEPPMVFHWVPFLGSTISYGIDPYKFFFACREKYGDIFTFILLGQKTTVYLGVQGNEFILNGKLKDVNAEEVYSPLTTPVFGSDVVYDCPNSKLMEQKKFIKYGLTQSALESHVPLIEKEVLDYLRDSPNFQGSSGRMDISAAMAEITIFTAARALQGQEVRSKLTAEFADLYHDLDKGFTPINFMLPWAPLPHNKKRDAAHARMRSIYVDIINQRRLDGDKDSQKSDMIWNLMNCTYKNGQQVPDKEIAHMMITLLMAGQHSSSSISAWIMLRLASQPKVLEELYQEQLANLGPAGPDGSLPPLQYKDLDKLPFHQHVIRETLRIHSSIHSIMRKVKSPLPVPGTPYMIPPGRVLLASPGVTAL…	-------------------------------WQLKGPLAGDAWKIPFIGP----------FLDSVNPEFGKYYTKWLSGPLSCVSV---FHKFVVIAATRDM-ARKV---LNSPMYVKPCVVDVAHKLLRPENWVFLDGKEHVEYRKGLNGLFTRTALEGYLPG-QEEVYNEYFEEFLRESTAEGEHKPWVYQ-----------LRELMCAVSCRTFVGHYMSREQVKRIADDYYMITAALELVNFPIILPFTKTWYGKKCADKVLEAFSNCAAKARVRMKHKGAQPECIMDRWIIQMIDSDRYRARL---------AKGENVPAEEKPAMLVRNFTDLEISMTVFTFLFASQDATSSAASWLLQLVADRPEVYRKV-REEGDRLHPNADD----PINL…	Q340N	FALSE	340	380
MVPMLWLTAYMAVAVLTAILLNVVYQLFFRLWNRTEPPMVFHWVPFLGSTISYGIDPYKFFFACREKYGDIFTFILLGQKTTVYLGVQGNEFILNGKLKDVNAEEVYSPLTTPVFGSDVVYDCPNSKLMEQKKFIKYGLTQSALESHVPLIEKEVLDYLRDSPNFQGSSGRMDISAAMAEITIFTAARALQGQEVRSKLTAEFADLYHDLDKGFTPINFMLPWAPLPHNKKRDAAHARMRSIYVDIINQRRLDGDKDSQKSDMIWNLMNCTYKNGQQVPDKEIAHMMITLLMAGQHSSSSISAWIMLRLASQPKVLEELYQEQLANLGPAGPDGSLPPLQYKDLDKLPFHQHVIRETLRIHSSIHSIMRKVKSPLPVPGTPYMIPPGRVLLASPGVTAL…	-------------------------------WQLKGPLAGDAWKIPFIGP----------FLDSVNPEFGKYYTKWLSGPLSCVSV---FHKFVVIAATRDM-ARKV---LNSPMYVKPCVVDVAHKLLRPENWVFLDGKEHVEYRKGLNGLFTRTALEGYLPG-QEEVYNEYFEEFLRESTAEGEHKPWVYQ-----------LRELMCAVSCRTFVGHYMSREQVKRIADDYYMITAALELVNFPIILPFTKTWYGKKCADKVLEAFSNCAAKARVRMKHKGAQPECIMDRWIIQMIDSDRYRARL---------AKGENVPAEEKPAMLVRNFTDLEISMTVFTFLFASQDATSSAASWLLQLVADRPEVYRKV-REEGDRLHPNADD----PINL…	Y341L	FALSE	341	381
MVPMLWLTAYMAVAVLTAILLNVVYQLFFRLWNRTEPPMVFHWVPFLGSTISYGIDPYKFFFACREKYGDIFTFILLGQKTTVYLGVQGNEFILNGKLKDVNAEEVYSPLTTPVFGSDVVYDCPNSKLMEQKKFIKYGLTQSALESHVPLIEKEVLDYLRDSPNFQGSSGRMDISAAMAEITIFTAARALQGQEVRSKLTAEFADLYHDLDKGFTPINFMLPWAPLPHNKKRDAAHARMRSIYVDIINQRRLDGDKDSQKSDMIWNLMNCTYKNGQQVPDKEIAHMMITLLMAGQHSSSSISAWIMLRLASQPKVLEELYQEQLANLGPAGPDGSLPPLQYKDLDKLPFHQHVIRETLRIHSSIHSIMRKVKSPLPVPGTPYMIPPGRVLLASPGVTAL…	-------------------------------WQLKGPLAGDAWKIPFIGP----------FLDSVNPEFGKYYTKWLSGPLSCVSV---FHKFVVIAATRDM-ARKV---LNSPMYVKPCVVDVAHKLLRPENWVFLDGKEHVEYRKGLNGLFTRTALEGYLPG-QEEVYNEYFEEFLRESTAEGEHKPWVYQ-----------LRELMCAVSCRTFVGHYMSREQVKRIADDYYMITAALELVNFPIILPFTKTWYGKKCADKVLEAFSNCAAKARVRMKHKGAQPECIMDRWIIQMIDSDRYRARL---------AKGENVPAEEKPAMLVRNFTDLEISMTVFTFLFASQDATSSAASWLLQLVADRPEVYRKV-REEGDRLHPNADD----PINL…	K342E	FALSE	342	382
MVPMLWLTAYMAVAVLTAILLNVVYQLFFRLWNRTEPPMVFHWVPFLGSTISYGIDPYKFFFACREKYGDIFTFILLGQKTTVYLGVQGNEFILNGKLKDVNAEEVYSPLTTPVFGSDVVYDCPNSKLMEQKKFIKYGLTQSALESHVPLIEKEVLDYLRDSPNFQGSSGRMDISAAMAEITIFTAARALQGQEVRSKLTAEFADLYHDLDKGFTPINFMLPWAPLPHNKKRDAAHARMRSIYVDIINQRRLDGDKDSQKSDMIWNLMNCTYKNGQQVPDKEIAHMMITLLMAGQHSSSSISAWIMLRLASQPKVLEELYQEQLANLGPAGPDGSLPPLQYKDLDKLPFHQHVIRETLRIHSSIHSIMRKVKSPLPVPGTPYMIPPGRVLLASPGVTAL…	-------------------------------WQLKGPLAGDAWKIPFIGP----------FLDSVNPEFGKYYTKWLSGPLSCVSV---FHKFVVIAATRDM-ARKV---LNSPMYVKPCVVDVAHKLLRPENWVFLDGKEHVEYRKGLNGLFTRTALEGYLPG-QEEVYNEYFEEFLRESTAEGEHKPWVYQ-----------LRELMCAVSCRTFVGHYMSREQVKRIADDYYMITAALELVNFPIILPFTKTWYGKKCADKVLEAFSNCAAKARVRMKHKGAQPECIMDRWIIQMIDSDRYRARL---------AKGENVPAEEKPAMLVRNFTDLEISMTVFTFLFASQDATSSAASWLLQLVADRPEVYRKV-REEGDRLHPNADD----PINL…	D343T	FALSE	343	383
MVPMLWLTAYMAVAVLTAILLNVVYQLFFRLWNRTEPPMVFHWVPFLGSTISYGIDPYKFFFACREKYGDIFTFILLGQKTTVYLGVQGNEFILNGKLKDVNAEEVYSPLTTPVFGSDVVYDCPNSKLMEQKKFIKYGLTQSALESHVPLIEKEVLDYLRDSPNFQGSSGRMDISAAMAEITIFTAARALQGQEVRSKLTAEFADLYHDLDKGFTPINFMLPWAPLPHNKKRDAAHARMRSIYVDIINQRRLDGDKDSQKSDMIWNLMNCTYKNGQQVPDKEIAHMMITLLMAGQHSSSSISAWIMLRLASQPKVLEELYQEQLANLGPAGPDGSLPPLQYKDLDKLPFHQHVIRETLRIHSSIHSIMRKVKSPLPVPGTPYMIPPGRVLLASPGVTAL…	-------------------------------WQLKGPLAGDAWKIPFIGP----------FLDSVNPEFGKYYTKWLSGPLSCVSV---FHKFVVIAATRDM-ARKV---LNSPMYVKPCVVDVAHKLLRPENWVFLDGKEHVEYRKGLNGLFTRTALEGYLPG-QEEVYNEYFEEFLRESTAEGEHKPWVYQ-----------LRELMCAVSCRTFVGHYMSREQVKRIADDYYMITAALELVNFPIILPFTKTWYGKKCADKVLEAFSNCAAKARVRMKHKGAQPECIMDRWIIQMIDSDRYRARL---------AKGENVPAEEKPAMLVRNFTDLEISMTVFTFLFASQDATSSAASWLLQLVADRPEVYRKV-REEGDRLHPNADD----PINL…	D345E	FALSE	345	385
MVPMLWLTAYMAVAVLTAILLNVVYQLFFRLWNRTEPPMVFHWVPFLGSTISYGIDPYKFFFACREKYGDIFTFILLGQKTTVYLGVQGNEFILNGKLKDVNAEEVYSPLTTPVFGSDVVYDCPNSKLMEQKKFIKYGLTQSALESHVPLIEKEVLDYLRDSPNFQGSSGRMDISAAMAEITIFTAARALQGQEVRSKLTAEFADLYHDLDKGFTPINFMLPWAPLPHNKKRDAAHARMRSIYVDIINQRRLDGDKDSQKSDMIWNLMNCTYKNGQQVPDKEIAHMMITLLMAGQHSSSSISAWIMLRLASQPKVLEELYQEQLANLGPAGPDGSLPPLQYKDLDKLPFHQHVIRETLRIHSSIHSIMRKVKSPLPVPGTPYMIPPGRVLLASPGVTAL…	-------------------------------WQLKGPLAGDAWKIPFIGP----------FLDSVNPEFGKYYTKWLSGPLSCVSV---FHKFVVIAATRDM-ARKV---LNSPMYVKPCVVDVAHKLLRPENWVFLDGKEHVEYRKGLNGLFTRTALEGYLPG-QEEVYNEYFEEFLRESTAEGEHKPWVYQ-----------LRELMCAVSCRTFVGHYMSREQVKRIADDYYMITAALELVNFPIILPFTKTWYGKKCADKVLEAFSNCAAKARVRMKHKGAQPECIMDRWIIQMIDSDRYRARL---------AKGENVPAEEKPAMLVRNFTDLEISMTVFTFLFASQDATSSAASWLLQLVADRPEVYRKV-REEGDRLHPNADD----PINL…	K346G	FALSE	346	386
MVPMLWLTAYMAVAVLTAILLNVVYQLFFRLWNRTEPPMVFHWVPFLGSTISYGIDPYKFFFACREKYGDIFTFILLGQKTTVYLGVQGNEFILNGKLKDVNAEEVYSPLTTPVFGSDVVYDCPNSKLMEQKKFIKYGLTQSALESHVPLIEKEVLDYLRDSPNFQGSSGRMDISAAMAEITIFTAARALQGQEVRSKLTAEFADLYHDLDKGFTPINFMLPWAPLPHNKKRDAAHARMRSIYVDIINQRRLDGDKDSQKSDMIWNLMNCTYKNGQQVPDKEIAHMMITLLMAGQHSSSSISAWIMLRLASQPKVLEELYQEQLANLGPAGPDGSLPPLQYKDLDKLPFHQHVIRETLRIHSSIHSIMRKVKSPLPVPGTPYMIPPGRVLLASPGVTAL…	-------------------------------WQLKGPLAGDAWKIPFIGP----------FLDSVNPEFGKYYTKWLSGPLSCVSV---FHKFVVIAATRDM-ARKV---LNSPMYVKPCVVDVAHKLLRPENWVFLDGKEHVEYRKGLNGLFTRTALEGYLPG-QEEVYNEYFEEFLRESTAEGEHKPWVYQ-----------LRELMCAVSCRTFVGHYMSREQVKRIADDYYMITAALELVNFPIILPFTKTWYGKKCADKVLEAFSNCAAKARVRMKHKGAQPECIMDRWIIQMIDSDRYRARL---------AKGENVPAEEKPAMLVRNFTDLEISMTVFTFLFASQDATSSAASWLLQLVADRPEVYRKV-REEGDRLHPNADD----PINL…	L347M	FALSE	347	387
MVPMLWLTAYMAVAVLTAILLNVVYQLFFRLWNRTEPPMVFHWVPFLGSTISYGIDPYKFFFACREKYGDIFTFILLGQKTTVYLGVQGNEFILNGKLKDVNAEEVYSPLTTPVFGSDVVYDCPNSKLMEQKKFIKYGLTQSALESHVPLIEKEVLDYLRDSPNFQGSSGRMDISAAMAEITIFTAARALQGQEVRSKLTAEFADLYHDLDKGFTPINFMLPWAPLPHNKKRDAAHARMRSIYVDIINQRRLDGDKDSQKSDMIWNLMNCTYKNGQQVPDKEIAHMMITLLMAGQHSSSSISAWIMLRLASQPKVLEELYQEQLANLGPAGPDGSLPPLQYKDLDKLPFHQHVIRETLRIHSSIHSIMRKVKSPLPVPGTPYMIPPGRVLLASPGVTAL…	-------------------------------WQLKGPLAGDAWKIPFIGP----------FLDSVNPEFGKYYTKWLSGPLSCVSV---FHKFVVIAATRDM-ARKV---LNSPMYVKPCVVDVAHKLLRPENWVFLDGKEHVEYRKGLNGLFTRTALEGYLPG-QEEVYNEYFEEFLRESTAEGEHKPWVYQ-----------LRELMCAVSCRTFVGHYMSREQVKRIADDYYMITAALELVNFPIILPFTKTWYGKKCADKVLEAFSNCAAKARVRMKHKGAQPECIMDRWIIQMIDSDRYRARL---------AKGENVPAEEKPAMLVRNFTDLEISMTVFTFLFASQDATSSAASWLLQLVADRPEVYRKV-REEGDRLHPNADD----PINL…	P348T	FALSE	348	388
MVPMLWLTAYMAVAVLTAILLNVVYQLFFRLWNRTEPPMVFHWVPFLGSTISYGIDPYKFFFACREKYGDIFTFILLGQKTTVYLGVQGNEFILNGKLKDVNAEEVYSPLTTPVFGSDVVYDCPNSKLMEQKKFIKYGLTQSALESHVPLIEKEVLDYLRDSPNFQGSSGRMDISAAMAEITIFTAARALQGQEVRSKLTAEFADLYHDLDKGFTPINFMLPWAPLPHNKKRDAAHARMRSIYVDIINQRRLDGDKDSQKSDMIWNLMNCTYKNGQQVPDKEIAHMMITLLMAGQHSSSSISAWIMLRLASQPKVLEELYQEQLANLGPAGPDGSLPPLQYKDLDKLPFHQHVIRETLRIHSSIHSIMRKVKSPLPVPGTPYMIPPGRVLLASPGVTAL…	-------------------------------WQLKGPLAGDAWKIPFIGP----------FLDSVNPEFGKYYTKWLSGPLSCVSV---FHKFVVIAATRDM-ARKV---LNSPMYVKPCVVDVAHKLLRPENWVFLDGKEHVEYRKGLNGLFTRTALEGYLPG-QEEVYNEYFEEFLRESTAEGEHKPWVYQ-----------LRELMCAVSCRTFVGHYMSREQVKRIADDYYMITAALELVNFPIILPFTKTWYGKKCADKVLEAFSNCAAKARVRMKHKGAQPECIMDRWIIQMIDSDRYRARL---------AKGENVPAEEKPAMLVRNFTDLEISMTVFTFLFASQDATSSAASWLLQLVADRPEVYRKV-REEGDRLHPNADD----PINL…	F349Y	FALSE	349	389
MVPMLWLTAYMAVAVLTAILLNVVYQLFFRLWNRTEPPMVFHWVPFLGSTISYGIDPYKFFFACREKYGDIFTFILLGQKTTVYLGVQGNEFILNGKLKDVNAEEVYSPLTTPVFGSDVVYDCPNSKLMEQKKFIKYGLTQSALESHVPLIEKEVLDYLRDSPNFQGSSGRMDISAAMAEITIFTAARALQGQEVRSKLTAEFADLYHDLDKGFTPINFMLPWAPLPHNKKRDAAHARMRSIYVDIINQRRLDGDKDSQKSDMIWNLMNCTYKNGQQVPDKEIAHMMITLLMAGQHSSSSISAWIMLRLASQPKVLEELYQEQLANLGPAGPDGSLPPLQYKDLDKLPFHQHVIRETLRIHSSIHSIMRKVKSPLPVPGTPYMIPPGRVLLASPGVTAL…	-------------------------------WQLKGPLAGDAWKIPFIGP----------FLDSVNPEFGKYYTKWLSGPLSCVSV---FHKFVVIAATRDM-ARKV---LNSPMYVKPCVVDVAHKLLRPENWVFLDGKEHVEYRKGLNGLFTRTALEGYLPG-QEEVYNEYFEEFLRESTAEGEHKPWVYQ-----------LRELMCAVSCRTFVGHYMSREQVKRIADDYYMITAALELVNFPIILPFTKTWYGKKCADKVLEAFSNCAAKARVRMKHKGAQPECIMDRWIIQMIDSDRYRARL---------AKGENVPAEEKPAMLVRNFTDLEISMTVFTFLFASQDATSSAASWLLQLVADRPEVYRKV-REEGDRLHPNADD----PINL…	H350T	FALSE	350	390
MVPMLWLTAYMAVAVLTAILLNVVYQLFFRLWNRTEPPMVFHWVPFLGSTISYGIDPYKFFFACREKYGDIFTFILLGQKTTVYLGVQGNEFILNGKLKDVNAEEVYSPLTTPVFGSDVVYDCPNSKLMEQKKFIKYGLTQSALESHVPLIEKEVLDYLRDSPNFQGSSGRMDISAAMAEITIFTAARALQGQEVRSKLTAEFADLYHDLDKGFTPINFMLPWAPLPHNKKRDAAHARMRSIYVDIINQRRLDGDKDSQKSDMIWNLMNCTYKNGQQVPDKEIAHMMITLLMAGQHSSSSISAWIMLRLASQPKVLEELYQEQLANLGPAGPDGSLPPLQYKDLDKLPFHQHVIRETLRIHSSIHSIMRKVKSPLPVPGTPYMIPPGRVLLASPGVTAL…	-------------------------------WQLKGPLAGDAWKIPFIGP----------FLDSVNPEFGKYYTKWLSGPLSCVSV---FHKFVVIAATRDM-ARKV---LNSPMYVKPCVVDVAHKLLRPENWVFLDGKEHVEYRKGLNGLFTRTALEGYLPG-QEEVYNEYFEEFLRESTAEGEHKPWVYQ-----------LRELMCAVSCRTFVGHYMSREQVKRIADDYYMITAALELVNFPIILPFTKTWYGKKCADKVLEAFSNCAAKARVRMKHKGAQPECIMDRWIIQMIDSDRYRARL---------AKGENVPAEEKPAMLVRNFTDLEISMTVFTFLFASQDATSSAASWLLQLVADRPEVYRKV-REEGDRLHPNADD----PINL…	Q351R	FALSE	351	391
MVPMLWLTAYMAVAVLTAILLNVVYQLFFRLWNRTEPPMVFHWVPFLGSTISYGIDPYKFFFACREKYGDIFTFILLGQKTTVYLGVQGNEFILNGKLKDVNAEEVYSPLTTPVFGSDVVYDCPNSKLMEQKKFIKYGLTQSALESHVPLIEKEVLDYLRDSPNFQGSSGRMDISAAMAEITIFTAARALQGQEVRSKLTAEFADLYHDLDKGFTPINFMLPWAPLPHNKKRDAAHARMRSIYVDIINQRRLDGDKDSQKSDMIWNLMNCTYKNGQQVPDKEIAHMMITLLMAGQHSSSSISAWIMLRLASQPKVLEELYQEQLANLGPAGPDGSLPPLQYKDLDKLPFHQHVIRETLRIHSSIHSIMRKVKSPLPVPGTPYMIPPGRVLLASPGVTAL…	-------------------------------WQLKGPLAGDAWKIPFIGP----------FLDSVNPEFGKYYTKWLSGPLSCVSV---FHKFVVIAATRDM-ARKV---LNSPMYVKPCVVDVAHKLLRPENWVFLDGKEHVEYRKGLNGLFTRTALEGYLPG-QEEVYNEYFEEFLRESTAEGEHKPWVYQ-----------LRELMCAVSCRTFVGHYMSREQVKRIADDYYMITAALELVNFPIILPFTKTWYGKKCADKVLEAFSNCAAKARVRMKHKGAQPECIMDRWIIQMIDSDRYRARL---------AKGENVPAEEKPAMLVRNFTDLEISMTVFTFLFASQDATSSAASWLLQLVADRPEVYRKV-REEGDRLHPNADD----PINL…	H352A	FALSE	352	392
MVPMLWLTAYMAVAVLTAILLNVVYQLFFRLWNRTEPPMVFHWVPFLGSTISYGIDPYKFFFACREKYGDIFTFILLGQKTTVYLGVQGNEFILNGKLKDVNAEEVYSPLTTPVFGSDVVYDCPNSKLMEQKKFIKYGLTQSALESHVPLIEKEVLDYLRDSPNFQGSSGRMDISAAMAEITIFTAARALQGQEVRSKLTAEFADLYHDLDKGFTPINFMLPWAPLPHNKKRDAAHARMRSIYVDIINQRRLDGDKDSQKSDMIWNLMNCTYKNGQQVPDKEIAHMMITLLMAGQHSSSSISAWIMLRLASQPKVLEELYQEQLANLGPAGPDGSLPPLQYKDLDKLPFHQHVIRETLRIHSSIHSIMRKVKSPLPVPGTPYMIPPGRVLLASPGVTAL…	-------------------------------WQLKGPLAGDAWKIPFIGP----------FLDSVNPEFGKYYTKWLSGPLSCVSV---FHKFVVIAATRDM-ARKV---LNSPMYVKPCVVDVAHKLLRPENWVFLDGKEHVEYRKGLNGLFTRTALEGYLPG-QEEVYNEYFEEFLRESTAEGEHKPWVYQ-----------LRELMCAVSCRTFVGHYMSREQVKRIADDYYMITAALELVNFPIILPFTKTWYGKKCADKVLEAFSNCAAKARVRMKHKGAQPECIMDRWIIQMIDSDRYRARL---------AKGENVPAEEKPAMLVRNFTDLEISMTVFTFLFASQDATSSAASWLLQLVADRPEVYRKV-REEGDRLHPNADD----PINL…	I354V	FALSE	354	394
MVPMLWLTAYMAVAVLTAILLNVVYQLFFRLWNRTEPPMVFHWVPFLGSTISYGIDPYKFFFACREKYGDIFTFILLGQKTTVYLGVQGNEFILNGKLKDVNAEEVYSPLTTPVFGSDVVYDCPNSKLMEQKKFIKYGLTQSALESHVPLIEKEVLDYLRDSPNFQGSSGRMDISAAMAEITIFTAARALQGQEVRSKLTAEFADLYHDLDKGFTPINFMLPWAPLPHNKKRDAAHARMRSIYVDIINQRRLDGDKDSQKSDMIWNLMNCTYKNGQQVPDKEIAHMMITLLMAGQHSSSSISAWIMLRLASQPKVLEELYQEQLANLGPAGPDGSLPPLQYKDLDKLPFHQHVIRETLRIHSSIHSIMRKVKSPLPVPGTPYMIPPGRVLLASPGVTAL…	-------------------------------WQLKGPLAGDAWKIPFIGP----------FLDSVNPEFGKYYTKWLSGPLSCVSV---FHKFVVIAATRDM-ARKV---LNSPMYVKPCVVDVAHKLLRPENWVFLDGKEHVEYRKGLNGLFTRTALEGYLPG-QEEVYNEYFEEFLRESTAEGEHKPWVYQ-----------LRELMCAVSCRTFVGHYMSREQVKRIADDYYMITAALELVNFPIILPFTKTWYGKKCADKVLEAFSNCAAKARVRMKHKGAQPECIMDRWIIQMIDSDRYRARL---------AKGENVPAEEKPAMLVRNFTDLEISMTVFTFLFASQDATSSAASWLLQLVADRPEVYRKV-REEGDRLHPNADD----PINL…	R355K	FALSE	355	395
MVPMLWLTAYMAVAVLTAILLNVVYQLFFRLWNRTEPPMVFHWVPFLGSTISYGIDPYKFFFACREKYGDIFTFILLGQKTTVYLGVQGNEFILNGKLKDVNAEEVYSPLTTPVFGSDVVYDCPNSKLMEQKKFIKYGLTQSALESHVPLIEKEVLDYLRDSPNFQGSSGRMDISAAMAEITIFTAARALQGQEVRSKLTAEFADLYHDLDKGFTPINFMLPWAPLPHNKKRDAAHARMRSIYVDIINQRRLDGDKDSQKSDMIWNLMNCTYKNGQQVPDKEIAHMMITLLMAGQHSSSSISAWIMLRLASQPKVLEELYQEQLANLGPAGPDGSLPPLQYKDLDKLPFHQHVIRETLRIHSSIHSIMRKVKSPLPVPGTPYMIPPGRVLLASPGVTAL…	-------------------------------WQLKGPLAGDAWKIPFIGP----------FLDSVNPEFGKYYTKWLSGPLSCVSV---FHKFVVIAATRDM-ARKV---LNSPMYVKPCVVDVAHKLLRPENWVFLDGKEHVEYRKGLNGLFTRTALEGYLPG-QEEVYNEYFEEFLRESTAEGEHKPWVYQ-----------LRELMCAVSCRTFVGHYMSREQVKRIADDYYMITAALELVNFPIILPFTKTWYGKKCADKVLEAFSNCAAKARVRMKHKGAQPECIMDRWIIQMIDSDRYRARL---------AKGENVPAEEKPAMLVRNFTDLEISMTVFTFLFASQDATSSAASWLLQLVADRPEVYRKV-REEGDRLHPNADD----PINL…	I360Y	FALSE	360	400
MVPMLWLTAYMAVAVLTAILLNVVYQLFFRLWNRTEPPMVFHWVPFLGSTISYGIDPYKFFFACREKYGDIFTFILLGQKTTVYLGVQGNEFILNGKLKDVNAEEVYSPLTTPVFGSDVVYDCPNSKLMEQKKFIKYGLTQSALESHVPLIEKEVLDYLRDSPNFQGSSGRMDISAAMAEITIFTAARALQGQEVRSKLTAEFADLYHDLDKGFTPINFMLPWAPLPHNKKRDAAHARMRSIYVDIINQRRLDGDKDSQKSDMIWNLMNCTYKNGQQVPDKEIAHMMITLLMAGQHSSSSISAWIMLRLASQPKVLEELYQEQLANLGPAGPDGSLPPLQYKDLDKLPFHQHVIRETLRIHSSIHSIMRKVKSPLPVPGTPYMIPPGRVLLASPGVTAL…	-------------------------------WQLKGPLAGDAWKIPFIGP----------FLDSVNPEFGKYYTKWLSGPLSCVSV---FHKFVVIAATRDM-ARKV---LNSPMYVKPCVVDVAHKLLRPENWVFLDGKEHVEYRKGLNGLFTRTALEGYLPG-QEEVYNEYFEEFLRESTAEGEHKPWVYQ-----------LRELMCAVSCRTFVGHYMSREQVKRIADDYYMITAALELVNFPIILPFTKTWYGKKCADKVLEAFSNCAAKARVRMKHKGAQPECIMDRWIIQMIDSDRYRARL---------AKGENVPAEEKPAMLVRNFTDLEISMTVFTFLFASQDATSSAASWLLQLVADRPEVYRKV-REEGDRLHPNADD----PINL…	H361R	FALSE	361	401
MVPMLWLTAYMAVAVLTAILLNVVYQLFFRLWNRTEPPMVFHWVPFLGSTISYGIDPYKFFFACREKYGDIFTFILLGQKTTVYLGVQGNEFILNGKLKDVNAEEVYSPLTTPVFGSDVVYDCPNSKLMEQKKFIKYGLTQSALESHVPLIEKEVLDYLRDSPNFQGSSGRMDISAAMAEITIFTAARALQGQEVRSKLTAEFADLYHDLDKGFTPINFMLPWAPLPHNKKRDAAHARMRSIYVDIINQRRLDGDKDSQKSDMIWNLMNCTYKNGQQVPDKEIAHMMITLLMAGQHSSSSISAWIMLRLASQPKVLEELYQEQLANLGPAGPDGSLPPLQYKDLDKLPFHQHVIRETLRIHSSIHSIMRKVKSPLPVPGTPYMIPPGRVLLASPGVTAL…	-------------------------------WQLKGPLAGDAWKIPFIGP----------FLDSVNPEFGKYYTKWLSGPLSCVSV---FHKFVVIAATRDM-ARKV---LNSPMYVKPCVVDVAHKLLRPENWVFLDGKEHVEYRKGLNGLFTRTALEGYLPG-QEEVYNEYFEEFLRESTAEGEHKPWVYQ-----------LRELMCAVSCRTFVGHYMSREQVKRIADDYYMITAALELVNFPIILPFTKTWYGKKCADKVLEAFSNCAAKARVRMKHKGAQPECIMDRWIIQMIDSDRYRARL---------AKGENVPAEEKPAMLVRNFTDLEISMTVFTFLFASQDATSSAASWLLQLVADRPEVYRKV-REEGDRLHPNADD----PINL…	S362P	FALSE	362	402
MVPMLWLTAYMAVAVLTAILLNVVYQLFFRLWNRTEPPMVFHWVPFLGSTISYGIDPYKFFFACREKYGDIFTFILLGQKTTVYLGVQGNEFILNGKLKDVNAEEVYSPLTTPVFGSDVVYDCPNSKLMEQKKFIKYGLTQSALESHVPLIEKEVLDYLRDSPNFQGSSGRMDISAAMAEITIFTAARALQGQEVRSKLTAEFADLYHDLDKGFTPINFMLPWAPLPHNKKRDAAHARMRSIYVDIINQRRLDGDKDSQKSDMIWNLMNCTYKNGQQVPDKEIAHMMITLLMAGQHSSSSISAWIMLRLASQPKVLEELYQEQLANLGPAGPDGSLPPLQYKDLDKLPFHQHVIRETLRIHSSIHSIMRKVKSPLPVPGTPYMIPPGRVLLASPGVTAL…	-------------------------------WQLKGPLAGDAWKIPFIGP----------FLDSVNPEFGKYYTKWLSGPLSCVSV---FHKFVVIAATRDM-ARKV---LNSPMYVKPCVVDVAHKLLRPENWVFLDGKEHVEYRKGLNGLFTRTALEGYLPG-QEEVYNEYFEEFLRESTAEGEHKPWVYQ-----------LRELMCAVSCRTFVGHYMSREQVKRIADDYYMITAALELVNFPIILPFTKTWYGKKCADKVLEAFSNCAAKARVRMKHKGAQPECIMDRWIIQMIDSDRYRARL---------AKGENVPAEEKPAMLVRNFTDLEISMTVFTFLFASQDATSSAASWLLQLVADRPEVYRKV-REEGDRLHPNADD----PINL…	S363P	FALSE	363	403
MVPMLWLTAYMAVAVLTAILLNVVYQLFFRLWNRTEPPMVFHWVPFLGSTISYGIDPYKFFFACREKYGDIFTFILLGQKTTVYLGVQGNEFILNGKLKDVNAEEVYSPLTTPVFGSDVVYDCPNSKLMEQKKFIKYGLTQSALESHVPLIEKEVLDYLRDSPNFQGSSGRMDISAAMAEITIFTAARALQGQEVRSKLTAEFADLYHDLDKGFTPINFMLPWAPLPHNKKRDAAHARMRSIYVDIINQRRLDGDKDSQKSDMIWNLMNCTYKNGQQVPDKEIAHMMITLLMAGQHSSSSISAWIMLRLASQPKVLEELYQEQLANLGPAGPDGSLPPLQYKDLDKLPFHQHVIRETLRIHSSIHSIMRKVKSPLPVPGTPYMIPPGRVLLASPGVTAL…	-------------------------------WQLKGPLAGDAWKIPFIGP----------FLDSVNPEFGKYYTKWLSGPLSCVSV---FHKFVVIAATRDM-ARKV---LNSPMYVKPCVVDVAHKLLRPENWVFLDGKEHVEYRKGLNGLFTRTALEGYLPG-QEEVYNEYFEEFLRESTAEGEHKPWVYQ-----------LRELMCAVSCRTFVGHYMSREQVKRIADDYYMITAALELVNFPIILPFTKTWYGKKCADKVLEAFSNCAAKARVRMKHKGAQPECIMDRWIIQMIDSDRYRARL---------AKGENVPAEEKPAMLVRNFTDLEISMTVFTFLFASQDATSSAASWLLQLVADRPEVYRKV-REEGDRLHPNADD----PINL…	I364V	FALSE	364	404
MVPMLWLTAYMAVAVLTAILLNVVYQLFFRLWNRTEPPMVFHWVPFLGSTISYGIDPYKFFFACREKYGDIFTFILLGQKTTVYLGVQGNEFILNGKLKDVNAEEVYSPLTTPVFGSDVVYDCPNSKLMEQKKFIKYGLTQSALESHVPLIEKEVLDYLRDSPNFQGSSGRMDISAAMAEITIFTAARALQGQEVRSKLTAEFADLYHDLDKGFTPINFMLPWAPLPHNKKRDAAHARMRSIYVDIINQRRLDGDKDSQKSDMIWNLMNCTYKNGQQVPDKEIAHMMITLLMAGQHSSSSISAWIMLRLASQPKVLEELYQEQLANLGPAGPDGSLPPLQYKDLDKLPFHQHVIRETLRIHSSIHSIMRKVKSPLPVPGTPYMIPPGRVLLASPGVTAL…	-------------------------------WQLKGPLAGDAWKIPFIGP----------FLDSVNPEFGKYYTKWLSGPLSCVSV---FHKFVVIAATRDM-ARKV---LNSPMYVKPCVVDVAHKLLRPENWVFLDGKEHVEYRKGLNGLFTRTALEGYLPG-QEEVYNEYFEEFLRESTAEGEHKPWVYQ-----------LRELMCAVSCRTFVGHYMSREQVKRIADDYYMITAALELVNFPIILPFTKTWYGKKCADKVLEAFSNCAAKARVRMKHKGAQPECIMDRWIIQMIDSDRYRARL---------AKGENVPAEEKPAMLVRNFTDLEISMTVFTFLFASQDATSSAASWLLQLVADRPEVYRKV-REEGDRLHPNADD----PINL…	H365L	FALSE	365	405
MVPMLWLTAYMAVAVLTAILLNVVYQLFFRLWNRTEPPMVFHWVPFLGSTISYGIDPYKFFFACREKYGDIFTFILLGQKTTVYLGVQGNEFILNGKLKDVNAEEVYSPLTTPVFGSDVVYDCPNSKLMEQKKFIKYGLTQSALESHVPLIEKEVLDYLRDSPNFQGSSGRMDISAAMAEITIFTAARALQGQEVRSKLTAEFADLYHDLDKGFTPINFMLPWAPLPHNKKRDAAHARMRSIYVDIINQRRLDGDKDSQKSDMIWNLMNCTYKNGQQVPDKEIAHMMITLLMAGQHSSSSISAWIMLRLASQPKVLEELYQEQLANLGPAGPDGSLPPLQYKDLDKLPFHQHVIRETLRIHSSIHSIMRKVKSPLPVPGTPYMIPPGRVLLASPGVTAL…	-------------------------------WQLKGPLAGDAWKIPFIGP----------FLDSVNPEFGKYYTKWLSGPLSCVSV---FHKFVVIAATRDM-ARKV---LNSPMYVKPCVVDVAHKLLRPENWVFLDGKEHVEYRKGLNGLFTRTALEGYLPG-QEEVYNEYFEEFLRESTAEGEHKPWVYQ-----------LRELMCAVSCRTFVGHYMSREQVKRIADDYYMITAALELVNFPIILPFTKTWYGKKCADKVLEAFSNCAAKARVRMKHKGAQPECIMDRWIIQMIDSDRYRARL---------AKGENVPAEEKPAMLVRNFTDLEISMTVFTFLFASQDATSSAASWLLQLVADRPEVYRKV-REEGDRLHPNADD----PINL…	S366M	FALSE	366	406
MVPMLWLTAYMAVAVLTAILLNVVYQLFFRLWNRTEPPMVFHWVPFLGSTISYGIDPYKFFFACREKYGDIFTFILLGQKTTVYLGVQGNEFILNGKLKDVNAEEVYSPLTTPVFGSDVVYDCPNSKLMEQKKFIKYGLTQSALESHVPLIEKEVLDYLRDSPNFQGSSGRMDISAAMAEITIFTAARALQGQEVRSKLTAEFADLYHDLDKGFTPINFMLPWAPLPHNKKRDAAHARMRSIYVDIINQRRLDGDKDSQKSDMIWNLMNCTYKNGQQVPDKEIAHMMITLLMAGQHSSSSISAWIMLRLASQPKVLEELYQEQLANLGPAGPDGSLPPLQYKDLDKLPFHQHVIRETLRIHSSIHSIMRKVKSPLPVPGTPYMIPPGRVLLASPGVTAL…	-------------------------------WQLKGPLAGDAWKIPFIGP----------FLDSVNPEFGKYYTKWLSGPLSCVSV---FHKFVVIAATRDM-ARKV---LNSPMYVKPCVVDVAHKLLRPENWVFLDGKEHVEYRKGLNGLFTRTALEGYLPG-QEEVYNEYFEEFLRESTAEGEHKPWVYQ-----------LRELMCAVSCRTFVGHYMSREQVKRIADDYYMITAALELVNFPIILPFTKTWYGKKCADKVLEAFSNCAAKARVRMKHKGAQPECIMDRWIIQMIDSDRYRARL---------AKGENVPAEEKPAMLVRNFTDLEISMTVFTFLFASQDATSSAASWLLQLVADRPEVYRKV-REEGDRLHPNADD----PINL…	I367V	FALSE	367	407
MVPMLWLTAYMAVAVLTAILLNVVYQLFFRLWNRTEPPMVFHWVPFLGSTISYGIDPYKFFFACREKYGDIFTFILLGQKTTVYLGVQGNEFILNGKLKDVNAEEVYSPLTTPVFGSDVVYDCPNSKLMEQKKFIKYGLTQSALESHVPLIEKEVLDYLRDSPNFQGSSGRMDISAAMAEITIFTAARALQGQEVRSKLTAEFADLYHDLDKGFTPINFMLPWAPLPHNKKRDAAHARMRSIYVDIINQRRLDGDKDSQKSDMIWNLMNCTYKNGQQVPDKEIAHMMITLLMAGQHSSSSISAWIMLRLASQPKVLEELYQEQLANLGPAGPDGSLPPLQYKDLDKLPFHQHVIRETLRIHSSIHSIMRKVKSPLPVPGTPYMIPPGRVLLASPGVTAL…	-------------------------------WQLKGPLAGDAWKIPFIGP----------FLDSVNPEFGKYYTKWLSGPLSCVSV---FHKFVVIAATRDM-ARKV---LNSPMYVKPCVVDVAHKLLRPENWVFLDGKEHVEYRKGLNGLFTRTALEGYLPG-QEEVYNEYFEEFLRESTAEGEHKPWVYQ-----------LRELMCAVSCRTFVGHYMSREQVKRIADDYYMITAALELVNFPIILPFTKTWYGKKCADKVLEAFSNCAAKARVRMKHKGAQPECIMDRWIIQMIDSDRYRARL---------AKGENVPAEEKPAMLVRNFTDLEISMTVFTFLFASQDATSSAASWLLQLVADRPEVYRKV-REEGDRLHPNADD----PINL…	M368P	FALSE	368	408
MVPMLWLTAYMAVAVLTAILLNVVYQLFFRLWNRTEPPMVFHWVPFLGSTISYGIDPYKFFFACREKYGDIFTFILLGQKTTVYLGVQGNEFILNGKLKDVNAEEVYSPLTTPVFGSDVVYDCPNSKLMEQKKFIKYGLTQSALESHVPLIEKEVLDYLRDSPNFQGSSGRMDISAAMAEITIFTAARALQGQEVRSKLTAEFADLYHDLDKGFTPINFMLPWAPLPHNKKRDAAHARMRSIYVDIINQRRLDGDKDSQKSDMIWNLMNCTYKNGQQVPDKEIAHMMITLLMAGQHSSSSISAWIMLRLASQPKVLEELYQEQLANLGPAGPDGSLPPLQYKDLDKLPFHQHVIRETLRIHSSIHSIMRKVKSPLPVPGTPYMIPPGRVLLASPGVTAL…	-------------------------------WQLKGPLAGDAWKIPFIGP----------FLDSVNPEFGKYYTKWLSGPLSCVSV---FHKFVVIAATRDM-ARKV---LNSPMYVKPCVVDVAHKLLRPENWVFLDGKEHVEYRKGLNGLFTRTALEGYLPG-QEEVYNEYFEEFLRESTAEGEHKPWVYQ-----------LRELMCAVSCRTFVGHYMSREQVKRIADDYYMITAALELVNFPIILPFTKTWYGKKCADKVLEAFSNCAAKARVRMKHKGAQPECIMDRWIIQMIDSDRYRARL---------AKGENVPAEEKPAMLVRNFTDLEISMTVFTFLFASQDATSSAASWLLQLVADRPEVYRKV-REEGDRLHPNADD----PINL…	R369Y	FALSE	369	409
MVPMLWLTAYMAVAVLTAILLNVVYQLFFRLWNRTEPPMVFHWVPFLGSTISYGIDPYKFFFACREKYGDIFTFILLGQKTTVYLGVQGNEFILNGKLKDVNAEEVYSPLTTPVFGSDVVYDCPNSKLMEQKKFIKYGLTQSALESHVPLIEKEVLDYLRDSPNFQGSSGRMDISAAMAEITIFTAARALQGQEVRSKLTAEFADLYHDLDKGFTPINFMLPWAPLPHNKKRDAAHARMRSIYVDIINQRRLDGDKDSQKSDMIWNLMNCTYKNGQQVPDKEIAHMMITLLMAGQHSSSSISAWIMLRLASQPKVLEELYQEQLANLGPAGPDGSLPPLQYKDLDKLPFHQHVIRETLRIHSSIHSIMRKVKSPLPVPGTPYMIPPGRVLLASPGVTAL…	-------------------------------WQLKGPLAGDAWKIPFIGP----------FLDSVNPEFGKYYTKWLSGPLSCVSV---FHKFVVIAATRDM-ARKV---LNSPMYVKPCVVDVAHKLLRPENWVFLDGKEHVEYRKGLNGLFTRTALEGYLPG-QEEVYNEYFEEFLRESTAEGEHKPWVYQ-----------LRELMCAVSCRTFVGHYMSREQVKRIADDYYMITAALELVNFPIILPFTKTWYGKKCADKVLEAFSNCAAKARVRMKHKGAQPECIMDRWIIQMIDSDRYRARL---------AKGENVPAEEKPAMLVRNFTDLEISMTVFTFLFASQDATSSAASWLLQLVADRPEVYRKV-REEGDRLHPNADD----PINL…	K370L	FALSE	370	410
MVPMLWLTAYMAVAVLTAILLNVVYQLFFRLWNRTEPPMVFHWVPFLGSTISYGIDPYKFFFACREKYGDIFTFILLGQKTTVYLGVQGNEFILNGKLKDVNAEEVYSPLTTPVFGSDVVYDCPNSKLMEQKKFIKYGLTQSALESHVPLIEKEVLDYLRDSPNFQGSSGRMDISAAMAEITIFTAARALQGQEVRSKLTAEFADLYHDLDKGFTPINFMLPWAPLPHNKKRDAAHARMRSIYVDIINQRRLDGDKDSQKSDMIWNLMNCTYKNGQQVPDKEIAHMMITLLMAGQHSSSSISAWIMLRLASQPKVLEELYQEQLANLGPAGPDGSLPPLQYKDLDKLPFHQHVIRETLRIHSSIHSIMRKVKSPLPVPGTPYMIPPGRVLLASPGVTAL…	-------------------------------WQLKGPLAGDAWKIPFIGP----------FLDSVNPEFGKYYTKWLSGPLSCVSV---FHKFVVIAATRDM-ARKV---LNSPMYVKPCVVDVAHKLLRPENWVFLDGKEHVEYRKGLNGLFTRTALEGYLPG-QEEVYNEYFEEFLRESTAEGEHKPWVYQ-----------LRELMCAVSCRTFVGHYMSREQVKRIADDYYMITAALELVNFPIILPFTKTWYGKKCADKVLEAFSNCAAKARVRMKHKGAQPECIMDRWIIQMIDSDRYRARL---------AKGENVPAEEKPAMLVRNFTDLEISMTVFTFLFASQDATSSAASWLLQLVADRPEVYRKV-REEGDRLHPNADD----PINL…	S373K	FALSE	373	413
MVPMLWLTAYMAVAVLTAILLNVVYQLFFRLWNRTEPPMVFHWVPFLGSTISYGIDPYKFFFACREKYGDIFTFILLGQKTTVYLGVQGNEFILNGKLKDVNAEEVYSPLTTPVFGSDVVYDCPNSKLMEQKKFIKYGLTQSALESHVPLIEKEVLDYLRDSPNFQGSSGRMDISAAMAEITIFTAARALQGQEVRSKLTAEFADLYHDLDKGFTPINFMLPWAPLPHNKKRDAAHARMRSIYVDIINQRRLDGDKDSQKSDMIWNLMNCTYKNGQQVPDKEIAHMMITLLMAGQHSSSSISAWIMLRLASQPKVLEELYQEQLANLGPAGPDGSLPPLQYKDLDKLPFHQHVIRETLRIHSSIHSIMRKVKSPLPVPGTPYMIPPGRVLLASPGVTAL…	-------------------------------WQLKGPLAGDAWKIPFIGP----------FLDSVNPEFGKYYTKWLSGPLSCVSV---FHKFVVIAATRDM-ARKV---LNSPMYVKPCVVDVAHKLLRPENWVFLDGKEHVEYRKGLNGLFTRTALEGYLPG-QEEVYNEYFEEFLRESTAEGEHKPWVYQ-----------LRELMCAVSCRTFVGHYMSREQVKRIADDYYMITAALELVNFPIILPFTKTWYGKKCADKVLEAFSNCAAKARVRMKHKGAQPECIMDRWIIQMIDSDRYRARL---------AKGENVPAEEKPAMLVRNFTDLEISMTVFTFLFASQDATSSAASWLLQLVADRPEVYRKV-REEGDRLHPNADD----PINL…	P374D	FALSE	374	414
MVPMLWLTAYMAVAVLTAILLNVVYQLFFRLWNRTEPPMVFHWVPFLGSTISYGIDPYKFFFACREKYGDIFTFILLGQKTTVYLGVQGNEFILNGKLKDVNAEEVYSPLTTPVFGSDVVYDCPNSKLMEQKKFIKYGLTQSALESHVPLIEKEVLDYLRDSPNFQGSSGRMDISAAMAEITIFTAARALQGQEVRSKLTAEFADLYHDLDKGFTPINFMLPWAPLPHNKKRDAAHARMRSIYVDIINQRRLDGDKDSQKSDMIWNLMNCTYKNGQQVPDKEIAHMMITLLMAGQHSSSSISAWIMLRLASQPKVLEELYQEQLANLGPAGPDGSLPPLQYKDLDKLPFHQHVIRETLRIHSSIHSIMRKVKSPLPVPGTPYMIPPGRVLLASPGVTAL…	-------------------------------WQLKGPLAGDAWKIPFIGP----------FLDSVNPEFGKYYTKWLSGPLSCVSV---FHKFVVIAATRDM-ARKV---LNSPMYVKPCVVDVAHKLLRPENWVFLDGKEHVEYRKGLNGLFTRTALEGYLPG-QEEVYNEYFEEFLRESTAEGEHKPWVYQ-----------LRELMCAVSCRTFVGHYMSREQVKRIADDYYMITAALELVNFPIILPFTKTWYGKKCADKVLEAFSNCAAKARVRMKHKGAQPECIMDRWIIQMIDSDRYRARL---------AKGENVPAEEKPAMLVRNFTDLEISMTVFTFLFASQDATSSAASWLLQLVADRPEVYRKV-REEGDRLHPNADD----PINL…	L375F	FALSE	375	415
MVPMLWLTAYMAVAVLTAILLNVVYQLFFRLWNRTEPPMVFHWVPFLGSTISYGIDPYKFFFACREKYGDIFTFILLGQKTTVYLGVQGNEFILNGKLKDVNAEEVYSPLTTPVFGSDVVYDCPNSKLMEQKKFIKYGLTQSALESHVPLIEKEVLDYLRDSPNFQGSSGRMDISAAMAEITIFTAARALQGQEVRSKLTAEFADLYHDLDKGFTPINFMLPWAPLPHNKKRDAAHARMRSIYVDIINQRRLDGDKDSQKSDMIWNLMNCTYKNGQQVPDKEIAHMMITLLMAGQHSSSSISAWIMLRLASQPKVLEELYQEQLANLGPAGPDGSLPPLQYKDLDKLPFHQHVIRETLRIHSSIHSIMRKVKSPLPVPGTPYMIPPGRVLLASPGVTAL…	-------------------------------WQLKGPLAGDAWKIPFIGP----------FLDSVNPEFGKYYTKWLSGPLSCVSV---FHKFVVIAATRDM-ARKV---LNSPMYVKPCVVDVAHKLLRPENWVFLDGKEHVEYRKGLNGLFTRTALEGYLPG-QEEVYNEYFEEFLRESTAEGEHKPWVYQ-----------LRELMCAVSCRTFVGHYMSREQVKRIADDYYMITAALELVNFPIILPFTKTWYGKKCADKVLEAFSNCAAKARVRMKHKGAQPECIMDRWIIQMIDSDRYRARL---------AKGENVPAEEKPAMLVRNFTDLEISMTVFTFLFASQDATSSAASWLLQLVADRPEVYRKV-REEGDRLHPNADD----PINL…	V377I	FALSE	377	417
MVPMLWLTAYMAVAVLTAILLNVVYQLFFRLWNRTEPPMVFHWVPFLGSTISYGIDPYKFFFACREKYGDIFTFILLGQKTTVYLGVQGNEFILNGKLKDVNAEEVYSPLTTPVFGSDVVYDCPNSKLMEQKKFIKYGLTQSALESHVPLIEKEVLDYLRDSPNFQGSSGRMDISAAMAEITIFTAARALQGQEVRSKLTAEFADLYHDLDKGFTPINFMLPWAPLPHNKKRDAAHARMRSIYVDIINQRRLDGDKDSQKSDMIWNLMNCTYKNGQQVPDKEIAHMMITLLMAGQHSSSSISAWIMLRLASQPKVLEELYQEQLANLGPAGPDGSLPPLQYKDLDKLPFHQHVIRETLRIHSSIHSIMRKVKSPLPVPGTPYMIPPGRVLLASPGVTAL…	-------------------------------WQLKGPLAGDAWKIPFIGP----------FLDSVNPEFGKYYTKWLSGPLSCVSV---FHKFVVIAATRDM-ARKV---LNSPMYVKPCVVDVAHKLLRPENWVFLDGKEHVEYRKGLNGLFTRTALEGYLPG-QEEVYNEYFEEFLRESTAEGEHKPWVYQ-----------LRELMCAVSCRTFVGHYMSREQVKRIADDYYMITAALELVNFPIILPFTKTWYGKKCADKVLEAFSNCAAKARVRMKHKGAQPECIMDRWIIQMIDSDRYRARL---------AKGENVPAEEKPAMLVRNFTDLEISMTVFTFLFASQDATSSAASWLLQLVADRPEVYRKV-REEGDRLHPNADD----PINL…	G379E	FALSE	379	419
MVPMLWLTAYMAVAVLTAILLNVVYQLFFRLWNRTEPPMVFHWVPFLGSTISYGIDPYKFFFACREKYGDIFTFILLGQKTTVYLGVQGNEFILNGKLKDVNAEEVYSPLTTPVFGSDVVYDCPNSKLMEQKKFIKYGLTQSALESHVPLIEKEVLDYLRDSPNFQGSSGRMDISAAMAEITIFTAARALQGQEVRSKLTAEFADLYHDLDKGFTPINFMLPWAPLPHNKKRDAAHARMRSIYVDIINQRRLDGDKDSQKSDMIWNLMNCTYKNGQQVPDKEIAHMMITLLMAGQHSSSSISAWIMLRLASQPKVLEELYQEQLANLGPAGPDGSLPPLQYKDLDKLPFHQHVIRETLRIHSSIHSIMRKVKSPLPVPGTPYMIPPGRVLLASPGVTAL…	-------------------------------WQLKGPLAGDAWKIPFIGP----------FLDSVNPEFGKYYTKWLSGPLSCVSV---FHKFVVIAATRDM-ARKV---LNSPMYVKPCVVDVAHKLLRPENWVFLDGKEHVEYRKGLNGLFTRTALEGYLPG-QEEVYNEYFEEFLRESTAEGEHKPWVYQ-----------LRELMCAVSCRTFVGHYMSREQVKRIADDYYMITAALELVNFPIILPFTKTWYGKKCADKVLEAFSNCAAKARVRMKHKGAQPECIMDRWIIQMIDSDRYRARL---------AKGENVPAEEKPAMLVRNFTDLEISMTVFTFLFASQDATSSAASWLLQLVADRPEVYRKV-REEGDRLHPNADD----PINL…	T380S	FALSE	380	420
MVPMLWLTAYMAVAVLTAILLNVVYQLFFRLWNRTEPPMVFHWVPFLGSTISYGIDPYKFFFACREKYGDIFTFILLGQKTTVYLGVQGNEFILNGKLKDVNAEEVYSPLTTPVFGSDVVYDCPNSKLMEQKKFIKYGLTQSALESHVPLIEKEVLDYLRDSPNFQGSSGRMDISAAMAEITIFTAARALQGQEVRSKLTAEFADLYHDLDKGFTPINFMLPWAPLPHNKKRDAAHARMRSIYVDIINQRRLDGDKDSQKSDMIWNLMNCTYKNGQQVPDKEIAHMMITLLMAGQHSSSSISAWIMLRLASQPKVLEELYQEQLANLGPAGPDGSLPPLQYKDLDKLPFHQHVIRETLRIHSSIHSIMRKVKSPLPVPGTPYMIPPGRVLLASPGVTAL…	-------------------------------WQLKGPLAGDAWKIPFIGP----------FLDSVNPEFGKYYTKWLSGPLSCVSV---FHKFVVIAATRDM-ARKV---LNSPMYVKPCVVDVAHKLLRPENWVFLDGKEHVEYRKGLNGLFTRTALEGYLPG-QEEVYNEYFEEFLRESTAEGEHKPWVYQ-----------LRELMCAVSCRTFVGHYMSREQVKRIADDYYMITAALELVNFPIILPFTKTWYGKKCADKVLEAFSNCAAKARVRMKHKGAQPECIMDRWIIQMIDSDRYRARL---------AKGENVPAEEKPAMLVRNFTDLEISMTVFTFLFASQDATSSAASWLLQLVADRPEVYRKV-REEGDRLHPNADD----PINL…	P381N	FALSE	381	421
MVPMLWLTAYMAVAVLTAILLNVVYQLFFRLWNRTEPPMVFHWVPFLGSTISYGIDPYKFFFACREKYGDIFTFILLGQKTTVYLGVQGNEFILNGKLKDVNAEEVYSPLTTPVFGSDVVYDCPNSKLMEQKKFIKYGLTQSALESHVPLIEKEVLDYLRDSPNFQGSSGRMDISAAMAEITIFTAARALQGQEVRSKLTAEFADLYHDLDKGFTPINFMLPWAPLPHNKKRDAAHARMRSIYVDIINQRRLDGDKDSQKSDMIWNLMNCTYKNGQQVPDKEIAHMMITLLMAGQHSSSSISAWIMLRLASQPKVLEELYQEQLANLGPAGPDGSLPPLQYKDLDKLPFHQHVIRETLRIHSSIHSIMRKVKSPLPVPGTPYMIPPGRVLLASPGVTAL…	-------------------------------WQLKGPLAGDAWKIPFIGP----------FLDSVNPEFGKYYTKWLSGPLSCVSV---FHKFVVIAATRDM-ARKV---LNSPMYVKPCVVDVAHKLLRPENWVFLDGKEHVEYRKGLNGLFTRTALEGYLPG-QEEVYNEYFEEFLRESTAEGEHKPWVYQ-----------LRELMCAVSCRTFVGHYMSREQVKRIADDYYMITAALELVNFPIILPFTKTWYGKKCADKVLEAFSNCAAKARVRMKHKGAQPECIMDRWIIQMIDSDRYRARL---------AKGENVPAEEKPAMLVRNFTDLEISMTVFTFLFASQDATSSAASWLLQLVADRPEVYRKV-REEGDRLHPNADD----PINL…	M383V	FALSE	383	423
MVPMLWLTAYMAVAVLTAILLNVVYQLFFRLWNRTEPPMVFHWVPFLGSTISYGIDPYKFFFACREKYGDIFTFILLGQKTTVYLGVQGNEFILNGKLKDVNAEEVYSPLTTPVFGSDVVYDCPNSKLMEQKKFIKYGLTQSALESHVPLIEKEVLDYLRDSPNFQGSSGRMDISAAMAEITIFTAARALQGQEVRSKLTAEFADLYHDLDKGFTPINFMLPWAPLPHNKKRDAAHARMRSIYVDIINQRRLDGDKDSQKSDMIWNLMNCTYKNGQQVPDKEIAHMMITLLMAGQHSSSSISAWIMLRLASQPKVLEELYQEQLANLGPAGPDGSLPPLQYKDLDKLPFHQHVIRETLRIHSSIHSIMRKVKSPLPVPGTPYMIPPGRVLLASPGVTAL…	-------------------------------WQLKGPLAGDAWKIPFIGP----------FLDSVNPEFGKYYTKWLSGPLSCVSV---FHKFVVIAATRDM-ARKV---LNSPMYVKPCVVDVAHKLLRPENWVFLDGKEHVEYRKGLNGLFTRTALEGYLPG-QEEVYNEYFEEFLRESTAEGEHKPWVYQ-----------LRELMCAVSCRTFVGHYMSREQVKRIADDYYMITAALELVNFPIILPFTKTWYGKKCADKVLEAFSNCAAKARVRMKHKGAQPECIMDRWIIQMIDSDRYRARL---------AKGENVPAEEKPAMLVRNFTDLEISMTVFTFLFASQDATSSAASWLLQLVADRPEVYRKV-REEGDRLHPNADD----PINL…	I384A	FALSE	384	424
MVPMLWLTAYMAVAVLTAILLNVVYQLFFRLWNRTEPPMVFHWVPFLGSTISYGIDPYKFFFACREKYGDIFTFILLGQKTTVYLGVQGNEFILNGKLKDVNAEEVYSPLTTPVFGSDVVYDCPNSKLMEQKKFIKYGLTQSALESHVPLIEKEVLDYLRDSPNFQGSSGRMDISAAMAEITIFTAARALQGQEVRSKLTAEFADLYHDLDKGFTPINFMLPWAPLPHNKKRDAAHARMRSIYVDIINQRRLDGDKDSQKSDMIWNLMNCTYKNGQQVPDKEIAHMMITLLMAGQHSSSSISAWIMLRLASQPKVLEELYQEQLANLGPAGPDGSLPPLQYKDLDKLPFHQHVIRETLRIHSSIHSIMRKVKSPLPVPGTPYMIPPGRVLLASPGVTAL…	-------------------------------WQLKGPLAGDAWKIPFIGP----------FLDSVNPEFGKYYTKWLSGPLSCVSV---FHKFVVIAATRDM-ARKV---LNSPMYVKPCVVDVAHKLLRPENWVFLDGKEHVEYRKGLNGLFTRTALEGYLPG-QEEVYNEYFEEFLRESTAEGEHKPWVYQ-----------LRELMCAVSCRTFVGHYMSREQVKRIADDYYMITAALELVNFPIILPFTKTWYGKKCADKVLEAFSNCAAKARVRMKHKGAQPECIMDRWIIQMIDSDRYRARL---------AKGENVPAEEKPAMLVRNFTDLEISMTVFTFLFASQDATSSAASWLLQLVADRPEVYRKV-REEGDRLHPNADD----PINL…	P385K	FALSE	385	425
MVPMLWLTAYMAVAVLTAILLNVVYQLFFRLWNRTEPPMVFHWVPFLGSTISYGIDPYKFFFACREKYGDIFTFILLGQKTTVYLGVQGNEFILNGKLKDVNAEEVYSPLTTPVFGSDVVYDCPNSKLMEQKKFIKYGLTQSALESHVPLIEKEVLDYLRDSPNFQGSSGRMDISAAMAEITIFTAARALQGQEVRSKLTAEFADLYHDLDKGFTPINFMLPWAPLPHNKKRDAAHARMRSIYVDIINQRRLDGDKDSQKSDMIWNLMNCTYKNGQQVPDKEIAHMMITLLMAGQHSSSSISAWIMLRLASQPKVLEELYQEQLANLGPAGPDGSLPPLQYKDLDKLPFHQHVIRETLRIHSSIHSIMRKVKSPLPVPGTPYMIPPGRVLLASPGVTAL…	-------------------------------WQLKGPLAGDAWKIPFIGP----------FLDSVNPEFGKYYTKWLSGPLSCVSV---FHKFVVIAATRDM-ARKV---LNSPMYVKPCVVDVAHKLLRPENWVFLDGKEHVEYRKGLNGLFTRTALEGYLPG-QEEVYNEYFEEFLRESTAEGEHKPWVYQ-----------LRELMCAVSCRTFVGHYMSREQVKRIADDYYMITAALELVNFPIILPFTKTWYGKKCADKVLEAFSNCAAKARVRMKHKGAQPECIMDRWIIQMIDSDRYRARL---------AKGENVPAEEKPAMLVRNFTDLEISMTVFTFLFASQDATSSAASWLLQLVADRPEVYRKV-REEGDRLHPNADD----PINL…	P386K	FALSE	386	426
MVPMLWLTAYMAVAVLTAILLNVVYQLFFRLWNRTEPPMVFHWVPFLGSTISYGIDPYKFFFACREKYGDIFTFILLGQKTTVYLGVQGNEFILNGKLKDVNAEEVYSPLTTPVFGSDVVYDCPNSKLMEQKKFIKYGLTQSALESHVPLIEKEVLDYLRDSPNFQGSSGRMDISAAMAEITIFTAARALQGQEVRSKLTAEFADLYHDLDKGFTPINFMLPWAPLPHNKKRDAAHARMRSIYVDIINQRRLDGDKDSQKSDMIWNLMNCTYKNGQQVPDKEIAHMMITLLMAGQHSSSSISAWIMLRLASQPKVLEELYQEQLANLGPAGPDGSLPPLQYKDLDKLPFHQHVIRETLRIHSSIHSIMRKVKSPLPVPGTPYMIPPGRVLLASPGVTAL…	-------------------------------WQLKGPLAGDAWKIPFIGP----------FLDSVNPEFGKYYTKWLSGPLSCVSV---FHKFVVIAATRDM-ARKV---LNSPMYVKPCVVDVAHKLLRPENWVFLDGKEHVEYRKGLNGLFTRTALEGYLPG-QEEVYNEYFEEFLRESTAEGEHKPWVYQ-----------LRELMCAVSCRTFVGHYMSREQVKRIADDYYMITAALELVNFPIILPFTKTWYGKKCADKVLEAFSNCAAKARVRMKHKGAQPECIMDRWIIQMIDSDRYRARL---------AKGENVPAEEKPAMLVRNFTDLEISMTVFTFLFASQDATSSAASWLLQLVADRPEVYRKV-REEGDRLHPNADD----PINL…	R388T	FALSE	388	428
MVPMLWLTAYMAVAVLTAILLNVVYQLFFRLWNRTEPPMVFHWVPFLGSTISYGIDPYKFFFACREKYGDIFTFILLGQKTTVYLGVQGNEFILNGKLKDVNAEEVYSPLTTPVFGSDVVYDCPNSKLMEQKKFIKYGLTQSALESHVPLIEKEVLDYLRDSPNFQGSSGRMDISAAMAEITIFTAARALQGQEVRSKLTAEFADLYHDLDKGFTPINFMLPWAPLPHNKKRDAAHARMRSIYVDIINQRRLDGDKDSQKSDMIWNLMNCTYKNGQQVPDKEIAHMMITLLMAGQHSSSSISAWIMLRLASQPKVLEELYQEQLANLGPAGPDGSLPPLQYKDLDKLPFHQHVIRETLRIHSSIHSIMRKVKSPLPVPGTPYMIPPGRVLLASPGVTAL…	-------------------------------WQLKGPLAGDAWKIPFIGP----------FLDSVNPEFGKYYTKWLSGPLSCVSV---FHKFVVIAATRDM-ARKV---LNSPMYVKPCVVDVAHKLLRPENWVFLDGKEHVEYRKGLNGLFTRTALEGYLPG-QEEVYNEYFEEFLRESTAEGEHKPWVYQ-----------LRELMCAVSCRTFVGHYMSREQVKRIADDYYMITAALELVNFPIILPFTKTWYGKKCADKVLEAFSNCAAKARVRMKHKGAQPECIMDRWIIQMIDSDRYRARL---------AKGENVPAEEKPAMLVRNFTDLEISMTVFTFLFASQDATSSAASWLLQLVADRPEVYRKV-REEGDRLHPNADD----PINL…	V389M	FALSE	389	429
MVPMLWLTAYMAVAVLTAILLNVVYQLFFRLWNRTEPPMVFHWVPFLGSTISYGIDPYKFFFACREKYGDIFTFILLGQKTTVYLGVQGNEFILNGKLKDVNAEEVYSPLTTPVFGSDVVYDCPNSKLMEQKKFIKYGLTQSALESHVPLIEKEVLDYLRDSPNFQGSSGRMDISAAMAEITIFTAARALQGQEVRSKLTAEFADLYHDLDKGFTPINFMLPWAPLPHNKKRDAAHARMRSIYVDIINQRRLDGDKDSQKSDMIWNLMNCTYKNGQQVPDKEIAHMMITLLMAGQHSSSSISAWIMLRLASQPKVLEELYQEQLANLGPAGPDGSLPPLQYKDLDKLPFHQHVIRETLRIHSSIHSIMRKVKSPLPVPGTPYMIPPGRVLLASPGVTAL…	-------------------------------WQLKGPLAGDAWKIPFIGP----------FLDSVNPEFGKYYTKWLSGPLSCVSV---FHKFVVIAATRDM-ARKV---LNSPMYVKPCVVDVAHKLLRPENWVFLDGKEHVEYRKGLNGLFTRTALEGYLPG-QEEVYNEYFEEFLRESTAEGEHKPWVYQ-----------LRELMCAVSCRTFVGHYMSREQVKRIADDYYMITAALELVNFPIILPFTKTWYGKKCADKVLEAFSNCAAKARVRMKHKGAQPECIMDRWIIQMIDSDRYRARL---------AKGENVPAEEKPAMLVRNFTDLEISMTVFTFLFASQDATSSAASWLLQLVADRPEVYRKV-REEGDRLHPNADD----PINL…	L390I	FALSE	390	430
MVPMLWLTAYMAVAVLTAILLNVVYQLFFRLWNRTEPPMVFHWVPFLGSTISYGIDPYKFFFACREKYGDIFTFILLGQKTTVYLGVQGNEFILNGKLKDVNAEEVYSPLTTPVFGSDVVYDCPNSKLMEQKKFIKYGLTQSALESHVPLIEKEVLDYLRDSPNFQGSSGRMDISAAMAEITIFTAARALQGQEVRSKLTAEFADLYHDLDKGFTPINFMLPWAPLPHNKKRDAAHARMRSIYVDIINQRRLDGDKDSQKSDMIWNLMNCTYKNGQQVPDKEIAHMMITLLMAGQHSSSSISAWIMLRLASQPKVLEELYQEQLANLGPAGPDGSLPPLQYKDLDKLPFHQHVIRETLRIHSSIHSIMRKVKSPLPVPGTPYMIPPGRVLLASPGVTAL…	-------------------------------WQLKGPLAGDAWKIPFIGP----------FLDSVNPEFGKYYTKWLSGPLSCVSV---FHKFVVIAATRDM-ARKV---LNSPMYVKPCVVDVAHKLLRPENWVFLDGKEHVEYRKGLNGLFTRTALEGYLPG-QEEVYNEYFEEFLRESTAEGEHKPWVYQ-----------LRELMCAVSCRTFVGHYMSREQVKRIADDYYMITAALELVNFPIILPFTKTWYGKKCADKVLEAFSNCAAKARVRMKHKGAQPECIMDRWIIQMIDSDRYRARL---------AKGENVPAEEKPAMLVRNFTDLEISMTVFTFLFASQDATSSAASWLLQLVADRPEVYRKV-REEGDRLHPNADD----PINL…	L391I	FALSE	391	431
MVPMLWLTAYMAVAVLTAILLNVVYQLFFRLWNRTEPPMVFHWVPFLGSTISYGIDPYKFFFACREKYGDIFTFILLGQKTTVYLGVQGNEFILNGKLKDVNAEEVYSPLTTPVFGSDVVYDCPNSKLMEQKKFIKYGLTQSALESHVPLIEKEVLDYLRDSPNFQGSSGRMDISAAMAEITIFTAARALQGQEVRSKLTAEFADLYHDLDKGFTPINFMLPWAPLPHNKKRDAAHARMRSIYVDIINQRRLDGDKDSQKSDMIWNLMNCTYKNGQQVPDKEIAHMMITLLMAGQHSSSSISAWIMLRLASQPKVLEELYQEQLANLGPAGPDGSLPPLQYKDLDKLPFHQHVIRETLRIHSSIHSIMRKVKSPLPVPGTPYMIPPGRVLLASPGVTAL…	-------------------------------WQLKGPLAGDAWKIPFIGP----------FLDSVNPEFGKYYTKWLSGPLSCVSV---FHKFVVIAATRDM-ARKV---LNSPMYVKPCVVDVAHKLLRPENWVFLDGKEHVEYRKGLNGLFTRTALEGYLPG-QEEVYNEYFEEFLRESTAEGEHKPWVYQ-----------LRELMCAVSCRTFVGHYMSREQVKRIADDYYMITAALELVNFPIILPFTKTWYGKKCADKVLEAFSNCAAKARVRMKHKGAQPECIMDRWIIQMIDSDRYRARL---------AKGENVPAEEKPAMLVRNFTDLEISMTVFTFLFASQDATSSAASWLLQLVADRPEVYRKV-REEGDRLHPNADD----PINL…	A392P	FALSE	392	432
MVPMLWLTAYMAVAVLTAILLNVVYQLFFRLWNRTEPPMVFHWVPFLGSTISYGIDPYKFFFACREKYGDIFTFILLGQKTTVYLGVQGNEFILNGKLKDVNAEEVYSPLTTPVFGSDVVYDCPNSKLMEQKKFIKYGLTQSALESHVPLIEKEVLDYLRDSPNFQGSSGRMDISAAMAEITIFTAARALQGQEVRSKLTAEFADLYHDLDKGFTPINFMLPWAPLPHNKKRDAAHARMRSIYVDIINQRRLDGDKDSQKSDMIWNLMNCTYKNGQQVPDKEIAHMMITLLMAGQHSSSSISAWIMLRLASQPKVLEELYQEQLANLGPAGPDGSLPPLQYKDLDKLPFHQHVIRETLRIHSSIHSIMRKVKSPLPVPGTPYMIPPGRVLLASPGVTAL…	-------------------------------WQLKGPLAGDAWKIPFIGP----------FLDSVNPEFGKYYTKWLSGPLSCVSV---FHKFVVIAATRDM-ARKV---LNSPMYVKPCVVDVAHKLLRPENWVFLDGKEHVEYRKGLNGLFTRTALEGYLPG-QEEVYNEYFEEFLRESTAEGEHKPWVYQ-----------LRELMCAVSCRTFVGHYMSREQVKRIADDYYMITAALELVNFPIILPFTKTWYGKKCADKVLEAFSNCAAKARVRMKHKGAQPECIMDRWIIQMIDSDRYRARL---------AKGENVPAEEKPAMLVRNFTDLEISMTVFTFLFASQDATSSAASWLLQLVADRPEVYRKV-REEGDRLHPNADD----PINL…	P394T	FALSE	394	434
MVPMLWLTAYMAVAVLTAILLNVVYQLFFRLWNRTEPPMVFHWVPFLGSTISYGIDPYKFFFACREKYGDIFTFILLGQKTTVYLGVQGNEFILNGKLKDVNAEEVYSPLTTPVFGSDVVYDCPNSKLMEQKKFIKYGLTQSALESHVPLIEKEVLDYLRDSPNFQGSSGRMDISAAMAEITIFTAARALQGQEVRSKLTAEFADLYHDLDKGFTPINFMLPWAPLPHNKKRDAAHARMRSIYVDIINQRRLDGDKDSQKSDMIWNLMNCTYKNGQQVPDKEIAHMMITLLMAGQHSSSSISAWIMLRLASQPKVLEELYQEQLANLGPAGPDGSLPPLQYKDLDKLPFHQHVIRETLRIHSSIHSIMRKVKSPLPVPGTPYMIPPGRVLLASPGVTAL…	-------------------------------WQLKGPLAGDAWKIPFIGP----------FLDSVNPEFGKYYTKWLSGPLSCVSV---FHKFVVIAATRDM-ARKV---LNSPMYVKPCVVDVAHKLLRPENWVFLDGKEHVEYRKGLNGLFTRTALEGYLPG-QEEVYNEYFEEFLRESTAEGEHKPWVYQ-----------LRELMCAVSCRTFVGHYMSREQVKRIADDYYMITAALELVNFPIILPFTKTWYGKKCADKVLEAFSNCAAKARVRMKHKGAQPECIMDRWIIQMIDSDRYRARL---------AKGENVPAEEKPAMLVRNFTDLEISMTVFTFLFASQDATSSAASWLLQLVADRPEVYRKV-REEGDRLHPNADD----PINL…	G395W	FALSE	395	435
MVPMLWLTAYMAVAVLTAILLNVVYQLFFRLWNRTEPPMVFHWVPFLGSTISYGIDPYKFFFACREKYGDIFTFILLGQKTTVYLGVQGNEFILNGKLKDVNAEEVYSPLTTPVFGSDVVYDCPNSKLMEQKKFIKYGLTQSALESHVPLIEKEVLDYLRDSPNFQGSSGRMDISAAMAEITIFTAARALQGQEVRSKLTAEFADLYHDLDKGFTPINFMLPWAPLPHNKKRDAAHARMRSIYVDIINQRRLDGDKDSQKSDMIWNLMNCTYKNGQQVPDKEIAHMMITLLMAGQHSSSSISAWIMLRLASQPKVLEELYQEQLANLGPAGPDGSLPPLQYKDLDKLPFHQHVIRETLRIHSSIHSIMRKVKSPLPVPGTPYMIPPGRVLLASPGVTAL…	-------------------------------WQLKGPLAGDAWKIPFIGP----------FLDSVNPEFGKYYTKWLSGPLSCVSV---FHKFVVIAATRDM-ARKV---LNSPMYVKPCVVDVAHKLLRPENWVFLDGKEHVEYRKGLNGLFTRTALEGYLPG-QEEVYNEYFEEFLRESTAEGEHKPWVYQ-----------LRELMCAVSCRTFVGHYMSREQVKRIADDYYMITAALELVNFPIILPFTKTWYGKKCADKVLEAFSNCAAKARVRMKHKGAQPECIMDRWIIQMIDSDRYRARL---------AKGENVPAEEKPAMLVRNFTDLEISMTVFTFLFASQDATSSAASWLLQLVADRPEVYRKV-REEGDRLHPNADD----PINL…	V396L	FALSE	396	436
MVPMLWLTAYMAVAVLTAILLNVVYQLFFRLWNRTEPPMVFHWVPFLGSTISYGIDPYKFFFACREKYGDIFTFILLGQKTTVYLGVQGNEFILNGKLKDVNAEEVYSPLTTPVFGSDVVYDCPNSKLMEQKKFIKYGLTQSALESHVPLIEKEVLDYLRDSPNFQGSSGRMDISAAMAEITIFTAARALQGQEVRSKLTAEFADLYHDLDKGFTPINFMLPWAPLPHNKKRDAAHARMRSIYVDIINQRRLDGDKDSQKSDMIWNLMNCTYKNGQQVPDKEIAHMMITLLMAGQHSSSSISAWIMLRLASQPKVLEELYQEQLANLGPAGPDGSLPPLQYKDLDKLPFHQHVIRETLRIHSSIHSIMRKVKSPLPVPGTPYMIPPGRVLLASPGVTAL…	-------------------------------WQLKGPLAGDAWKIPFIGP----------FLDSVNPEFGKYYTKWLSGPLSCVSV---FHKFVVIAATRDM-ARKV---LNSPMYVKPCVVDVAHKLLRPENWVFLDGKEHVEYRKGLNGLFTRTALEGYLPG-QEEVYNEYFEEFLRESTAEGEHKPWVYQ-----------LRELMCAVSCRTFVGHYMSREQVKRIADDYYMITAALELVNFPIILPFTKTWYGKKCADKVLEAFSNCAAKARVRMKHKGAQPECIMDRWIIQMIDSDRYRARL---------AKGENVPAEEKPAMLVRNFTDLEISMTVFTFLFASQDATSSAASWLLQLVADRPEVYRKV-REEGDRLHPNADD----PINL…	T397S	FALSE	397	437
MVPMLWLTAYMAVAVLTAILLNVVYQLFFRLWNRTEPPMVFHWVPFLGSTISYGIDPYKFFFACREKYGDIFTFILLGQKTTVYLGVQGNEFILNGKLKDVNAEEVYSPLTTPVFGSDVVYDCPNSKLMEQKKFIKYGLTQSALESHVPLIEKEVLDYLRDSPNFQGSSGRMDISAAMAEITIFTAARALQGQEVRSKLTAEFADLYHDLDKGFTPINFMLPWAPLPHNKKRDAAHARMRSIYVDIINQRRLDGDKDSQKSDMIWNLMNCTYKNGQQVPDKEIAHMMITLLMAGQHSSSSISAWIMLRLASQPKVLEELYQEQLANLGPAGPDGSLPPLQYKDLDKLPFHQHVIRETLRIHSSIHSIMRKVKSPLPVPGTPYMIPPGRVLLASPGVTAL…	-------------------------------WQLKGPLAGDAWKIPFIGP----------FLDSVNPEFGKYYTKWLSGPLSCVSV---FHKFVVIAATRDM-ARKV---LNSPMYVKPCVVDVAHKLLRPENWVFLDGKEHVEYRKGLNGLFTRTALEGYLPG-QEEVYNEYFEEFLRESTAEGEHKPWVYQ-----------LRELMCAVSCRTFVGHYMSREQVKRIADDYYMITAALELVNFPIILPFTKTWYGKKCADKVLEAFSNCAAKARVRMKHKGAQPECIMDRWIIQMIDSDRYRARL---------AKGENVPAEEKPAMLVRNFTDLEISMTVFTFLFASQDATSSAASWLLQLVADRPEVYRKV-REEGDRLHPNADD----PINL…	A398L	FALSE	398	438
MVPMLWLTAYMAVAVLTAILLNVVYQLFFRLWNRTEPPMVFHWVPFLGSTISYGIDPYKFFFACREKYGDIFTFILLGQKTTVYLGVQGNEFILNGKLKDVNAEEVYSPLTTPVFGSDVVYDCPNSKLMEQKKFIKYGLTQSALESHVPLIEKEVLDYLRDSPNFQGSSGRMDISAAMAEITIFTAARALQGQEVRSKLTAEFADLYHDLDKGFTPINFMLPWAPLPHNKKRDAAHARMRSIYVDIINQRRLDGDKDSQKSDMIWNLMNCTYKNGQQVPDKEIAHMMITLLMAGQHSSSSISAWIMLRLASQPKVLEELYQEQLANLGPAGPDGSLPPLQYKDLDKLPFHQHVIRETLRIHSSIHSIMRKVKSPLPVPGTPYMIPPGRVLLASPGVTAL…	-------------------------------WQLKGPLAGDAWKIPFIGP----------FLDSVNPEFGKYYTKWLSGPLSCVSV---FHKFVVIAATRDM-ARKV---LNSPMYVKPCVVDVAHKLLRPENWVFLDGKEHVEYRKGLNGLFTRTALEGYLPG-QEEVYNEYFEEFLRESTAEGEHKPWVYQ-----------LRELMCAVSCRTFVGHYMSREQVKRIADDYYMITAALELVNFPIILPFTKTWYGKKCADKVLEAFSNCAAKARVRMKHKGAQPECIMDRWIIQMIDSDRYRARL---------AKGENVPAEEKPAMLVRNFTDLEISMTVFTFLFASQDATSSAASWLLQLVADRPEVYRKV-REEGDRLHPNADD----PINL…	L399H	FALSE	399	439
MVPMLWLTAYMAVAVLTAILLNVVYQLFFRLWNRTEPPMVFHWVPFLGSTISYGIDPYKFFFACREKYGDIFTFILLGQKTTVYLGVQGNEFILNGKLKDVNAEEVYSPLTTPVFGSDVVYDCPNSKLMEQKKFIKYGLTQSALESHVPLIEKEVLDYLRDSPNFQGSSGRMDISAAMAEITIFTAARALQGQEVRSKLTAEFADLYHDLDKGFTPINFMLPWAPLPHNKKRDAAHARMRSIYVDIINQRRLDGDKDSQKSDMIWNLMNCTYKNGQQVPDKEIAHMMITLLMAGQHSSSSISAWIMLRLASQPKVLEELYQEQLANLGPAGPDGSLPPLQYKDLDKLPFHQHVIRETLRIHSSIHSIMRKVKSPLPVPGTPYMIPPGRVLLASPGVTAL…	-------------------------------WQLKGPLAGDAWKIPFIGP----------FLDSVNPEFGKYYTKWLSGPLSCVSV---FHKFVVIAATRDM-ARKV---LNSPMYVKPCVVDVAHKLLRPENWVFLDGKEHVEYRKGLNGLFTRTALEGYLPG-QEEVYNEYFEEFLRESTAEGEHKPWVYQ-----------LRELMCAVSCRTFVGHYMSREQVKRIADDYYMITAALELVNFPIILPFTKTWYGKKCADKVLEAFSNCAAKARVRMKHKGAQPECIMDRWIIQMIDSDRYRARL---------AKGENVPAEEKPAMLVRNFTDLEISMTVFTFLFASQDATSSAASWLLQLVADRPEVYRKV-REEGDRLHPNADD----PINL…	S400D	FALSE	400	440
MVPMLWLTAYMAVAVLTAILLNVVYQLFFRLWNRTEPPMVFHWVPFLGSTISYGIDPYKFFFACREKYGDIFTFILLGQKTTVYLGVQGNEFILNGKLKDVNAEEVYSPLTTPVFGSDVVYDCPNSKLMEQKKFIKYGLTQSALESHVPLIEKEVLDYLRDSPNFQGSSGRMDISAAMAEITIFTAARALQGQEVRSKLTAEFADLYHDLDKGFTPINFMLPWAPLPHNKKRDAAHARMRSIYVDIINQRRLDGDKDSQKSDMIWNLMNCTYKNGQQVPDKEIAHMMITLLMAGQHSSSSISAWIMLRLASQPKVLEELYQEQLANLGPAGPDGSLPPLQYKDLDKLPFHQHVIRETLRIHSSIHSIMRKVKSPLPVPGTPYMIPPGRVLLASPGVTAL…	-------------------------------WQLKGPLAGDAWKIPFIGP----------FLDSVNPEFGKYYTKWLSGPLSCVSV---FHKFVVIAATRDM-ARKV---LNSPMYVKPCVVDVAHKLLRPENWVFLDGKEHVEYRKGLNGLFTRTALEGYLPG-QEEVYNEYFEEFLRESTAEGEHKPWVYQ-----------LRELMCAVSCRTFVGHYMSREQVKRIADDYYMITAALELVNFPIILPFTKTWYGKKCADKVLEAFSNCAAKARVRMKHKGAQPECIMDRWIIQMIDSDRYRARL---------AKGENVPAEEKPAMLVRNFTDLEISMTVFTFLFASQDATSSAASWLLQLVADRPEVYRKV-REEGDRLHPNADD----PINL…	D401P	FALSE	401	441
MVPMLWLTAYMAVAVLTAILLNVVYQLFFRLWNRTEPPMVFHWVPFLGSTISYGIDPYKFFFACREKYGDIFTFILLGQKTTVYLGVQGNEFILNGKLKDVNAEEVYSPLTTPVFGSDVVYDCPNSKLMEQKKFIKYGLTQSALESHVPLIEKEVLDYLRDSPNFQGSSGRMDISAAMAEITIFTAARALQGQEVRSKLTAEFADLYHDLDKGFTPINFMLPWAPLPHNKKRDAAHARMRSIYVDIINQRRLDGDKDSQKSDMIWNLMNCTYKNGQQVPDKEIAHMMITLLMAGQHSSSSISAWIMLRLASQPKVLEELYQEQLANLGPAGPDGSLPPLQYKDLDKLPFHQHVIRETLRIHSSIHSIMRKVKSPLPVPGTPYMIPPGRVLLASPGVTAL…	-------------------------------WQLKGPLAGDAWKIPFIGP----------FLDSVNPEFGKYYTKWLSGPLSCVSV---FHKFVVIAATRDM-ARKV---LNSPMYVKPCVVDVAHKLLRPENWVFLDGKEHVEYRKGLNGLFTRTALEGYLPG-QEEVYNEYFEEFLRESTAEGEHKPWVYQ-----------LRELMCAVSCRTFVGHYMSREQVKRIADDYYMITAALELVNFPIILPFTKTWYGKKCADKVLEAFSNCAAKARVRMKHKGAQPECIMDRWIIQMIDSDRYRARL---------AKGENVPAEEKPAMLVRNFTDLEISMTVFTFLFASQDATSSAASWLLQLVADRPEVYRKV-REEGDRLHPNADD----PINL…	H403A	FALSE	403	443
MVPMLWLTAYMAVAVLTAILLNVVYQLFFRLWNRTEPPMVFHWVPFLGSTISYGIDPYKFFFACREKYGDIFTFILLGQKTTVYLGVQGNEFILNGKLKDVNAEEVYSPLTTPVFGSDVVYDCPNSKLMEQKKFIKYGLTQSALESHVPLIEKEVLDYLRDSPNFQGSSGRMDISAAMAEITIFTAARALQGQEVRSKLTAEFADLYHDLDKGFTPINFMLPWAPLPHNKKRDAAHARMRSIYVDIINQRRLDGDKDSQKSDMIWNLMNCTYKNGQQVPDKEIAHMMITLLMAGQHSSSSISAWIMLRLASQPKVLEELYQEQLANLGPAGPDGSLPPLQYKDLDKLPFHQHVIRETLRIHSSIHSIMRKVKSPLPVPGTPYMIPPGRVLLASPGVTAL…	-------------------------------WQLKGPLAGDAWKIPFIGP----------FLDSVNPEFGKYYTKWLSGPLSCVSV---FHKFVVIAATRDM-ARKV---LNSPMYVKPCVVDVAHKLLRPENWVFLDGKEHVEYRKGLNGLFTRTALEGYLPG-QEEVYNEYFEEFLRESTAEGEHKPWVYQ-----------LRELMCAVSCRTFVGHYMSREQVKRIADDYYMITAALELVNFPIILPFTKTWYGKKCADKVLEAFSNCAAKARVRMKHKGAQPECIMDRWIIQMIDSDRYRARL---------AKGENVPAEEKPAMLVRNFTDLEISMTVFTFLFASQDATSSAASWLLQLVADRPEVYRKV-REEGDRLHPNADD----PINL…	F404Y	FALSE	404	444
MVPMLWLTAYMAVAVLTAILLNVVYQLFFRLWNRTEPPMVFHWVPFLGSTISYGIDPYKFFFACREKYGDIFTFILLGQKTTVYLGVQGNEFILNGKLKDVNAEEVYSPLTTPVFGSDVVYDCPNSKLMEQKKFIKYGLTQSALESHVPLIEKEVLDYLRDSPNFQGSSGRMDISAAMAEITIFTAARALQGQEVRSKLTAEFADLYHDLDKGFTPINFMLPWAPLPHNKKRDAAHARMRSIYVDIINQRRLDGDKDSQKSDMIWNLMNCTYKNGQQVPDKEIAHMMITLLMAGQHSSSSISAWIMLRLASQPKVLEELYQEQLANLGPAGPDGSLPPLQYKDLDKLPFHQHVIRETLRIHSSIHSIMRKVKSPLPVPGTPYMIPPGRVLLASPGVTAL…	-------------------------------WQLKGPLAGDAWKIPFIGP----------FLDSVNPEFGKYYTKWLSGPLSCVSV---FHKFVVIAATRDM-ARKV---LNSPMYVKPCVVDVAHKLLRPENWVFLDGKEHVEYRKGLNGLFTRTALEGYLPG-QEEVYNEYFEEFLRESTAEGEHKPWVYQ-----------LRELMCAVSCRTFVGHYMSREQVKRIADDYYMITAALELVNFPIILPFTKTWYGKKCADKVLEAFSNCAAKARVRMKHKGAQPECIMDRWIIQMIDSDRYRARL---------AKGENVPAEEKPAMLVRNFTDLEISMTVFTFLFASQDATSSAASWLLQLVADRPEVYRKV-REEGDRLHPNADD----PINL…	P405E	FALSE	405	445
[truncated: 7,341 more rows]

## Sheet: cyp51B
archetype_sequence	test_sequence	mutation_code	is_known	index_archetype	index_sequence	paper_abbreviation	paper_references
[truncated: 8,453 more rows]

## Sheet: cytB
archetype_sequence	test_sequence	mutation_code	is_known	index_archetype	index_sequence	paper_abbreviation	paper_references
[truncated: 12,703 more rows]

## Sheet: Myosin5
archetype_sequence	test_sequence	mutation_code	is_known	index_archetype	index_sequence	paper_abbreviation	paper_references
[truncated: 34,295 more rows]

## Sheet: betatubulin
archetype_sequence	test_sequence	mutation_code	is_known	index_archetype	index_sequence	paper_abbreviation	paper_references
[truncated: 12,703 more rows]

## Sheet: Os1
archetype_sequence	test_sequence	mutation_code	is_known	index_archetype	index_sequence	paper_abbreviation	paper_references
[truncated: 11,910 more rows]
[truncated: 2 more columns]

[truncated: 3 more sheets: sdhb, sdhc, sdhd]
