# Supplementary material for: Pan-genome survey of Septoria pistaciarum, causal agent of Septoria leaf spot of pistachios, across three Aegean sub-regions of Greece
Source: Front Microbiol. 2024 Jun 11;15:1396760. doi: 10.3389/fmicb.2024.1396760 (PMC11196620; doi:10.3389/fmicb.2024.1396760)
Supplement: SUPPLEMENTARY DATA SHEET 8 — Presence of ortholog groups across the 27 isolates of the Septoria pistaciarum pan-genome. [file Data_Sheet_8.XLSX]

## Sheet: orthology
ID	total members	avg_members	isolates	FTH	LAR	PIE	isolate	SPF1	SPF2	SPF3	SPF4	SPF6	SPF7	SFP8	SPF9	SPF10	SPL11	SPL12	SPL13	SPL14	SPL15	SPL16	SPL18	SPL19	SPL20	SPP21	SPP22	SPP23	SPP24	SPP25	SPP26	SPP27	SPP28	SPP30
1	27	1	27	9	9	9	SPIS_00001	1	1	1	1	1	1	1	1	1	1	1	1	1	1	1	1	1	1	1	1	1	1	1	1	1	1	1
2	27	1	27	9	9	9	SPIS_00002	1	1	1	1	1	1	1	1	1	1	1	1	1	1	1	1	1	1	1	1	1	1	1	1	1	1	1
3	27	1	27	9	9	9	SPIS_00003	1	1	1	1	1	1	1	1	1	1	1	1	1	1	1	1	1	1	1	1	1	1	1	1	1	1	1
4	27	1	27	9	9	9	SPIS_00004	1	1	1	1	1	1	1	1	1	1	1	1	1	1	1	1	1	1	1	1	1	1	1	1	1	1	1
5	27	1	27	9	9	9	SPIS_00005	1	1	1	1	1	1	1	1	1	1	1	1	1	1	1	1	1	1	1	1	1	1	1	1	1	1	1
6	8	0.296296	8	3	2	3	SPIS_00006	0	1	0	0	0	0	1	1	0	0	0	1	1	0	0	0	0	0	1	1	0	0	0	0	0	0	1
7	17	0.62963	17	5	5	7	SPIS_00007	1	1	0	0	0	1	1	0	1	0	1	0	1	1	1	0	1	0	1	1	1	0	0	1	1	1	1
8	27	1	27	9	9	9	SPIS_00008	1	1	1	1	1	1	1	1	1	1	1	1	1	1	1	1	1	1	1	1	1	1	1	1	1	1	1
9	2	0.0740741	2	2	0	0	SPIS_00009	0	0	0	0	1	0	0	1	0	0	0	0	0	0	0	0	0	0	0	0	0	0	0	0	0	0	0
10	16	0.592593	16	5	9	2	SPIS_00010	1	1	1	1	0	0	1	0	0	1	1	1	1	1	1	1	1	1	0	0	0	0	0	1	0	0	1
11	4	0.148148	4	1	0	3	SPIS_00011	0	0	0	0	1	0	0	0	0	0	0	0	0	0	0	0	0	0	0	0	1	0	0	0	1	1	0
12	10	0.37037	10	3	6	1	SPIS_00012	1	1	0	1	0	0	0	0	0	0	1	1	0	1	1	0	1	1	0	1	0	0	0	0	0	0	0
13	3	0.111111	3	1	1	1	SPIS_00014	0	0	0	0	0	0	0	1	0	0	1	0	0	0	0	0	0	0	0	0	0	0	0	0	1	0	0
14	13	0.481481	13	4	4	5	SPIS_00015	0	1	0	0	1	1	0	1	0	0	0	0	0	1	1	0	1	1	1	0	1	0	0	1	1	0	1
15	27	1	27	9	9	9	SPIS_00016	1	1	1	1	1	1	1	1	1	1	1	1	1	1	1	1	1	1	1	1	1	1	1	1	1	1	1
16	27	1	27	9	9	9	SPIS_00019	1	1	1	1	1	1	1	1	1	1	1	1	1	1	1	1	1	1	1	1	1	1	1	1	1	1	1
17	27	1	27	9	9	9	SPIS_00024	1	1	1	1	1	1	1	1	1	1	1	1	1	1	1	1	1	1	1	1	1	1	1	1	1	1	1
18	26	0.962963	26	9	8	9	SPIS_00027	1	1	1	1	1	1	1	1	1	1	0	1	1	1	1	1	1	1	1	1	1	1	1	1	1	1	1
19	10	0.37037	10	3	5	2	SPIS_00028	0	1	1	0	0	0	0	1	0	0	0	1	1	0	1	0	1	1	0	0	0	0	0	1	0	0	1
20	29	1.07407	27	9	9	9	SPIS_00033	1	1	1	1	1	1	1	1	1	2	1	1	2	1	1	1	1	1	1	1	1	1	1	1	1	1	1
21	29	1.07407	27	9	9	9	SPIS_00034	1	1	1	1	1	1	1	1	1	1	1	1	1	1	1	1	1	1	1	1	1	1	1	3	1	1	1
22	1	0.037037	1	0	0	1	SPIS_00036	0	0	0	0	0	0	0	0	0	0	0	0	0	0	0	0	0	0	0	0	0	0	0	1	0	0	0
23	27	1	27	9	9	9	SPIS_00037	1	1	1	1	1	1	1	1	1	1	1	1	1	1	1	1	1	1	1	1	1	1	1	1	1	1	1
24	27	1	27	9	9	9	SPIS_00038	1	1	1	1	1	1	1	1	1	1	1	1	1	1	1	1	1	1	1	1	1	1	1	1	1	1	1
25	3	0.111111	3	1	2	0	SPIS_00039	0	0	0	0	0	1	0	0	0	0	0	1	1	0	0	0	0	0	0	0	0	0	0	0	0	0	0
26	1	0.037037	1	0	1	0	SPIS_00040	0	0	0	0	0	0	0	0	0	0	0	1	0	0	0	0	0	0	0	0	0	0	0	0	0	0	0
27	23	0.851852	22	7	6	9	SPIS_00041	0	0	1	1	1	1	1	1	1	1	0	1	0	1	1	0	1	1	1	2	1	1	1	1	1	1	1
28	68	2.51852	27	9	9	9	SPIS_00044	3	6	3	2	1	1	5	2	2	2	4	4	1	3	3	2	2	1	3	1	4	3	3	4	1	1	1
29	1	0.037037	1	1	0	0	SPIS_00046	0	0	0	0	0	0	1	0	0	0	0	0	0	0	0	0	0	0	0	0	0	0	0	0	0	0	0
30	27	1	27	9	9	9	SPIS_00049	1	1	1	1	1	1	1	1	1	1	1	1	1	1	1	1	1	1	1	1	1	1	1	1	1	1	1
31	6	0.222222	6	2	1	3	SPIS_00057	0	0	0	1	0	0	0	1	0	0	0	0	0	1	0	0	0	0	0	0	1	0	0	0	1	1	0
32	27	1	27	9	9	9	SPIS_00058	1	1	1	1	1	1	1	1	1	1	1	1	1	1	1	1	1	1	1	1	1	1	1	1	1	1	1
33	27	1	27	9	9	9	SPIS_00059	1	1	1	1	1	1	1	1	1	1	1	1	1	1	1	1	1	1	1	1	1	1	1	1	1	1	1
34	27	1	27	9	9	9	SPIS_00060	1	1	1	1	1	1	1	1	1	1	1	1	1	1	1	1	1	1	1	1	1	1	1	1	1	1	1
35	22	0.814815	22	7	9	6	SPIS_00061	1	1	1	1	0	0	1	1	1	1	1	1	1	1	1	1	1	1	1	1	1	0	0	1	1	0	1
36	27	1	27	9	9	9	SPIS_00064	1	1	1	1	1	1	1	1	1	1	1	1	1	1	1	1	1	1	1	1	1	1	1	1	1	1	1
37	25	0.925926	25	8	8	9	SPIS_00066	1	1	1	1	1	1	1	1	0	1	1	1	1	1	1	0	1	1	1	1	1	1	1	1	1	1	1
38	27	1	27	9	9	9	SPIS_00071	1	1	1	1	1	1	1	1	1	1	1	1	1	1	1	1	1	1	1	1	1	1	1	1	1	1	1
39	28	1.03704	27	9	9	9	SPIS_00072	1	1	1	1	1	1	1	1	1	1	1	1	1	1	1	1	1	1	1	1	1	1	1	2	1	1	1
40	27	1	27	9	9	9	SPIS_00074	1	1	1	1	1	1	1	1	1	1	1	1	1	1	1	1	1	1	1	1	1	1	1	1	1	1	1
41	27	1	27	9	9	9	SPIS_00075	1	1	1	1	1	1	1	1	1	1	1	1	1	1	1	1	1	1	1	1	1	1	1	1	1	1	1
42	1	0.037037	1	0	0	1	SPIS_00076	0	0	0	0	0	0	0	0	0	0	0	0	0	0	0	0	0	0	0	0	0	0	0	1	0	0	0
43	25	0.925926	25	7	9	9	SPIS_00078	1	1	0	1	1	1	1	0	1	1	1	1	1	1	1	1	1	1	1	1	1	1	1	1	1	1	1
44	26	0.962963	26	8	9	9	SPIS_00080	0	1	1	1	1	1	1	1	1	1	1	1	1	1	1	1	1	1	1	1	1	1	1	1	1	1	1
45	27	1	27	9	9	9	SPIS_00082	1	1	1	1	1	1	1	1	1	1	1	1	1	1	1	1	1	1	1	1	1	1	1	1	1	1	1
46	27	1	27	9	9	9	SPIS_00084	1	1	1	1	1	1	1	1	1	1	1	1	1	1	1	1	1	1	1	1	1	1	1	1	1	1	1
47	10	0.37037	8	1	4	3	SPIS_00087	0	1	0	0	0	0	0	0	0	1	0	2	2	0	0	1	0	0	1	0	0	0	0	1	0	0	1
48	3	0.111111	3	0	0	3	SPIS_00088	0	0	0	0	0	0	0	0	0	0	0	0	0	0	0	0	0	0	1	0	0	0	0	1	0	1	0
49	5	0.185185	5	2	2	1	SPIS_00090	0	0	0	1	0	0	1	0	0	0	0	0	1	1	0	0	0	0	0	0	1	0	0	0	0	0	0
50	27	1	27	9	9	9	SPIS_00093	1	1	1	1	1	1	1	1	1	1	1	1	1	1	1	1	1	1	1	1	1	1	1	1	1	1	1
51	4	0.148148	3	2	0	1	SPIS_00096	0	2	0	0	1	0	0	0	0	0	0	0	0	0	0	0	0	0	0	0	0	0	0	1	0	0	0
52	4	0.148148	4	0	3	1	SPIS_00097	0	0	0	0	0	0	0	0	0	1	0	1	1	0	0	0	0	0	0	0	0	0	0	1	0	0	0
53	27	1	27	9	9	9	SPIS_00098	1	1	1	1	1	1	1	1	1	1	1	1	1	1	1	1	1	1	1	1	1	1	1	1	1	1	1
54	27	1	27	9	9	9	SPIS_00100	1	1	1	1	1	1	1	1	1	1	1	1	1	1	1	1	1	1	1	1	1	1	1	1	1	1	1
55	27	1	27	9	9	9	SPIS_00101	1	1	1	1	1	1	1	1	1	1	1	1	1	1	1	1	1	1	1	1	1	1	1	1	1	1	1
56	22	0.814815	22	7	6	9	SPIS_00102	1	0	1	1	1	1	0	1	1	0	1	0	1	1	0	1	1	1	1	1	1	1	1	1	1	1	1
57	9	0.333333	9	4	5	0	SPIS_00103	1	1	1	0	0	1	0	0	0	1	1	1	0	0	0	0	1	1	0	0	0	0	0	0	0	0	0
58	27	1	27	9	9	9	SPIS_00104	1	1	1	1	1	1	1	1	1	1	1	1	1	1	1	1	1	1	1	1	1	1	1	1	1	1	1
59	5	0.185185	4	1	2	1	SPIS_00108	0	0	0	0	0	0	0	1	0	0	0	0	0	2	0	1	0	0	0	0	0	0	0	1	0	0	0
60	27	1	27	9	9	9	SPIS_00110	1	1	1	1	1	1	1	1	1	1	1	1	1	1	1	1	1	1	1	1	1	1	1	1	1	1	1
61	6	0.222222	6	1	4	1	SPIS_00112	0	0	0	0	0	0	1	0	0	1	0	0	1	0	0	1	1	0	0	0	1	0	0	0	0	0	0
62	2	0.0740741	2	0	1	1	SPIS_00114	0	0	0	0	0	0	0	0	0	0	0	0	1	0	0	0	0	0	1	0	0	0	0	0	0	0	0
63	27	1	27	9	9	9	SPIS_00115	1	1	1	1	1	1	1	1	1	1	1	1	1	1	1	1	1	1	1	1	1	1	1	1	1	1	1
64	27	1	27	9	9	9	SPIS_00116	1	1	1	1	1	1	1	1	1	1	1	1	1	1	1	1	1	1	1	1	1	1	1	1	1	1	1
65	27	1	27	9	9	9	SPIS_00117	1	1	1	1	1	1	1	1	1	1	1	1	1	1	1	1	1	1	1	1	1	1	1	1	1	1	1
66	27	1	27	9	9	9	SPIS_00119	1	1	1	1	1	1	1	1	1	1	1	1	1	1	1	1	1	1	1	1	1	1	1	1	1	1	1
67	27	1	27	9	9	9	SPIS_00120	1	1	1	1	1	1	1	1	1	1	1	1	1	1	1	1	1	1	1	1	1	1	1	1	1	1	1
68	6	0.222222	6	2	3	1	SPIS_00125	0	1	0	1	0	0	0	0	0	0	0	1	1	0	1	0	0	0	1	0	0	0	0	0	0	0	0
69	27	1	27	9	9	9	SPIS_00127	1	1	1	1	1	1	1	1	1	1	1	1	1	1	1	1	1	1	1	1	1	1	1	1	1	1	1
70	21	0.777778	21	8	7	6	SPIS_00128	1	1	1	1	1	0	1	1	1	1	1	0	0	1	1	1	1	1	0	0	1	1	1	0	1	1	1
71	28	1.03704	27	9	9	9	SPIS_00130	1	1	1	1	1	1	1	1	1	1	1	1	1	1	1	1	1	1	1	1	1	1	1	2	1	1	1
72	1	0.037037	1	0	0	1	SPIS_00131	0	0	0	0	0	0	0	0	0	0	0	0	0	0	0	0	0	0	0	0	0	0	0	0	1	0	0
73	27	1	27	9	9	9	SPIS_00133	1	1	1	1	1	1	1	1	1	1	1	1	1	1	1	1	1	1	1	1	1	1	1	1	1	1	1
74	5	0.185185	5	3	1	1	SPIS_00134	1	0	0	1	0	1	0	0	0	0	0	0	1	0	0	0	0	0	0	1	0	0	0	0	0	0	0
75	1	0.037037	1	0	1	0	SPIS_00135	0	0	0	0	0	0	0	0	0	0	0	0	1	0	0	0	0	0	0	0	0	0	0	0	0	0	0
76	27	1	27	9	9	9	SPIS_00137	1	1	1	1	1	1	1	1	1	1	1	1	1	1	1	1	1	1	1	1	1	1	1	1	1	1	1
77	27	1	27	9	9	9	SPIS_00138	1	1	1	1	1	1	1	1	1	1	1	1	1	1	1	1	1	1	1	1	1	1	1	1	1	1	1
78	6	0.222222	6	0	4	2	SPIS_00139	0	0	0	0	0	0	0	0	0	0	1	0	1	1	1	0	0	0	0	0	1	0	0	0	0	0	1
79	3	0.111111	3	1	1	1	SPIS_00141	1	0	0	0	0	0	0	0	0	1	0	0	0	0	0	0	0	0	0	0	1	0	0	0	0	0	0
80	24	0.888889	24	6	9	9	SPIS_00146	1	1	1	0	1	0	1	0	1	1	1	1	1	1	1	1	1	1	1	1	1	1	1	1	1	1	1
81	19	0.703704	19	6	6	7	SPIS_00148	1	1	1	1	1	1	0	0	0	0	1	1	0	1	1	1	0	1	1	1	1	1	1	0	1	1	0
82	27	1	27	9	9	9	SPIS_00149	1	1	1	1	1	1	1	1	1	1	1	1	1	1	1	1	1	1	1	1	1	1	1	1	1	1	1
83	27	1	27	9	9	9	SPIS_00151	1	1	1	1	1	1	1	1	1	1	1	1	1	1	1	1	1	1	1	1	1	1	1	1	1	1	1
84	15	0.555556	15	4	8	3	SPIS_00152	1	0	0	1	0	0	0	1	1	1	1	1	1	1	1	1	0	1	1	1	0	0	0	0	0	0	1
85	1	0.037037	1	1	0	0	SPIS_00155	0	0	0	0	1	0	0	0	0	0	0	0	0	0	0	0	0	0	0	0	0	0	0	0	0	0	0
86	27	1	27	9	9	9	SPIS_00160	1	1	1	1	1	1	1	1	1	1	1	1	1	1	1	1	1	1	1	1	1	1	1	1	1	1	1
87	20	0.740741	20	5	9	6	SPIS_00161	1	1	1	1	0	0	1	0	0	1	1	1	1	1	1	1	1	1	1	1	0	1	1	0	0	1	1
88	23	0.851852	23	9	9	5	SPIS_00162	1	1	1	1	1	1	1	1	1	1	1	1	1	1	1	1	1	1	1	1	0	1	1	0	0	0	1
89	26	0.962963	26	8	9	9	SPIS_00163	1	1	1	1	1	1	0	1	1	1	1	1	1	1	1	1	1	1	1	1	1	1	1	1	1	1	1
90	13	0.481481	13	4	7	2	SPIS_00164	1	0	0	1	1	0	0	0	1	1	1	1	1	1	1	1	0	0	0	0	0	0	0	0	1	1	0
91	4	0.148148	4	2	1	1	SPIS_00166	0	0	0	1	0	1	0	0	0	0	0	0	0	0	0	0	0	1	0	0	0	0	0	0	0	0	1
92	5	0.185185	5	2	2	1	SPIS_00170	0	1	0	0	0	0	0	1	0	0	0	0	1	0	1	0	0	0	1	0	0	0	0	0	0	0	0
93	27	1	27	9	9	9	SPIS_00171	1	1	1	1	1	1	1	1	1	1	1	1	1	1	1	1	1	1	1	1	1	1	1	1	1	1	1
94	27	1	27	9	9	9	SPIS_00172	1	1	1	1	1	1	1	1	1	1	1	1	1	1	1	1	1	1	1	1	1	1	1	1	1	1	1
95	27	1	27	9	9	9	SPIS_00175	1	1	1	1	1	1	1	1	1	1	1	1	1	1	1	1	1	1	1	1	1	1	1	1	1	1	1
96	26	0.962963	26	8	9	9	SPIS_00178	1	1	1	1	1	1	0	1	1	1	1	1	1	1	1	1	1	1	1	1	1	1	1	1	1	1	1
97	3	0.111111	2	0	2	0	SPIS_00180	0	0	0	0	0	0	0	0	0	0	0	1	2	0	0	0	0	0	0	0	0	0	0	0	0	0	0
98	27	1	27	9	9	9	SPIS_00182	1	1	1	1	1	1	1	1	1	1	1	1	1	1	1	1	1	1	1	1	1	1	1	1	1	1	1
99	3	0.111111	2	0	1	1	SPIS_00183	0	0	0	0	0	0	0	0	0	0	0	1	0	0	0	0	0	0	0	0	0	0	0	2	0	0	0
100	2	0.0740741	2	1	0	1	SPIS_00185	0	0	0	0	0	0	1	0	0	0	0	0	0	0	0	0	0	0	1	0	0	0	0	0	0	0	0
101	22	0.814815	22	8	7	7	SPIS_00186	1	1	1	1	1	1	1	0	1	1	1	1	1	1	0	1	1	0	0	1	1	1	1	1	1	1	0
102	27	1	27	9	9	9	SPIS_00187	1	1	1	1	1	1	1	1	1	1	1	1	1	1	1	1	1	1	1	1	1	1	1	1	1	1	1
103	24	0.888889	23	8	7	8	SPIS_00189	1	1	0	1	2	1	1	1	1	0	1	1	1	1	1	1	0	1	1	1	1	1	1	1	1	0	1
104	4	0.148148	4	2	1	1	SPIS_00191	1	0	0	0	1	0	0	0	0	0	0	0	0	0	0	0	1	0	0	0	0	0	0	1	0	0	0
105	23	0.851852	23	7	9	7	SPIS_00192	1	1	0	0	1	1	1	1	1	1	1	1	1	1	1	1	1	1	1	1	1	1	1	1	0	1	0
106	27	1	27	9	9	9	SPIS_00193	1	1	1	1	1	1	1	1	1	1	1	1	1	1	1	1	1	1	1	1	1	1	1	1	1	1	1
107	24	0.888889	24	8	7	9	SPIS_00195	1	0	1	1	1	1	1	1	1	1	1	1	1	1	0	1	1	0	1	1	1	1	1	1	1	1	1
108	11	0.407407	11	3	3	5	SPIS_00196	0	1	0	0	0	1	1	0	0	1	1	1	0	0	0	0	0	0	1	0	1	1	1	0	1	0	0
109	2	0.0740741	2	1	0	1	SPIS_00198	0	0	0	0	0	0	0	1	0	0	0	0	0	0	0	0	0	0	0	0	0	0	0	1	0	0	0
110	10	0.37037	10	4	4	2	SPIS_00199	1	0	0	0	1	0	1	1	0	0	1	1	0	0	0	1	1	0	1	0	0	0	0	0	1	0	0
111	5	0.185185	5	1	0	4	SPIS_00202	0	0	0	0	0	0	0	1	0	0	0	0	0	0	0	0	0	0	1	1	0	0	0	0	0	1	1
112	3	0.111111	3	0	3	0	SPIS_00203	0	0	0	0	0	0	0	0	0	1	0	0	1	0	0	1	0	0	0	0	0	0	0	0	0	0	0
113	27	1	27	9	9	9	SPIS_00204	1	1	1	1	1	1	1	1	1	1	1	1	1	1	1	1	1	1	1	1	1	1	1	1	1	1	1
114	1	0.037037	1	0	0	1	SPIS_00205	0	0	0	0	0	0	0	0	0	0	0	0	0	0	0	0	0	0	0	0	0	0	0	1	0	0	0
115	7	0.259259	7	0	3	4	SPIS_00206	0	0	0	0	0	0	0	0	0	1	0	0	1	0	0	1	0	0	1	0	1	0	0	1	0	0	1
116	11	0.407407	11	5	3	3	SPIS_00214	1	1	1	0	0	0	0	1	1	1	0	0	0	1	0	0	0	1	1	0	1	0	0	0	0	1	0
117	27	1	27	9	9	9	SPIS_00215	1	1	1	1	1	1	1	1	1	1	1	1	1	1	1	1	1	1	1	1	1	1	1	1	1	1	1
118	27	1	27	9	9	9	SPIS_00216	1	1	1	1	1	1	1	1	1	1	1	1	1	1	1	1	1	1	1	1	1	1	1	1	1	1	1
119	3	0.111111	3	1	2	0	SPIS_00217	0	0	0	0	0	0	0	0	1	1	0	1	0	0	0	0	0	0	0	0	0	0	0	0	0	0	0
120	6	0.222222	6	0	4	2	SPIS_00218	0	0	0	0	0	0	0	0	0	1	1	0	0	0	1	1	0	0	0	0	1	0	0	0	0	0	1
121	26	0.962963	26	9	8	9	SPIS_00221	1	1	1	1	1	1	1	1	1	1	1	0	1	1	1	1	1	1	1	1	1	1	1	1	1	1	1
122	27	1	27	9	9	9	SPIS_00226	1	1	1	1	1	1	1	1	1	1	1	1	1	1	1	1	1	1	1	1	1	1	1	1	1	1	1
123	27	1	27	9	9	9	SPIS_00227	1	1	1	1	1	1	1	1	1	1	1	1	1	1	1	1	1	1	1	1	1	1	1	1	1	1	1
124	28	1.03704	27	9	9	9	SPIS_00229	1	1	1	1	1	1	1	1	1	1	1	1	1	1	1	1	1	1	1	1	1	1	1	2	1	1	1
125	27	1	27	9	9	9	SPIS_00231	1	1	1	1	1	1	1	1	1	1	1	1	1	1	1	1	1	1	1	1	1	1	1	1	1	1	1
126	1	0.037037	1	0	0	1	SPIS_00232	0	0	0	0	0	0	0	0	0	0	0	0	0	0	0	0	0	0	0	0	0	0	0	1	0	0	0
127	3	0.111111	3	0	0	3	SPIS_00233	0	0	0	0	0	0	0	0	0	0	0	0	0	0	0	0	0	0	0	0	0	0	1	0	1	0	1
128	27	1	27	9	9	9	SPIS_00236	1	1	1	1	1	1	1	1	1	1	1	1	1	1	1	1	1	1	1	1	1	1	1	1	1	1	1
129	19	0.703704	19	7	9	3	SPIS_00237	1	1	1	0	1	1	1	0	1	1	1	1	1	1	1	1	1	1	0	0	1	0	0	0	1	1	0
130	27	1	27	9	9	9	SPIS_00238	1	1	1	1	1	1	1	1	1	1	1	1	1	1	1	1	1	1	1	1	1	1	1	1	1	1	1
131	25	0.925926	25	8	8	9	SPIS_00239	1	1	1	1	1	1	0	1	1	0	1	1	1	1	1	1	1	1	1	1	1	1	1	1	1	1	1
132	13	0.481481	13	6	2	5	SPIS_00240	0	1	1	0	1	0	1	1	1	0	1	1	0	0	0	0	0	0	1	0	0	1	1	1	0	0	1
133	7	0.259259	7	0	5	2	SPIS_00242	0	0	0	0	0	0	0	0	0	1	1	0	0	0	1	1	0	1	0	1	0	0	0	0	0	0	1
134	1	0.037037	1	0	0	1	SPIS_00243	0	0	0	0	0	0	0	0	0	0	0	0	0	0	0	0	0	0	0	0	0	0	0	0	1	0	0
135	27	1	27	9	9	9	SPIS_00245	1	1	1	1	1	1	1	1	1	1	1	1	1	1	1	1	1	1	1	1	1	1	1	1	1	1	1
136	534	19.7778	27	9	9	9	SPIS_00246	19	28	26	14	25	23	15	25	26	18	15	20	17	22	18	15	22	24	21	20	18	17	17	20	18	17	14
137	6	0.222222	6	0	4	2	SPIS_00247	0	0	0	0	0	0	0	0	0	1	0	0	1	0	1	0	1	0	0	0	0	0	0	1	1	0	0
138	27	1	27	9	9	9	SPIS_00249	1	1	1	1	1	1	1	1	1	1	1	1	1	1	1	1	1	1	1	1	1	1	1	1	1	1	1
139	352	13.037	27	9	9	9	SPIS_00257	9	6	8	8	10	12	116	14	25	5	4	8	15	9	12	4	11	8	4	17	8	4	6	5	5	5	14
140	2	0.0740741	2	0	2	0	SPIS_00258	0	0	0	0	0	0	0	0	0	0	0	1	1	0	0	0	0	0	0	0	0	0	0	0	0	0	0
141	27	1	27	9	9	9	SPIS_00259	1	1	1	1	1	1	1	1	1	1	1	1	1	1	1	1	1	1	1	1	1	1	1	1	1	1	1
142	37	1.37037	27	9	9	9	SPIS_00260	1	1	1	1	1	1	1	2	1	1	1	1	1	2	2	2	2	1	1	1	2	1	2	2	2	1	2
143	8	0.296296	8	3	1	4	SPIS_00264	0	0	1	0	0	1	0	1	0	0	0	0	0	0	0	1	0	0	1	0	1	1	1	0	0	0	0
144	6	0.222222	4	0	3	1	SPIS_00265	0	0	0	0	0	0	0	0	0	1	0	1	2	0	0	0	0	0	0	0	0	0	0	2	0	0	0
145	21	0.777778	21	7	9	5	SPIS_00267	1	1	1	0	1	0	1	1	1	1	1	1	1	1	1	1	1	1	0	1	1	0	0	1	0	1	1
146	1	0.037037	1	0	0	1	SPIS_00269	0	0	0	0	0	0	0	0	0	0	0	0	0	0	0	0	0	0	0	0	0	0	0	0	0	0	1
147	27	1	27	9	9	9	SPIS_00270	1	1	1	1	1	1	1	1	1	1	1	1	1	1	1	1	1	1	1	1	1	1	1	1	1	1	1
148	27	1	27	9	9	9	SPIS_00271	1	1	1	1	1	1	1	1	1	1	1	1	1	1	1	1	1	1	1	1	1	1	1	1	1	1	1
149	11	0.407407	6	1	3	2	SPIS_00272	0	1	0	0	0	0	0	0	0	0	0	3	4	0	0	1	0	0	1	0	0	0	0	1	0	0	0
150	4	0.148148	2	0	0	2	SPIS_00278	0	0	0	0	0	0	0	0	0	0	0	0	0	0	0	0	0	0	0	0	0	0	0	3	0	1	0
151	27	1	27	9	9	9	SPIS_00280	1	1	1	1	1	1	1	1	1	1	1	1	1	1	1	1	1	1	1	1	1	1	1	1	1	1	1
152	27	1	27	9	9	9	SPIS_00282	1	1	1	1	1	1	1	1	1	1	1	1	1	1	1	1	1	1	1	1	1	1	1	1	1	1	1
153	1	0.037037	1	0	1	0	SPIS_00283	0	0	0	0	0	0	0	0	0	0	0	0	0	0	0	0	0	1	0	0	0	0	0	0	0	0	0
154	4	0.148148	3	0	2	1	SPIS_00285	0	0	0	0	0	0	0	0	0	2	0	0	1	0	0	0	0	0	1	0	0	0	0	0	0	0	0
155	11	0.407407	11	4	2	5	SPIS_00289	0	1	0	0	0	1	0	1	1	0	1	0	0	0	0	0	1	0	0	0	0	1	1	1	1	1	0
156	27	1	27	9	9	9	SPIS_00290	1	1	1	1	1	1	1	1	1	1	1	1	1	1	1	1	1	1	1	1	1	1	1	1	1	1	1
157	9	0.333333	9	4	0	5	SPIS_00291	0	0	0	1	1	1	0	1	0	0	0	0	0	0	0	0	0	0	0	0	1	1	1	0	1	0	1
158	2	0.0740741	2	1	0	1	SPIS_00292	0	0	0	0	0	0	0	1	0	0	0	0	0	0	0	0	0	0	0	0	0	0	0	0	1	0	0
159	27	1	27	9	9	9	SPIS_00293	1	1	1	1	1	1	1	1	1	1	1	1	1	1	1	1	1	1	1	1	1	1	1	1	1	1	1
160	27	1	27	9	9	9	SPIS_00294	1	1	1	1	1	1	1	1	1	1	1	1	1	1	1	1	1	1	1	1	1	1	1	1	1	1	1
161	3	0.111111	3	1	2	0	SPIS_00295	0	0	0	1	0	0	0	0	0	0	0	0	1	1	0	0	0	0	0	0	0	0	0	0	0	0	0
162	24	0.888889	9	3	4	2	SPIS_00297	0	1	0	0	0	1	0	0	1	1	0	1	13	0	0	1	0	0	0	0	0	0	0	4	0	0	1
163	6	0.222222	6	3	3	0	SPIS_00300	0	1	0	1	0	1	0	0	0	0	0	1	1	0	0	1	0	0	0	0	0	0	0	0	0	0	0
164	9	0.333333	9	4	0	5	SPIS_00301	0	0	1	0	1	1	0	0	1	0	0	0	0	0	0	0	0	0	1	1	0	0	0	1	1	1	0
165	53	1.96296	25	8	9	8	SPIS_00302	3	2	0	2	3	2	5	2	2	1	1	3	1	3	3	1	3	4	1	1	2	1	1	2	2	0	2
166	27	1	27	9	9	9	SPIS_00304	1	1	1	1	1	1	1	1	1	1	1	1	1	1	1	1	1	1	1	1	1	1	1	1	1	1	1
167	13	0.481481	10	2	4	4	SPIS_00307	0	1	0	0	0	1	0	0	0	2	0	1	0	0	0	2	1	0	0	0	1	0	0	2	0	1	1
168	9	0.333333	5	1	3	1	SPIS_00308	0	1	0	0	0	0	0	0	0	2	0	1	4	0	0	0	0	0	0	0	0	0	0	1	0	0	0
169	1	0.037037	1	1	0	0	SPIS_00311	0	0	0	1	0	0	0	0	0	0	0	0	0	0	0	0	0	0	0	0	0	0	0	0	0	0	0
170	1	0.037037	1	0	0	1	SPIS_00313	0	0	0	0	0	0	0	0	0	0	0	0	0	0	0	0	0	0	0	0	0	0	0	1	0	0	0
171	27	1	27	9	9	9	SPIS_00315	1	1	1	1	1	1	1	1	1	1	1	1	1	1	1	1	1	1	1	1	1	1	1	1	1	1	1
172	1	0.037037	1	0	0	1	SPIS_00316	0	0	0	0	0	0	0	0	0	0	0	0	0	0	0	0	0	0	0	0	0	0	0	1	0	0	0
173	2	0.0740741	1	0	0	1	SPIS_00317	0	0	0	0	0	0	0	0	0	0	0	0	0	0	0	0	0	0	0	0	0	0	0	2	0	0	0
174	1	0.037037	1	0	0	1	SPIS_00318	0	0	0	0	0	0	0	0	0	0	0	0	0	0	0	0	0	0	0	0	0	0	0	1	0	0	0
175	17	0.62963	11	4	4	3	SPIS_00319	0	0	1	0	2	2	0	1	0	3	0	1	0	0	2	2	0	0	1	0	0	1	1	0	0	0	0
176	28	1.03704	27	9	9	9	SPIS_00323	1	1	1	1	1	1	1	1	1	1	1	1	1	1	1	1	1	1	1	1	1	1	1	2	1	1	1
177	20	0.740741	20	8	5	7	SPIS_00324	1	1	1	0	1	1	1	1	1	1	0	0	1	1	0	0	1	1	1	1	0	1	1	1	0	1	1
178	1	0.037037	1	0	0	1	SPIS_00325	0	0	0	0	0	0	0	0	0	0	0	0	0	0	0	0	0	0	0	0	0	0	0	1	0	0	0
179	27	1	27	9	9	9	SPIS_00326	1	1	1	1	1	1	1	1	1	1	1	1	1	1	1	1	1	1	1	1	1	1	1	1	1	1	1
180	27	1	27	9	9	9	SPIS_00327	1	1	1	1	1	1	1	1	1	1	1	1	1	1	1	1	1	1	1	1	1	1	1	1	1	1	1
181	4	0.148148	3	0	3	0	SPIS_00330	0	0	0	0	0	0	0	0	0	1	0	0	2	0	1	0	0	0	0	0	0	0	0	0	0	0	0
182	1	0.037037	1	0	0	1	SPIS_00331	0	0	0	0	0	0	0	0	0	0	0	0	0	0	0	0	0	0	0	0	0	0	0	1	0	0	0
183	9	0.333333	9	4	1	4	SPIS_00333	0	1	0	1	0	0	1	0	1	0	0	0	0	0	1	0	0	0	0	1	1	1	1	0	0	0	0
184	27	1	27	9	9	9	SPIS_00337	1	1	1	1	1	1	1	1	1	1	1	1	1	1	1	1	1	1	1	1	1	1	1	1	1	1	1
185	27	1	27	9	9	9	SPIS_00338	1	1	1	1	1	1	1	1	1	1	1	1	1	1	1	1	1	1	1	1	1	1	1	1	1	1	1
186	7	0.259259	7	3	2	2	SPIS_00344	0	1	1	0	0	0	0	1	0	0	0	0	0	0	0	0	1	1	1	0	0	0	0	1	0	0	0
187	27	1	27	9	9	9	SPIS_00349	1	1	1	1	1	1	1	1	1	1	1	1	1	1	1	1	1	1	1	1	1	1	1	1	1	1	1
188	2	0.0740741	2	1	1	0	SPIS_00350	0	0	0	1	0	0	0	0	0	0	0	1	0	0	0	0	0	0	0	0	0	0	0	0	0	0	0
189	1	0.037037	1	0	0	1	SPIS_00353	0	0	0	0	0	0	0	0	0	0	0	0	0	0	0	0	0	0	0	0	0	0	0	1	0	0	0
190	1	0.037037	1	0	0	1	SPIS_00354	0	0	0	0	0	0	0	0	0	0	0	0	0	0	0	0	0	0	0	0	0	0	0	1	0	0	0
191	9	0.333333	9	4	2	3	SPIS_00355	0	0	1	1	0	1	0	0	1	0	0	0	0	0	0	0	1	1	0	1	0	0	0	1	1	0	0
192	27	1	27	9	9	9	SPIS_00356	1	1	1	1	1	1	1	1	1	1	1	1	1	1	1	1	1	1	1	1	1	1	1	1	1	1	1
609	27	1	27	9	9	9	SPIS_01103	1	1	1	1	1	1	1	1	1	1	1	1	1	1	1	1	1	1	1	1	1	1	1	1	1	1	1
610	20	0.740741	20	6	8	6	SPIS_01104	0	0	1	0	1	1	1	1	1	0	1	1	1	1	1	1	1	1	1	1	1	0	0	0	1	1	1
611	11	0.407407	7	1	4	2	SPIS_01105	0	0	0	0	0	0	0	0	1	2	0	1	3	1	0	0	0	0	0	0	0	0	0	2	0	0	1
612	6	0.222222	5	1	2	2	SPIS_01107	0	1	0	0	0	0	0	0	0	0	0	2	1	0	0	0	0	0	0	0	1	0	0	0	0	0	1
613	27	1	27	9	9	9	SPIS_01108	1	1	1	1	1	1	1	1	1	1	1	1	1	1	1	1	1	1	1	1	1	1	1	1	1	1	1
614	5	0.185185	5	2	0	3	SPIS_01109	0	0	0	0	1	0	0	0	1	0	0	0	0	0	0	0	0	0	0	0	1	0	0	0	1	1	0
615	27	1	27	9	9	9	SPIS_01113	1	1	1	1	1	1	1	1	1	1	1	1	1	1	1	1	1	1	1	1	1	1	1	1	1	1	1
616	27	1	27	9	9	9	SPIS_01114	1	1	1	1	1	1	1	1	1	1	1	1	1	1	1	1	1	1	1	1	1	1	1	1	1	1	1
617	27	1	27	9	9	9	SPIS_01115	1	1	1	1	1	1	1	1	1	1	1	1	1	1	1	1	1	1	1	1	1	1	1	1	1	1	1
618	28	1.03704	27	9	9	9	SPIS_01116	1	1	1	1	1	1	1	1	1	1	1	1	1	1	1	1	1	1	1	1	1	1	1	2	1	1	1
619	28	1.03704	27	9	9	9	SPIS_01121	1	1	1	1	1	1	1	1	1	1	1	1	1	1	1	1	1	1	1	1	1	1	1	2	1	1	1
620	26	0.962963	26	8	9	9	SPIS_01122	1	1	1	1	1	1	0	1	1	1	1	1	1	1	1	1	1	1	1	1	1	1	1	1	1	1	1
621	27	1	27	9	9	9	SPIS_01123	1	1	1	1	1	1	1	1	1	1	1	1	1	1	1	1	1	1	1	1	1	1	1	1	1	1	1
622	7	0.259259	7	3	1	3	SPIS_01125	0	0	0	0	1	1	0	1	0	0	0	0	0	0	0	0	1	0	1	1	0	0	0	0	0	1	0
623	27	1	27	9	9	9	SPIS_01126	1	1	1	1	1	1	1	1	1	1	1	1	1	1	1	1	1	1	1	1	1	1	1	1	1	1	1
624	28	1.03704	27	9	9	9	SPIS_01127	1	1	1	1	1	1	1	1	1	1	1	1	1	1	1	1	1	1	1	1	1	1	1	2	1	1	1
625	27	1	27	9	9	9	SPIS_01129	1	1	1	1	1	1	1	1	1	1	1	1	1	1	1	1	1	1	1	1	1	1	1	1	1	1	1
626	4	0.148148	4	2	1	1	SPIS_01134	1	0	0	0	1	0	0	0	0	0	0	0	0	1	0	0	0	0	0	0	0	0	0	1	0	0	0
627	1	0.037037	1	0	1	0	SPIS_01137	0	0	0	0	0	0	0	0	0	0	0	0	0	0	1	0	0	0	0	0	0	0	0	0	0	0	0
628	27	1	27	9	9	9	SPIS_01138	1	1	1	1	1	1	1	1	1	1	1	1	1	1	1	1	1	1	1	1	1	1	1	1	1	1	1
629	6	0.222222	6	1	5	0	SPIS_01139	0	0	0	0	0	0	0	1	0	1	1	0	1	1	0	0	1	0	0	0	0	0	0	0	0	0	0
630	27	1	27	9	9	9	SPIS_01143	1	1	1	1	1	1	1	1	1	1	1	1	1	1	1	1	1	1	1	1	1	1	1	1	1	1	1
631	27	1	27	9	9	9	SPIS_01149	1	1	1	1	1	1	1	1	1	1	1	1	1	1	1	1	1	1	1	1	1	1	1	1	1	1	1
632	27	1	27	9	9	9	SPIS_01153	1	1	1	1	1	1	1	1	1	1	1	1	1	1	1	1	1	1	1	1	1	1	1	1	1	1	1
633	14	0.518519	14	5	2	7	SPIS_01154	1	0	1	0	1	1	0	1	0	0	0	0	0	1	1	0	0	0	1	0	1	1	1	1	1	1	0
634	4	0.148148	4	1	3	0	SPIS_01158	0	0	0	0	0	0	1	0	0	1	0	1	1	0	0	0	0	0	0	0	0	0	0	0	0	0	0
635	7	0.259259	5	1	3	1	SPIS_01159	0	1	0	0	0	0	0	0	0	1	0	2	2	0	0	0	0	0	0	0	0	0	0	1	0	0	0
636	27	1	27	9	9	9	SPIS_01160	1	1	1	1	1	1	1	1	1	1	1	1	1	1	1	1	1	1	1	1	1	1	1	1	1	1	1
637	4	0.148148	4	1	3	0	SPIS_01162	0	1	0	0	0	0	0	0	0	1	0	1	1	0	0	0	0	0	0	0	0	0	0	0	0	0	0
638	54	2	27	9	9	9	SPIS_01163	2	2	2	2	2	2	2	2	2	2	2	2	2	2	2	2	2	2	2	2	2	2	2	2	2	2	2
639	3	0.111111	3	1	0	2	SPIS_01165	0	0	0	0	1	0	0	0	0	0	0	0	0	0	0	0	0	0	1	0	0	0	0	1	0	0	0
640	4	0.148148	4	0	2	2	SPIS_01166	0	0	0	0	0	0	0	0	0	1	0	0	1	0	0	0	0	0	1	0	0	0	0	1	0	0	0
641	26	0.962963	25	9	8	8	SPIS_01167	1	1	1	1	1	1	1	1	1	1	1	1	0	2	1	1	1	1	1	0	1	1	1	1	1	1	1
642	6	0.222222	6	2	3	1	SPIS_01168	0	1	0	0	0	0	0	0	1	1	0	1	0	0	0	0	1	0	0	0	0	0	0	1	0	0	0
643	8	0.296296	5	0	4	1	SPIS_01169	0	0	0	0	0	0	0	0	0	1	0	1	3	0	0	2	0	0	0	0	0	0	0	1	0	0	0
644	6	0.222222	6	1	3	2	SPIS_01170	0	0	0	0	1	0	0	0	0	1	0	1	0	0	0	1	0	0	1	0	0	0	0	1	0	0	0
645	27	1	27	9	9	9	SPIS_01171	1	1	1	1	1	1	1	1	1	1	1	1	1	1	1	1	1	1	1	1	1	1	1	1	1	1	1
646	11	0.407407	9	3	3	3	SPIS_01173	0	2	0	0	1	0	0	0	1	1	0	0	1	0	0	1	0	0	0	0	1	0	0	1	0	0	2
647	3	0.111111	3	0	0	3	SPIS_01174	0	0	0	0	0	0	0	0	0	0	0	0	0	0	0	0	0	0	1	0	0	0	0	1	0	0	1
648	6	0.222222	6	1	3	2	SPIS_01175	0	0	0	1	0	0	0	0	0	0	0	0	0	1	1	0	0	1	0	1	1	0	0	0	0	0	0
649	27	1	27	9	9	9	SPIS_01182	1	1	1	1	1	1	1	1	1	1	1	1	1	1	1	1	1	1	1	1	1	1	1	1	1	1	1
650	1	0.037037	1	0	0	1	SPIS_01185	0	0	0	0	0	0	0	0	0	0	0	0	0	0	0	0	0	0	0	0	0	0	1	0	0	0	0
651	27	1	27	9	9	9	SPIS_01188	1	1	1	1	1	1	1	1	1	1	1	1	1	1	1	1	1	1	1	1	1	1	1	1	1	1	1
652	23	0.851852	22	7	9	6	SPIS_01189	1	0	1	1	1	0	1	1	1	1	1	1	2	1	1	1	1	1	1	0	1	1	1	1	1	0	0
653	27	1	27	9	9	9	SPIS_01193	1	1	1	1	1	1	1	1	1	1	1	1	1	1	1	1	1	1	1	1	1	1	1	1	1	1	1
654	2	0.0740741	2	0	1	1	SPIS_01195	0	0	0	0	0	0	0	0	0	0	0	0	0	0	1	0	0	0	0	0	0	0	0	0	1	0	0
655	11	0.407407	11	5	3	3	SPIS_01200	0	1	0	1	1	1	0	0	1	0	1	0	0	1	0	1	0	0	0	1	1	0	0	0	0	1	0
656	27	1	27	9	9	9	SPIS_01203	1	1	1	1	1	1	1	1	1	1	1	1	1	1	1	1	1	1	1	1	1	1	1	1	1	1	1
657	27	1	27	9	9	9	SPIS_01204	1	1	1	1	1	1	1	1	1	1	1	1	1	1	1	1	1	1	1	1	1	1	1	1	1	1	1
658	17	0.62963	17	7	3	7	SPIS_01205	0	1	1	0	1	1	1	1	1	0	0	0	1	1	0	0	1	0	1	0	1	1	1	1	1	1	0
659	3	0.111111	3	0	0	3	SPIS_01206	0	0	0	0	0	0	0	0	0	0	0	0	0	0	0	0	0	0	0	0	0	1	1	1	0	0	0
660	27	1	27	9	9	9	SPIS_01207	1	1	1	1	1	1	1	1	1	1	1	1	1	1	1	1	1	1	1	1	1	1	1	1	1	1	1
661	14	0.518519	7	2	3	2	SPIS_01208	0	0	0	0	2	0	0	0	1	1	0	0	3	0	0	2	0	0	2	0	0	0	0	3	0	0	0
662	1	0.037037	1	0	0	1	SPIS_01209	0	0	0	0	0	0	0	0	0	0	0	0	0	0	0	0	0	0	0	0	0	0	0	1	0	0	0
663	26	0.962963	26	8	9	9	SPIS_01211	1	1	1	1	1	1	0	1	1	1	1	1	1	1	1	1	1	1	1	1	1	1	1	1	1	1	1
664	8	0.296296	4	1	2	1	SPIS_01212	0	0	0	0	0	0	0	0	2	1	0	0	2	0	0	0	0	0	0	0	0	0	0	3	0	0	0
665	27	1	27	9	9	9	SPIS_01213	1	1	1	1	1	1	1	1	1	1	1	1	1	1	1	1	1	1	1	1	1	1	1	1	1	1	1
666	27	1	27	9	9	9	SPIS_01215	1	1	1	1	1	1	1	1	1	1	1	1	1	1	1	1	1	1	1	1	1	1	1	1	1	1	1
667	6	0.222222	6	2	3	1	SPIS_01216	0	0	0	0	0	1	0	0	1	1	0	1	1	0	0	0	0	0	0	0	0	0	1	0	0	0	0
668	2	0.0740741	2	1	0	1	SPIS_01217	0	0	0	0	0	0	0	0	1	0	0	0	0	0	0	0	0	0	0	0	1	0	0	0	0	0	0
669	17	0.62963	17	6	4	7	SPIS_01218	1	1	0	1	1	0	0	1	1	0	0	1	1	0	1	0	0	1	1	0	1	1	1	1	1	1	0
670	28	1.03704	27	9	9	9	SPIS_01220	1	1	1	1	1	1	1	1	1	1	1	1	1	1	1	1	1	1	1	1	1	1	1	2	1	1	1
671	27	1	27	9	9	9	SPIS_01223	1	1	1	1	1	1	1	1	1	1	1	1	1	1	1	1	1	1	1	1	1	1	1	1	1	1	1
672	27	1	27	9	9	9	SPIS_01226	1	1	1	1	1	1	1	1	1	1	1	1	1	1	1	1	1	1	1	1	1	1	1	1	1	1	1
673	27	1	27	9	9	9	SPIS_01227	1	1	1	1	1	1	1	1	1	1	1	1	1	1	1	1	1	1	1	1	1	1	1	1	1	1	1
674	19	0.703704	19	7	7	5	SPIS_01228	1	1	1	1	0	0	1	1	1	1	1	0	0	1	1	1	1	1	1	1	1	0	0	0	0	1	1
675	7	0.259259	7	2	5	0	SPIS_01229	1	0	0	0	0	0	0	0	1	0	0	1	0	1	0	1	1	1	0	0	0	0	0	0	0	0	0
676	2	0.0740741	2	1	0	1	SPIS_01230	0	0	1	0	0	0	0	0	0	0	0	0	0	0	0	0	0	0	0	0	0	0	0	1	0	0	0
677	27	1	27	9	9	9	SPIS_01233	1	1	1	1	1	1	1	1	1	1	1	1	1	1	1	1	1	1	1	1	1	1	1	1	1	1	1
678	1	0.037037	1	0	1	0	SPIS_01234	0	0	0	0	0	0	0	0	0	0	0	1	0	0	0	0	0	0	0	0	0	0	0	0	0	0	0
679	27	1	27	9	9	9	SPIS_01238	1	1	1	1	1	1	1	1	1	1	1	1	1	1	1	1	1	1	1	1	1	1	1	1	1	1	1
680	25	0.925926	25	7	9	9	SPIS_01239	1	0	1	1	1	1	1	0	1	1	1	1	1	1	1	1	1	1	1	1	1	1	1	1	1	1	1
681	1	0.037037	1	1	0	0	SPIS_01240	0	0	0	0	0	0	1	0	0	0	0	0	0	0	0	0	0	0	0	0	0	0	0	0	0	0	0
682	1	0.037037	1	1	0	0	SPIS_01246	0	0	1	0	0	0	0	0	0	0	0	0	0	0	0	0	0	0	0	0	0	0	0	0	0	0	0
683	1	0.037037	1	0	0	1	SPIS_01247	0	0	0	0	0	0	0	0	0	0	0	0	0	0	0	0	0	0	0	0	0	0	0	1	0	0	0
684	4	0.148148	4	2	2	0	SPIS_01248	0	0	1	0	0	0	1	0	0	0	0	1	0	1	0	0	0	0	0	0	0	0	0	0	0	0	0
685	27	1	27	9	9	9	SPIS_01249	1	1	1	1	1	1	1	1	1	1	1	1	1	1	1	1	1	1	1	1	1	1	1	1	1	1	1
686	27	1	27	9	9	9	SPIS_01252	1	1	1	1	1	1	1	1	1	1	1	1	1	1	1	1	1	1	1	1	1	1	1	1	1	1	1
687	26	0.962963	26	9	8	9	SPIS_01253	1	1	1	1	1	1	1	1	1	1	0	1	1	1	1	1	1	1	1	1	1	1	1	1	1	1	1
688	2	0.0740741	2	0	2	0	SPIS_01255	0	0	0	0	0	0	0	0	0	0	0	1	1	0	0	0	0	0	0	0	0	0	0	0	0	0	0
689	1	0.037037	1	0	1	0	SPIS_01257	0	0	0	0	0	0	0	0	0	0	0	0	0	0	1	0	0	0	0	0	0	0	0	0	0	0	0
690	27	1	27	9	9	9	SPIS_01260	1	1	1	1	1	1	1	1	1	1	1	1	1	1	1	1	1	1	1	1	1	1	1	1	1	1	1
691	1	0.037037	1	0	0	1	SPIS_01261	0	0	0	0	0	0	0	0	0	0	0	0	0	0	0	0	0	0	0	0	0	0	0	0	0	0	1
692	1	0.037037	1	0	0	1	SPIS_01264	0	0	0	0	0	0	0	0	0	0	0	0	0	0	0	0	0	0	0	0	0	0	0	1	0	0	0
693	27	1	27	9	9	9	SPIS_01271	1	1	1	1	1	1	1	1	1	1	1	1	1	1	1	1	1	1	1	1	1	1	1	1	1	1	1
694	11	0.407407	11	4	4	3	SPIS_01272	1	0	0	1	1	1	0	0	0	1	0	0	0	0	1	1	0	1	0	0	0	1	1	1	0	0	0
695	10	0.37037	10	5	3	2	SPIS_01277	1	1	0	1	0	0	0	1	1	1	0	0	0	0	1	0	0	1	1	0	0	0	0	0	0	1	0
696	2	0.0740741	2	2	0	0	SPIS_01279	0	0	1	1	0	0	0	0	0	0	0	0	0	0	0	0	0	0	0	0	0	0	0	0	0	0	0
697	7	0.259259	3	0	2	1	SPIS_01280	0	0	0	0	0	0	0	0	0	0	0	2	4	0	0	0	0	0	0	0	0	0	0	1	0	0	0
698	29	1.07407	27	9	9	9	SPIS_01281	1	1	1	1	1	1	1	1	1	1	1	1	1	1	1	1	1	1	1	1	1	1	1	3	1	1	1
699	27	1	27	9	9	9	SPIS_01282	1	1	1	1	1	1	1	1	1	1	1	1	1	1	1	1	1	1	1	1	1	1	1	1	1	1	1
700	27	1	27	9	9	9	SPIS_01283	1	1	1	1	1	1	1	1	1	1	1	1	1	1	1	1	1	1	1	1	1	1	1	1	1	1	1
701	8	0.296296	8	2	0	6	SPIS_01288	0	0	0	1	0	0	1	0	0	0	0	0	0	0	0	0	0	0	0	0	1	1	1	1	1	1	0
702	5	0.185185	3	0	2	1	SPIS_01291	0	0	0	0	0	0	0	0	0	0	0	1	2	0	0	0	0	0	0	0	0	0	0	2	0	0	0
703	6	0.222222	3	0	2	1	SPIS_01292	0	0	0	0	0	0	0	0	0	0	0	3	2	0	0	0	0	0	0	0	0	0	0	1	0	0	0
704	27	1	27	9	9	9	SPIS_01293	1	1	1	1	1	1	1	1	1	1	1	1	1	1	1	1	1	1	1	1	1	1	1	1	1	1	1
193	2	0.0740741	2	0	2	0	SPIS_00357	0	0	0	0	0	0	0	0	0	0	1	1	0	0	0	0	0	0	0	0	0	0	0	0	0	0	0
194	27	1	27	9	9	9	SPIS_00360	1	1	1	1	1	1	1	1	1	1	1	1	1	1	1	1	1	1	1	1	1	1	1	1	1	1	1
195	3	0.111111	3	1	0	2	SPIS_00361	0	0	0	0	0	0	0	0	1	0	0	0	0	0	0	0	0	0	0	0	0	0	0	1	1	0	0
196	27	1	27	9	9	9	SPIS_00367	1	1	1	1	1	1	1	1	1	1	1	1	1	1	1	1	1	1	1	1	1	1	1	1	1	1	1
197	27	1	27	9	9	9	SPIS_00371	1	1	1	1	1	1	1	1	1	1	1	1	1	1	1	1	1	1	1	1	1	1	1	1	1	1	1
198	14	0.518519	7	1	4	2	SPIS_00373	0	1	0	0	0	0	0	0	0	1	0	1	4	0	0	2	0	0	0	0	0	0	0	3	0	0	2
199	1	0.037037	1	0	0	1	SPIS_00374	0	0	0	0	0	0	0	0	0	0	0	0	0	0	0	0	0	0	0	0	0	0	0	1	0	0	0
200	8	0.296296	8	1	6	1	SPIS_00376	0	0	0	1	0	0	0	0	0	1	1	1	0	0	1	0	1	1	0	0	0	0	0	0	0	0	1
201	10	0.37037	4	1	2	1	SPIS_00377	0	0	0	0	0	0	0	0	1	0	0	4	4	0	0	0	0	0	0	0	0	0	0	1	0	0	0
202	27	1	27	9	9	9	SPIS_00382	1	1	1	1	1	1	1	1	1	1	1	1	1	1	1	1	1	1	1	1	1	1	1	1	1	1	1
203	1	0.037037	1	0	0	1	SPIS_00383	0	0	0	0	0	0	0	0	0	0	0	0	0	0	0	0	0	0	0	0	0	0	0	1	0	0	0
204	1	0.037037	1	0	0	1	SPIS_00384	0	0	0	0	0	0	0	0	0	0	0	0	0	0	0	0	0	0	0	0	0	0	0	1	0	0	0
205	25	0.925926	25	9	7	9	SPIS_00385	1	1	1	1	1	1	1	1	1	1	1	0	1	1	0	1	1	1	1	1	1	1	1	1	1	1	1
206	13	0.481481	11	5	3	3	SPIS_00387	1	1	0	0	2	1	0	1	0	1	0	0	2	0	0	0	1	0	0	0	0	0	1	1	0	0	1
207	27	1	27	9	9	9	SPIS_00393	1	1	1	1	1	1	1	1	1	1	1	1	1	1	1	1	1	1	1	1	1	1	1	1	1	1	1
208	20	0.740741	20	6	7	7	SPIS_00396	0	1	0	1	1	1	1	1	0	1	1	1	1	1	0	0	1	1	0	1	1	1	1	1	1	1	0
209	6	0.222222	6	2	2	2	SPIS_00397	0	0	0	0	0	0	1	1	0	0	0	0	0	1	0	0	1	0	0	0	0	0	0	1	0	1	0
210	3	0.111111	3	0	2	1	SPIS_00398	0	0	0	0	0	0	0	0	0	0	0	1	0	0	0	1	0	0	0	0	0	0	0	0	0	0	1
211	28	1.03704	27	9	9	9	SPIS_00399	1	1	1	1	1	1	1	1	1	1	1	1	1	1	1	1	1	1	1	1	1	1	1	2	1	1	1
212	5	0.185185	4	1	2	1	SPIS_00403	0	1	0	0	0	0	0	0	0	0	0	2	1	0	0	0	0	0	0	0	0	0	0	1	0	0	0
213	27	1	27	9	9	9	SPIS_00404	1	1	1	1	1	1	1	1	1	1	1	1	1	1	1	1	1	1	1	1	1	1	1	1	1	1	1
214	5	0.185185	4	1	3	0	SPIS_00406	0	0	0	0	0	0	1	0	0	1	0	2	1	0	0	0	0	0	0	0	0	0	0	0	0	0	0
215	1	0.037037	1	0	0	1	SPIS_00407	0	0	0	0	0	0	0	0	0	0	0	0	0	0	0	0	0	0	0	0	0	0	0	1	0	0	0
216	2	0.0740741	2	1	0	1	SPIS_00410	0	0	1	0	0	0	0	0	0	0	0	0	0	0	0	0	0	0	0	0	0	0	0	1	0	0	0
217	4	0.148148	3	0	2	1	SPIS_00411	0	0	0	0	0	0	0	0	0	0	0	1	1	0	0	0	0	0	0	0	0	0	0	2	0	0	0
218	33	1.22222	14	4	4	6	SPIS_00414	0	3	0	0	1	0	0	1	2	1	0	1	6	0	0	3	0	0	1	1	1	1	0	10	1	0	0
219	27	1	27	9	9	9	SPIS_00415	1	1	1	1	1	1	1	1	1	1	1	1	1	1	1	1	1	1	1	1	1	1	1	1	1	1	1
220	4	0.148148	4	2	2	0	SPIS_00418	1	0	0	0	0	0	0	1	0	0	0	0	0	1	0	0	1	0	0	0	0	0	0	0	0	0	0
221	1	0.037037	1	0	0	1	SPIS_00419	0	0	0	0	0	0	0	0	0	0	0	0	0	0	0	0	0	0	0	0	0	0	0	1	0	0	0
222	28	1.03704	27	9	9	9	SPIS_00420	1	1	1	1	1	1	1	1	1	1	1	1	1	1	1	1	1	1	1	1	1	1	1	2	1	1	1
223	7	0.259259	7	1	0	6	SPIS_00421	0	0	0	0	0	0	0	1	0	0	0	0	0	0	0	0	0	0	1	0	1	1	1	0	0	1	1
224	4	0.148148	4	1	2	1	SPIS_00422	0	0	0	0	0	0	0	1	0	0	0	0	1	0	1	0	0	0	0	1	0	0	0	0	0	0	0
225	4	0.148148	4	1	2	1	SPIS_00425	0	1	0	0	0	0	0	0	0	0	0	0	1	0	0	1	0	0	0	0	0	0	0	1	0	0	0
226	27	1	27	9	9	9	SPIS_00426	1	1	1	1	1	1	1	1	1	1	1	1	1	1	1	1	1	1	1	1	1	1	1	1	1	1	1
227	5	0.185185	3	2	1	0	SPIS_00427	0	1	1	0	0	0	0	0	0	0	0	0	3	0	0	0	0	0	0	0	0	0	0	0	0	0	0
228	4	0.148148	4	1	2	1	SPIS_00429	0	1	0	0	0	0	0	0	0	0	0	1	1	0	0	0	0	0	0	0	0	0	0	1	0	0	0
229	22	0.814815	22	7	9	6	SPIS_00430	1	1	1	1	1	0	1	0	1	1	1	1	1	1	1	1	1	1	1	1	1	0	0	1	1	0	1
230	1	0.037037	1	0	0	1	SPIS_00431	0	0	0	0	0	0	0	0	0	0	0	0	0	0	0	0	0	0	0	0	0	0	0	1	0	0	0
231	2	0.0740741	2	0	2	0	SPIS_00432	0	0	0	0	0	0	0	0	0	0	0	0	1	1	0	0	0	0	0	0	0	0	0	0	0	0	0
232	13	0.481481	9	3	4	2	SPIS_00435	0	1	0	0	0	1	0	0	1	2	0	1	3	0	0	1	0	0	0	0	0	0	1	2	0	0	0
233	27	1	27	9	9	9	SPIS_00437	1	1	1	1	1	1	1	1	1	1	1	1	1	1	1	1	1	1	1	1	1	1	1	1	1	1	1
234	1	0.037037	1	0	0	1	SPIS_00441	0	0	0	0	0	0	0	0	0	0	0	0	0	0	0	0	0	0	0	0	0	0	0	1	0	0	0
235	5	0.185185	5	1	0	4	SPIS_00444	0	0	0	0	0	0	0	0	1	0	0	0	0	0	0	0	0	0	0	0	1	0	0	1	1	1	0
236	1	0.037037	1	0	0	1	SPIS_00445	0	0	0	0	0	0	0	0	0	0	0	0	0	0	0	0	0	0	0	0	0	0	0	1	0	0	0
237	27	1	27	9	9	9	SPIS_00448	1	1	1	1	1	1	1	1	1	1	1	1	1	1	1	1	1	1	1	1	1	1	1	1	1	1	1
238	27	1	27	9	9	9	SPIS_00449	1	1	1	1	1	1	1	1	1	1	1	1	1	1	1	1	1	1	1	1	1	1	1	1	1	1	1
239	761	28.1852	27	9	9	9	SPIS_00452	24	24	22	23	27	31	110	18	27	31	26	28	17	21	28	28	25	25	28	20	26	27	30	18	19	27	31
240	1	0.037037	1	0	0	1	SPIS_00453	0	0	0	0	0	0	0	0	0	0	0	0	0	0	0	0	0	0	0	0	0	0	0	1	0	0	0
241	27	1	27	9	9	9	SPIS_00455	1	1	1	1	1	1	1	1	1	1	1	1	1	1	1	1	1	1	1	1	1	1	1	1	1	1	1
242	3	0.111111	3	0	1	2	SPIS_00456	0	0	0	0	0	0	0	0	0	0	0	0	0	0	0	0	0	1	0	1	1	0	0	0	0	0	0
243	1	0.037037	1	0	1	0	SPIS_00459	0	0	0	0	0	0	0	0	0	0	0	0	0	0	0	1	0	0	0	0	0	0	0	0	0	0	0
244	27	1	27	9	9	9	SPIS_00460	1	1	1	1	1	1	1	1	1	1	1	1	1	1	1	1	1	1	1	1	1	1	1	1	1	1	1
245	4	0.148148	4	2	0	2	SPIS_00461	0	0	1	0	1	0	0	0	0	0	0	0	0	0	0	0	0	0	0	0	0	1	1	0	0	0	0
246	26	0.962963	25	9	7	9	SPIS_00466	1	1	1	1	1	1	1	1	1	1	1	1	1	1	1	1	0	0	1	1	1	1	1	2	1	1	1
247	1	0.037037	1	0	0	1	SPIS_00467	0	0	0	0	0	0	0	0	0	0	0	0	0	0	0	0	0	0	0	0	0	0	0	1	0	0	0
248	9	0.333333	9	2	6	1	SPIS_00468	0	1	0	0	0	0	1	0	0	1	1	1	1	0	1	0	0	1	0	0	0	0	0	0	0	0	1
249	1	0.037037	1	0	0	1	SPIS_00469	0	0	0	0	0	0	0	0	0	0	0	0	0	0	0	0	0	0	0	0	0	0	0	1	0	0	0
250	27	1	27	9	9	9	SPIS_00471	1	1	1	1	1	1	1	1	1	1	1	1	1	1	1	1	1	1	1	1	1	1	1	1	1	1	1
251	3	0.111111	3	1	2	0	SPIS_00472	1	0	0	0	0	0	0	0	0	0	0	0	0	0	0	1	0	1	0	0	0	0	0	0	0	0	0
252	2	0.0740741	2	0	1	1	SPIS_00473	0	0	0	0	0	0	0	0	0	0	0	0	1	0	0	0	0	0	0	0	0	0	0	1	0	0	0
253	2	0.0740741	2	0	0	2	SPIS_00475	0	0	0	0	0	0	0	0	0	0	0	0	0	0	0	0	0	0	0	0	0	1	1	0	0	0	0
254	2	0.0740741	2	0	2	0	SPIS_00477	0	0	0	0	0	0	0	0	0	1	0	0	1	0	0	0	0	0	0	0	0	0	0	0	0	0	0
255	5	0.185185	4	1	2	1	SPIS_00478	0	1	0	0	0	0	0	0	0	1	0	0	1	0	0	0	0	0	0	0	0	0	0	2	0	0	0
256	5	0.185185	3	1	1	1	SPIS_00479	0	1	0	0	0	0	0	0	0	0	0	0	1	0	0	0	0	0	0	0	0	0	0	3	0	0	0
257	27	1	27	9	9	9	SPIS_00481	1	1	1	1	1	1	1	1	1	1	1	1	1	1	1	1	1	1	1	1	1	1	1	1	1	1	1
258	27	1	27	9	9	9	SPIS_00482	1	1	1	1	1	1	1	1	1	1	1	1	1	1	1	1	1	1	1	1	1	1	1	1	1	1	1
259	1	0.037037	1	0	1	0	SPIS_00483	0	0	0	0	0	0	0	0	0	0	0	0	1	0	0	0	0	0	0	0	0	0	0	0	0	0	0
260	14	0.518519	14	5	5	4	SPIS_00484	0	1	0	1	1	0	1	1	0	1	1	1	0	1	0	0	0	1	0	1	0	0	0	1	1	0	1
261	28	1.03704	27	9	9	9	SPIS_00485	1	1	1	1	1	1	1	1	1	1	1	2	1	1	1	1	1	1	1	1	1	1	1	1	1	1	1
262	9	0.333333	4	1	2	1	SPIS_00488	0	1	0	0	0	0	0	0	0	0	0	3	3	0	0	0	0	0	0	0	0	0	0	2	0	0	0
263	1	0.037037	1	0	0	1	SPIS_00489	0	0	0	0	0	0	0	0	0	0	0	0	0	0	0	0	0	0	0	0	0	0	0	1	0	0	0
264	4	0.148148	4	0	2	2	SPIS_00490	0	0	0	0	0	0	0	0	0	1	0	0	1	0	0	0	0	0	0	0	0	0	0	1	0	0	1
265	3	0.111111	3	0	2	1	SPIS_00491	0	0	0	0	0	0	0	0	0	0	0	1	1	0	0	0	0	0	0	0	0	0	0	1	0	0	0
266	27	1	27	9	9	9	SPIS_00493	1	1	1	1	1	1	1	1	1	1	1	1	1	1	1	1	1	1	1	1	1	1	1	1	1	1	1
267	10	0.37037	6	2	3	1	SPIS_00494	0	1	0	0	0	1	0	0	0	1	0	3	3	0	0	0	0	0	1	0	0	0	0	0	0	0	0
268	6	0.222222	4	0	3	1	SPIS_00495	0	0	0	0	0	0	0	0	0	1	0	1	2	0	0	0	0	0	0	0	0	0	0	2	0	0	0
269	2	0.0740741	2	0	2	0	SPIS_00496	0	0	0	0	0	0	0	0	0	0	0	1	1	0	0	0	0	0	0	0	0	0	0	0	0	0	0
270	2	0.0740741	2	0	1	1	SPIS_00497	0	0	0	0	0	0	0	0	0	0	0	0	1	0	0	0	0	0	0	0	0	0	0	1	0	0	0
271	8	0.296296	6	2	2	2	SPIS_00498	0	0	0	0	0	1	0	0	1	2	0	1	0	0	0	0	0	0	0	0	0	0	0	2	0	1	0
272	25	0.925926	24	8	9	7	SPIS_00501	1	1	1	1	1	0	1	1	1	1	1	1	1	1	1	1	1	1	0	1	1	1	1	2	0	1	1
273	1	0.037037	1	1	0	0	SPIS_00502	0	0	1	0	0	0	0	0	0	0	0	0	0	0	0	0	0	0	0	0	0	0	0	0	0	0	0
274	26	0.962963	26	9	8	9	SPIS_00503	1	1	1	1	1	1	1	1	1	1	1	1	1	1	1	1	1	0	1	1	1	1	1	1	1	1	1
275	27	1	27	9	9	9	SPIS_00504	1	1	1	1	1	1	1	1	1	1	1	1	1	1	1	1	1	1	1	1	1	1	1	1	1	1	1
276	1	0.037037	1	1	0	0	SPIS_00508	0	0	0	0	0	0	1	0	0	0	0	0	0	0	0	0	0	0	0	0	0	0	0	0	0	0	0
277	4	0.148148	4	3	0	1	SPIS_00509	0	1	0	0	0	1	1	0	0	0	0	0	0	0	0	0	0	0	0	0	0	0	0	0	1	0	0
278	3	0.111111	3	0	2	1	SPIS_00512	0	0	0	0	0	0	0	0	0	0	0	1	1	0	0	0	0	0	0	0	0	0	0	1	0	0	0
279	27	1	27	9	9	9	SPIS_00514	1	1	1	1	1	1	1	1	1	1	1	1	1	1	1	1	1	1	1	1	1	1	1	1	1	1	1
280	28	1.03704	27	9	9	9	SPIS_00515	1	1	1	1	1	1	1	1	1	1	1	1	1	1	1	1	1	1	1	1	1	1	1	2	1	1	1
281	2	0.0740741	2	1	0	1	SPIS_00519	0	0	0	0	0	1	0	0	0	0	0	0	0	0	0	0	0	0	0	0	0	0	0	1	0	0	0
282	4	0.148148	4	1	3	0	SPIS_00522	0	1	0	0	0	0	0	0	0	1	0	1	1	0	0	0	0	0	0	0	0	0	0	0	0	0	0
283	5	0.185185	5	1	3	1	SPIS_00523	0	1	0	0	0	0	0	0	0	0	0	1	1	0	0	1	0	0	0	0	0	0	0	1	0	0	0
284	5	0.185185	4	0	3	1	SPIS_00524	0	0	0	0	0	0	0	0	0	1	0	1	1	0	0	0	0	0	0	0	0	0	0	2	0	0	0
285	27	1	27	9	9	9	SPIS_00526	1	1	1	1	1	1	1	1	1	1	1	1	1	1	1	1	1	1	1	1	1	1	1	1	1	1	1
286	117	4.33333	27	9	9	9	SPIS_00527	5	4	7	2	4	4	22	4	5	4	2	1	5	4	5	4	5	5	4	3	3	2	3	1	2	3	4
287	18	0.666667	9	2	4	3	SPIS_00528	0	1	0	1	0	0	0	0	0	1	0	7	4	0	0	1	0	0	0	0	1	0	1	1	0	0	0
288	5	0.185185	4	0	3	1	SPIS_00529	0	0	0	0	0	0	0	0	0	1	0	1	1	0	0	0	0	0	0	0	0	0	0	2	0	0	0
289	6	0.222222	3	1	2	0	SPIS_00530	0	0	0	0	1	0	0	0	0	2	0	0	3	0	0	0	0	0	0	0	0	0	0	0	0	0	0
290	10	0.37037	9	2	4	3	SPIS_00531	0	1	0	0	0	1	0	0	0	1	0	2	1	0	0	1	0	0	0	0	0	0	1	1	0	0	1
291	3	0.111111	3	0	2	1	SPIS_00532	0	0	0	0	0	0	0	0	0	1	0	0	0	1	0	0	0	0	0	0	0	0	0	1	0	0	0
292	4	0.148148	4	2	1	1	SPIS_00533	0	0	0	0	0	1	1	0	0	0	0	0	1	0	0	0	0	0	0	0	0	0	0	0	0	0	1
293	4	0.148148	4	0	2	2	SPIS_00534	0	0	0	0	0	0	0	0	0	0	0	1	1	0	0	0	0	0	0	0	0	0	0	1	0	0	1
294	27	1	27	9	9	9	SPIS_00537	1	1	1	1	1	1	1	1	1	1	1	1	1	1	1	1	1	1	1	1	1	1	1	1	1	1	1
295	1	0.037037	1	1	0	0	SPIS_00538	0	0	0	0	0	0	0	0	1	0	0	0	0	0	0	0	0	0	0	0	0	0	0	0	0	0	0
296	27	1	27	9	9	9	SPIS_00539	1	1	1	1	1	1	1	1	1	1	1	1	1	1	1	1	1	1	1	1	1	1	1	1	1	1	1
297	5	0.185185	5	2	2	1	SPIS_00540	0	0	0	0	1	0	0	1	0	1	0	0	0	0	0	1	0	0	0	0	0	0	0	1	0	0	0
298	27	1	27	9	9	9	SPIS_00545	1	1	1	1	1	1	1	1	1	1	1	1	1	1	1	1	1	1	1	1	1	1	1	1	1	1	1
299	5	0.185185	3	0	1	2	SPIS_00546	0	0	0	0	0	0	0	0	0	0	0	0	2	0	0	0	0	0	0	0	0	0	1	2	0	0	0
300	27	1	27	9	9	9	SPIS_00548	1	1	1	1	1	1	1	1	1	1	1	1	1	1	1	1	1	1	1	1	1	1	1	1	1	1	1
301	136	5.03704	27	9	9	9	SPIS_00549	7	7	4	5	5	6	4	5	8	7	2	8	4	9	4	10	5	7	7	4	3	2	2	4	1	2	4
302	15	0.555556	8	2	4	2	SPIS_00550	0	2	0	0	0	0	0	0	1	2	0	2	1	0	0	1	0	0	0	0	0	0	0	4	2	0	0
303	7	0.259259	5	1	2	2	SPIS_00552	0	0	0	0	0	0	0	0	2	0	0	1	1	0	0	0	0	0	0	0	1	0	0	2	0	0	0
304	28	1.03704	27	9	9	9	SPIS_00553	1	1	1	1	1	1	1	1	1	1	1	1	1	1	1	1	1	1	1	1	1	1	1	2	1	1	1
305	8	0.296296	5	1	3	1	SPIS_00555	0	0	0	0	0	0	0	0	1	1	0	2	3	0	0	0	0	0	0	0	0	0	0	1	0	0	0
306	4	0.148148	4	0	3	1	SPIS_00557	0	0	0	0	0	0	0	0	0	1	1	0	0	1	0	0	0	0	0	0	0	0	0	0	0	0	1
307	27	1	27	9	9	9	SPIS_00558	1	1	1	1	1	1	1	1	1	1	1	1	1	1	1	1	1	1	1	1	1	1	1	1	1	1	1
308	27	1	27	9	9	9	SPIS_00559	1	1	1	1	1	1	1	1	1	1	1	1	1	1	1	1	1	1	1	1	1	1	1	1	1	1	1
309	27	1	27	9	9	9	SPIS_00560	1	1	1	1	1	1	1	1	1	1	1	1	1	1	1	1	1	1	1	1	1	1	1	1	1	1	1
310	4	0.148148	4	1	3	0	SPIS_00563	0	0	0	0	0	0	0	0	1	1	0	1	1	0	0	0	0	0	0	0	0	0	0	0	0	0	0
311	4	0.148148	4	2	2	0	SPIS_00568	1	0	0	0	0	0	0	0	1	0	0	0	1	0	1	0	0	0	0	0	0	0	0	0	0	0	0
312	27	1	27	9	9	9	SPIS_00571	1	1	1	1	1	1	1	1	1	1	1	1	1	1	1	1	1	1	1	1	1	1	1	1	1	1	1
313	497	18.4074	27	9	9	9	SPIS_00575	21	23	16	8	22	16	89	13	19	15	17	13	11	19	17	11	21	16	8	21	15	17	12	11	24	12	10
314	27	1	27	9	9	9	SPIS_00578	1	1	1	1	1	1	1	1	1	1	1	1	1	1	1	1	1	1	1	1	1	1	1	1	1	1	1
315	4	0.148148	4	2	1	1	SPIS_00579	0	0	0	1	0	0	1	0	0	0	0	0	0	0	0	0	0	1	0	0	0	0	0	0	0	0	1
316	27	1	27	9	9	9	SPIS_00580	1	1	1	1	1	1	1	1	1	1	1	1	1	1	1	1	1	1	1	1	1	1	1	1	1	1	1
317	27	1	27	9	9	9	SPIS_00582	1	1	1	1	1	1	1	1	1	1	1	1	1	1	1	1	1	1	1	1	1	1	1	1	1	1	1
318	6	0.222222	6	0	3	3	SPIS_00583	0	0	0	0	0	0	0	0	0	1	0	0	0	0	0	0	1	1	1	0	1	0	0	0	1	0	0
319	27	1	27	9	9	9	SPIS_00586	1	1	1	1	1	1	1	1	1	1	1	1	1	1	1	1	1	1	1	1	1	1	1	1	1	1	1
320	18	0.666667	18	6	8	4	SPIS_00590	1	1	1	0	1	0	1	0	1	1	1	0	1	1	1	1	1	1	1	0	0	0	0	1	1	0	1
321	27	1	27	9	9	9	SPIS_00593	1	1	1	1	1	1	1	1	1	1	1	1	1	1	1	1	1	1	1	1	1	1	1	1	1	1	1
322	6	0.222222	6	1	3	2	SPIS_00595	0	1	0	0	0	0	0	0	0	1	0	1	1	0	0	0	0	0	1	0	0	0	0	1	0	0	0
323	6	0.222222	6	1	2	3	SPIS_00596	0	1	0	0	0	0	0	0	0	0	0	1	1	0	0	0	0	0	1	0	0	0	0	1	0	0	1
324	6	0.222222	6	0	4	2	SPIS_00597	0	0	0	0	0	0	0	0	0	1	0	1	1	0	0	1	0	0	0	0	1	0	0	0	0	0	1
325	27	1	27	9	9	9	SPIS_00598	1	1	1	1	1	1	1	1	1	1	1	1	1	1	1	1	1	1	1	1	1	1	1	1	1	1	1
326	9	0.333333	9	1	7	1	SPIS_00600	0	0	0	0	0	0	1	0	0	1	0	1	0	1	1	1	1	1	0	0	0	0	0	0	0	0	1
327	18	0.666667	18	5	8	5	SPIS_00601	1	1	1	0	1	0	0	0	1	1	1	0	1	1	1	1	1	1	1	1	1	0	0	1	0	0	1
328	23	0.851852	23	8	9	6	SPIS_00602	1	1	0	1	1	1	1	1	1	1	1	1	1	1	1	1	1	1	0	1	0	1	1	1	1	0	1
329	27	1	27	9	9	9	SPIS_00604	1	1	1	1	1	1	1	1	1	1	1	1	1	1	1	1	1	1	1	1	1	1	1	1	1	1	1
330	4	0.148148	4	0	3	1	SPIS_00606	0	0	0	0	0	0	0	0	0	1	0	1	1	0	0	0	0	0	0	0	0	0	0	1	0	0	0
331	8	0.296296	6	1	3	2	SPIS_00607	0	1	0	0	0	0	0	0	0	1	0	1	3	0	0	0	0	0	0	0	0	0	0	1	1	0	0
332	2	0.0740741	2	0	0	2	SPIS_00608	0	0	0	0	0	0	0	0	0	0	0	0	0	0	0	0	0	0	0	0	1	0	0	0	1	0	0
333	4	0.148148	4	0	3	1	SPIS_00609	0	0	0	0	0	0	0	0	0	1	0	1	1	0	0	0	0	0	0	0	0	0	0	1	0	0	0
334	6	0.222222	4	0	3	1	SPIS_00610	0	0	0	0	0	0	0	0	0	1	0	2	2	0	0	0	0	0	0	0	0	0	0	1	0	0	0
335	1	0.037037	1	1	0	0	SPIS_00611	0	0	0	1	0	0	0	0	0	0	0	0	0	0	0	0	0	0	0	0	0	0	0	0	0	0	0
336	2	0.0740741	2	0	2	0	SPIS_00612	0	0	0	0	0	0	0	0	0	1	0	0	0	0	0	1	0	0	0	0	0	0	0	0	0	0	0
337	9	0.333333	7	0	5	2	SPIS_00613	0	0	0	0	0	0	0	0	0	2	0	1	2	1	0	1	0	0	0	0	0	0	0	1	1	0	0
338	2	0.0740741	2	1	1	0	SPIS_00614	0	0	0	0	0	0	1	0	0	0	0	0	1	0	0	0	0	0	0	0	0	0	0	0	0	0	0
339	27	1	27	9	9	9	SPIS_00615	1	1	1	1	1	1	1	1	1	1	1	1	1	1	1	1	1	1	1	1	1	1	1	1	1	1	1
340	22	0.814815	22	8	7	7	SPIS_00616	1	1	1	0	1	1	1	1	1	1	1	1	1	1	0	0	1	1	0	1	1	1	1	1	0	1	1
341	27	1	27	9	9	9	SPIS_00618	1	1	1	1	1	1	1	1	1	1	1	1	1	1	1	1	1	1	1	1	1	1	1	1	1	1	1
342	4	0.148148	4	1	1	2	SPIS_00621	0	1	0	0	0	0	0	0	0	0	0	1	0	0	0	0	0	0	0	0	0	0	0	1	1	0	0
343	1	0.037037	1	0	0	1	SPIS_00622	0	0	0	0	0	0	0	0	0	0	0	0	0	0	0	0	0	0	0	0	0	0	0	0	0	1	0
344	25	0.925926	25	8	8	9	SPIS_00623	1	0	1	1	1	1	1	1	1	1	1	1	1	1	1	1	1	0	1	1	1	1	1	1	1	1	1
345	27	1	27	9	9	9	SPIS_00626	1	1	1	1	1	1	1	1	1	1	1	1	1	1	1	1	1	1	1	1	1	1	1	1	1	1	1
346	28	1.03704	27	9	9	9	SPIS_00628	1	1	1	1	1	1	1	1	1	1	1	1	1	1	1	1	1	1	1	1	1	1	1	2	1	1	1
347	28	1.03704	27	9	9	9	SPIS_00632	1	1	1	1	1	1	1	1	1	1	1	1	1	1	1	1	1	1	1	1	1	1	1	2	1	1	1
348	23	0.851852	23	9	8	6	SPIS_00635	1	1	1	1	1	1	1	1	1	1	1	1	1	1	0	1	1	1	0	1	1	1	1	0	1	0	1
349	27	1	27	9	9	9	SPIS_00637	1	1	1	1	1	1	1	1	1	1	1	1	1	1	1	1	1	1	1	1	1	1	1	1	1	1	1
350	1	0.037037	1	1	0	0	SPIS_00639	0	0	0	0	0	0	1	0	0	0	0	0	0	0	0	0	0	0	0	0	0	0	0	0	0	0	0
351	1	0.037037	1	0	1	0	SPIS_00641	0	0	0	0	0	0	0	0	0	0	0	1	0	0	0	0	0	0	0	0	0	0	0	0	0	0	0
352	14	0.518519	14	5	6	3	SPIS_00642	1	0	0	1	1	0	0	1	1	1	1	0	1	0	1	1	1	0	0	1	0	0	0	1	0	0	1
353	6	0.222222	6	3	0	3	SPIS_00644	0	1	0	0	1	1	0	0	0	0	0	0	0	0	0	0	0	0	0	0	0	1	1	1	0	0	0
354	16	0.592593	16	4	5	7	SPIS_00645	0	1	0	0	1	0	1	0	1	0	0	1	0	1	1	1	1	0	1	0	1	1	1	1	1	1	0
355	4	0.148148	4	3	0	1	SPIS_00647	0	0	1	0	1	0	0	0	1	0	0	0	0	0	0	0	0	0	0	0	0	0	0	1	0	0	0
356	27	1	27	9	9	9	SPIS_00648	1	1	1	1	1	1	1	1	1	1	1	1	1	1	1	1	1	1	1	1	1	1	1	1	1	1	1
357	1	0.037037	1	0	0	1	SPIS_00652	0	0	0	0	0	0	0	0	0	0	0	0	0	0	0	0	0	0	0	0	0	0	0	1	0	0	0
358	31	1.14815	27	9	9	9	SPIS_00654	1	2	1	1	1	1	1	1	1	2	1	2	2	1	1	1	1	1	1	1	1	1	1	1	1	1	1
359	1	0.037037	1	1	0	0	SPIS_00655	0	0	0	0	0	0	1	0	0	0	0	0	0	0	0	0	0	0	0	0	0	0	0	0	0	0	0
360	6	0.222222	6	1	1	4	SPIS_00658	0	0	0	0	0	1	0	0	0	0	0	1	0	0	0	0	0	0	0	1	0	1	1	0	0	0	1
361	27	1	27	9	9	9	SPIS_00659	1	1	1	1	1	1	1	1	1	1	1	1	1	1	1	1	1	1	1	1	1	1	1	1	1	1	1
362	27	1	27	9	9	9	SPIS_00661	1	1	1	1	1	1	1	1	1	1	1	1	1	1	1	1	1	1	1	1	1	1	1	1	1	1	1
363	3	0.111111	3	2	0	1	SPIS_00664	0	0	1	0	1	0	0	0	0	0	0	0	0	0	0	0	0	0	0	0	0	0	0	0	1	0	0
364	16	0.592593	16	5	5	6	SPIS_00665	1	0	1	0	1	0	1	0	1	1	1	0	1	1	0	0	0	1	1	1	1	1	1	0	0	0	1
365	23	0.851852	23	9	9	5	SPIS_00669	1	1	1	1	1	1	1	1	1	1	1	1	1	1	1	1	1	1	0	1	0	1	1	0	1	1	0
366	27	1	27	9	9	9	SPIS_00670	1	1	1	1	1	1	1	1	1	1	1	1	1	1	1	1	1	1	1	1	1	1	1	1	1	1	1
367	27	1	27	9	9	9	SPIS_00671	1	1	1	1	1	1	1	1	1	1	1	1	1	1	1	1	1	1	1	1	1	1	1	1	1	1	1
368	28	1.03704	27	9	9	9	SPIS_00673	1	1	1	1	1	1	1	1	1	1	1	1	1	1	1	1	1	1	1	1	1	1	1	2	1	1	1
369	2	0.0740741	2	0	0	2	SPIS_00674	0	0	0	0	0	0	0	0	0	0	0	0	0	0	0	0	0	0	1	1	0	0	0	0	0	0	0
370	13	0.481481	13	5	2	6	SPIS_00675	1	0	0	1	1	1	0	0	1	0	0	0	0	0	1	0	0	1	1	1	1	0	0	1	1	0	1
371	2	0.0740741	2	0	0	2	SPIS_00677	0	0	0	0	0	0	0	0	0	0	0	0	0	0	0	0	0	0	0	0	0	1	1	0	0	0	0
372	7	0.259259	7	4	3	0	SPIS_00679	1	1	0	0	0	0	0	1	1	0	0	0	1	0	0	0	1	1	0	0	0	0	0	0	0	0	0
373	6	0.222222	5	2	1	2	SPIS_00680	0	2	0	0	0	1	0	0	0	0	0	0	0	0	0	0	1	0	0	0	0	0	0	0	0	1	1
374	27	1	27	9	9	9	SPIS_00682	1	1	1	1	1	1	1	1	1	1	1	1	1	1	1	1	1	1	1	1	1	1	1	1	1	1	1
375	1	0.037037	1	1	0	0	SPIS_00684	0	1	0	0	0	0	0	0	0	0	0	0	0	0	0	0	0	0	0	0	0	0	0	0	0	0	0
376	19	0.703704	19	7	7	5	SPIS_00687	1	1	0	1	0	1	1	1	1	1	1	1	1	1	1	0	0	1	1	0	1	0	0	0	1	1	1
377	1	0.037037	1	1	0	0	SPIS_00689	0	0	0	1	0	0	0	0	0	0	0	0	0	0	0	0	0	0	0	0	0	0	0	0	0	0	0
378	27	1	27	9	9	9	SPIS_00691	1	1	1	1	1	1	1	1	1	1	1	1	1	1	1	1	1	1	1	1	1	1	1	1	1	1	1
379	27	1	27	9	9	9	SPIS_00693	1	1	1	1	1	1	1	1	1	1	1	1	1	1	1	1	1	1	1	1	1	1	1	1	1	1	1
380	2	0.0740741	2	1	0	1	SPIS_00695	0	0	0	0	1	0	0	0	0	0	0	0	0	0	0	0	0	0	0	0	1	0	0	0	0	0	0
381	6	0.222222	6	1	4	1	SPIS_00697	0	0	0	0	0	0	1	0	0	0	0	0	0	0	1	1	1	1	0	0	1	0	0	0	0	0	0
382	1	0.037037	1	1	0	0	SPIS_00698	0	0	0	0	0	1	0	0	0	0	0	0	0	0	0	0	0	0	0	0	0	0	0	0	0	0	0
383	14	0.518519	14	5	3	6	SPIS_00699	1	0	0	1	1	1	1	0	0	0	0	0	1	0	1	0	1	0	1	1	1	0	0	1	1	1	0
384	14	0.518519	14	5	8	1	SPIS_00702	1	1	1	1	0	0	1	0	0	0	1	1	1	1	1	1	1	1	0	0	0	0	0	0	0	1	0
385	27	1	27	9	9	9	SPIS_00703	1	1	1	1	1	1	1	1	1	1	1	1	1	1	1	1	1	1	1	1	1	1	1	1	1	1	1
386	27	1	27	9	9	9	SPIS_00704	1	1	1	1	1	1	1	1	1	1	1	1	1	1	1	1	1	1	1	1	1	1	1	1	1	1	1
387	19	0.703704	19	6	8	5	SPIS_00706	1	1	0	1	1	0	1	0	1	1	1	1	1	1	1	0	1	1	0	1	0	0	0	1	1	1	1
388	25	0.925926	25	9	7	9	SPIS_00712	1	1	1	1	1	1	1	1	1	1	1	1	1	0	0	1	1	1	1	1	1	1	1	1	1	1	1
389	27	1	27	9	9	9	SPIS_00715	1	1	1	1	1	1	1	1	1	1	1	1	1	1	1	1	1	1	1	1	1	1	1	1	1	1	1
390	1	0.037037	1	0	0	1	SPIS_00718	0	0	0	0	0	0	0	0	0	0	0	0	0	0	0	0	0	0	0	0	0	0	0	1	0	0	0
391	3	0.111111	3	0	3	0	SPIS_00720	0	0	0	0	0	0	0	0	0	1	0	1	1	0	0	0	0	0	0	0	0	0	0	0	0	0	0
392	5	0.185185	5	0	3	2	SPIS_00721	0	0	0	0	0	0	0	0	0	0	1	0	0	1	1	0	0	0	0	0	0	1	1	0	0	0	0
393	6	0.222222	6	1	3	2	SPIS_00722	0	1	0	0	0	0	0	0	0	1	0	1	1	0	0	0	0	0	0	0	0	0	0	1	0	0	1
394	27	1	27	9	9	9	SPIS_00725	1	1	1	1	1	1	1	1	1	1	1	1	1	1	1	1	1	1	1	1	1	1	1	1	1	1	1
395	27	1	27	9	9	9	SPIS_00726	1	1	1	1	1	1	1	1	1	1	1	1	1	1	1	1	1	1	1	1	1	1	1	1	1	1	1
396	26	0.962963	26	8	9	9	SPIS_00727	1	1	1	1	1	1	0	1	1	1	1	1	1	1	1	1	1	1	1	1	1	1	1	1	1	1	1
397	17	0.62963	17	5	5	7	SPIS_00728	1	1	0	1	1	1	0	0	0	0	1	0	1	1	1	0	0	1	0	1	1	1	1	1	1	1	0
398	1	0.037037	1	1	0	0	SPIS_00729	0	0	0	0	1	0	0	0	0	0	0	0	0	0	0	0	0	0	0	0	0	0	0	0	0	0	0
399	27	1	27	9	9	9	SPIS_00731	1	1	1	1	1	1	1	1	1	1	1	1	1	1	1	1	1	1	1	1	1	1	1	1	1	1	1
400	2	0.0740741	2	0	1	1	SPIS_00732	0	0	0	0	0	0	0	0	0	0	0	0	1	0	0	0	0	0	0	0	0	0	0	1	0	0	0
401	23	0.851852	23	8	8	7	SPIS_00734	1	1	0	1	1	1	1	1	1	1	1	1	1	1	1	1	0	1	1	1	1	0	0	1	1	1	1
402	1	0.037037	1	1	0	0	SPIS_00736	0	0	0	1	0	0	0	0	0	0	0	0	0	0	0	0	0	0	0	0	0	0	0	0	0	0	0
403	27	1	27	9	9	9	SPIS_00737	1	1	1	1	1	1	1	1	1	1	1	1	1	1	1	1	1	1	1	1	1	1	1	1	1	1	1
404	28	1.03704	27	9	9	9	SPIS_00739	1	1	1	1	1	1	1	1	1	1	1	1	1	1	1	1	1	1	1	1	1	1	1	2	1	1	1
405	27	1	27	9	9	9	SPIS_00740	1	1	1	1	1	1	1	1	1	1	1	1	1	1	1	1	1	1	1	1	1	1	1	1	1	1	1
406	1	0.037037	1	0	1	0	SPIS_00744	0	0	0	0	0	0	0	0	0	0	0	0	0	0	0	0	0	1	0	0	0	0	0	0	0	0	0
407	27	1	27	9	9	9	SPIS_00745	1	1	1	1	1	1	1	1	1	1	1	1	1	1	1	1	1	1	1	1	1	1	1	1	1	1	1
408	27	1	27	9	9	9	SPIS_00746	1	1	1	1	1	1	1	1	1	1	1	1	1	1	1	1	1	1	1	1	1	1	1	1	1	1	1
409	6	0.222222	6	0	4	2	SPIS_00747	0	0	0	0	0	0	0	0	0	1	0	1	1	0	0	1	0	0	0	0	0	0	0	1	0	1	0
410	27	1	27	9	9	9	SPIS_00748	1	1	1	1	1	1	1	1	1	1	1	1	1	1	1	1	1	1	1	1	1	1	1	1	1	1	1
411	2	0.0740741	2	1	0	1	SPIS_00749	0	0	0	0	1	0	0	0	0	0	0	0	0	0	0	0	0	0	1	0	0	0	0	0	0	0	0
412	5	0.185185	5	0	3	2	SPIS_00750	0	0	0	0	0	0	0	0	0	0	0	1	1	0	0	1	0	0	0	0	0	0	0	1	0	0	1
413	6	0.222222	6	0	6	0	SPIS_00752	0	0	0	0	0	0	0	0	0	1	0	1	1	0	1	1	1	0	0	0	0	0	0	0	0	0	0
414	20	0.740741	20	4	8	8	SPIS_00753	0	1	1	1	0	0	0	0	1	0	1	1	1	1	1	1	1	1	1	1	1	1	1	1	1	0	1
415	4	0.148148	4	1	2	1	SPIS_00755	0	1	0	0	0	0	0	0	0	0	0	1	1	0	0	0	0	0	0	0	0	0	0	1	0	0	0
416	6	0.222222	5	1	3	1	SPIS_00756	0	1	0	0	0	0	0	0	0	0	0	1	2	0	0	0	1	0	0	0	0	0	0	1	0	0	0
417	4	0.148148	4	0	2	2	SPIS_00757	0	0	0	0	0	0	0	0	0	0	0	1	1	0	0	0	0	0	0	0	0	0	0	1	0	1	0
418	27	1	27	9	9	9	SPIS_00758	1	1	1	1	1	1	1	1	1	1	1	1	1	1	1	1	1	1	1	1	1	1	1	1	1	1	1
419	27	1	27	9	9	9	SPIS_00759	1	1	1	1	1	1	1	1	1	1	1	1	1	1	1	1	1	1	1	1	1	1	1	1	1	1	1
420	26	0.962963	11	2	4	5	SPIS_00760	0	0	0	0	0	1	0	0	1	4	0	1	7	0	0	3	0	0	0	0	1	0	1	5	0	1	1
421	8	0.296296	6	1	4	1	SPIS_00761	0	1	0	0	0	0	0	0	0	1	0	1	2	0	0	1	0	0	0	0	0	0	0	2	0	0	0
422	12	0.444444	5	1	3	1	SPIS_00762	0	0	0	0	0	1	0	0	0	1	0	2	6	0	0	0	0	0	0	0	0	0	0	2	0	0	0
423	7	0.259259	4	0	2	2	SPIS_00763	0	0	0	0	0	0	0	0	0	0	0	1	2	0	0	0	0	0	0	0	0	0	0	2	0	0	2
424	4	0.148148	4	0	2	2	SPIS_00765	0	0	0	0	0	0	0	0	0	0	0	1	1	0	0	0	0	0	1	0	0	0	0	1	0	0	0
425	4	0.148148	4	1	1	2	SPIS_00767	0	0	0	0	0	1	0	0	0	0	0	1	0	0	0	0	0	0	0	0	1	0	0	1	0	0	0
426	27	1	27	9	9	9	SPIS_00768	1	1	1	1	1	1	1	1	1	1	1	1	1	1	1	1	1	1	1	1	1	1	1	1	1	1	1
427	27	1	27	9	9	9	SPIS_00770	1	1	1	1	1	1	1	1	1	1	1	1	1	1	1	1	1	1	1	1	1	1	1	1	1	1	1
428	2129	78.8519	27	9	9	9	SPIS_00771	74	72	76	60	67	74	199	76	72	75	67	58	82	89	79	76	81	80	79	77	72	69	67	67	78	83	80
429	8	0.296296	8	2	4	2	SPIS_00772	0	0	1	0	0	1	0	0	0	0	1	1	0	0	1	0	1	0	1	0	0	0	0	1	0	0	0
430	23	0.851852	23	8	7	8	SPIS_00773	1	1	1	1	0	1	1	1	1	1	1	1	1	1	1	1	0	0	1	1	1	1	1	0	1	1	1
431	27	1	27	9	9	9	SPIS_00774	1	1	1	1	1	1	1	1	1	1	1	1	1	1	1	1	1	1	1	1	1	1	1	1	1	1	1
432	27	1	27	9	9	9	SPIS_00777	1	1	1	1	1	1	1	1	1	1	1	1	1	1	1	1	1	1	1	1	1	1	1	1	1	1	1
433	24	0.888889	24	9	6	9	SPIS_00778	1	1	1	1	1	1	1	1	1	1	1	1	1	0	1	0	0	1	1	1	1	1	1	1	1	1	1
434	10	0.37037	10	3	6	1	SPIS_00779	1	0	1	0	0	0	1	0	0	1	0	0	1	1	0	1	1	1	0	1	0	0	0	0	0	0	0
435	27	1	27	9	9	9	SPIS_00781	1	1	1	1	1	1	1	1	1	1	1	1	1	1	1	1	1	1	1	1	1	1	1	1	1	1	1
436	27	1	27	9	9	9	SPIS_00782	1	1	1	1	1	1	1	1	1	1	1	1	1	1	1	1	1	1	1	1	1	1	1	1	1	1	1
437	89	3.2963	26	8	9	9	SPIS_00785	0	4	5	3	4	4	12	5	3	3	3	3	4	1	3	2	3	2	3	3	2	3	3	3	3	3	2
438	17	0.62963	17	4	8	5	SPIS_00787	0	0	0	0	1	1	0	1	1	1	1	1	1	0	1	1	1	1	0	0	1	0	0	1	1	1	1
439	27	1	27	9	9	9	SPIS_00788	1	1	1	1	1	1	1	1	1	1	1	1	1	1	1	1	1	1	1	1	1	1	1	1	1	1	1
440	9	0.333333	9	4	1	4	SPIS_00791	1	1	0	0	1	0	0	0	1	1	0	0	0	0	0	0	0	0	0	0	1	0	0	1	1	1	0
441	25	0.925926	25	8	9	8	SPIS_00792	1	1	1	1	1	1	1	1	0	1	1	1	1	1	1	1	1	1	1	1	1	1	1	0	1	1	1
442	27	1	27	9	9	9	SPIS_00793	1	1	1	1	1	1	1	1	1	1	1	1	1	1	1	1	1	1	1	1	1	1	1	1	1	1	1
443	27	1	27	9	9	9	SPIS_00794	1	1	1	1	1	1	1	1	1	1	1	1	1	1	1	1	1	1	1	1	1	1	1	1	1	1	1
444	5	0.185185	5	2	0	3	SPIS_00796	0	0	0	0	1	0	0	1	0	0	0	0	0	0	0	0	0	0	0	1	0	1	1	0	0	0	0
445	10	0.37037	10	3	4	3	SPIS_00798	1	1	0	0	0	0	1	0	0	1	0	1	0	0	1	1	0	0	0	1	0	0	0	0	0	1	1
446	24	0.888889	24	7	9	8	SPIS_00800	1	1	1	1	0	1	1	1	0	1	1	1	1	1	1	1	1	1	1	1	0	1	1	1	1	1	1
447	3	0.111111	3	1	0	2	SPIS_00801	0	0	0	0	1	0	0	0	0	0	0	0	0	0	0	0	0	0	1	0	0	0	0	1	0	0	0
448	8	0.296296	8	0	5	3	SPIS_00802	0	0	0	0	0	0	0	0	0	1	1	1	0	1	0	0	1	0	0	0	1	0	0	1	0	0	1
1217	2	0.0740741	2	2	0	0	SPIS_02241	0	0	0	0	1	0	0	0	1	0	0	0	0	0	0	0	0	0	0	0	0	0	0	0	0	0	0
1218	27	1	27	9	9	9	SPIS_02242	1	1	1	1	1	1	1	1	1	1	1	1	1	1	1	1	1	1	1	1	1	1	1	1	1	1	1
1219	11	0.407407	11	5	3	3	SPIS_02246	0	0	1	0	1	1	0	1	1	0	0	1	0	0	0	1	0	1	0	0	1	0	0	1	0	0	1
1220	1	0.037037	1	1	0	0	SPIS_02247	0	1	0	0	0	0	0	0	0	0	0	0	0	0	0	0	0	0	0	0	0	0	0	0	0	0	0
1221	27	1	27	9	9	9	SPIS_02248	1	1	1	1	1	1	1	1	1	1	1	1	1	1	1	1	1	1	1	1	1	1	1	1	1	1	1
1222	27	1	27	9	9	9	SPIS_02249	1	1	1	1	1	1	1	1	1	1	1	1	1	1	1	1	1	1	1	1	1	1	1	1	1	1	1
1223	17	0.62963	17	5	5	7	SPIS_02253	0	1	1	1	0	1	0	0	1	1	0	0	1	1	1	0	0	1	0	1	1	1	1	1	0	1	1
1224	4	0.148148	4	2	0	2	SPIS_02254	0	0	0	0	0	1	0	0	1	0	0	0	0	0	0	0	0	0	1	1	0	0	0	0	0	0	0
1225	27	1	27	9	9	9	SPIS_02257	1	1	1	1	1	1	1	1	1	1	1	1	1	1	1	1	1	1	1	1	1	1	1	1	1	1	1
1226	1	0.037037	1	0	1	0	SPIS_02259	0	0	0	0	0	0	0	0	0	0	0	0	0	1	0	0	0	0	0	0	0	0	0	0	0	0	0
1227	27	1	27	9	9	9	SPIS_02260	1	1	1	1	1	1	1	1	1	1	1	1	1	1	1	1	1	1	1	1	1	1	1	1	1	1	1
1228	14	0.518519	14	4	3	7	SPIS_02261	1	1	0	0	1	1	0	0	0	0	0	0	1	1	0	1	0	0	1	1	0	0	1	1	1	1	1
1229	2	0.0740741	2	0	2	0	SPIS_02262	0	0	0	0	0	0	0	0	0	0	0	0	0	1	0	1	0	0	0	0	0	0	0	0	0	0	0
1230	6	0.222222	6	1	0	5	SPIS_02263	0	0	0	0	0	0	0	0	1	0	0	0	0	0	0	0	0	0	1	0	1	1	1	0	1	0	0
1231	27	1	27	9	9	9	SPIS_02264	1	1	1	1	1	1	1	1	1	1	1	1	1	1	1	1	1	1	1	1	1	1	1	1	1	1	1
1232	3	0.111111	3	0	0	3	SPIS_02266	0	0	0	0	0	0	0	0	0	0	0	0	0	0	0	0	0	0	1	0	0	0	0	1	0	1	0
1233	27	1	27	9	9	9	SPIS_02271	1	1	1	1	1	1	1	1	1	1	1	1	1	1	1	1	1	1	1	1	1	1	1	1	1	1	1
1234	21	0.777778	21	7	7	7	SPIS_02274	1	1	1	1	0	1	1	0	1	1	1	1	0	1	1	1	0	1	0	1	1	1	1	0	1	1	1
1235	11	0.407407	11	2	4	5	SPIS_02275	0	0	0	0	0	0	0	1	1	0	1	0	1	1	0	0	0	1	0	1	0	1	1	1	1	0	0
1236	2	0.0740741	2	1	0	1	SPIS_02276	0	0	0	0	0	1	0	0	0	0	0	0	0	0	0	0	0	0	0	1	0	0	0	0	0	0	0
1237	24	0.888889	24	8	8	8	SPIS_02280	1	1	1	0	1	1	1	1	1	1	1	1	1	1	1	1	0	1	1	1	1	1	1	1	1	0	1
1238	27	1	27	9	9	9	SPIS_02282	1	1	1	1	1	1	1	1	1	1	1	1	1	1	1	1	1	1	1	1	1	1	1	1	1	1	1
1239	28	1.03704	27	9	9	9	SPIS_02284	1	1	1	1	1	1	1	1	1	1	1	1	1	1	1	1	1	1	1	1	1	1	1	2	1	1	1
1240	30	1.11111	27	9	9	9	SPIS_02289	1	1	1	1	1	1	1	1	2	1	1	1	1	1	1	1	1	2	1	1	1	1	1	1	2	1	1
1241	4	0.148148	4	0	0	4	SPIS_02292	0	0	0	0	0	0	0	0	0	0	0	0	0	0	0	0	0	0	0	0	1	0	0	1	1	1	0
1242	27	1	27	9	9	9	SPIS_02293	1	1	1	1	1	1	1	1	1	1	1	1	1	1	1	1	1	1	1	1	1	1	1	1	1	1	1
1243	23	0.851852	23	7	9	7	SPIS_02294	0	1	0	1	1	1	1	1	1	1	1	1	1	1	1	1	1	1	1	1	1	0	0	1	1	1	1
1244	8	0.296296	8	5	2	1	SPIS_02295	0	1	0	0	1	1	1	0	1	1	0	0	0	0	0	0	0	1	0	0	0	0	0	0	0	0	1
1245	24	0.888889	24	8	7	9	SPIS_02298	1	1	1	1	1	1	0	1	1	0	1	0	1	1	1	1	1	1	1	1	1	1	1	1	1	1	1
1246	16	0.592593	16	6	6	4	SPIS_02299	1	1	0	0	1	1	1	1	0	1	0	0	1	1	1	1	0	1	1	1	1	0	0	1	0	0	0
1247	9	0.333333	9	2	4	3	SPIS_02300	0	0	0	0	0	0	0	1	1	1	0	1	0	0	1	0	0	1	0	0	1	0	0	0	1	1	0
1248	5	0.185185	5	2	1	2	SPIS_02302	0	0	0	1	0	0	1	0	0	0	0	0	0	0	0	0	0	1	0	0	0	0	0	1	0	0	1
1249	3	0.111111	3	1	1	1	SPIS_02303	0	0	0	0	0	1	0	0	0	0	0	0	0	0	0	0	0	1	0	0	0	0	0	1	0	0	0
1250	27	1	27	9	9	9	SPIS_02304	1	1	1	1	1	1	1	1	1	1	1	1	1	1	1	1	1	1	1	1	1	1	1	1	1	1	1
1251	25	0.925926	25	8	8	9	SPIS_02305	1	1	0	1	1	1	1	1	1	1	1	1	1	0	1	1	1	1	1	1	1	1	1	1	1	1	1
1252	27	1	27	9	9	9	SPIS_02307	1	1	1	1	1	1	1	1	1	1	1	1	1	1	1	1	1	1	1	1	1	1	1	1	1	1	1
1253	1	0.037037	1	0	0	1	SPIS_02308	0	0	0	0	0	0	0	0	0	0	0	0	0	0	0	0	0	0	0	0	0	0	0	1	0	0	0
1254	2	0.0740741	2	2	0	0	SPIS_02309	0	1	0	1	0	0	0	0	0	0	0	0	0	0	0	0	0	0	0	0	0	0	0	0	0	0	0
1255	4	0.148148	4	1	3	0	SPIS_02312	0	0	0	0	0	0	1	0	0	0	0	1	1	0	1	0	0	0	0	0	0	0	0	0	0	0	0
1256	6	0.222222	6	3	0	3	SPIS_02313	0	1	0	0	1	1	0	0	0	0	0	0	0	0	0	0	0	0	0	0	0	1	1	1	0	0	0
1257	1	0.037037	1	0	0	1	SPIS_02314	0	0	0	0	0	0	0	0	0	0	0	0	0	0	0	0	0	0	0	0	0	0	0	1	0	0	0
1258	27	1	27	9	9	9	SPIS_02315	1	1	1	1	1	1	1	1	1	1	1	1	1	1	1	1	1	1	1	1	1	1	1	1	1	1	1
1259	16	0.592593	16	3	5	8	SPIS_02316	0	1	0	0	0	1	0	0	1	0	0	1	1	1	0	1	1	0	0	1	1	1	1	1	1	1	1
1260	4	0.148148	4	1	2	1	SPIS_02317	0	0	0	1	0	0	0	0	0	0	0	1	0	0	1	0	0	0	1	0	0	0	0	0	0	0	0
1261	27	1	27	9	9	9	SPIS_02319	1	1	1	1	1	1	1	1	1	1	1	1	1	1	1	1	1	1	1	1	1	1	1	1	1	1	1
1262	3	0.111111	3	1	2	0	SPIS_02321	0	0	0	0	1	0	0	0	0	0	1	0	0	1	0	0	0	0	0	0	0	0	0	0	0	0	0
1263	4	0.148148	4	2	2	0	SPIS_02323	1	1	0	0	0	0	0	0	0	0	0	1	0	0	0	1	0	0	0	0	0	0	0	0	0	0	0
1264	5	0.185185	5	4	0	1	SPIS_02325	0	1	1	0	0	1	0	0	1	0	0	0	0	0	0	0	0	0	0	0	0	0	0	0	1	0	0
1265	27	1	27	9	9	9	SPIS_02326	1	1	1	1	1	1	1	1	1	1	1	1	1	1	1	1	1	1	1	1	1	1	1	1	1	1	1
1266	16	0.592593	16	4	5	7	SPIS_02329	1	0	0	0	1	1	1	0	0	1	0	1	0	0	1	1	0	1	1	1	1	1	1	0	0	1	1
1267	1	0.037037	1	0	0	1	SPIS_02336	0	0	0	0	0	0	0	0	0	0	0	0	0	0	0	0	0	0	0	0	0	0	0	1	0	0	0
1268	27	1	27	9	9	9	SPIS_02337	1	1	1	1	1	1	1	1	1	1	1	1	1	1	1	1	1	1	1	1	1	1	1	1	1	1	1
1269	27	1	27	9	9	9	SPIS_02338	1	1	1	1	1	1	1	1	1	1	1	1	1	1	1	1	1	1	1	1	1	1	1	1	1	1	1
1270	22	0.814815	22	8	6	8	SPIS_02340	1	1	1	1	1	1	0	1	1	0	1	1	0	1	1	1	0	1	0	1	1	1	1	1	1	1	1
1271	1	0.037037	1	0	0	1	SPIS_02342	0	0	0	0	0	0	0	0	0	0	0	0	0	0	0	0	0	0	0	0	0	0	0	0	0	0	1
1272	25	0.925926	25	9	8	8	SPIS_02343	1	1	1	1	1	1	1	1	1	1	1	1	1	0	1	1	1	1	1	1	1	1	1	1	1	1	0
1273	7	0.259259	7	3	2	2	SPIS_02345	1	0	1	0	0	0	0	1	0	0	0	0	0	1	0	0	0	1	0	0	0	0	0	1	0	0	1
1274	9	0.333333	7	2	2	3	SPIS_02346	0	1	0	0	1	0	0	0	0	0	0	0	2	0	0	0	1	0	0	0	0	0	1	2	0	0	1
1275	2	0.0740741	2	0	0	2	SPIS_02348	0	0	0	0	0	0	0	0	0	0	0	0	0	0	0	0	0	0	0	0	0	0	0	1	1	0	0
1276	27	1	27	9	9	9	SPIS_02349	1	1	1	1	1	1	1	1	1	1	1	1	1	1	1	1	1	1	1	1	1	1	1	1	1	1	1
1277	1	0.037037	1	1	0	0	SPIS_02351	0	0	0	1	0	0	0	0	0	0	0	0	0	0	0	0	0	0	0	0	0	0	0	0	0	0	0
1278	1	0.037037	1	1	0	0	SPIS_02352	0	0	0	0	0	0	0	1	0	0	0	0	0	0	0	0	0	0	0	0	0	0	0	0	0	0	0
1279	5	0.185185	4	1	1	2	SPIS_02353	0	1	0	0	0	0	0	0	0	0	0	1	0	0	0	0	0	0	0	0	0	0	0	2	0	0	1
1280	8	0.296296	7	2	3	2	SPIS_02354	0	1	0	0	0	0	0	0	1	2	0	1	1	0	0	0	0	0	0	0	1	0	0	1	0	0	0
1281	11	0.407407	6	2	1	3	SPIS_02355	0	0	0	0	0	1	0	0	1	1	0	0	0	0	0	0	0	0	0	0	0	0	0	5	1	0	2
1282	1	0.037037	1	0	1	0	SPIS_02357	0	0	0	0	0	0	0	0	0	0	0	0	1	0	0	0	0	0	0	0	0	0	0	0	0	0	0
1283	27	1	27	9	9	9	SPIS_02360	1	1	1	1	1	1	1	1	1	1	1	1	1	1	1	1	1	1	1	1	1	1	1	1	1	1	1
1284	27	1	27	9	9	9	SPIS_02365	1	1	1	1	1	1	1	1	1	1	1	1	1	1	1	1	1	1	1	1	1	1	1	1	1	1	1
1285	9	0.333333	9	4	4	1	SPIS_02366	1	0	1	0	0	0	1	1	0	1	0	0	0	1	1	1	0	0	0	0	0	0	0	0	1	0	0
1286	5	0.185185	5	3	0	2	SPIS_02367	0	0	1	0	1	0	0	1	0	0	0	0	0	0	0	0	0	0	0	0	1	0	0	0	0	1	0
1287	27	1	27	9	9	9	SPIS_02371	1	1	1	1	1	1	1	1	1	1	1	1	1	1	1	1	1	1	1	1	1	1	1	1	1	1	1
1288	1	0.037037	1	1	0	0	SPIS_02373	0	0	0	1	0	0	0	0	0	0	0	0	0	0	0	0	0	0	0	0	0	0	0	0	0	0	0
1289	17	0.62963	17	7	3	7	SPIS_02375	1	1	1	0	1	1	0	1	1	0	0	1	1	1	0	0	0	0	1	1	1	0	0	1	1	1	1
1290	2	0.0740741	2	1	1	0	SPIS_02378	0	0	0	1	0	0	0	0	0	0	0	0	0	0	1	0	0	0	0	0	0	0	0	0	0	0	0
1291	26	0.962963	26	8	9	9	SPIS_02380	1	1	1	1	1	1	1	0	1	1	1	1	1	1	1	1	1	1	1	1	1	1	1	1	1	1	1
1292	27	1	27	9	9	9	SPIS_02382	1	1	1	1	1	1	1	1	1	1	1	1	1	1	1	1	1	1	1	1	1	1	1	1	1	1	1
1293	10	0.37037	10	3	2	5	SPIS_02385	0	1	1	1	0	0	0	0	0	0	0	0	1	0	1	0	0	0	0	0	0	1	1	1	1	0	1
1294	3	0.111111	3	0	2	1	SPIS_02389	0	0	0	0	0	0	0	0	0	0	0	0	1	0	0	1	0	0	0	0	0	0	0	1	0	0	0
1295	1	0.037037	1	0	0	1	SPIS_02391	0	0	0	0	0	0	0	0	0	0	0	0	0	0	0	0	0	0	0	0	0	0	0	1	0	0	0
1296	2	0.0740741	2	1	1	0	SPIS_02392	0	0	0	1	0	0	0	0	0	0	0	0	0	0	0	1	0	0	0	0	0	0	0	0	0	0	0
1297	28	1.03704	27	9	9	9	SPIS_02393	1	1	1	1	1	1	1	1	1	1	1	1	1	1	1	1	1	1	1	1	1	1	1	2	1	1	1
1298	3	0.111111	3	1	0	2	SPIS_02394	0	0	1	0	0	0	0	0	0	0	0	0	0	0	0	0	0	0	0	0	0	1	1	0	0	0	0
1299	26	0.962963	26	8	9	9	SPIS_02401	1	0	1	1	1	1	1	1	1	1	1	1	1	1	1	1	1	1	1	1	1	1	1	1	1	1	1
1300	28	1.03704	27	9	9	9	SPIS_02404	1	1	1	1	1	1	1	1	1	1	1	1	1	1	1	1	1	1	1	1	1	1	1	2	1	1	1
1301	34	1.25926	23	6	9	8	SPIS_02405	1	2	0	1	1	1	0	0	1	1	1	4	6	1	1	2	1	1	2	1	1	1	1	1	0	1	1
1302	27	1	27	9	9	9	SPIS_02406	1	1	1	1	1	1	1	1	1	1	1	1	1	1	1	1	1	1	1	1	1	1	1	1	1	1	1
1303	17	0.62963	17	8	2	7	SPIS_02409	1	1	1	1	1	1	1	0	1	0	0	0	0	1	0	0	1	0	1	1	0	1	1	1	0	1	1
1304	41	1.51852	26	9	8	9	SPIS_02411	1	2	1	2	1	2	1	2	2	0	2	1	1	1	2	2	1	1	3	1	2	2	1	1	3	2	1
1305	24	0.888889	24	8	8	8	SPIS_02412	1	1	1	1	0	1	1	1	1	1	1	1	0	1	1	1	1	1	1	1	1	1	1	1	1	0	1
1306	27	1	27	9	9	9	SPIS_02415	1	1	1	1	1	1	1	1	1	1	1	1	1	1	1	1	1	1	1	1	1	1	1	1	1	1	1
1307	16	0.592593	16	7	4	5	SPIS_02417	1	1	1	1	1	0	1	0	1	0	0	1	0	0	1	1	0	1	1	0	1	1	1	1	0	0	0
1308	9	0.333333	9	2	0	7	SPIS_02418	0	0	1	0	0	1	0	0	0	0	0	0	0	0	0	0	0	0	1	1	0	1	1	0	1	1	1
1309	29	1.07407	27	9	9	9	SPIS_02419	1	1	1	1	1	1	1	1	1	2	1	1	2	1	1	1	1	1	1	1	1	1	1	1	1	1	1
1310	25	0.925926	25	9	7	9	SPIS_02420	1	1	1	1	1	1	1	1	1	0	1	1	1	1	0	1	1	1	1	1	1	1	1	1	1	1	1
1311	27	1	27	9	9	9	SPIS_02426	1	1	1	1	1	1	1	1	1	1	1	1	1	1	1	1	1	1	1	1	1	1	1	1	1	1	1
1312	16	0.592593	16	4	6	6	SPIS_02433	0	0	0	1	1	1	1	0	0	0	1	1	1	0	1	1	1	0	0	1	0	1	1	1	1	0	1
1313	1	0.037037	1	1	0	0	SPIS_02435	1	0	0	0	0	0	0	0	0	0	0	0	0	0	0	0	0	0	0	0	0	0	0	0	0	0	0
1314	27	1	27	9	9	9	SPIS_02437	1	1	1	1	1	1	1	1	1	1	1	1	1	1	1	1	1	1	1	1	1	1	1	1	1	1	1
1315	1	0.037037	1	0	1	0	SPIS_02444	0	0	0	0	0	0	0	0	0	0	0	0	0	1	0	0	0	0	0	0	0	0	0	0	0	0	0
1316	27	1	27	9	9	9	SPIS_02448	1	1	1	1	1	1	1	1	1	1	1	1	1	1	1	1	1	1	1	1	1	1	1	1	1	1	1
1317	27	1	27	9	9	9	SPIS_02449	1	1	1	1	1	1	1	1	1	1	1	1	1	1	1	1	1	1	1	1	1	1	1	1	1	1	1
1318	27	1	27	9	9	9	SPIS_02450	1	1	1	1	1	1	1	1	1	1	1	1	1	1	1	1	1	1	1	1	1	1	1	1	1	1	1
1319	27	1	27	9	9	9	SPIS_02452	1	1	1	1	1	1	1	1	1	1	1	1	1	1	1	1	1	1	1	1	1	1	1	1	1	1	1
1320	25	0.925926	25	8	9	8	SPIS_02458	1	1	1	0	1	1	1	1	1	1	1	1	1	1	1	1	1	1	1	1	1	1	1	1	1	1	0
1321	27	1	27	9	9	9	SPIS_02460	1	1	1	1	1	1	1	1	1	1	1	1	1	1	1	1	1	1	1	1	1	1	1	1	1	1	1
1322	9	0.333333	8	1	4	3	SPIS_02461	0	0	0	0	0	1	0	0	0	0	0	2	1	1	0	1	0	0	1	0	0	0	0	1	0	0	1
1323	12	0.444444	7	2	3	2	SPIS_02462	0	1	0	0	0	0	0	0	2	1	0	1	3	0	0	0	0	0	0	0	0	0	0	3	1	0	0
1324	23	0.851852	23	8	7	8	SPIS_02463	1	1	1	0	1	1	1	1	1	1	1	1	1	0	0	1	1	1	1	1	1	1	1	1	1	0	1
1325	12	0.444444	8	2	3	3	SPIS_02464	0	3	0	0	0	1	0	0	0	1	0	0	1	0	0	1	0	0	0	0	1	0	1	3	0	0	0
1326	1	0.037037	1	1	0	0	SPIS_02465	0	0	0	0	0	0	1	0	0	0	0	0	0	0	0	0	0	0	0	0	0	0	0	0	0	0	0
1327	1	0.037037	1	1	0	0	SPIS_02466	0	0	0	0	0	0	0	0	1	0	0	0	0	0	0	0	0	0	0	0	0	0	0	0	0	0	0
1328	7	0.259259	6	2	2	2	SPIS_02467	0	1	0	0	0	0	0	0	1	0	0	0	0	0	0	1	1	0	1	0	0	0	0	2	0	0	0
449	20	0.740741	20	8	8	4	SPIS_00803	1	1	1	1	1	1	1	0	1	1	1	1	1	0	1	1	1	1	0	0	0	1	1	0	0	1	1
450	27	1	27	9	9	9	SPIS_00804	1	1	1	1	1	1	1	1	1	1	1	1	1	1	1	1	1	1	1	1	1	1	1	1	1	1	1
451	1	0.037037	1	0	0	1	SPIS_00806	0	0	0	0	0	0	0	0	0	0	0	0	0	0	0	0	0	0	0	0	0	0	0	1	0	0	0
452	18	0.666667	18	5	4	9	SPIS_00807	0	0	0	1	1	0	1	1	1	0	0	0	1	1	1	1	0	0	1	1	1	1	1	1	1	1	1
453	2	0.0740741	2	0	1	1	SPIS_00808	0	0	0	0	0	0	0	0	0	0	0	0	1	0	0	0	0	0	0	0	0	0	0	1	0	0	0
454	13	0.481481	13	2	7	4	SPIS_00809	0	1	1	0	0	0	0	0	0	0	1	0	1	1	1	1	1	1	1	1	0	1	1	0	0	0	0
455	15	0.555556	15	4	7	4	SPIS_00813	0	1	0	1	0	1	1	0	0	1	1	1	1	1	0	1	0	1	1	0	1	0	0	1	0	0	1
456	4	0.148148	4	2	2	0	SPIS_00814	0	0	1	0	0	0	1	0	0	1	0	0	0	0	0	1	0	0	0	0	0	0	0	0	0	0	0
457	27	1	27	9	9	9	SPIS_00815	1	1	1	1	1	1	1	1	1	1	1	1	1	1	1	1	1	1	1	1	1	1	1	1	1	1	1
458	26	0.962963	26	9	8	9	SPIS_00818	1	1	1	1	1	1	1	1	1	1	1	1	1	1	1	1	0	1	1	1	1	1	1	1	1	1	1
459	27	1	27	9	9	9	SPIS_00820	1	1	1	1	1	1	1	1	1	1	1	1	1	1	1	1	1	1	1	1	1	1	1	1	1	1	1
460	26	0.962963	26	8	9	9	SPIS_00821	1	1	0	1	1	1	1	1	1	1	1	1	1	1	1	1	1	1	1	1	1	1	1	1	1	1	1
461	27	1	27	9	9	9	SPIS_00824	1	1	1	1	1	1	1	1	1	1	1	1	1	1	1	1	1	1	1	1	1	1	1	1	1	1	1
462	27	1	27	9	9	9	SPIS_00826	1	1	1	1	1	1	1	1	1	1	1	1	1	1	1	1	1	1	1	1	1	1	1	1	1	1	1
463	2	0.0740741	2	0	2	0	SPIS_00828	0	0	0	0	0	0	0	0	0	0	0	1	1	0	0	0	0	0	0	0	0	0	0	0	0	0	0
464	2	0.0740741	2	0	1	1	SPIS_00829	0	0	0	0	0	0	0	0	0	0	0	1	0	0	0	0	0	0	0	0	0	0	0	1	0	0	0
465	6	0.222222	4	1	2	1	SPIS_00831	0	1	0	0	0	0	0	0	0	0	0	0	2	0	0	2	0	0	0	0	0	0	0	1	0	0	0
466	4	0.148148	4	0	4	0	SPIS_00832	0	0	0	0	0	0	0	0	0	1	0	1	1	0	0	0	1	0	0	0	0	0	0	0	0	0	0
467	7	0.259259	7	1	3	3	SPIS_00833	0	0	0	0	0	0	0	0	1	1	0	0	1	0	0	1	0	0	0	0	0	0	0	1	1	0	1
468	3	0.111111	2	1	0	1	SPIS_00835	0	0	0	0	0	0	1	0	0	0	0	0	0	0	0	0	0	0	0	0	0	0	0	2	0	0	0
469	27	1	27	9	9	9	SPIS_00837	1	1	1	1	1	1	1	1	1	1	1	1	1	1	1	1	1	1	1	1	1	1	1	1	1	1	1
470	5	0.185185	5	1	0	4	SPIS_00838	0	0	0	1	0	0	0	0	0	0	0	0	0	0	0	0	0	0	1	0	1	0	0	1	0	0	1
471	4	0.148148	4	1	2	1	SPIS_00840	0	1	0	0	0	0	0	0	0	1	0	0	1	0	0	0	0	0	0	0	0	0	0	1	0	0	0
472	4	0.148148	4	0	3	1	SPIS_00841	0	0	0	0	0	0	0	0	0	1	0	1	1	0	0	0	0	0	0	0	0	0	0	1	0	0	0
473	3	0.111111	3	0	0	3	SPIS_00842	0	0	0	0	0	0	0	0	0	0	0	0	0	0	0	0	0	0	1	1	0	0	0	1	0	0	0
474	5	0.185185	5	0	4	1	SPIS_00843	0	0	0	0	0	0	0	0	0	1	0	1	1	0	0	1	0	0	0	0	0	0	0	1	0	0	0
475	5	0.185185	5	0	4	1	SPIS_00844	0	0	0	0	0	0	0	0	0	1	0	1	1	0	0	1	0	0	0	0	0	0	0	0	0	0	1
476	5	0.185185	4	0	2	2	SPIS_00845	0	0	0	0	0	0	0	0	0	0	0	1	1	0	0	0	0	0	1	0	0	0	0	2	0	0	0
477	23	0.851852	23	8	6	9	SPIS_00847	0	1	1	1	1	1	1	1	1	1	1	0	1	0	1	1	1	0	1	1	1	1	1	1	1	1	1
478	27	1	27	9	9	9	SPIS_00848	1	1	1	1	1	1	1	1	1	1	1	1	1	1	1	1	1	1	1	1	1	1	1	1	1	1	1
479	4	0.148148	4	0	4	0	SPIS_00850	0	0	0	0	0	0	0	0	0	1	0	1	1	0	0	1	0	0	0	0	0	0	0	0	0	0	0
480	3	0.111111	3	1	1	1	SPIS_00851	0	0	0	0	0	0	0	0	1	0	0	0	0	0	0	0	1	0	0	0	0	0	0	0	0	0	1
481	27	1	27	9	9	9	SPIS_00853	1	1	1	1	1	1	1	1	1	1	1	1	1	1	1	1	1	1	1	1	1	1	1	1	1	1	1
482	3	0.111111	3	1	0	2	SPIS_00854	0	1	0	0	0	0	0	0	0	0	0	0	0	0	0	0	0	0	0	0	0	0	0	1	0	0	1
483	2	0.0740741	2	0	2	0	SPIS_00855	0	0	0	0	0	0	0	0	0	1	0	0	0	0	0	1	0	0	0	0	0	0	0	0	0	0	0
484	5	0.185185	5	1	3	1	SPIS_00857	0	0	0	0	0	0	1	0	0	1	0	1	1	0	0	0	0	0	0	0	0	0	0	1	0	0	0
485	5	0.185185	4	0	2	2	SPIS_00858	0	0	0	0	0	0	0	0	0	1	0	0	0	0	0	1	0	0	0	0	0	0	0	1	0	0	2
486	27	1	27	9	9	9	SPIS_00859	1	1	1	1	1	1	1	1	1	1	1	1	1	1	1	1	1	1	1	1	1	1	1	1	1	1	1
487	12	0.444444	12	6	3	3	SPIS_00860	1	0	1	1	1	1	1	0	0	1	0	0	1	0	1	0	0	0	0	0	1	0	0	0	1	0	1
488	1	0.037037	1	0	0	1	SPIS_00865	0	0	0	0	0	0	0	0	0	0	0	0	0	0	0	0	0	0	0	0	0	0	0	1	0	0	0
489	27	1	27	9	9	9	SPIS_00868	1	1	1	1	1	1	1	1	1	1	1	1	1	1	1	1	1	1	1	1	1	1	1	1	1	1	1
490	26	0.962963	26	9	8	9	SPIS_00869	1	1	1	1	1	1	1	1	1	1	1	1	0	1	1	1	1	1	1	1	1	1	1	1	1	1	1
491	27	1	27	9	9	9	SPIS_00870	1	1	1	1	1	1	1	1	1	1	1	1	1	1	1	1	1	1	1	1	1	1	1	1	1	1	1
492	14	0.518519	14	4	5	5	SPIS_00871	1	0	1	0	0	1	0	0	1	0	0	1	1	0	1	1	1	0	1	0	1	1	1	0	0	1	0
493	6	0.222222	6	2	4	0	SPIS_00873	0	0	1	0	0	0	0	0	1	0	1	1	0	0	1	0	1	0	0	0	0	0	0	0	0	0	0
494	27	1	27	9	9	9	SPIS_00874	1	1	1	1	1	1	1	1	1	1	1	1	1	1	1	1	1	1	1	1	1	1	1	1	1	1	1
495	8	0.296296	8	2	2	4	SPIS_00876	0	0	0	0	1	1	0	0	0	0	0	1	1	0	0	0	0	0	0	0	0	1	1	1	1	0	0
496	5	0.185185	5	0	4	1	SPIS_00877	0	0	0	0	0	0	0	0	0	0	1	1	1	0	0	0	0	1	0	0	0	0	0	0	1	0	0
497	10	0.37037	8	3	2	3	SPIS_00880	0	1	0	0	1	0	0	0	1	0	0	1	1	0	0	0	0	0	0	0	0	0	0	3	1	0	1
498	27	1	27	9	9	9	SPIS_00881	1	1	1	1	1	1	1	1	1	1	1	1	1	1	1	1	1	1	1	1	1	1	1	1	1	1	1
499	7	0.259259	7	3	1	3	SPIS_00882	0	0	1	0	0	1	1	0	0	0	0	1	0	0	0	0	0	0	0	0	1	0	0	1	1	0	0
500	27	1	27	9	9	9	SPIS_00883	1	1	1	1	1	1	1	1	1	1	1	1	1	1	1	1	1	1	1	1	1	1	1	1	1	1	1
501	9	0.333333	9	1	7	1	SPIS_00885	0	1	0	0	0	0	0	0	0	0	1	1	1	1	1	0	1	1	0	0	0	0	0	0	0	0	1
502	10	0.37037	7	2	3	2	SPIS_00887	0	1	0	0	0	0	0	0	1	1	0	0	2	0	0	1	0	0	0	0	0	0	0	3	0	0	1
503	10	0.37037	7	2	2	3	SPIS_00889	0	2	0	0	0	0	0	0	1	2	0	0	1	0	0	0	0	0	1	0	0	0	0	2	0	1	0
504	12	0.444444	12	4	2	6	SPIS_00891	1	0	1	0	0	0	1	0	1	0	0	0	0	0	0	0	1	1	0	1	0	1	1	1	1	1	0
505	27	1	27	9	9	9	SPIS_00892	1	1	1	1	1	1	1	1	1	1	1	1	1	1	1	1	1	1	1	1	1	1	1	1	1	1	1
506	27	1	27	9	9	9	SPIS_00893	1	1	1	1	1	1	1	1	1	1	1	1	1	1	1	1	1	1	1	1	1	1	1	1	1	1	1
507	1	0.037037	1	0	0	1	SPIS_00894	0	0	0	0	0	0	0	0	0	0	0	0	0	0	0	0	0	0	0	0	0	0	0	1	0	0	0
508	17	0.62963	17	6	4	7	SPIS_00896	0	0	1	0	1	1	1	1	1	0	0	1	1	0	0	0	1	1	0	1	1	1	1	1	1	1	0
509	27	1	27	9	9	9	SPIS_00897	1	1	1	1	1	1	1	1	1	1	1	1	1	1	1	1	1	1	1	1	1	1	1	1	1	1	1
510	4	0.148148	4	2	0	2	SPIS_00899	0	0	1	0	1	0	0	0	0	0	0	0	0	0	0	0	0	0	0	1	0	0	0	0	0	0	1
511	27	1	27	9	9	9	SPIS_00901	1	1	1	1	1	1	1	1	1	1	1	1	1	1	1	1	1	1	1	1	1	1	1	1	1	1	1
512	3	0.111111	3	0	2	1	SPIS_00902	0	0	0	0	0	0	0	0	0	1	0	0	1	0	0	0	0	0	0	0	0	0	0	1	0	0	0
513	27	1	27	9	9	9	SPIS_00904	1	1	1	1	1	1	1	1	1	1	1	1	1	1	1	1	1	1	1	1	1	1	1	1	1	1	1
514	27	1	27	9	9	9	SPIS_00905	1	1	1	1	1	1	1	1	1	1	1	1	1	1	1	1	1	1	1	1	1	1	1	1	1	1	1
515	22	0.814815	22	7	7	8	SPIS_00906	1	1	1	1	1	1	0	1	0	1	1	1	0	1	1	1	0	1	1	1	1	1	1	1	1	1	0
516	5	0.185185	5	5	0	0	SPIS_00908	1	0	1	0	1	0	0	1	1	0	0	0	0	0	0	0	0	0	0	0	0	0	0	0	0	0	0
517	27	1	27	9	9	9	SPIS_00910	1	1	1	1	1	1	1	1	1	1	1	1	1	1	1	1	1	1	1	1	1	1	1	1	1	1	1
518	5	0.185185	5	2	3	0	SPIS_00911	0	1	0	0	0	0	1	0	0	1	0	1	0	0	1	0	0	0	0	0	0	0	0	0	0	0	0
519	27	1	27	9	9	9	SPIS_00913	1	1	1	1	1	1	1	1	1	1	1	1	1	1	1	1	1	1	1	1	1	1	1	1	1	1	1
520	27	1	27	9	9	9	SPIS_00915	1	1	1	1	1	1	1	1	1	1	1	1	1	1	1	1	1	1	1	1	1	1	1	1	1	1	1
521	27	1	27	9	9	9	SPIS_00917	1	1	1	1	1	1	1	1	1	1	1	1	1	1	1	1	1	1	1	1	1	1	1	1	1	1	1
522	14	0.518519	14	5	2	7	SPIS_00920	0	1	0	0	1	1	1	0	1	0	1	0	0	0	1	0	0	0	1	1	1	1	1	1	1	0	0
523	9	0.333333	9	4	4	1	SPIS_00922	1	1	1	0	1	0	0	0	0	0	0	1	0	1	1	1	0	0	0	0	0	0	0	0	0	1	0
524	25	0.925926	25	8	9	8	SPIS_00924	1	1	1	0	1	1	1	1	1	1	1	1	1	1	1	1	1	1	1	1	1	1	1	1	0	1	1
525	27	1	27	9	9	9	SPIS_00926	1	1	1	1	1	1	1	1	1	1	1	1	1	1	1	1	1	1	1	1	1	1	1	1	1	1	1
526	2159	79.963	27	9	9	9	SPIS_00929	81	78	90	61	84	69	237	65	99	60	70	65	68	73	69	81	82	82	65	80	79	70	73	59	72	69	78
527	15	0.555556	15	5	3	7	SPIS_00930	1	0	0	1	1	1	0	1	0	1	0	0	0	0	0	1	0	1	1	1	0	1	1	1	1	1	0
528	1	0.037037	1	0	0	1	SPIS_00931	0	0	0	0	0	0	0	0	0	0	0	0	0	0	0	0	0	0	0	0	0	0	0	0	0	1	0
529	27	1	27	9	9	9	SPIS_00932	1	1	1	1	1	1	1	1	1	1	1	1	1	1	1	1	1	1	1	1	1	1	1	1	1	1	1
530	26	0.962963	26	8	9	9	SPIS_00935	1	1	1	1	1	1	1	0	1	1	1	1	1	1	1	1	1	1	1	1	1	1	1	1	1	1	1
531	27	1	27	9	9	9	SPIS_00937	1	1	1	1	1	1	1	1	1	1	1	1	1	1	1	1	1	1	1	1	1	1	1	1	1	1	1
532	2	0.0740741	2	1	0	1	SPIS_00938	0	0	0	0	0	0	1	0	0	0	0	0	0	0	0	0	0	0	0	0	1	0	0	0	0	0	0
533	27	1	27	9	9	9	SPIS_00939	1	1	1	1	1	1	1	1	1	1	1	1	1	1	1	1	1	1	1	1	1	1	1	1	1	1	1
534	1	0.037037	1	1	0	0	SPIS_00946	0	0	0	0	0	0	1	0	0	0	0	0	0	0	0	0	0	0	0	0	0	0	0	0	0	0	0
535	27	1	27	9	9	9	SPIS_00948	1	1	1	1	1	1	1	1	1	1	1	1	1	1	1	1	1	1	1	1	1	1	1	1	1	1	1
536	53	1.96296	24	8	7	9	SPIS_00951	0	3	2	3	3	4	4	1	4	1	2	2	0	3	2	0	4	1	3	2	1	1	1	1	3	1	1
537	1	0.037037	1	1	0	0	SPIS_00956	0	0	0	0	0	0	0	1	0	0	0	0	0	0	0	0	0	0	0	0	0	0	0	0	0	0	0
538	27	1	27	9	9	9	SPIS_00957	1	1	1	1	1	1	1	1	1	1	1	1	1	1	1	1	1	1	1	1	1	1	1	1	1	1	1
539	27	1	27	9	9	9	SPIS_00959	1	1	1	1	1	1	1	1	1	1	1	1	1	1	1	1	1	1	1	1	1	1	1	1	1	1	1
540	9	0.333333	9	1	0	8	SPIS_00961	0	0	0	0	0	0	0	1	0	0	0	0	0	0	0	0	0	0	1	0	1	1	1	1	1	1	1
541	29	1.07407	27	9	9	9	SPIS_00962	1	1	1	1	1	1	1	1	1	1	1	1	1	1	1	1	1	1	1	1	1	1	1	3	1	1	1
542	25	0.925926	25	8	8	9	SPIS_00963	1	1	1	0	1	1	1	1	1	0	1	1	1	1	1	1	1	1	1	1	1	1	1	1	1	1	1
543	27	1	27	9	9	9	SPIS_00964	1	1	1	1	1	1	1	1	1	1	1	1	1	1	1	1	1	1	1	1	1	1	1	1	1	1	1
544	1	0.037037	1	0	1	0	SPIS_00965	0	0	0	0	0	0	0	0	0	0	0	0	0	0	0	0	0	1	0	0	0	0	0	0	0	0	0
545	24	0.888889	24	9	6	9	SPIS_00967	1	1	1	1	1	1	1	1	1	0	1	0	1	1	0	1	1	1	1	1	1	1	1	1	1	1	1
546	20	0.740741	20	7	6	7	SPIS_00968	1	1	1	1	1	0	0	1	1	1	0	1	1	1	1	0	1	0	1	1	0	1	1	1	1	0	1
547	27	1	27	9	9	9	SPIS_00970	1	1	1	1	1	1	1	1	1	1	1	1	1	1	1	1	1	1	1	1	1	1	1	1	1	1	1
548	1	0.037037	1	1	0	0	SPIS_00971	0	0	0	1	0	0	0	0	0	0	0	0	0	0	0	0	0	0	0	0	0	0	0	0	0	0	0
549	1	0.037037	1	1	0	0	SPIS_00974	0	0	0	0	0	0	1	0	0	0	0	0	0	0	0	0	0	0	0	0	0	0	0	0	0	0	0
550	8	0.296296	8	4	0	4	SPIS_00977	1	1	0	0	1	0	0	1	0	0	0	0	0	0	0	0	0	0	1	0	0	1	1	0	0	1	0
551	26	0.962963	26	9	9	8	SPIS_00979	1	1	1	1	1	1	1	1	1	1	1	1	1	1	1	1	1	1	1	1	1	1	1	1	1	1	0
552	27	1	27	9	9	9	SPIS_00981	1	1	1	1	1	1	1	1	1	1	1	1	1	1	1	1	1	1	1	1	1	1	1	1	1	1	1
553	25	0.925926	25	9	8	8	SPIS_00984	1	1	1	1	1	1	1	1	1	1	1	1	0	1	1	1	1	1	0	1	1	1	1	1	1	1	1
554	27	1	27	9	9	9	SPIS_00987	1	1	1	1	1	1	1	1	1	1	1	1	1	1	1	1	1	1	1	1	1	1	1	1	1	1	1
555	27	1	27	9	9	9	SPIS_00992	1	1	1	1	1	1	1	1	1	1	1	1	1	1	1	1	1	1	1	1	1	1	1	1	1	1	1
556	27	1	27	9	9	9	SPIS_00994	1	1	1	1	1	1	1	1	1	1	1	1	1	1	1	1	1	1	1	1	1	1	1	1	1	1	1
557	24	0.888889	24	7	8	9	SPIS_00995	0	1	1	1	1	1	1	0	1	1	1	1	1	0	1	1	1	1	1	1	1	1	1	1	1	1	1
558	3	0.111111	3	0	2	1	SPIS_00998	0	0	0	0	0	0	0	0	0	0	0	0	0	0	0	1	1	0	0	0	0	0	0	1	0	0	0
559	1	0.037037	1	1	0	0	SPIS_00999	0	0	0	1	0	0	0	0	0	0	0	0	0	0	0	0	0	0	0	0	0	0	0	0	0	0	0
560	27	1	27	9	9	9	SPIS_01003	1	1	1	1	1	1	1	1	1	1	1	1	1	1	1	1	1	1	1	1	1	1	1	1	1	1	1
561	27	1	27	9	9	9	SPIS_01004	1	1	1	1	1	1	1	1	1	1	1	1	1	1	1	1	1	1	1	1	1	1	1	1	1	1	1
562	27	1	27	9	9	9	SPIS_01006	1	1	1	1	1	1	1	1	1	1	1	1	1	1	1	1	1	1	1	1	1	1	1	1	1	1	1
563	1	0.037037	1	1	0	0	SPIS_01007	0	0	0	0	1	0	0	0	0	0	0	0	0	0	0	0	0	0	0	0	0	0	0	0	0	0	0
564	25	0.925926	25	8	8	9	SPIS_01012	1	1	1	1	1	1	0	1	1	1	1	0	1	1	1	1	1	1	1	1	1	1	1	1	1	1	1
565	27	1	27	9	9	9	SPIS_01015	1	1	1	1	1	1	1	1	1	1	1	1	1	1	1	1	1	1	1	1	1	1	1	1	1	1	1
566	27	1	27	9	9	9	SPIS_01016	1	1	1	1	1	1	1	1	1	1	1	1	1	1	1	1	1	1	1	1	1	1	1	1	1	1	1
567	1	0.037037	1	0	0	1	SPIS_01017	0	0	0	0	0	0	0	0	0	0	0	0	0	0	0	0	0	0	0	0	0	0	0	0	0	1	0
568	27	1	27	9	9	9	SPIS_01019	1	1	1	1	1	1	1	1	1	1	1	1	1	1	1	1	1	1	1	1	1	1	1	1	1	1	1
569	5	0.185185	5	1	3	1	SPIS_01022	0	0	0	0	0	0	0	0	1	0	0	1	0	0	1	1	0	0	0	0	0	0	0	0	0	1	0
570	27	1	27	9	9	9	SPIS_01026	1	1	1	1	1	1	1	1	1	1	1	1	1	1	1	1	1	1	1	1	1	1	1	1	1	1	1
571	6	0.222222	6	3	3	0	SPIS_01027	0	0	0	1	0	1	1	0	0	1	0	1	0	1	0	0	0	0	0	0	0	0	0	0	0	0	0
572	14	0.518519	14	4	2	8	SPIS_01030	1	0	0	0	1	1	1	0	0	0	1	1	0	0	0	0	0	0	1	1	1	1	1	0	1	1	1
573	6	0.222222	6	2	2	2	SPIS_01032	0	0	0	0	1	0	0	1	0	0	0	0	1	0	0	0	1	0	1	0	0	0	0	1	0	0	0
574	3	0.111111	3	1	2	0	SPIS_01034	1	0	0	0	0	0	0	0	0	0	0	0	1	0	0	0	0	1	0	0	0	0	0	0	0	0	0
575	27	1	27	9	9	9	SPIS_01037	1	1	1	1	1	1	1	1	1	1	1	1	1	1	1	1	1	1	1	1	1	1	1	1	1	1	1
576	17	0.62963	17	7	3	7	SPIS_01039	1	1	1	0	1	1	0	1	1	1	1	0	0	0	0	0	1	0	1	0	1	1	1	1	1	1	0
577	3	0.111111	3	2	1	0	SPIS_01045	0	0	0	1	0	0	1	0	0	0	1	0	0	0	0	0	0	0	0	0	0	0	0	0	0	0	0
578	27	1	27	9	9	9	SPIS_01048	1	1	1	1	1	1	1	1	1	1	1	1	1	1	1	1	1	1	1	1	1	1	1	1	1	1	1
579	12	0.444444	12	3	2	7	SPIS_01051	1	0	0	0	0	0	1	0	1	0	1	0	0	0	0	0	1	0	0	1	1	1	1	1	0	1	1
580	27	1	27	9	9	9	SPIS_01052	1	1	1	1	1	1	1	1	1	1	1	1	1	1	1	1	1	1	1	1	1	1	1	1	1	1	1
581	1	0.037037	1	1	0	0	SPIS_01054	0	0	0	0	0	0	1	0	0	0	0	0	0	0	0	0	0	0	0	0	0	0	0	0	0	0	0
582	1	0.037037	1	1	0	0	SPIS_01055	0	0	1	0	0	0	0	0	0	0	0	0	0	0	0	0	0	0	0	0	0	0	0	0	0	0	0
583	17	0.62963	17	2	7	8	SPIS_01057	1	0	0	0	1	0	0	0	0	1	1	1	1	1	1	0	1	0	1	1	1	1	1	0	1	1	1
584	28	1.03704	27	9	9	9	SPIS_01058	1	1	1	1	1	1	1	1	1	1	1	1	1	1	1	1	1	1	1	1	1	1	1	2	1	1	1
585	30	1.11111	27	9	9	9	SPIS_01059	1	1	1	1	1	1	1	1	1	2	1	1	2	1	1	1	1	1	1	1	1	1	1	2	1	1	1
586	2	0.0740741	2	1	0	1	SPIS_01061	0	0	0	0	0	0	0	1	0	0	0	0	0	0	0	0	0	0	0	0	0	0	0	0	0	1	0
587	23	0.851852	23	8	9	6	SPIS_01062	1	1	1	1	1	1	1	1	0	1	1	1	1	1	1	1	1	1	1	1	0	1	1	1	0	0	1
588	27	1	27	9	9	9	SPIS_01065	1	1	1	1	1	1	1	1	1	1	1	1	1	1	1	1	1	1	1	1	1	1	1	1	1	1	1
589	5	0.185185	5	1	3	1	SPIS_01069	0	0	0	0	0	0	1	0	0	0	0	1	1	0	0	1	0	0	0	0	0	0	0	1	0	0	0
590	27	1	27	9	9	9	SPIS_01070	1	1	1	1	1	1	1	1	1	1	1	1	1	1	1	1	1	1	1	1	1	1	1	1	1	1	1
591	27	1	27	9	9	9	SPIS_01071	1	1	1	1	1	1	1	1	1	1	1	1	1	1	1	1	1	1	1	1	1	1	1	1	1	1	1
592	4	0.148148	4	1	2	1	SPIS_01072	0	1	0	0	0	0	0	0	0	0	0	0	1	1	0	0	0	0	0	0	0	0	0	1	0	0	0
593	2	0.0740741	2	1	1	0	SPIS_01073	0	0	0	0	1	0	0	0	0	0	0	0	0	0	0	1	0	0	0	0	0	0	0	0	0	0	0
594	27	1	27	9	9	9	SPIS_01076	1	1	1	1	1	1	1	1	1	1	1	1	1	1	1	1	1	1	1	1	1	1	1	1	1	1	1
595	27	1	27	9	9	9	SPIS_01081	1	1	1	1	1	1	1	1	1	1	1	1	1	1	1	1	1	1	1	1	1	1	1	1	1	1	1
596	2	0.0740741	2	0	1	1	SPIS_01087	0	0	0	0	0	0	0	0	0	0	0	1	0	0	0	0	0	0	0	0	0	0	0	1	0	0	0
597	1	0.037037	1	0	0	1	SPIS_01088	0	0	0	0	0	0	0	0	0	0	0	0	0	0	0	0	0	0	0	0	0	0	0	1	0	0	0
598	1	0.037037	1	1	0	0	SPIS_01089	0	0	0	0	0	0	1	0	0	0	0	0	0	0	0	0	0	0	0	0	0	0	0	0	0	0	0
599	8	0.296296	6	1	3	2	SPIS_01090	0	1	0	0	0	0	0	0	0	0	0	1	3	0	0	0	1	0	1	0	0	0	0	1	0	0	0
600	20	0.740741	20	7	8	5	SPIS_01091	1	1	1	1	0	0	1	1	1	1	1	1	0	1	1	1	1	1	1	0	1	0	0	1	0	1	1
601	27	1	27	9	9	9	SPIS_01092	1	1	1	1	1	1	1	1	1	1	1	1	1	1	1	1	1	1	1	1	1	1	1	1	1	1	1
602	2	0.0740741	2	0	1	1	SPIS_01093	0	0	0	0	0	0	0	0	0	0	0	0	0	0	0	1	0	0	0	0	0	0	0	1	0	0	0
603	6	0.222222	5	1	3	1	SPIS_01095	0	1	0	0	0	0	0	0	0	1	0	1	1	0	0	0	0	0	0	0	0	0	0	2	0	0	0
604	3	0.111111	3	1	2	0	SPIS_01096	0	1	0	0	0	0	0	0	0	0	0	1	1	0	0	0	0	0	0	0	0	0	0	0	0	0	0
605	28	1.03704	27	9	9	9	SPIS_01097	1	1	1	1	1	1	1	1	1	1	1	1	1	1	1	1	1	1	1	1	1	1	1	2	1	1	1
606	1	0.037037	1	1	0	0	SPIS_01099	0	1	0	0	0	0	0	0	0	0	0	0	0	0	0	0	0	0	0	0	0	0	0	0	0	0	0
607	25	0.925926	25	9	7	9	SPIS_01101	1	1	1	1	1	1	1	1	1	1	0	1	1	1	0	1	1	1	1	1	1	1	1	1	1	1	1
608	5	0.185185	5	1	2	2	SPIS_01102	0	1	0	0	0	0	0	0	0	0	0	1	1	0	0	0	0	0	0	0	0	0	0	1	0	0	1
705	1	0.037037	1	1	0	0	SPIS_01299	0	0	0	0	0	0	0	0	1	0	0	0	0	0	0	0	0	0	0	0	0	0	0	0	0	0	0
706	27	1	27	9	9	9	SPIS_01304	1	1	1	1	1	1	1	1	1	1	1	1	1	1	1	1	1	1	1	1	1	1	1	1	1	1	1
707	4	0.148148	3	0	2	1	SPIS_01305	0	0	0	0	0	0	0	0	0	0	0	2	1	0	0	0	0	0	0	0	0	0	0	1	0	0	0
708	6	0.222222	6	2	1	3	SPIS_01306	0	0	0	0	1	1	0	0	0	0	1	0	0	0	0	0	0	0	0	0	1	0	0	0	1	1	0
709	3	0.111111	3	2	0	1	SPIS_01308	0	0	0	0	0	1	0	1	0	0	0	0	0	0	0	0	0	0	0	0	0	0	0	0	0	0	1
710	8	0.296296	4	1	2	1	SPIS_01312	0	0	0	0	0	0	1	0	0	0	0	2	2	0	0	0	0	0	0	0	0	0	0	3	0	0	0
711	27	1	27	9	9	9	SPIS_01315	1	1	1	1	1	1	1	1	1	1	1	1	1	1	1	1	1	1	1	1	1	1	1	1	1	1	1
712	19	0.703704	19	5	8	6	SPIS_01316	0	0	1	1	1	0	1	0	1	0	1	1	1	1	1	1	1	1	1	1	0	1	1	0	1	0	1
713	17	0.62963	17	4	6	7	SPIS_01317	0	0	1	0	1	1	1	0	0	0	1	1	1	1	0	1	1	0	0	1	1	1	1	1	1	0	1
714	184	6.81481	27	9	9	9	SPIS_01319	4	6	8	3	7	11	14	13	4	4	13	8	11	3	8	7	8	4	7	7	7	5	3	4	5	2	8
715	3	0.111111	3	0	3	0	SPIS_01321	0	0	0	0	0	0	0	0	0	1	0	0	1	0	0	0	0	1	0	0	0	0	0	0	0	0	0
716	27	1	27	9	9	9	SPIS_01323	1	1	1	1	1	1	1	1	1	1	1	1	1	1	1	1	1	1	1	1	1	1	1	1	1	1	1
717	1	0.037037	1	0	0	1	SPIS_01324	0	0	0	0	0	0	0	0	0	0	0	0	0	0	0	0	0	0	0	0	0	0	0	1	0	0	0
718	1	0.037037	1	0	0	1	SPIS_01325	0	0	0	0	0	0	0	0	0	0	0	0	0	0	0	0	0	0	0	0	0	0	0	1	0	0	0
719	27	1	27	9	9	9	SPIS_01326	1	1	1	1	1	1	1	1	1	1	1	1	1	1	1	1	1	1	1	1	1	1	1	1	1	1	1
720	27	1	27	9	9	9	SPIS_01327	1	1	1	1	1	1	1	1	1	1	1	1	1	1	1	1	1	1	1	1	1	1	1	1	1	1	1
721	15	0.555556	8	1	4	3	SPIS_01332	0	2	0	0	0	0	0	0	0	0	0	3	4	1	0	0	1	0	1	0	0	0	0	2	0	0	1
722	20	0.740741	20	4	8	8	SPIS_01335	0	1	1	1	0	0	0	0	1	1	1	1	1	1	1	1	0	1	1	1	1	1	1	1	1	1	0
723	27	1	27	9	9	9	SPIS_01337	1	1	1	1	1	1	1	1	1	1	1	1	1	1	1	1	1	1	1	1	1	1	1	1	1	1	1
724	28	1.03704	27	9	9	9	SPIS_01338	1	1	1	1	1	1	1	1	1	1	1	1	1	1	1	1	1	1	1	1	1	1	1	2	1	1	1
725	5	0.185185	3	0	3	0	SPIS_01339	0	0	0	0	0	0	0	0	0	1	0	2	2	0	0	0	0	0	0	0	0	0	0	0	0	0	0
726	14	0.518519	14	6	4	4	SPIS_01341	1	1	0	0	1	1	1	0	1	0	1	0	1	1	1	0	0	0	0	1	1	0	0	0	1	0	1
727	27	1	27	9	9	9	SPIS_01345	1	1	1	1	1	1	1	1	1	1	1	1	1	1	1	1	1	1	1	1	1	1	1	1	1	1	1
728	3	0.111111	3	1	1	1	SPIS_01348	0	0	0	0	0	0	0	1	0	0	0	0	1	0	0	0	0	0	0	0	0	0	0	0	0	1	0
729	27	1	27	9	9	9	SPIS_01349	1	1	1	1	1	1	1	1	1	1	1	1	1	1	1	1	1	1	1	1	1	1	1	1	1	1	1
730	1	0.037037	1	0	1	0	SPIS_01350	0	0	0	0	0	0	0	0	0	0	0	0	0	0	0	0	0	1	0	0	0	0	0	0	0	0	0
731	3	0.111111	3	2	0	1	SPIS_01355	0	0	0	0	1	1	0	0	0	0	0	0	0	0	0	0	0	0	0	1	0	0	0	0	0	0	0
732	1	0.037037	1	0	0	1	SPIS_01358	0	0	0	0	0	0	0	0	0	0	0	0	0	0	0	0	0	0	0	0	0	0	0	1	0	0	0
733	27	1	27	9	9	9	SPIS_01360	1	1	1	1	1	1	1	1	1	1	1	1	1	1	1	1	1	1	1	1	1	1	1	1	1	1	1
734	8	0.296296	8	2	4	2	SPIS_01361	0	0	1	0	0	0	1	0	0	1	1	0	0	1	0	0	1	0	0	1	0	0	0	0	0	0	1
735	7	0.259259	4	1	2	1	SPIS_01363	0	2	0	0	0	0	0	0	0	2	0	0	1	0	0	0	0	0	0	0	0	0	0	2	0	0	0
736	1	0.037037	1	1	0	0	SPIS_01365	0	0	0	0	1	0	0	0	0	0	0	0	0	0	0	0	0	0	0	0	0	0	0	0	0	0	0
737	9	0.333333	4	1	2	1	SPIS_01366	0	1	0	0	0	0	0	0	0	0	0	2	3	0	0	0	0	0	0	0	0	0	0	3	0	0	0
738	10	0.37037	3	0	2	1	SPIS_01367	0	0	0	0	0	0	0	0	0	0	0	5	4	0	0	0	0	0	0	0	0	0	0	1	0	0	0
739	7	0.259259	4	1	3	0	SPIS_01369	0	0	0	0	0	0	1	0	0	2	0	2	2	0	0	0	0	0	0	0	0	0	0	0	0	0	0
740	7	0.259259	4	0	3	1	SPIS_01370	0	0	0	0	0	0	0	0	0	2	0	2	0	0	0	1	0	0	0	0	0	0	0	2	0	0	0
741	27	1	27	9	9	9	SPIS_01371	1	1	1	1	1	1	1	1	1	1	1	1	1	1	1	1	1	1	1	1	1	1	1	1	1	1	1
742	8	0.296296	3	0	2	1	SPIS_01372	0	0	0	0	0	0	0	0	0	0	0	3	4	0	0	0	0	0	0	0	0	0	0	1	0	0	0
743	4	0.148148	3	0	3	0	SPIS_01373	0	0	0	0	0	0	0	0	0	1	0	1	2	0	0	0	0	0	0	0	0	0	0	0	0	0	0
744	14	0.518519	11	3	3	5	SPIS_01374	1	0	0	0	0	1	2	0	0	0	1	2	0	0	0	0	0	1	1	0	0	1	1	2	0	1	0
745	27	1	27	9	9	9	SPIS_01375	1	1	1	1	1	1	1	1	1	1	1	1	1	1	1	1	1	1	1	1	1	1	1	1	1	1	1
746	26	0.962963	26	8	9	9	SPIS_01377	1	1	1	1	1	1	0	1	1	1	1	1	1	1	1	1	1	1	1	1	1	1	1	1	1	1	1
747	3	0.111111	3	1	2	0	SPIS_01378	0	0	0	1	0	0	0	0	0	0	0	0	0	0	1	1	0	0	0	0	0	0	0	0	0	0	0
748	4	0.148148	4	1	1	2	SPIS_01381	0	0	0	0	0	1	0	0	0	0	0	1	0	0	0	0	0	0	0	0	1	0	0	0	0	1	0
749	27	1	27	9	9	9	SPIS_01382	1	1	1	1	1	1	1	1	1	1	1	1	1	1	1	1	1	1	1	1	1	1	1	1	1	1	1
750	1	0.037037	1	0	1	0	SPIS_01383	0	0	0	0	0	0	0	0	0	1	0	0	0	0	0	0	0	0	0	0	0	0	0	0	0	0	0
751	5	0.185185	3	0	3	0	SPIS_01384	0	0	0	0	0	0	0	0	0	1	0	2	2	0	0	0	0	0	0	0	0	0	0	0	0	0	0
752	4	0.148148	3	0	2	1	SPIS_01385	0	0	0	0	0	0	0	0	0	0	0	1	2	0	0	0	0	0	0	0	0	0	1	0	0	0	0
753	10	0.37037	5	0	3	2	SPIS_01386	0	0	0	0	0	0	0	0	0	2	0	2	4	0	0	0	0	0	0	0	0	0	0	1	0	0	1
754	7	0.259259	4	0	3	1	SPIS_01387	0	0	0	0	0	0	0	0	0	1	0	3	2	0	0	0	0	0	0	0	0	0	0	1	0	0	0
755	5	0.185185	4	0	3	1	SPIS_01388	0	0	0	0	0	0	0	0	0	1	0	1	2	0	0	0	0	0	0	0	0	0	0	1	0	0	0
756	3	0.111111	2	0	1	1	SPIS_01389	0	0	0	0	0	0	0	0	0	1	0	0	0	0	0	0	0	0	0	0	0	0	0	2	0	0	0
757	25	0.925926	25	8	8	9	SPIS_01390	1	1	1	0	1	1	1	1	1	1	1	1	1	1	1	1	0	1	1	1	1	1	1	1	1	1	1
758	2	0.0740741	2	0	2	0	SPIS_01391	0	0	0	0	0	0	0	0	0	0	0	1	1	0	0	0	0	0	0	0	0	0	0	0	0	0	0
759	27	1	27	9	9	9	SPIS_01393	1	1	1	1	1	1	1	1	1	1	1	1	1	1	1	1	1	1	1	1	1	1	1	1	1	1	1
760	19	0.703704	12	6	3	3	SPIS_01400	1	2	2	1	0	0	2	3	0	0	0	0	2	0	1	0	0	1	0	1	0	0	0	0	0	1	2
761	3	0.111111	3	1	0	2	SPIS_01401	0	0	0	0	0	0	0	0	1	0	0	0	0	0	0	0	0	0	0	0	0	1	1	0	0	0	0
762	5	0.185185	4	0	3	1	SPIS_01402	0	0	0	0	0	0	0	0	0	1	0	1	2	0	0	0	0	0	0	0	0	0	0	1	0	0	0
763	6	0.222222	3	0	2	1	SPIS_01403	0	0	0	0	0	0	0	0	0	0	0	2	3	0	0	0	0	0	0	0	0	0	0	1	0	0	0
764	27	1	27	9	9	9	SPIS_01404	1	1	1	1	1	1	1	1	1	1	1	1	1	1	1	1	1	1	1	1	1	1	1	1	1	1	1
765	3	0.111111	2	0	2	0	SPIS_01405	0	0	0	0	0	0	0	0	0	0	0	2	1	0	0	0	0	0	0	0	0	0	0	0	0	0	0
766	5	0.185185	4	0	3	1	SPIS_01406	0	0	0	0	0	0	0	0	0	1	0	1	1	0	0	0	0	0	0	0	0	0	0	2	0	0	0
767	8	0.296296	5	1	2	2	SPIS_01407	0	0	0	0	0	0	0	0	1	0	0	2	3	0	0	0	0	0	0	0	0	0	0	1	0	0	1
768	2	0.0740741	2	1	0	1	SPIS_01409	0	0	0	0	0	1	0	0	0	0	0	0	0	0	0	0	0	0	0	0	0	0	0	0	1	0	0
769	19	0.703704	19	7	9	3	SPIS_01410	1	1	1	1	1	0	1	1	0	1	1	1	1	1	1	1	1	1	1	0	1	0	0	0	0	1	0
770	17	0.62963	17	7	2	8	SPIS_01412	0	1	1	1	1	1	0	1	1	0	1	0	1	0	0	0	0	0	1	1	1	1	1	1	1	1	0
771	12	0.444444	12	2	5	5	SPIS_01413	0	0	0	1	0	1	0	0	0	0	1	1	0	1	0	1	0	1	1	1	1	0	0	0	1	0	1
772	27	1	27	9	9	9	SPIS_01415	1	1	1	1	1	1	1	1	1	1	1	1	1	1	1	1	1	1	1	1	1	1	1	1	1	1	1
773	1	0.037037	1	0	0	1	SPIS_01418	0	0	0	0	0	0	0	0	0	0	0	0	0	0	0	0	0	0	0	0	0	0	0	1	0	0	0
774	1	0.037037	1	0	1	0	SPIS_01424	0	0	0	0	0	0	0	0	0	0	0	1	0	0	0	0	0	0	0	0	0	0	0	0	0	0	0
775	27	1	27	9	9	9	SPIS_01426	1	1	1	1	1	1	1	1	1	1	1	1	1	1	1	1	1	1	1	1	1	1	1	1	1	1	1
776	1	0.037037	1	0	0	1	SPIS_01427	0	0	0	0	0	0	0	0	0	0	0	0	0	0	0	0	0	0	0	0	0	0	0	1	0	0	0
777	3	0.111111	3	0	2	1	SPIS_01428	0	0	0	0	0	0	0	0	0	0	0	0	1	0	1	0	0	0	0	0	0	0	0	0	0	1	0
778	9	0.333333	9	5	0	4	SPIS_01432	1	1	1	0	1	0	0	0	1	0	0	0	0	0	0	0	0	0	0	0	1	1	1	0	0	1	0
779	27	1	27	9	9	9	SPIS_01437	1	1	1	1	1	1	1	1	1	1	1	1	1	1	1	1	1	1	1	1	1	1	1	1	1	1	1
780	1	0.037037	1	0	0	1	SPIS_01438	0	0	0	0	0	0	0	0	0	0	0	0	0	0	0	0	0	0	0	0	1	0	0	0	0	0	0
781	2	0.0740741	2	1	0	1	SPIS_01440	0	0	0	0	0	0	0	0	1	0	0	0	0	0	0	0	0	0	0	0	0	0	0	0	0	1	0
782	10	0.37037	8	2	2	4	SPIS_01441	0	0	0	1	0	0	0	0	1	0	0	0	1	0	0	0	0	1	0	0	0	1	1	3	0	1	0
783	28	1.03704	27	9	9	9	SPIS_01442	1	1	1	1	1	1	1	1	1	1	1	1	1	1	1	1	1	1	1	1	1	1	1	2	1	1	1
784	1	0.037037	1	0	0	1	SPIS_01445	0	0	0	0	0	0	0	0	0	0	0	0	0	0	0	0	0	0	0	0	0	0	0	1	0	0	0
785	18	0.666667	18	6	6	6	SPIS_01446	1	1	0	1	0	0	1	1	1	0	1	1	1	1	1	0	1	0	0	1	0	1	1	1	0	1	1
786	2	0.0740741	1	0	0	1	SPIS_01447	0	0	0	0	0	0	0	0	0	0	0	0	0	0	0	0	0	0	0	0	0	0	0	2	0	0	0
787	27	1	27	9	9	9	SPIS_01448	1	1	1	1	1	1	1	1	1	1	1	1	1	1	1	1	1	1	1	1	1	1	1	1	1	1	1
788	28	1.03704	27	9	9	9	SPIS_01449	1	1	1	1	1	1	1	1	1	1	1	1	1	1	1	1	2	1	1	1	1	1	1	1	1	1	1
789	6	0.222222	6	4	2	0	SPIS_01458	1	1	1	0	0	0	0	1	0	0	1	0	0	0	1	0	0	0	0	0	0	0	0	0	0	0	0
790	27	1	27	9	9	9	SPIS_01460	1	1	1	1	1	1	1	1	1	1	1	1	1	1	1	1	1	1	1	1	1	1	1	1	1	1	1
791	4	0.148148	4	1	0	3	SPIS_01463	0	0	0	0	0	1	0	0	0	0	0	0	0	0	0	0	0	0	0	0	1	0	0	1	0	0	1
792	15	0.555556	15	2	5	8	SPIS_01466	0	0	1	0	0	0	0	1	0	0	1	1	0	0	1	1	1	0	1	1	1	1	1	1	1	1	0
793	1	0.037037	1	0	0	1	SPIS_01468	0	0	0	0	0	0	0	0	0	0	0	0	0	0	0	0	0	0	0	0	0	0	0	1	0	0	0
794	27	1	27	9	9	9	SPIS_01471	1	1	1	1	1	1	1	1	1	1	1	1	1	1	1	1	1	1	1	1	1	1	1	1	1	1	1
795	1	0.037037	1	0	0	1	SPIS_01472	0	0	0	0	0	0	0	0	0	0	0	0	0	0	0	0	0	0	0	0	0	0	0	1	0	0	0
796	15	0.555556	8	1	4	3	SPIS_01473	0	2	0	0	0	0	0	0	0	2	0	0	1	0	0	1	1	0	0	0	1	0	0	6	0	0	1
797	21	0.777778	21	7	7	7	SPIS_01475	1	0	1	1	1	1	1	0	1	0	1	1	1	1	1	1	0	1	1	1	1	1	1	1	0	0	1
798	27	1	27	9	9	9	SPIS_01480	1	1	1	1	1	1	1	1	1	1	1	1	1	1	1	1	1	1	1	1	1	1	1	1	1	1	1
799	1	0.037037	1	0	0	1	SPIS_01481	0	0	0	0	0	0	0	0	0	0	0	0	0	0	0	0	0	0	0	0	0	0	0	1	0	0	0
800	27	1	27	9	9	9	SPIS_01482	1	1	1	1	1	1	1	1	1	1	1	1	1	1	1	1	1	1	1	1	1	1	1	1	1	1	1
801	1	0.037037	1	1	0	0	SPIS_01487	0	0	0	0	0	0	1	0	0	0	0	0	0	0	0	0	0	0	0	0	0	0	0	0	0	0	0
802	20	0.740741	12	2	3	7	SPIS_01490	0	3	0	0	0	0	0	0	2	2	0	0	3	0	0	1	0	0	1	0	1	0	1	3	1	1	1
803	20	0.740741	15	6	3	6	SPIS_01491	3	0	1	1	0	0	1	1	2	1	3	0	0	0	0	1	0	0	0	0	0	1	1	1	1	1	1
804	27	1	27	9	9	9	SPIS_01493	1	1	1	1	1	1	1	1	1	1	1	1	1	1	1	1	1	1	1	1	1	1	1	1	1	1	1
805	10	0.37037	9	2	1	6	SPIS_01494	0	1	0	0	0	1	0	0	0	0	0	0	0	0	0	0	1	0	0	1	1	0	0	2	1	1	1
806	14	0.518519	14	5	4	5	SPIS_01495	1	1	0	0	0	0	1	1	1	1	0	1	0	0	1	1	0	0	0	1	1	0	0	0	1	1	1
807	5	0.185185	5	3	2	0	SPIS_01501	1	1	0	0	0	0	0	1	0	0	0	0	1	1	0	0	0	0	0	0	0	0	0	0	0	0	0
808	27	1	27	9	9	9	SPIS_01504	1	1	1	1	1	1	1	1	1	1	1	1	1	1	1	1	1	1	1	1	1	1	1	1	1	1	1
809	29	1.07407	27	9	9	9	SPIS_01506	1	1	1	1	1	1	1	1	1	1	1	1	1	1	1	1	1	1	1	1	1	1	1	3	1	1	1
810	28	1.03704	27	9	9	9	SPIS_01507	1	1	1	1	1	1	1	1	1	1	1	1	1	1	1	1	1	1	1	1	1	1	1	2	1	1	1
811	3	0.111111	3	2	0	1	SPIS_01508	0	0	1	0	0	0	0	1	0	0	0	0	0	0	0	0	0	0	0	0	0	0	0	0	1	0	0
812	1	0.037037	1	0	0	1	SPIS_01513	0	0	0	0	0	0	0	0	0	0	0	0	0	0	0	0	0	0	0	0	0	0	0	1	0	0	0
813	28	1.03704	27	9	9	9	SPIS_01515	1	1	1	1	1	1	1	1	1	1	1	1	1	1	1	1	1	1	1	1	1	1	1	2	1	1	1
814	6	0.222222	6	2	0	4	SPIS_01518	0	0	0	0	0	1	0	0	1	0	0	0	0	0	0	0	0	0	1	0	0	0	0	1	0	1	1
815	27	1	27	9	9	9	SPIS_01519	1	1	1	1	1	1	1	1	1	1	1	1	1	1	1	1	1	1	1	1	1	1	1	1	1	1	1
816	26	0.962963	26	8	9	9	SPIS_01522	1	1	1	1	1	1	1	0	1	1	1	1	1	1	1	1	1	1	1	1	1	1	1	1	1	1	1
817	27	1	27	9	9	9	SPIS_01526	1	1	1	1	1	1	1	1	1	1	1	1	1	1	1	1	1	1	1	1	1	1	1	1	1	1	1
818	2	0.0740741	2	1	0	1	SPIS_01530	0	0	0	0	0	0	0	1	0	0	0	0	0	0	0	0	0	0	0	0	0	0	0	0	0	1	0
819	27	1	27	9	9	9	SPIS_01537	1	1	1	1	1	1	1	1	1	1	1	1	1	1	1	1	1	1	1	1	1	1	1	1	1	1	1
820	15	0.555556	7	1	4	2	SPIS_01540	0	3	0	0	0	0	0	0	0	0	0	1	4	1	0	1	0	0	0	0	0	0	0	4	0	0	1
821	27	1	27	9	9	9	SPIS_01541	1	1	1	1	1	1	1	1	1	1	1	1	1	1	1	1	1	1	1	1	1	1	1	1	1	1	1
822	2	0.0740741	1	0	0	1	SPIS_01542	0	0	0	0	0	0	0	0	0	0	0	0	0	0	0	0	0	0	0	0	0	0	0	2	0	0	0
823	14	0.518519	5	0	3	2	SPIS_01544	0	0	0	0	0	0	0	0	0	2	0	0	3	0	0	0	1	0	1	0	0	0	0	7	0	0	0
824	9	0.333333	6	0	4	2	SPIS_01545	0	0	0	0	0	0	0	0	0	1	0	2	3	0	0	1	0	0	0	0	0	0	0	1	0	0	1
825	28	1.03704	10	3	4	3	SPIS_01546	0	4	0	0	0	2	0	0	1	4	0	2	7	0	0	1	0	0	1	0	0	0	0	5	0	0	1
826	142	5.25926	26	8	9	9	SPIS_01547	6	4	0	6	3	3	6	3	3	6	14	9	6	5	8	6	7	13	2	3	1	2	3	8	5	4	6
827	28	1.03704	27	9	9	9	SPIS_01548	1	1	1	1	1	1	1	1	1	1	1	2	1	1	1	1	1	1	1	1	1	1	1	1	1	1	1
828	29	1.07407	25	8	9	8	SPIS_01549	1	1	1	1	1	1	1	0	1	1	1	2	1	2	1	2	1	2	1	1	1	1	1	1	1	0	1
829	1	0.037037	1	0	0	1	SPIS_01552	0	0	0	0	0	0	0	0	0	0	0	0	0	0	0	0	0	0	0	0	0	0	0	1	0	0	0
830	1	0.037037	1	0	0	1	SPIS_01555	0	0	0	0	0	0	0	0	0	0	0	0	0	0	0	0	0	0	0	0	0	0	0	1	0	0	0
831	27	1	27	9	9	9	SPIS_01559	1	1	1	1	1	1	1	1	1	1	1	1	1	1	1	1	1	1	1	1	1	1	1	1	1	1	1
832	27	1	27	9	9	9	SPIS_01560	1	1	1	1	1	1	1	1	1	1	1	1	1	1	1	1	1	1	1	1	1	1	1	1	1	1	1
833	5	0.185185	4	1	2	1	SPIS_01566	0	0	0	0	0	0	0	0	1	0	0	1	1	0	0	0	0	0	0	0	0	0	0	2	0	0	0
834	6	0.222222	3	0	2	1	SPIS_01567	0	0	0	0	0	0	0	0	0	0	0	3	2	0	0	0	0	0	0	0	0	0	0	1	0	0	0
835	4	0.148148	4	0	2	2	SPIS_01568	0	0	0	0	0	0	0	0	0	0	0	1	1	0	0	0	0	0	1	0	0	0	0	1	0	0	0
836	10	0.37037	5	0	3	2	SPIS_01569	0	0	0	0	0	0	0	0	0	1	0	2	4	0	0	0	0	0	0	0	0	0	0	2	0	0	1
837	9	0.333333	9	4	0	5	SPIS_01570	0	0	1	0	1	1	0	0	1	0	0	0	0	0	0	0	0	0	1	0	1	1	1	0	0	1	0
838	27	1	27	9	9	9	SPIS_01571	1	1	1	1	1	1	1	1	1	1	1	1	1	1	1	1	1	1	1	1	1	1	1	1	1	1	1
839	6	0.222222	3	0	2	1	SPIS_01572	0	0	0	0	0	0	0	0	0	0	0	0	3	0	0	1	0	0	0	0	0	0	0	2	0	0	0
840	2	0.0740741	2	0	2	0	SPIS_01573	0	0	0	0	0	0	0	0	0	0	0	1	1	0	0	0	0	0	0	0	0	0	0	0	0	0	0
841	3	0.111111	3	0	2	1	SPIS_01574	0	0	0	0	0	0	0	0	0	0	0	1	1	0	0	0	0	0	0	0	0	0	0	1	0	0	0
842	17	0.62963	17	5	8	4	SPIS_01575	1	1	1	0	0	0	1	0	1	1	1	1	1	1	1	1	0	1	1	1	0	0	0	1	0	1	0
843	34	1.25926	7	1	3	3	SPIS_01576	0	2	0	0	0	0	0	0	0	2	0	9	14	0	0	0	0	0	1	0	0	0	0	5	0	0	1
844	1	0.037037	1	0	1	0	SPIS_01577	0	0	0	0	0	0	0	0	0	0	0	1	0	0	0	0	0	0	0	0	0	0	0	0	0	0	0
845	1	0.037037	1	0	1	0	SPIS_01578	0	0	0	0	0	0	0	0	0	0	0	0	1	0	0	0	0	0	0	0	0	0	0	0	0	0	0
846	6	0.222222	5	1	3	1	SPIS_01579	0	1	0	0	0	0	0	0	0	1	0	1	1	0	0	0	0	0	0	0	0	0	0	0	0	0	2
847	6	0.222222	3	0	2	1	SPIS_01580	0	0	0	0	0	0	0	0	0	0	0	2	2	0	0	0	0	0	0	0	0	0	0	2	0	0	0
848	6	0.222222	3	0	2	1	SPIS_01581	0	0	0	0	0	0	0	0	0	0	0	1	3	0	0	0	0	0	0	0	0	0	0	2	0	0	0
849	27	1	27	9	9	9	SPIS_01582	1	1	1	1	1	1	1	1	1	1	1	1	1	1	1	1	1	1	1	1	1	1	1	1	1	1	1
850	3	0.111111	3	0	2	1	SPIS_01583	0	0	0	0	0	0	0	0	0	0	0	1	1	0	0	0	0	0	0	0	0	0	0	0	0	0	1
851	4	0.148148	3	0	2	1	SPIS_01584	0	0	0	0	0	0	0	0	0	0	0	1	2	0	0	0	0	0	0	0	0	0	0	1	0	0	0
852	2	0.0740741	2	0	1	1	SPIS_01585	0	0	0	0	0	0	0	0	0	0	0	0	1	0	0	0	0	0	0	0	0	0	0	1	0	0	0
853	1	0.037037	1	0	0	1	SPIS_01591	0	0	0	0	0	0	0	0	0	0	0	0	0	0	0	0	0	0	0	0	0	0	0	1	0	0	0
854	27	1	27	9	9	9	SPIS_01593	1	1	1	1	1	1	1	1	1	1	1	1	1	1	1	1	1	1	1	1	1	1	1	1	1	1	1
855	2	0.0740741	2	0	2	0	SPIS_01600	0	0	0	0	0	0	0	0	0	1	0	1	0	0	0	0	0	0	0	0	0	0	0	0	0	0	0
856	7	0.259259	7	3	2	2	SPIS_01601	0	1	1	0	0	0	0	0	1	0	0	1	0	1	0	0	0	0	0	0	0	0	0	1	1	0	0
857	28	1.03704	27	9	9	9	SPIS_01602	1	1	1	1	1	1	1	1	1	1	1	1	1	1	1	1	1	1	1	1	1	1	1	2	1	1	1
858	27	1	27	9	9	9	SPIS_01604	1	1	1	1	1	1	1	1	1	1	1	1	1	1	1	1	1	1	1	1	1	1	1	1	1	1	1
859	24	0.888889	24	9	8	7	SPIS_01605	1	1	1	1	1	1	1	1	1	1	1	1	1	1	1	1	1	0	1	0	0	1	1	1	1	1	1
860	13	0.481481	13	4	3	6	SPIS_01607	0	1	1	0	0	1	1	0	0	0	1	1	0	1	0	0	0	0	1	1	1	1	1	0	0	1	0
861	26	0.962963	26	9	8	9	SPIS_01609	1	1	1	1	1	1	1	1	1	1	1	1	1	1	0	1	1	1	1	1	1	1	1	1	1	1	1
862	1	0.037037	1	0	0	1	SPIS_01610	0	0	0	0	0	0	0	0	0	0	0	0	0	0	0	0	0	0	0	0	0	0	0	1	0	0	0
863	1	0.037037	1	1	0	0	SPIS_01611	0	0	0	0	0	0	1	0	0	0	0	0	0	0	0	0	0	0	0	0	0	0	0	0	0	0	0
864	1	0.037037	1	0	1	0	SPIS_01612	0	0	0	0	0	0	0	0	0	0	0	1	0	0	0	0	0	0	0	0	0	0	0	0	0	0	0
865	27	1	27	9	9	9	SPIS_01615	1	1	1	1	1	1	1	1	1	1	1	1	1	1	1	1	1	1	1	1	1	1	1	1	1	1	1
866	1	0.037037	1	0	1	0	SPIS_01617	0	0	0	0	0	0	0	0	0	0	0	0	1	0	0	0	0	0	0	0	0	0	0	0	0	0	0
867	4	0.148148	4	0	2	2	SPIS_01618	0	0	0	0	0	0	0	0	0	1	0	1	0	0	0	0	0	0	0	0	0	0	0	1	0	0	1
868	4	0.148148	3	0	3	0	SPIS_01619	0	0	0	0	0	0	0	0	0	1	0	2	1	0	0	0	0	0	0	0	0	0	0	0	0	0	0
869	6	0.222222	3	0	3	0	SPIS_01620	0	0	0	0	0	0	0	0	0	1	0	2	3	0	0	0	0	0	0	0	0	0	0	0	0	0	0
870	1	0.037037	1	0	0	1	SPIS_01621	0	0	0	0	0	0	0	0	0	0	0	0	0	0	0	0	0	0	0	0	0	0	0	1	0	0	0
871	9	0.333333	8	2	4	2	SPIS_01622	0	0	0	0	0	0	0	1	1	0	0	1	2	0	0	1	1	0	0	0	0	0	0	1	0	0	1
872	6	0.222222	5	0	3	2	SPIS_01624	0	0	0	0	0	0	0	0	0	1	0	1	1	0	0	0	0	0	0	0	0	0	0	2	0	0	1
873	17	0.62963	7	1	3	3	SPIS_01625	0	1	0	0	0	0	0	0	0	3	0	3	5	0	0	0	0	0	0	0	0	0	0	3	1	0	1
874	27	1	27	9	9	9	SPIS_01626	1	1	1	1	1	1	1	1	1	1	1	1	1	1	1	1	1	1	1	1	1	1	1	1	1	1	1
875	4	0.148148	2	0	1	1	SPIS_01628	0	0	0	0	0	0	0	0	0	0	0	0	1	0	0	0	0	0	0	0	0	0	0	3	0	0	0
876	7	0.259259	5	1	3	1	SPIS_01629	0	0	0	0	0	0	1	0	0	0	0	2	1	0	0	0	1	0	0	0	0	0	0	2	0	0	0
877	4	0.148148	3	1	1	1	SPIS_01631	0	1	0	0	0	0	0	0	0	2	0	0	0	0	0	0	0	0	0	0	0	0	0	0	0	0	1
878	27	1	27	9	9	9	SPIS_01632	1	1	1	1	1	1	1	1	1	1	1	1	1	1	1	1	1	1	1	1	1	1	1	1	1	1	1
879	3	0.111111	3	2	0	1	SPIS_01633	0	0	0	0	0	1	0	0	1	0	0	0	0	0	0	0	0	0	0	0	0	0	0	0	0	0	1
880	4	0.148148	3	0	2	1	SPIS_01636	0	0	0	0	0	0	0	0	0	1	0	0	2	0	0	0	0	0	1	0	0	0	0	0	0	0	0
881	27	1	27	9	9	9	SPIS_01637	1	1	1	1	1	1	1	1	1	1	1	1	1	1	1	1	1	1	1	1	1	1	1	1	1	1	1
882	27	1	27	9	9	9	SPIS_01638	1	1	1	1	1	1	1	1	1	1	1	1	1	1	1	1	1	1	1	1	1	1	1	1	1	1	1
883	2	0.0740741	2	0	0	2	SPIS_01639	0	0	0	0	0	0	0	0	0	0	0	0	0	0	0	0	0	0	0	0	0	1	1	0	0	0	0
884	14	0.518519	14	4	7	3	SPIS_01640	0	0	0	1	1	0	1	0	1	0	1	1	1	1	1	0	1	1	1	0	1	0	0	0	0	1	0
885	1	0.037037	1	0	0	1	SPIS_01641	0	0	0	0	0	0	0	0	0	0	0	0	0	0	0	0	0	0	0	0	0	0	0	1	0	0	0
886	1	0.037037	1	0	0	1	SPIS_01642	0	0	0	0	0	0	0	0	0	0	0	0	0	0	0	0	0	0	0	0	0	0	0	1	0	0	0
887	27	1	27	9	9	9	SPIS_01648	1	1	1	1	1	1	1	1	1	1	1	1	1	1	1	1	1	1	1	1	1	1	1	1	1	1	1
888	1	0.037037	1	0	0	1	SPIS_01651	0	0	0	0	0	0	0	0	0	0	0	0	0	0	0	0	0	0	0	0	0	0	0	1	0	0	0
889	3	0.111111	2	0	1	1	SPIS_01652	0	0	0	0	0	0	0	0	0	0	0	2	0	0	0	0	0	0	0	0	0	0	0	1	0	0	0
890	27	1	27	9	9	9	SPIS_01659	1	1	1	1	1	1	1	1	1	1	1	1	1	1	1	1	1	1	1	1	1	1	1	1	1	1	1
891	21	0.777778	21	6	6	9	SPIS_01666	1	1	1	0	1	0	0	1	1	0	1	0	1	0	1	1	1	1	1	1	1	1	1	1	1	1	1
892	1	0.037037	1	0	0	1	SPIS_01667	0	0	0	0	0	0	0	0	0	0	0	0	0	0	0	0	0	0	0	0	0	0	0	1	0	0	0
893	1	0.037037	1	0	0	1	SPIS_01669	0	0	0	0	0	0	0	0	0	0	0	0	0	0	0	0	0	0	0	0	0	0	0	1	0	0	0
894	27	1	27	9	9	9	SPIS_01670	1	1	1	1	1	1	1	1	1	1	1	1	1	1	1	1	1	1	1	1	1	1	1	1	1	1	1
895	27	1	27	9	9	9	SPIS_01671	1	1	1	1	1	1	1	1	1	1	1	1	1	1	1	1	1	1	1	1	1	1	1	1	1	1	1
896	27	1	26	8	9	9	SPIS_01672	1	1	1	1	1	1	0	1	1	1	1	1	1	1	1	1	1	1	1	1	1	1	1	2	1	1	1
897	1	0.037037	1	0	0	1	SPIS_01674	0	0	0	0	0	0	0	0	0	0	0	0	0	0	0	0	0	0	0	0	0	0	0	1	0	0	0
898	1	0.037037	1	0	0	1	SPIS_01675	0	0	0	0	0	0	0	0	0	0	0	0	0	0	0	0	0	0	0	0	0	0	0	1	0	0	0
899	1	0.037037	1	0	0	1	SPIS_01678	0	0	0	0	0	0	0	0	0	0	0	0	0	0	0	0	0	0	0	0	0	0	0	1	0	0	0
900	2	0.0740741	2	0	1	1	SPIS_01680	0	0	0	0	0	0	0	0	0	0	0	0	0	1	0	0	0	0	0	0	0	0	0	1	0	0	0
901	27	1	27	9	9	9	SPIS_01682	1	1	1	1	1	1	1	1	1	1	1	1	1	1	1	1	1	1	1	1	1	1	1	1	1	1	1
902	7	0.259259	7	3	0	4	SPIS_01684	0	0	0	0	1	1	0	1	0	0	0	0	0	0	0	0	0	0	0	1	0	1	1	1	0	0	0
903	7	0.259259	7	3	4	0	SPIS_01686	0	1	0	1	0	0	1	0	0	1	0	0	1	1	0	0	1	0	0	0	0	0	0	0	0	0	0
904	27	1	27	9	9	9	SPIS_01689	1	1	1	1	1	1	1	1	1	1	1	1	1	1	1	1	1	1	1	1	1	1	1	1	1	1	1
905	27	1	27	9	9	9	SPIS_01693	1	1	1	1	1	1	1	1	1	1	1	1	1	1	1	1	1	1	1	1	1	1	1	1	1	1	1
906	28	1.03704	27	9	9	9	SPIS_01694	1	1	1	1	1	1	1	1	1	1	1	1	1	1	1	1	1	1	1	1	1	1	1	2	1	1	1
907	22	0.814815	22	6	9	7	SPIS_01697	1	1	0	1	0	1	0	1	1	1	1	1	1	1	1	1	1	1	1	0	1	1	1	1	1	1	0
908	10	0.37037	10	2	5	3	SPIS_01698	0	0	0	0	0	1	0	1	0	1	0	1	0	0	0	1	1	1	0	0	0	0	0	1	1	0	1
909	24	0.888889	24	8	9	7	SPIS_01702	1	1	1	1	1	1	1	0	1	1	1	1	1	1	1	1	1	1	1	1	1	1	1	0	0	1	1
910	27	1	27	9	9	9	SPIS_01704	1	1	1	1	1	1	1	1	1	1	1	1	1	1	1	1	1	1	1	1	1	1	1	1	1	1	1
911	1	0.037037	1	0	0	1	SPIS_01706	0	0	0	0	0	0	0	0	0	0	0	0	0	0	0	0	0	0	0	0	0	0	0	1	0	0	0
912	1	0.037037	1	0	1	0	SPIS_01707	0	0	0	0	0	0	0	0	0	0	0	0	1	0	0	0	0	0	0	0	0	0	0	0	0	0	0
913	24	0.888889	24	8	7	9	SPIS_01709	1	1	0	1	1	1	1	1	1	1	1	0	1	1	1	0	1	1	1	1	1	1	1	1	1	1	1
914	1	0.037037	1	0	0	1	SPIS_01713	0	0	0	0	0	0	0	0	0	0	0	0	0	0	0	0	0	0	0	0	0	0	0	1	0	0	0
915	27	1	27	9	9	9	SPIS_01715	1	1	1	1	1	1	1	1	1	1	1	1	1	1	1	1	1	1	1	1	1	1	1	1	1	1	1
916	2	0.0740741	2	1	0	1	SPIS_01716	0	0	1	0	0	0	0	0	0	0	0	0	0	0	0	0	0	0	0	0	0	0	1	0	0	0	0
917	27	1	27	9	9	9	SPIS_01717	1	1	1	1	1	1	1	1	1	1	1	1	1	1	1	1	1	1	1	1	1	1	1	1	1	1	1
918	4	0.148148	4	1	0	3	SPIS_01720	0	1	0	0	0	0	0	0	0	0	0	0	0	0	0	0	0	0	1	0	1	0	0	0	1	0	0
919	15	0.555556	15	4	6	5	SPIS_01721	1	0	0	1	0	1	0	1	0	1	0	1	1	0	0	1	1	1	1	1	0	0	0	1	0	1	1
920	27	1	27	9	9	9	SPIS_01726	1	1	1	1	1	1	1	1	1	1	1	1	1	1	1	1	1	1	1	1	1	1	1	1	1	1	1
921	2	0.0740741	2	1	0	1	SPIS_01727	0	0	0	0	0	0	0	1	0	0	0	0	0	0	0	0	0	0	0	0	1	0	0	0	0	0	0
922	16	0.592593	16	3	5	8	SPIS_01729	1	0	0	0	1	0	1	0	0	1	0	1	1	1	0	0	1	0	1	1	1	1	1	0	1	1	1
923	14	0.518519	14	6	5	3	SPIS_01730	0	1	1	0	1	1	1	0	1	1	1	0	0	1	0	1	1	0	1	0	0	0	0	1	0	1	0
924	27	1	27	9	9	9	SPIS_01732	1	1	1	1	1	1	1	1	1	1	1	1	1	1	1	1	1	1	1	1	1	1	1	1	1	1	1
925	4	0.148148	4	1	2	1	SPIS_01733	0	0	0	0	1	0	0	0	0	0	0	0	0	0	0	0	1	1	0	0	0	0	0	1	0	0	0
926	27	1	27	9	9	9	SPIS_01737	1	1	1	1	1	1	1	1	1	1	1	1	1	1	1	1	1	1	1	1	1	1	1	1	1	1	1
927	23	0.851852	23	6	9	8	SPIS_01741	1	0	1	1	1	0	0	1	1	1	1	1	1	1	1	1	1	1	1	1	1	1	1	1	0	1	1
928	6	0.222222	6	2	3	1	SPIS_01743	0	1	0	0	0	1	0	0	0	0	0	0	0	1	1	0	0	1	0	1	0	0	0	0	0	0	0
929	11	0.407407	10	3	1	6	SPIS_01744	0	0	1	0	0	0	1	1	0	0	0	1	0	0	0	0	0	0	1	0	1	1	1	0	1	2	0
930	2	0.0740741	2	0	0	2	SPIS_01747	0	0	0	0	0	0	0	0	0	0	0	0	0	0	0	0	0	0	0	1	0	0	0	1	0	0	0
931	27	1	27	9	9	9	SPIS_01748	1	1	1	1	1	1	1	1	1	1	1	1	1	1	1	1	1	1	1	1	1	1	1	1	1	1	1
932	1	0.037037	1	1	0	0	SPIS_01750	0	0	0	0	0	0	1	0	0	0	0	0	0	0	0	0	0	0	0	0	0	0	0	0	0	0	0
933	1	0.037037	1	0	1	0	SPIS_01751	0	0	0	0	0	0	0	0	0	0	0	0	0	0	0	0	1	0	0	0	0	0	0	0	0	0	0
934	491	18.1852	27	9	9	9	SPIS_01753	22	24	18	22	17	24	16	13	20	20	16	16	13	18	18	21	23	16	15	18	16	18	18	19	19	12	19
935	9	0.333333	7	0	4	3	SPIS_01754	0	0	0	0	0	0	0	0	0	1	0	1	2	0	0	0	1	0	0	0	1	0	0	2	0	0	1
936	27	1	27	9	9	9	SPIS_01759	1	1	1	1	1	1	1	1	1	1	1	1	1	1	1	1	1	1	1	1	1	1	1	1	1	1	1
937	23	0.851852	23	7	7	9	SPIS_01762	0	1	1	1	1	1	0	1	1	1	1	0	0	1	1	1	1	1	1	1	1	1	1	1	1	1	1
938	17	0.62963	17	6	9	2	SPIS_01768	1	1	1	1	1	0	1	0	0	1	1	1	1	1	1	1	1	1	1	0	0	0	0	0	0	0	1
939	27	1	27	9	9	9	SPIS_01770	1	1	1	1	1	1	1	1	1	1	1	1	1	1	1	1	1	1	1	1	1	1	1	1	1	1	1
940	1	0.037037	1	0	1	0	SPIS_01775	0	0	0	0	0	0	0	0	0	0	0	1	0	0	0	0	0	0	0	0	0	0	0	0	0	0	0
941	1	0.037037	1	1	0	0	SPIS_01777	0	0	0	0	0	0	1	0	0	0	0	0	0	0	0	0	0	0	0	0	0	0	0	0	0	0	0
942	28	1.03704	27	9	9	9	SPIS_01781	1	1	1	1	1	1	1	1	1	1	1	1	1	1	1	1	1	1	1	1	1	1	1	2	1	1	1
943	27	1	27	9	9	9	SPIS_01782	1	1	1	1	1	1	1	1	1	1	1	1	1	1	1	1	1	1	1	1	1	1	1	1	1	1	1
944	27	1	27	9	9	9	SPIS_01793	1	1	1	1	1	1	1	1	1	1	1	1	1	1	1	1	1	1	1	1	1	1	1	1	1	1	1
945	901	33.3704	27	9	9	9	SPIS_01795	42	42	36	27	30	37	30	29	28	34	39	31	41	37	24	45	28	41	24	28	36	33	31	33	31	30	34
946	1	0.037037	1	0	0	1	SPIS_01796	0	0	0	0	0	0	0	0	0	0	0	0	0	0	0	0	0	0	0	0	0	0	0	1	0	0	0
947	28	1.03704	27	9	9	9	SPIS_01798	1	1	1	1	1	1	1	1	1	1	1	1	1	1	1	1	1	1	1	1	1	1	1	2	1	1	1
948	2	0.0740741	2	0	1	1	SPIS_01802	0	0	0	0	0	0	0	0	0	1	0	0	0	0	0	0	0	0	0	0	0	0	0	1	0	0	0
949	27	1	27	9	9	9	SPIS_01804	1	1	1	1	1	1	1	1	1	1	1	1	1	1	1	1	1	1	1	1	1	1	1	1	1	1	1
950	22	0.814815	22	7	9	6	SPIS_01806	1	1	1	1	0	1	1	1	0	1	1	1	1	1	1	1	1	1	1	1	0	1	1	1	0	0	1
951	27	1	27	9	9	9	SPIS_01807	1	1	1	1	1	1	1	1	1	1	1	1	1	1	1	1	1	1	1	1	1	1	1	1	1	1	1
952	3	0.111111	2	1	1	0	SPIS_01808	0	1	0	0	0	0	0	0	0	0	0	0	2	0	0	0	0	0	0	0	0	0	0	0	0	0	0
953	9	0.333333	5	0	3	2	SPIS_01810	0	0	0	0	0	0	0	0	0	0	0	1	2	0	0	1	0	0	0	0	0	0	0	4	0	0	1
954	28	1.03704	27	9	9	9	SPIS_01811	1	1	1	1	1	1	1	1	1	1	1	1	1	1	1	1	1	1	1	1	1	1	1	2	1	1	1
955	11	0.407407	7	2	3	2	SPIS_01812	0	1	0	0	0	0	0	0	1	1	0	0	3	0	0	1	0	0	0	0	0	0	0	3	0	0	1
956	4	0.148148	4	0	3	1	SPIS_01813	0	0	0	0	0	0	0	0	0	1	0	1	1	0	0	0	0	0	0	0	0	0	0	1	0	0	0
957	15	0.555556	9	2	4	3	SPIS_01814	0	1	0	0	1	0	0	0	0	1	0	1	5	0	0	1	0	0	1	0	0	0	0	3	0	0	1
958	27	1	27	9	9	9	SPIS_01815	1	1	1	1	1	1	1	1	1	1	1	1	1	1	1	1	1	1	1	1	1	1	1	1	1	1	1
959	6	0.222222	5	1	3	1	SPIS_01816	0	1	0	0	0	0	0	0	0	0	0	1	2	0	0	1	0	0	0	0	0	0	0	0	0	0	1
960	6	0.222222	4	2	1	1	SPIS_01817	0	1	0	0	0	1	0	0	0	0	0	0	2	0	0	0	0	0	0	0	0	0	0	2	0	0	0
961	8	0.296296	7	2	2	3	SPIS_01818	0	1	0	0	0	0	0	0	1	1	0	0	1	0	0	0	0	0	0	0	1	0	0	2	0	0	1
962	1	0.037037	1	0	1	0	SPIS_01819	0	0	0	0	0	0	0	0	0	0	0	0	0	0	0	0	0	1	0	0	0	0	0	0	0	0	0
963	1	0.037037	1	0	1	0	SPIS_01821	0	0	0	0	0	0	0	0	0	0	0	1	0	0	0	0	0	0	0	0	0	0	0	0	0	0	0
964	5	0.185185	4	0	3	1	SPIS_01823	0	0	0	0	0	0	0	0	0	1	0	2	1	0	0	0	0	0	0	0	0	0	0	1	0	0	0
965	17	0.62963	17	4	8	5	SPIS_01824	1	1	0	1	0	0	1	0	0	1	1	1	1	1	1	0	1	1	0	0	1	1	1	1	0	1	0
966	13	0.481481	13	5	0	8	SPIS_01825	0	0	1	0	1	1	0	1	1	0	0	0	0	0	0	0	0	0	1	1	1	1	1	1	1	1	0
967	27	1	27	9	9	9	SPIS_01826	1	1	1	1	1	1	1	1	1	1	1	1	1	1	1	1	1	1	1	1	1	1	1	1	1	1	1
968	2	0.0740741	1	0	1	0	SPIS_01831	0	0	0	0	0	0	0	0	0	0	0	0	2	0	0	0	0	0	0	0	0	0	0	0	0	0	0
969	2	0.0740741	2	0	2	0	SPIS_01833	0	0	0	0	0	0	0	0	0	0	0	1	1	0	0	0	0	0	0	0	0	0	0	0	0	0	0
970	1	0.037037	1	0	1	0	SPIS_01834	0	0	0	0	0	0	0	0	0	0	0	1	0	0	0	0	0	0	0	0	0	0	0	0	0	0	0
971	7	0.259259	5	2	2	1	SPIS_01836	0	1	0	0	0	0	0	0	2	0	0	2	1	0	0	0	0	0	0	0	0	0	0	1	0	0	0
972	27	1	27	9	9	9	SPIS_01837	1	1	1	1	1	1	1	1	1	1	1	1	1	1	1	1	1	1	1	1	1	1	1	1	1	1	1
973	2	0.0740741	1	0	0	1	SPIS_01838	0	0	0	0	0	0	0	0	0	0	0	0	0	0	0	0	0	0	0	0	0	0	0	2	0	0	0
974	1	0.037037	1	0	0	1	SPIS_01840	0	0	0	0	0	0	0	0	0	0	0	0	0	0	0	0	0	0	0	0	0	0	0	1	0	0	0
975	6	0.222222	6	2	0	4	SPIS_01842	0	0	0	1	0	1	0	0	0	0	0	0	0	0	0	0	0	0	1	0	0	1	1	0	1	0	0
976	4	0.148148	4	1	2	1	SPIS_01843	0	1	0	0	0	0	0	0	0	0	0	1	1	0	0	0	0	0	0	0	0	0	0	1	0	0	0
977	8	0.296296	5	1	2	2	SPIS_01844	0	0	0	0	0	0	0	0	1	0	0	1	3	0	0	0	0	0	0	0	1	0	0	2	0	0	0
978	3	0.111111	3	0	2	1	SPIS_01845	0	0	0	0	0	0	0	0	0	0	0	1	1	0	0	0	0	0	0	0	0	0	0	1	0	0	0
979	4	0.148148	3	0	2	1	SPIS_01846	0	0	0	0	0	0	0	0	0	0	0	2	1	0	0	0	0	0	0	0	0	0	0	0	0	0	1
980	27	1	27	9	9	9	SPIS_01848	1	1	1	1	1	1	1	1	1	1	1	1	1	1	1	1	1	1	1	1	1	1	1	1	1	1	1
981	3	0.111111	2	0	2	0	SPIS_01849	0	0	0	0	0	0	0	0	0	0	0	2	1	0	0	0	0	0	0	0	0	0	0	0	0	0	0
982	3	0.111111	2	0	2	0	SPIS_01851	0	0	0	0	0	0	0	0	0	0	0	1	2	0	0	0	0	0	0	0	0	0	0	0	0	0	0
983	9	0.333333	6	2	2	2	SPIS_01852	0	1	0	0	0	0	0	0	1	0	0	1	2	0	0	0	0	0	0	0	0	0	0	3	0	0	1
984	5	0.185185	4	0	3	1	SPIS_01853	0	0	0	0	0	0	0	0	0	1	0	1	1	0	0	0	0	0	0	0	0	0	0	2	0	0	0
985	2	0.0740741	2	0	1	1	SPIS_01854	0	0	0	0	0	0	0	0	0	0	0	1	0	0	0	0	0	0	0	0	0	0	0	1	0	0	0
986	4	0.148148	3	1	2	0	SPIS_01855	0	0	0	0	0	0	1	0	0	0	0	1	2	0	0	0	0	0	0	0	0	0	0	0	0	0	0
987	3	0.111111	3	0	3	0	SPIS_01856	0	0	0	0	0	0	0	0	0	1	0	1	1	0	0	0	0	0	0	0	0	0	0	0	0	0	0
988	3	0.111111	3	0	3	0	SPIS_01857	0	0	0	0	0	0	0	0	0	1	0	1	1	0	0	0	0	0	0	0	0	0	0	0	0	0	0
989	3	0.111111	3	0	3	0	SPIS_01858	0	0	0	0	0	0	0	0	0	1	0	1	1	0	0	0	0	0	0	0	0	0	0	0	0	0	0
990	27	1	27	9	9	9	SPIS_01859	1	1	1	1	1	1	1	1	1	1	1	1	1	1	1	1	1	1	1	1	1	1	1	1	1	1	1
991	4	0.148148	4	1	2	1	SPIS_01860	0	1	0	0	0	0	0	0	0	0	0	1	1	0	0	0	0	0	0	0	0	0	0	0	0	1	0
992	2	0.0740741	1	0	1	0	SPIS_01861	0	0	0	0	0	0	0	0	0	0	0	2	0	0	0	0	0	0	0	0	0	0	0	0	0	0	0
993	2	0.0740741	1	0	1	0	SPIS_01862	0	0	0	0	0	0	0	0	0	0	0	2	0	0	0	0	0	0	0	0	0	0	0	0	0	0	0
994	5	0.185185	3	0	2	1	SPIS_01863	0	0	0	0	0	0	0	0	0	0	0	2	2	0	0	0	0	0	0	0	0	0	0	1	0	0	0
995	3	0.111111	2	0	2	0	SPIS_01864	0	0	0	0	0	0	0	0	0	0	0	2	1	0	0	0	0	0	0	0	0	0	0	0	0	0	0
996	4	0.148148	2	0	2	0	SPIS_01865	0	0	0	0	0	0	0	0	0	0	0	2	2	0	0	0	0	0	0	0	0	0	0	0	0	0	0
997	4	0.148148	2	0	2	0	SPIS_01866	0	0	0	0	0	0	0	0	0	0	0	2	2	0	0	0	0	0	0	0	0	0	0	0	0	0	0
998	5	0.185185	3	0	3	0	SPIS_01867	0	0	0	0	0	0	0	0	0	1	0	2	2	0	0	0	0	0	0	0	0	0	0	0	0	0	0
999	27	1	27	9	9	9	SPIS_01870	1	1	1	1	1	1	1	1	1	1	1	1	1	1	1	1	1	1	1	1	1	1	1	1	1	1	1
1000	11	0.407407	11	3	4	4	SPIS_01871	0	0	1	0	1	0	0	0	1	0	1	1	1	0	0	0	0	1	0	0	1	0	0	1	0	1	1
1001	7	0.259259	7	1	6	0	SPIS_01874	0	0	0	0	0	1	0	0	0	0	1	0	1	1	0	1	1	1	0	0	0	0	0	0	0	0	0
1002	2	0.0740741	2	0	0	2	SPIS_01875	0	0	0	0	0	0	0	0	0	0	0	0	0	0	0	0	0	0	0	0	1	0	0	1	0	0	0
1003	1	0.037037	1	1	0	0	SPIS_01876	1	0	0	0	0	0	0	0	0	0	0	0	0	0	0	0	0	0	0	0	0	0	0	0	0	0	0
1004	1	0.037037	1	0	1	0	SPIS_01879	0	0	0	0	0	0	0	0	0	0	0	0	0	0	0	0	1	0	0	0	0	0	0	0	0	0	0
1005	2	0.0740741	2	1	0	1	SPIS_01880	0	0	0	0	1	0	0	0	0	0	0	0	0	0	0	0	0	0	0	1	0	0	0	0	0	0	0
1006	27	1	27	9	9	9	SPIS_01881	1	1	1	1	1	1	1	1	1	1	1	1	1	1	1	1	1	1	1	1	1	1	1	1	1	1	1
1007	1	0.037037	1	0	0	1	SPIS_01885	0	0	0	0	0	0	0	0	0	0	0	0	0	0	0	0	0	0	0	0	0	0	0	1	0	0	0
1008	5	0.185185	4	1	2	1	SPIS_01886	0	0	0	0	0	0	0	0	1	1	0	0	2	0	0	0	0	0	0	0	0	0	0	0	0	0	1
1009	3	0.111111	3	0	3	0	SPIS_01887	0	0	0	0	0	0	0	0	0	1	0	1	1	0	0	0	0	0	0	0	0	0	0	0	0	0	0
1010	2	0.0740741	2	0	1	1	SPIS_01888	0	0	0	0	0	0	0	0	0	0	0	0	1	0	0	0	0	0	0	0	0	0	0	1	0	0	0
1011	12	0.444444	6	1	3	2	SPIS_01889	0	0	0	0	0	0	0	0	1	1	0	2	5	0	0	0	0	0	0	0	0	0	0	2	0	0	1
1012	4	0.148148	3	0	3	0	SPIS_01890	0	0	0	0	0	0	0	0	0	1	0	1	2	0	0	0	0	0	0	0	0	0	0	0	0	0	0
1013	11	0.407407	4	0	3	1	SPIS_01891	0	0	0	0	0	0	0	0	0	2	0	6	2	0	0	0	0	0	0	0	0	0	0	1	0	0	0
1014	27	1	27	9	9	9	SPIS_01892	1	1	1	1	1	1	1	1	1	1	1	1	1	1	1	1	1	1	1	1	1	1	1	1	1	1	1
1015	27	1	27	9	9	9	SPIS_01893	1	1	1	1	1	1	1	1	1	1	1	1	1	1	1	1	1	1	1	1	1	1	1	1	1	1	1
1016	4	0.148148	3	0	2	1	SPIS_01894	0	0	0	0	0	0	0	0	0	0	0	1	2	0	0	0	0	0	0	0	0	0	0	1	0	0	0
1017	9	0.333333	5	1	2	2	SPIS_01895	0	1	0	0	0	0	0	0	0	1	0	0	3	0	0	0	0	0	0	0	0	0	0	1	0	0	3
1018	5	0.185185	4	0	3	1	SPIS_01897	0	0	0	0	0	0	0	0	0	1	0	1	2	0	0	0	0	0	0	0	0	0	0	1	0	0	0
1019	3	0.111111	2	0	2	0	SPIS_01898	0	0	0	0	0	0	0	0	0	0	0	2	1	0	0	0	0	0	0	0	0	0	0	0	0	0	0
1020	2	0.0740741	2	0	2	0	SPIS_01899	0	0	0	0	0	0	0	0	0	0	0	1	1	0	0	0	0	0	0	0	0	0	0	0	0	0	0
1021	5	0.185185	4	1	2	1	SPIS_01900	0	0	0	0	0	0	0	0	1	1	0	0	0	0	0	1	0	0	0	0	0	0	0	2	0	0	0
1022	2	0.0740741	2	1	1	0	SPIS_01901	0	1	0	0	0	0	0	0	0	1	0	0	0	0	0	0	0	0	0	0	0	0	0	0	0	0	0
1023	3	0.111111	3	0	2	1	SPIS_01902	0	0	0	0	0	0	0	0	0	1	0	0	1	0	0	0	0	0	0	0	0	0	0	1	0	0	0
1024	3	0.111111	3	1	2	0	SPIS_01903	0	1	0	0	0	0	0	0	0	0	0	1	1	0	0	0	0	0	0	0	0	0	0	0	0	0	0
1025	27	1	27	9	9	9	SPIS_01904	1	1	1	1	1	1	1	1	1	1	1	1	1	1	1	1	1	1	1	1	1	1	1	1	1	1	1
1026	21	0.777778	21	7	9	5	SPIS_01905	1	1	1	1	0	1	1	1	0	1	1	1	1	1	1	1	1	1	1	0	0	1	1	0	1	0	1
1027	18	0.666667	8	1	4	3	SPIS_01906	0	0	0	0	1	0	0	0	0	5	0	1	5	0	0	0	1	0	0	0	2	0	0	2	1	0	0
1028	6	0.222222	5	1	3	1	SPIS_01907	0	1	0	0	0	0	0	0	0	1	0	1	2	0	0	0	0	0	0	0	0	0	0	1	0	0	0
1029	4	0.148148	3	0	2	1	SPIS_01908	0	0	0	0	0	0	0	0	0	1	0	0	2	0	0	0	0	0	0	0	0	0	0	1	0	0	0
1030	27	1	20	7	8	5	SPIS_01909	1	1	1	1	1	1	0	1	0	2	1	2	4	1	0	1	1	1	0	0	1	0	2	2	1	0	1
1031	7	0.259259	5	0	3	2	SPIS_01910	0	0	0	0	0	0	0	0	0	2	0	2	1	0	0	0	0	0	0	0	0	0	0	1	0	1	0
1032	4	0.148148	4	0	3	1	SPIS_01913	0	0	0	0	0	0	0	0	0	1	0	1	1	0	0	0	0	0	0	0	0	0	0	1	0	0	0
1033	6	0.222222	4	0	3	1	SPIS_01914	0	0	0	0	0	0	0	0	0	3	0	1	1	0	0	0	0	0	0	0	0	0	0	1	0	0	0
1034	27	1	27	9	9	9	SPIS_01915	1	1	1	1	1	1	1	1	1	1	1	1	1	1	1	1	1	1	1	1	1	1	1	1	1	1	1
1035	16	0.592593	8	1	4	3	SPIS_01917	0	1	0	0	0	0	0	0	0	2	0	1	5	0	0	1	0	0	0	0	0	1	0	4	1	0	0
1036	4	0.148148	3	0	2	1	SPIS_01918	0	0	0	0	0	0	0	0	0	1	0	2	0	0	0	0	0	0	0	0	0	0	0	1	0	0	0
1037	10	0.37037	5	1	3	1	SPIS_01919	0	1	0	0	0	0	0	0	0	0	0	3	3	0	0	1	0	0	0	0	0	0	0	2	0	0	0
1038	7	0.259259	3	0	3	0	SPIS_01920	0	0	0	0	0	0	0	0	0	1	0	3	3	0	0	0	0	0	0	0	0	0	0	0	0	0	0
1039	25	0.925926	25	9	9	7	SPIS_01921	1	1	1	1	1	1	1	1	1	1	1	1	1	1	1	1	1	1	1	1	1	0	0	1	1	1	1
1040	5	0.185185	4	0	3	1	SPIS_01922	0	0	0	0	0	0	0	0	0	2	0	1	1	0	0	0	0	0	0	0	0	0	0	1	0	0	0
1041	8	0.296296	5	1	3	1	SPIS_01923	0	1	0	0	0	0	0	0	0	1	0	1	3	0	0	0	0	0	0	0	0	0	0	2	0	0	0
1042	7	0.259259	4	0	3	1	SPIS_01924	0	0	0	0	0	0	0	0	0	1	0	3	2	0	0	0	0	0	0	0	0	0	0	1	0	0	0
1043	5	0.185185	3	0	3	0	SPIS_01925	0	0	0	0	0	0	0	0	0	1	0	1	3	0	0	0	0	0	0	0	0	0	0	0	0	0	0
1044	27	1	27	9	9	9	SPIS_01926	1	1	1	1	1	1	1	1	1	1	1	1	1	1	1	1	1	1	1	1	1	1	1	1	1	1	1
1045	7	0.259259	6	0	4	2	SPIS_01927	0	0	0	0	0	0	0	0	0	1	0	1	1	0	0	1	0	0	0	0	0	0	0	2	1	0	0
1046	7	0.259259	6	1	3	2	SPIS_01928	0	0	0	0	0	0	0	0	1	1	0	1	2	0	0	0	0	0	0	0	0	0	0	1	0	0	1
1047	9	0.333333	7	1	4	2	SPIS_01929	0	1	0	0	0	0	0	0	0	2	0	2	1	0	0	1	0	0	0	0	0	0	0	1	0	0	1
1048	7	0.259259	5	1	3	1	SPIS_01930	0	1	0	0	0	0	0	0	0	1	0	0	2	0	0	1	0	0	0	0	0	0	0	2	0	0	0
1049	6	0.222222	3	0	3	0	SPIS_01931	0	0	0	0	0	0	0	0	0	1	0	3	2	0	0	0	0	0	0	0	0	0	0	0	0	0	0
1050	4	0.148148	2	0	2	0	SPIS_01932	0	0	0	0	0	0	0	0	0	0	0	2	2	0	0	0	0	0	0	0	0	0	0	0	0	0	0
1051	4	0.148148	3	0	2	1	SPIS_01933	0	0	0	0	0	0	0	0	0	1	0	1	0	0	0	0	0	0	0	0	0	0	0	2	0	0	0
1052	3	0.111111	3	0	3	0	SPIS_01935	0	0	0	0	0	0	0	0	0	1	0	1	1	0	0	0	0	0	0	0	0	0	0	0	0	0	0
1053	6	0.222222	3	0	3	0	SPIS_01936	0	0	0	0	0	0	0	0	0	1	0	2	3	0	0	0	0	0	0	0	0	0	0	0	0	0	0
1054	27	1	27	9	9	9	SPIS_01937	1	1	1	1	1	1	1	1	1	1	1	1	1	1	1	1	1	1	1	1	1	1	1	1	1	1	1
1055	1	0.037037	1	0	0	1	SPIS_01941	0	0	0	0	0	0	0	0	0	0	0	0	0	0	0	0	0	0	0	0	0	0	0	1	0	0	0
1056	27	1	27	9	9	9	SPIS_01948	1	1	1	1	1	1	1	1	1	1	1	1	1	1	1	1	1	1	1	1	1	1	1	1	1	1	1
1057	1	0.037037	1	1	0	0	SPIS_01952	0	0	0	0	0	0	0	0	1	0	0	0	0	0	0	0	0	0	0	0	0	0	0	0	0	0	0
1058	12	0.444444	9	4	3	2	SPIS_01953	1	0	0	1	0	0	2	0	3	0	0	0	0	0	1	1	0	1	0	0	1	0	0	0	0	1	0
1059	1	0.037037	1	0	1	0	SPIS_01954	0	0	0	0	0	0	0	0	0	0	0	0	0	0	0	0	1	0	0	0	0	0	0	0	0	0	0
1060	3	0.111111	2	1	1	0	SPIS_01955	0	0	0	0	0	0	0	0	2	0	0	0	1	0	0	0	0	0	0	0	0	0	0	0	0	0	0
1061	1	0.037037	1	0	0	1	SPIS_01958	0	0	0	0	0	0	0	0	0	0	0	0	0	0	0	0	0	0	0	0	0	0	0	0	1	0	0
1062	27	1	27	9	9	9	SPIS_01959	1	1	1	1	1	1	1	1	1	1	1	1	1	1	1	1	1	1	1	1	1	1	1	1	1	1	1
1063	28	1.03704	27	9	9	9	SPIS_01960	1	1	1	1	1	1	1	1	1	1	1	1	1	1	1	1	1	1	1	1	1	1	1	2	1	1	1
1064	11	0.407407	7	3	2	2	SPIS_01961	0	1	0	0	0	1	0	0	3	0	0	1	2	0	0	0	0	0	0	0	0	0	0	2	0	0	1
1065	3	0.111111	2	0	1	1	SPIS_01966	0	0	0	0	0	0	0	0	0	1	0	0	0	0	0	0	0	0	0	0	0	0	0	2	0	0	0
1066	4	0.148148	4	1	1	2	SPIS_01968	0	0	0	0	0	0	0	0	1	0	0	0	1	0	0	0	0	0	0	0	0	0	0	1	0	0	1
1067	30	1.11111	27	9	9	9	SPIS_01970	1	1	1	1	1	1	1	1	1	2	1	2	2	1	1	1	1	1	1	1	1	1	1	1	1	1	1
1068	1	0.037037	1	0	1	0	SPIS_01973	0	0	0	0	0	0	0	0	0	0	0	0	1	0	0	0	0	0	0	0	0	0	0	0	0	0	0
1069	2	0.0740741	2	2	0	0	SPIS_01980	1	0	0	1	0	0	0	0	0	0	0	0	0	0	0	0	0	0	0	0	0	0	0	0	0	0	0
1070	28	1.03704	27	9	9	9	SPIS_01981	1	1	1	1	1	1	1	1	1	1	1	1	2	1	1	1	1	1	1	1	1	1	1	1	1	1	1
1071	1	0.037037	1	0	1	0	SPIS_01985	0	0	0	0	0	0	0	0	0	0	0	0	0	0	0	0	0	1	0	0	0	0	0	0	0	0	0
1072	27	1	27	9	9	9	SPIS_01987	1	1	1	1	1	1	1	1	1	1	1	1	1	1	1	1	1	1	1	1	1	1	1	1	1	1	1
1073	19	0.703704	17	4	6	7	SPIS_01988	0	1	0	1	1	0	1	0	0	1	0	1	2	0	1	0	1	1	1	1	0	1	1	2	0	1	1
1074	20	0.740741	20	8	7	5	SPIS_01990	1	1	1	1	1	1	1	1	0	0	1	1	1	1	0	1	1	1	1	0	0	0	0	1	1	1	1
1075	8	0.296296	8	1	3	4	SPIS_01991	0	0	0	0	0	0	1	0	0	1	0	0	0	1	0	0	0	1	0	0	0	0	0	1	1	1	1
1076	27	1	27	9	9	9	SPIS_01992	1	1	1	1	1	1	1	1	1	1	1	1	1	1	1	1	1	1	1	1	1	1	1	1	1	1	1
1077	2	0.0740741	2	2	0	0	SPIS_01993	0	0	0	0	0	0	0	1	1	0	0	0	0	0	0	0	0	0	0	0	0	0	0	0	0	0	0
1078	10	0.37037	10	2	0	8	SPIS_01994	0	0	0	0	0	1	0	0	1	0	0	0	0	0	0	0	0	0	1	1	1	1	1	1	1	1	0
1079	1	0.037037	1	0	0	1	SPIS_01995	0	0	0	0	0	0	0	0	0	0	0	0	0	0	0	0	0	0	0	0	0	0	0	1	0	0	0
1080	27	1	27	9	9	9	SPIS_01997	1	1	1	1	1	1	1	1	1	1	1	1	1	1	1	1	1	1	1	1	1	1	1	1	1	1	1
1081	7	0.259259	7	2	3	2	SPIS_01998	0	0	0	1	0	0	1	0	0	1	0	1	1	0	0	0	0	0	0	0	0	0	0	1	0	0	1
1082	26	0.962963	26	8	9	9	SPIS_02002	0	1	1	1	1	1	1	1	1	1	1	1	1	1	1	1	1	1	1	1	1	1	1	1	1	1	1
1083	27	1	27	9	9	9	SPIS_02003	1	1	1	1	1	1	1	1	1	1	1	1	1	1	1	1	1	1	1	1	1	1	1	1	1	1	1
1084	27	1	27	9	9	9	SPIS_02004	1	1	1	1	1	1	1	1	1	1	1	1	1	1	1	1	1	1	1	1	1	1	1	1	1	1	1
1085	15	0.555556	15	4	7	4	SPIS_02009	1	0	0	0	0	1	1	1	0	1	0	0	1	1	1	1	1	1	0	0	1	1	1	0	0	0	1
1086	27	1	27	9	9	9	SPIS_02015	1	1	1	1	1	1	1	1	1	1	1	1	1	1	1	1	1	1	1	1	1	1	1	1	1	1	1
1087	4	0.148148	4	1	1	2	SPIS_02016	0	0	0	0	0	1	0	0	0	0	0	0	0	0	0	1	0	0	1	0	0	0	0	0	0	0	1
1088	28	1.03704	26	9	8	9	SPIS_02017	1	2	1	1	1	1	1	1	1	2	1	1	1	1	1	0	1	1	1	1	1	1	1	1	1	1	1
1089	6	0.222222	6	1	2	3	SPIS_02019	0	1	0	0	0	0	0	0	0	0	0	0	0	0	0	1	1	0	0	0	1	0	0	0	1	0	1
1090	1	0.037037	1	1	0	0	SPIS_02021	0	0	0	0	1	0	0	0	0	0	0	0	0	0	0	0	0	0	0	0	0	0	0	0	0	0	0
1091	1	0.037037	1	0	1	0	SPIS_02022	0	0	0	0	0	0	0	0	0	0	0	0	1	0	0	0	0	0	0	0	0	0	0	0	0	0	0
1092	4	0.148148	4	2	0	2	SPIS_02023	0	0	1	0	0	0	0	1	0	0	0	0	0	0	0	0	0	0	0	0	0	0	0	0	1	0	1
1093	27	1	27	9	9	9	SPIS_02026	1	1	1	1	1	1	1	1	1	1	1	1	1	1	1	1	1	1	1	1	1	1	1	1	1	1	1
1094	27	1	27	9	9	9	SPIS_02027	1	1	1	1	1	1	1	1	1	1	1	1	1	1	1	1	1	1	1	1	1	1	1	1	1	1	1
1095	27	1	27	9	9	9	SPIS_02028	1	1	1	1	1	1	1	1	1	1	1	1	1	1	1	1	1	1	1	1	1	1	1	1	1	1	1
1096	1	0.037037	1	0	1	0	SPIS_02029	0	0	0	0	0	0	0	0	0	0	0	0	1	0	0	0	0	0	0	0	0	0	0	0	0	0	0
1097	3	0.111111	3	1	1	1	SPIS_02031	0	1	0	0	0	0	0	0	0	0	0	0	1	0	0	0	0	0	0	0	0	0	0	1	0	0	0
1098	4	0.148148	4	1	1	2	SPIS_02032	0	1	0	0	0	0	0	0	0	0	0	0	1	0	0	0	0	0	0	0	0	0	0	1	0	1	0
1099	4	0.148148	4	1	1	2	SPIS_02033	0	0	0	0	0	0	0	0	1	0	0	0	1	0	0	0	0	0	0	0	0	0	0	1	0	0	1
1100	8	0.296296	5	0	4	1	SPIS_02034	0	0	0	0	0	0	0	0	0	1	0	2	2	0	0	1	0	0	0	0	0	0	0	2	0	0	0
1101	27	1	27	9	9	9	SPIS_02036	1	1	1	1	1	1	1	1	1	1	1	1	1	1	1	1	1	1	1	1	1	1	1	1	1	1	1
1102	27	1	27	9	9	9	SPIS_02037	1	1	1	1	1	1	1	1	1	1	1	1	1	1	1	1	1	1	1	1	1	1	1	1	1	1	1
1103	4	0.148148	4	1	2	1	SPIS_02038	0	1	0	0	0	0	0	0	0	0	0	1	1	0	0	0	0	0	0	0	0	0	0	1	0	0	0
1104	3	0.111111	3	0	2	1	SPIS_02039	0	0	0	0	0	0	0	0	0	0	0	1	1	0	0	0	0	0	0	0	0	0	0	1	0	0	0
1105	3	0.111111	3	0	2	1	SPIS_02040	0	0	0	0	0	0	0	0	0	0	0	1	1	0	0	0	0	0	0	0	0	0	0	1	0	0	0
1106	3	0.111111	3	0	2	1	SPIS_02041	0	0	0	0	0	0	0	0	0	0	0	1	1	0	0	0	0	0	0	0	0	0	0	1	0	0	0
1107	4	0.148148	3	0	2	1	SPIS_02042	0	0	0	0	0	0	0	0	0	0	0	1	2	0	0	0	0	0	0	0	0	0	0	1	0	0	0
1108	4	0.148148	4	1	0	3	SPIS_02043	0	1	0	0	0	0	0	0	0	0	0	0	0	0	0	0	0	0	1	0	0	0	0	1	0	0	1
1109	4	0.148148	3	0	2	1	SPIS_02044	0	0	0	0	0	0	0	0	0	0	0	1	1	0	0	0	0	0	0	0	0	0	0	2	0	0	0
1110	3	0.111111	3	0	2	1	SPIS_02045	0	0	0	0	0	0	0	0	0	0	0	1	1	0	0	0	0	0	0	0	0	0	0	1	0	0	0
1111	3	0.111111	3	0	2	1	SPIS_02046	0	0	0	0	0	0	0	0	0	0	0	1	1	0	0	0	0	0	0	0	0	0	0	1	0	0	0
1112	8	0.296296	7	1	4	2	SPIS_02047	0	1	0	0	0	0	0	0	0	1	0	2	1	1	0	0	0	0	0	1	0	0	0	1	0	0	0
1113	27	1	27	9	9	9	SPIS_02048	1	1	1	1	1	1	1	1	1	1	1	1	1	1	1	1	1	1	1	1	1	1	1	1	1	1	1
1114	31	1.14815	27	9	9	9	SPIS_02049	1	1	1	1	1	1	1	1	1	1	1	2	2	1	1	1	1	1	1	1	2	1	1	2	1	1	1
1115	5	0.185185	5	0	3	2	SPIS_02050	0	0	0	0	0	0	0	0	0	1	0	1	1	0	0	0	0	0	1	0	0	0	0	1	0	0	0
1116	3	0.111111	3	1	2	0	SPIS_02051	0	0	0	0	0	0	1	0	0	0	0	1	1	0	0	0	0	0	0	0	0	0	0	0	0	0	0
1117	4	0.148148	4	1	2	1	SPIS_02052	0	1	0	0	0	0	0	0	0	0	0	1	1	0	0	0	0	0	0	0	0	0	0	1	0	0	0
1118	3	0.111111	3	0	2	1	SPIS_02053	0	0	0	0	0	0	0	0	0	0	0	1	1	0	0	0	0	0	0	0	0	0	0	1	0	0	0
1119	4	0.148148	3	0	2	1	SPIS_02056	0	0	0	0	0	0	0	0	0	0	0	1	2	0	0	0	0	0	0	0	0	0	0	0	0	0	1
1120	3	0.111111	3	0	2	1	SPIS_02057	0	0	0	0	0	0	0	0	0	0	0	1	1	0	0	0	0	0	0	0	0	0	0	1	0	0	0
1121	4	0.148148	3	0	2	1	SPIS_02058	0	0	0	0	0	0	0	0	0	0	0	1	2	0	0	0	0	0	0	0	0	0	0	1	0	0	0
1122	27	1	27	9	9	9	SPIS_02059	1	1	1	1	1	1	1	1	1	1	1	1	1	1	1	1	1	1	1	1	1	1	1	1	1	1	1
1123	4	0.148148	3	0	2	1	SPIS_02060	0	0	0	0	0	0	0	0	0	0	0	2	1	0	0	0	0	0	0	0	0	0	0	1	0	0	0
1124	3	0.111111	3	0	2	1	SPIS_02061	0	0	0	0	0	0	0	0	0	0	0	1	1	0	0	0	0	0	0	0	0	0	0	1	0	0	0
1125	3	0.111111	3	0	2	1	SPIS_02062	0	0	0	0	0	0	0	0	0	0	0	1	1	0	0	0	0	0	0	0	0	0	0	1	0	0	0
1126	4	0.148148	3	0	2	1	SPIS_02063	0	0	0	0	0	0	0	0	0	0	0	1	2	0	0	0	0	0	0	0	0	0	0	1	0	0	0
1127	3	0.111111	3	1	2	0	SPIS_02064	0	0	0	0	0	0	1	0	0	0	0	1	1	0	0	0	0	0	0	0	0	0	0	0	0	0	0
1128	4	0.148148	4	0	3	1	SPIS_02065	0	0	0	0	0	0	0	0	0	0	0	1	1	0	0	1	0	0	0	0	0	0	0	1	0	0	0
1129	7	0.259259	5	1	2	2	SPIS_02066	0	2	0	0	0	0	0	0	0	0	0	1	1	0	0	0	0	0	0	0	0	0	0	1	0	0	2
1130	5	0.185185	3	0	2	1	SPIS_02067	0	0	0	0	0	0	0	0	0	0	0	2	2	0	0	0	0	0	0	0	0	0	0	1	0	0	0
1131	4	0.148148	4	0	2	2	SPIS_02068	0	0	0	0	0	0	0	0	0	0	0	1	1	0	0	0	0	0	1	0	0	0	0	1	0	0	0
1132	3	0.111111	3	0	2	1	SPIS_02069	0	0	0	0	0	0	0	0	0	0	0	1	1	0	0	0	0	0	0	0	0	0	0	1	0	0	0
1133	27	1	27	9	9	9	SPIS_02070	1	1	1	1	1	1	1	1	1	1	1	1	1	1	1	1	1	1	1	1	1	1	1	1	1	1	1
1134	10	0.37037	10	5	2	3	SPIS_02072	1	0	1	1	0	1	0	0	1	0	1	1	0	0	0	0	0	0	1	0	0	0	0	1	0	0	1
1135	12	0.444444	6	1	3	2	SPIS_02074	0	2	0	0	0	0	0	0	0	2	0	1	2	0	0	0	0	0	0	0	1	0	0	4	0	0	0
1136	5	0.185185	4	0	2	2	SPIS_02075	0	0	0	0	0	0	0	0	0	1	0	0	2	0	0	0	0	0	0	0	0	0	0	1	0	0	1
1137	3	0.111111	3	0	3	0	SPIS_02076	0	0	0	0	0	0	0	0	0	1	0	1	1	0	0	0	0	0	0	0	0	0	0	0	0	0	0
1138	4	0.148148	3	0	3	0	SPIS_02077	0	0	0	0	0	0	0	0	0	1	0	2	1	0	0	0	0	0	0	0	0	0	0	0	0	0	0
1139	3	0.111111	2	0	1	1	SPIS_02080	0	0	0	0	0	0	0	0	0	2	0	0	0	0	0	0	0	0	0	0	0	0	0	1	0	0	0
1140	27	1	27	9	9	9	SPIS_02081	1	1	1	1	1	1	1	1	1	1	1	1	1	1	1	1	1	1	1	1	1	1	1	1	1	1	1
1141	7	0.259259	4	0	3	1	SPIS_02082	0	0	0	0	0	0	0	0	0	2	0	2	2	0	0	0	0	0	0	0	0	0	0	1	0	0	0
1142	8	0.296296	8	3	3	2	SPIS_02083	0	1	0	0	0	0	1	0	1	1	0	1	1	0	0	0	0	0	0	0	0	0	0	1	0	1	0
1143	5	0.185185	3	1	2	0	SPIS_02084	0	2	0	0	0	0	0	0	0	1	0	0	2	0	0	0	0	0	0	0	0	0	0	0	0	0	0
1144	3	0.111111	3	0	2	1	SPIS_02085	0	0	0	0	0	0	0	0	0	1	0	0	1	0	0	0	0	0	0	0	0	0	0	1	0	0	0
1145	3	0.111111	3	0	3	0	SPIS_02086	0	0	0	0	0	0	0	0	0	1	0	1	1	0	0	0	0	0	0	0	0	0	0	0	0	0	0
1146	5	0.185185	4	1	2	1	SPIS_02087	0	1	0	0	0	0	0	0	0	1	0	0	1	0	0	0	0	0	0	0	0	0	0	2	0	0	0
1147	3	0.111111	3	0	2	1	SPIS_02088	0	0	0	0	0	0	0	0	0	1	0	0	1	0	0	0	0	0	0	0	0	0	0	1	0	0	0
1148	6	0.222222	6	1	4	1	SPIS_02089	0	0	0	0	0	0	1	0	0	1	0	1	1	1	0	0	0	0	0	0	0	0	0	0	1	0	0
1149	6	0.222222	5	0	4	1	SPIS_02090	0	0	0	0	0	0	0	0	0	1	0	1	1	0	0	1	0	0	0	0	0	0	0	2	0	0	0
1150	6	0.222222	4	1	2	1	SPIS_02091	0	0	0	0	0	0	0	0	2	1	0	0	2	0	0	0	0	0	0	0	0	0	0	1	0	0	0
1151	26	0.962963	26	9	8	9	SPIS_02092	1	1	1	1	1	1	1	1	1	1	1	1	1	1	1	1	1	0	1	1	1	1	1	1	1	1	1
1152	30	1.11111	27	9	9	9	SPIS_02096	1	1	1	1	1	1	1	1	1	1	1	1	2	1	1	1	1	1	1	1	1	1	1	2	1	1	2
1153	16	0.592593	16	8	2	6	SPIS_02098	1	0	1	1	1	1	1	1	1	1	0	0	0	0	0	0	1	0	1	1	1	0	0	1	1	1	0
1154	5	0.185185	5	1	0	4	SPIS_02099	0	0	0	0	0	1	0	0	0	0	0	0	0	0	0	0	0	0	0	1	0	0	0	1	1	0	1
1155	27	1	27	9	9	9	SPIS_02101	1	1	1	1	1	1	1	1	1	1	1	1	1	1	1	1	1	1	1	1	1	1	1	1	1	1	1
1156	18	0.666667	18	6	7	5	SPIS_02102	1	0	0	1	1	1	1	1	0	1	1	1	1	1	0	0	1	1	1	0	0	1	1	0	1	0	1
1157	27	1	27	9	9	9	SPIS_02103	1	1	1	1	1	1	1	1	1	1	1	1	1	1	1	1	1	1	1	1	1	1	1	1	1	1	1
1158	27	1	27	9	9	9	SPIS_02106	1	1	1	1	1	1	1	1	1	1	1	1	1	1	1	1	1	1	1	1	1	1	1	1	1	1	1
1159	14	0.518519	14	5	3	6	SPIS_02109	0	1	1	1	1	1	0	0	0	1	1	0	1	0	0	0	0	0	0	0	1	1	1	1	0	1	1
1160	27	1	27	9	9	9	SPIS_02114	1	1	1	1	1	1	1	1	1	1	1	1	1	1	1	1	1	1	1	1	1	1	1	1	1	1	1
1161	27	1	27	9	9	9	SPIS_02115	1	1	1	1	1	1	1	1	1	1	1	1	1	1	1	1	1	1	1	1	1	1	1	1	1	1	1
1162	27	1	27	9	9	9	SPIS_02118	1	1	1	1	1	1	1	1	1	1	1	1	1	1	1	1	1	1	1	1	1	1	1	1	1	1	1
1163	27	1	27	9	9	9	SPIS_02120	1	1	1	1	1	1	1	1	1	1	1	1	1	1	1	1	1	1	1	1	1	1	1	1	1	1	1
1164	20	0.740741	20	6	6	8	SPIS_02121	0	1	0	1	1	1	0	1	1	0	0	1	1	1	0	1	1	1	1	1	0	1	1	1	1	1	1
1165	1	0.037037	1	1	0	0	SPIS_02122	0	0	0	0	0	0	1	0	0	0	0	0	0	0	0	0	0	0	0	0	0	0	0	0	0	0	0
1166	27	1	27	9	9	9	SPIS_02126	1	1	1	1	1	1	1	1	1	1	1	1	1	1	1	1	1	1	1	1	1	1	1	1	1	1	1
1167	67	2.48148	22	6	8	8	SPIS_02133	0	3	0	0	1	1	15	3	3	1	4	2	1	0	3	4	2	3	3	4	2	3	2	1	4	2	0
1168	3	0.111111	3	2	0	1	SPIS_02136	0	0	0	1	0	0	0	1	0	0	0	0	0	0	0	0	0	0	0	1	0	0	0	0	0	0	0
1169	27	1	27	9	9	9	SPIS_02137	1	1	1	1	1	1	1	1	1	1	1	1	1	1	1	1	1	1	1	1	1	1	1	1	1	1	1
1170	4	0.148148	4	2	1	1	SPIS_02141	1	0	0	0	0	0	0	1	0	0	0	0	0	0	0	0	0	1	0	0	0	0	0	0	1	0	0
1171	11	0.407407	11	3	3	5	SPIS_02143	0	1	0	1	0	0	1	0	0	0	1	0	0	1	1	0	0	0	1	1	1	1	1	0	0	0	0
1172	23	0.851852	22	7	6	9	SPIS_02146	0	0	1	1	1	1	1	1	1	1	1	1	1	1	1	0	0	0	1	1	1	1	1	2	1	1	1
1173	27	1	27	9	9	9	SPIS_02147	1	1	1	1	1	1	1	1	1	1	1	1	1	1	1	1	1	1	1	1	1	1	1	1	1	1	1
1174	27	1	27	9	9	9	SPIS_02148	1	1	1	1	1	1	1	1	1	1	1	1	1	1	1	1	1	1	1	1	1	1	1	1	1	1	1
1175	10	0.37037	10	2	3	5	SPIS_02149	0	0	1	0	0	1	0	0	0	0	1	0	0	0	1	0	1	0	1	0	0	1	1	0	1	0	1
1176	27	1	27	9	9	9	SPIS_02150	1	1	1	1	1	1	1	1	1	1	1	1	1	1	1	1	1	1	1	1	1	1	1	1	1	1	1
1177	1	0.037037	1	0	0	1	SPIS_02151	0	0	0	0	0	0	0	0	0	0	0	0	0	0	0	0	0	0	0	0	0	0	0	1	0	0	0
1178	27	1	27	9	9	9	SPIS_02152	1	1	1	1	1	1	1	1	1	1	1	1	1	1	1	1	1	1	1	1	1	1	1	1	1	1	1
1179	25	0.925926	25	7	9	9	SPIS_02153	1	0	1	0	1	1	1	1	1	1	1	1	1	1	1	1	1	1	1	1	1	1	1	1	1	1	1
1180	27	1	27	9	9	9	SPIS_02154	1	1	1	1	1	1	1	1	1	1	1	1	1	1	1	1	1	1	1	1	1	1	1	1	1	1	1
1181	18	0.666667	18	5	9	4	SPIS_02155	0	1	1	1	1	0	1	0	0	1	1	1	1	1	1	1	1	1	0	0	1	1	1	0	0	0	1
1182	27	1	27	9	9	9	SPIS_02159	1	1	1	1	1	1	1	1	1	1	1	1	1	1	1	1	1	1	1	1	1	1	1	1	1	1	1
1183	18	0.666667	18	5	6	7	SPIS_02161	1	1	1	0	0	0	1	1	0	1	0	1	1	1	1	0	1	0	1	1	0	1	1	0	1	1	1
1184	25	0.925926	25	8	8	9	SPIS_02163	1	1	1	1	1	1	0	1	1	0	1	1	1	1	1	1	1	1	1	1	1	1	1	1	1	1	1
1809	27	1	27	9	9	9	SPIS_03263	1	1	1	1	1	1	1	1	1	1	1	1	1	1	1	1	1	1	1	1	1	1	1	1	1	1	1
1810	6	0.222222	6	1	3	2	SPIS_03264	0	0	0	0	0	0	0	0	1	0	0	1	1	1	0	0	0	0	0	0	0	0	0	1	0	0	1
1811	5	0.185185	3	0	2	1	SPIS_03265	0	0	0	0	0	0	0	0	0	0	0	0	2	0	0	1	0	0	0	0	0	0	0	2	0	0	0
1812	4	0.148148	4	1	2	1	SPIS_03268	0	0	0	0	0	0	0	0	1	0	0	0	1	0	0	0	1	0	0	0	0	0	0	1	0	0	0
1813	3	0.111111	3	0	2	1	SPIS_03269	0	0	0	0	0	0	0	0	0	0	0	1	1	0	0	0	0	0	0	0	0	0	0	1	0	0	0
1814	27	1	27	9	9	9	SPIS_03270	1	1	1	1	1	1	1	1	1	1	1	1	1	1	1	1	1	1	1	1	1	1	1	1	1	1	1
1815	15	0.555556	15	5	4	6	SPIS_03271	1	1	1	1	0	0	1	0	0	0	0	1	0	0	1	0	1	1	1	1	1	0	0	0	1	1	1
1816	2	0.0740741	2	0	0	2	SPIS_03273	0	0	0	0	0	0	0	0	0	0	0	0	0	0	0	0	0	0	0	0	0	0	0	1	0	1	0
1817	27	1	27	9	9	9	SPIS_03274	1	1	1	1	1	1	1	1	1	1	1	1	1	1	1	1	1	1	1	1	1	1	1	1	1	1	1
1818	1	0.037037	1	0	1	0	SPIS_03275	0	0	0	0	0	0	0	0	0	0	0	0	1	0	0	0	0	0	0	0	0	0	0	0	0	0	0
1819	5	0.185185	5	3	1	1	SPIS_03276	0	1	1	0	1	0	0	0	0	1	0	0	0	0	0	0	0	0	0	0	0	0	0	0	0	0	1
1820	26	0.962963	26	9	9	8	SPIS_03277	1	1	1	1	1	1	1	1	1	1	1	1	1	1	1	1	1	1	0	1	1	1	1	1	1	1	1
1821	27	1	27	9	9	9	SPIS_03278	1	1	1	1	1	1	1	1	1	1	1	1	1	1	1	1	1	1	1	1	1	1	1	1	1	1	1
1822	27	1	27	9	9	9	SPIS_03281	1	1	1	1	1	1	1	1	1	1	1	1	1	1	1	1	1	1	1	1	1	1	1	1	1	1	1
1823	14	0.518519	14	4	5	5	SPIS_03282	1	1	0	1	0	0	0	0	1	0	1	1	0	1	0	0	1	1	1	0	0	1	1	1	0	0	1
1824	21	0.777778	20	5	7	8	SPIS_03284	0	0	1	1	1	1	0	0	1	1	1	2	1	1	0	0	1	1	1	1	1	1	1	0	1	1	1
1825	27	1	27	9	9	9	SPIS_03292	1	1	1	1	1	1	1	1	1	1	1	1	1	1	1	1	1	1	1	1	1	1	1	1	1	1	1
1826	27	1	27	9	9	9	SPIS_03295	1	1	1	1	1	1	1	1	1	1	1	1	1	1	1	1	1	1	1	1	1	1	1	1	1	1	1
1827	27	1	27	9	9	9	SPIS_03298	1	1	1	1	1	1	1	1	1	1	1	1	1	1	1	1	1	1	1	1	1	1	1	1	1	1	1
1828	1	0.037037	1	0	1	0	SPIS_03299	0	0	0	0	0	0	0	0	0	0	0	0	0	0	0	0	0	1	0	0	0	0	0	0	0	0	0
1829	27	1	27	9	9	9	SPIS_03300	1	1	1	1	1	1	1	1	1	1	1	1	1	1	1	1	1	1	1	1	1	1	1	1	1	1	1
1830	28	1.03704	27	9	9	9	SPIS_03302	1	1	1	1	1	1	1	1	1	1	1	1	1	1	1	1	1	1	1	1	1	1	1	2	1	1	1
1831	27	1	27	9	9	9	SPIS_03303	1	1	1	1	1	1	1	1	1	1	1	1	1	1	1	1	1	1	1	1	1	1	1	1	1	1	1
1832	2	0.0740741	2	1	1	0	SPIS_03304	0	0	0	1	0	0	0	0	0	0	0	0	0	0	0	0	1	0	0	0	0	0	0	0	0	0	0
1833	28	1.03704	27	9	9	9	SPIS_03306	1	1	1	1	1	1	1	1	1	1	1	1	1	1	1	1	1	1	1	1	1	1	1	2	1	1	1
1834	27	1	27	9	9	9	SPIS_03308	1	1	1	1	1	1	1	1	1	1	1	1	1	1	1	1	1	1	1	1	1	1	1	1	1	1	1
1835	14	0.518519	14	6	4	4	SPIS_03309	1	0	1	1	0	0	1	1	1	0	1	1	1	1	0	0	0	0	1	1	0	0	0	1	0	0	1
1836	26	0.962963	26	8	9	9	SPIS_03310	1	1	1	1	1	1	1	0	1	1	1	1	1	1	1	1	1	1	1	1	1	1	1	1	1	1	1
1837	27	1	27	9	9	9	SPIS_03314	1	1	1	1	1	1	1	1	1	1	1	1	1	1	1	1	1	1	1	1	1	1	1	1	1	1	1
1838	6	0.222222	6	2	3	1	SPIS_03315	1	0	0	0	1	0	0	0	0	0	1	0	0	1	0	0	1	0	0	1	0	0	0	0	0	0	0
1839	27	1	27	9	9	9	SPIS_03319	1	1	1	1	1	1	1	1	1	1	1	1	1	1	1	1	1	1	1	1	1	1	1	1	1	1	1
1840	27	1	27	9	9	9	SPIS_03325	1	1	1	1	1	1	1	1	1	1	1	1	1	1	1	1	1	1	1	1	1	1	1	1	1	1	1
1841	1	0.037037	1	1	0	0	SPIS_03326	0	0	0	0	0	0	1	0	0	0	0	0	0	0	0	0	0	0	0	0	0	0	0	0	0	0	0
1842	1	0.037037	1	0	1	0	SPIS_03329	0	0	0	0	0	0	0	0	0	0	0	0	0	0	0	0	0	1	0	0	0	0	0	0	0	0	0
1843	27	1	27	9	9	9	SPIS_03331	1	1	1	1	1	1	1	1	1	1	1	1	1	1	1	1	1	1	1	1	1	1	1	1	1	1	1
1844	25	0.925926	25	8	8	9	SPIS_03332	1	0	1	1	1	1	1	1	1	1	1	1	1	0	1	1	1	1	1	1	1	1	1	1	1	1	1
1845	26	0.962963	26	9	8	9	SPIS_03333	1	1	1	1	1	1	1	1	1	1	1	1	1	1	1	1	1	0	1	1	1	1	1	1	1	1	1
1846	13	0.481481	13	3	7	3	SPIS_03335	1	0	0	1	0	0	1	0	0	1	1	1	1	1	0	1	1	0	1	0	1	0	0	0	0	0	1
1847	27	1	27	9	9	9	SPIS_03336	1	1	1	1	1	1	1	1	1	1	1	1	1	1	1	1	1	1	1	1	1	1	1	1	1	1	1
1848	27	1	27	9	9	9	SPIS_03337	1	1	1	1	1	1	1	1	1	1	1	1	1	1	1	1	1	1	1	1	1	1	1	1	1	1	1
1849	27	1	27	9	9	9	SPIS_03338	1	1	1	1	1	1	1	1	1	1	1	1	1	1	1	1	1	1	1	1	1	1	1	1	1	1	1
1850	9	0.333333	8	4	2	2	SPIS_03341	1	0	0	0	1	1	0	1	0	0	0	0	0	1	0	0	1	0	1	0	0	0	0	2	0	0	0
1851	27	1	27	9	9	9	SPIS_03346	1	1	1	1	1	1	1	1	1	1	1	1	1	1	1	1	1	1	1	1	1	1	1	1	1	1	1
1852	27	1	27	9	9	9	SPIS_03348	1	1	1	1	1	1	1	1	1	1	1	1	1	1	1	1	1	1	1	1	1	1	1	1	1	1	1
1853	27	1	27	9	9	9	SPIS_03349	1	1	1	1	1	1	1	1	1	1	1	1	1	1	1	1	1	1	1	1	1	1	1	1	1	1	1
1854	27	1	27	9	9	9	SPIS_03350	1	1	1	1	1	1	1	1	1	1	1	1	1	1	1	1	1	1	1	1	1	1	1	1	1	1	1
1855	2	0.0740741	2	1	1	0	SPIS_03352	1	0	0	0	0	0	0	0	0	0	0	0	0	0	0	0	1	0	0	0	0	0	0	0	0	0	0
1856	1	0.037037	1	0	0	1	SPIS_03354	0	0	0	0	0	0	0	0	0	0	0	0	0	0	0	0	0	0	0	0	1	0	0	0	0	0	0
1857	2	0.0740741	2	0	2	0	SPIS_03355	0	0	0	0	0	0	0	0	0	0	1	0	0	1	0	0	0	0	0	0	0	0	0	0	0	0	0
1858	27	1	27	9	9	9	SPIS_03358	1	1	1	1	1	1	1	1	1	1	1	1	1	1	1	1	1	1	1	1	1	1	1	1	1	1	1
1859	27	1	27	9	9	9	SPIS_03359	1	1	1	1	1	1	1	1	1	1	1	1	1	1	1	1	1	1	1	1	1	1	1	1	1	1	1
1860	27	1	27	9	9	9	SPIS_03360	1	1	1	1	1	1	1	1	1	1	1	1	1	1	1	1	1	1	1	1	1	1	1	1	1	1	1
1861	1	0.037037	1	1	0	0	SPIS_03361	0	1	0	0	0	0	0	0	0	0	0	0	0	0	0	0	0	0	0	0	0	0	0	0	0	0	0
1862	10	0.37037	10	5	1	4	SPIS_03364	1	0	1	0	1	0	1	1	0	0	0	0	0	0	0	0	1	0	1	0	0	1	1	1	0	0	0
1863	1	0.037037	1	1	0	0	SPIS_03365	0	0	0	0	0	0	1	0	0	0	0	0	0	0	0	0	0	0	0	0	0	0	0	0	0	0	0
1864	25	0.925926	17	6	7	4	SPIS_03366	2	1	0	2	2	1	2	0	0	0	2	1	0	1	2	1	1	2	0	1	1	0	0	1	0	0	2
1865	18	0.666667	18	7	3	8	SPIS_03367	1	1	1	1	1	1	0	0	1	0	0	1	1	0	0	0	0	1	1	1	1	1	1	0	1	1	1
1866	1	0.037037	1	0	0	1	SPIS_03370	0	0	0	0	0	0	0	0	0	0	0	0	0	0	0	0	0	0	0	0	0	0	0	1	0	0	0
1867	27	1	27	9	9	9	SPIS_03371	1	1	1	1	1	1	1	1	1	1	1	1	1	1	1	1	1	1	1	1	1	1	1	1	1	1	1
1868	8	0.296296	8	1	2	5	SPIS_03372	0	0	0	0	0	0	0	0	1	0	0	1	1	0	0	0	0	0	0	1	0	1	1	0	0	1	1
1869	27	1	27	9	9	9	SPIS_03379	1	1	1	1	1	1	1	1	1	1	1	1	1	1	1	1	1	1	1	1	1	1	1	1	1	1	1
1870	5	0.185185	5	4	1	0	SPIS_03380	1	0	0	1	0	1	0	1	0	0	0	0	0	0	0	0	0	1	0	0	0	0	0	0	0	0	0
1871	27	1	27	9	9	9	SPIS_03382	1	1	1	1	1	1	1	1	1	1	1	1	1	1	1	1	1	1	1	1	1	1	1	1	1	1	1
1872	15	0.555556	15	7	3	5	SPIS_03384	1	1	0	0	1	1	1	1	1	0	1	0	0	0	0	0	1	1	0	1	1	0	0	0	1	1	1
1873	5	0.185185	5	1	3	1	SPIS_03386	0	1	0	0	0	0	0	0	0	0	0	0	0	1	1	0	0	1	0	1	0	0	0	0	0	0	0
1874	26	0.962963	26	8	9	9	SPIS_03388	1	1	1	1	1	1	0	1	1	1	1	1	1	1	1	1	1	1	1	1	1	1	1	1	1	1	1
1875	6	0.222222	6	3	0	3	SPIS_03391	0	0	0	0	1	1	0	1	0	0	0	0	0	0	0	0	0	0	0	0	0	1	1	0	1	0	0
1876	27	1	27	9	9	9	SPIS_03393	1	1	1	1	1	1	1	1	1	1	1	1	1	1	1	1	1	1	1	1	1	1	1	1	1	1	1
1877	23	0.851852	23	9	8	6	SPIS_03394	1	1	1	1	1	1	1	1	1	0	1	1	1	1	1	1	1	1	1	1	1	0	0	0	1	1	1
1878	24	0.888889	24	9	6	9	SPIS_03395	1	1	1	1	1	1	1	1	1	1	1	0	0	1	1	1	0	1	1	1	1	1	1	1	1	1	1
1879	4	0.148148	2	0	2	0	SPIS_03398	0	0	0	0	0	0	0	0	0	0	0	3	1	0	0	0	0	0	0	0	0	0	0	0	0	0	0
1880	6	0.222222	3	0	2	1	SPIS_03399	0	0	0	0	0	0	0	0	0	0	0	2	3	0	0	0	0	0	1	0	0	0	0	0	0	0	0
1881	3	0.111111	3	3	0	0	SPIS_03402	0	1	0	0	1	0	1	0	0	0	0	0	0	0	0	0	0	0	0	0	0	0	0	0	0	0	0
1882	15	0.555556	15	7	4	4	SPIS_03403	1	1	1	0	1	0	1	1	1	1	0	0	1	0	1	0	1	0	0	0	0	1	1	1	0	1	0
1883	28	1.03704	27	9	9	9	SPIS_03404	1	1	1	1	1	1	1	1	1	1	1	1	1	1	1	1	1	1	1	1	1	1	1	2	1	1	1
1884	10	0.37037	4	1	2	1	SPIS_03411	0	2	0	0	0	0	0	0	0	0	0	1	4	0	0	0	0	0	0	0	0	0	0	3	0	0	0
1885	2	0.0740741	2	0	2	0	SPIS_03412	0	0	0	0	0	0	0	0	0	0	0	1	1	0	0	0	0	0	0	0	0	0	0	0	0	0	0
1886	6	0.222222	2	0	2	0	SPIS_03413	0	0	0	0	0	0	0	0	0	0	0	3	3	0	0	0	0	0	0	0	0	0	0	0	0	0	0
1887	3	0.111111	2	0	2	0	SPIS_03414	0	0	0	0	0	0	0	0	0	0	0	1	2	0	0	0	0	0	0	0	0	0	0	0	0	0	0
1888	27	1	27	9	9	9	SPIS_03415	1	1	1	1	1	1	1	1	1	1	1	1	1	1	1	1	1	1	1	1	1	1	1	1	1	1	1
1889	27	1	27	9	9	9	SPIS_03419	1	1	1	1	1	1	1	1	1	1	1	1	1	1	1	1	1	1	1	1	1	1	1	1	1	1	1
1890	24	0.888889	24	8	9	7	SPIS_03421	1	1	1	1	1	0	1	1	1	1	1	1	1	1	1	1	1	1	1	1	1	1	1	0	1	1	0
1891	27	1	27	9	9	9	SPIS_03426	1	1	1	1	1	1	1	1	1	1	1	1	1	1	1	1	1	1	1	1	1	1	1	1	1	1	1
1892	4	0.148148	4	1	3	0	SPIS_03429	0	1	0	0	0	0	0	0	0	0	0	1	1	0	0	1	0	0	0	0	0	0	0	0	0	0	0
1893	7	0.259259	3	0	3	0	SPIS_03432	0	0	0	0	0	0	0	0	0	1	0	2	4	0	0	0	0	0	0	0	0	0	0	0	0	0	0
1894	9	0.333333	9	3	1	5	SPIS_03433	0	0	1	0	0	1	0	1	0	0	0	0	0	0	0	0	1	0	1	0	1	0	0	1	0	1	1
1895	27	1	27	9	9	9	SPIS_03437	1	1	1	1	1	1	1	1	1	1	1	1	1	1	1	1	1	1	1	1	1	1	1	1	1	1	1
1896	27	1	27	9	9	9	SPIS_03448	1	1	1	1	1	1	1	1	1	1	1	1	1	1	1	1	1	1	1	1	1	1	1	1	1	1	1
1897	27	1	27	9	9	9	SPIS_03449	1	1	1	1	1	1	1	1	1	1	1	1	1	1	1	1	1	1	1	1	1	1	1	1	1	1	1
1898	1	0.037037	1	0	0	1	SPIS_03455	0	0	0	0	0	0	0	0	0	0	0	0	0	0	0	0	0	0	0	0	0	0	0	1	0	0	0
1899	4	0.148148	4	1	1	2	SPIS_03459	0	0	0	0	0	0	1	0	0	0	0	0	0	1	0	0	0	0	0	0	1	0	0	0	1	0	0
1900	27	1	27	9	9	9	SPIS_03460	1	1	1	1	1	1	1	1	1	1	1	1	1	1	1	1	1	1	1	1	1	1	1	1	1	1	1
1901	2	0.0740741	2	1	0	1	SPIS_03462	0	0	0	0	0	0	0	1	0	0	0	0	0	0	0	0	0	0	0	0	1	0	0	0	0	0	0
1902	2	0.0740741	2	0	0	2	SPIS_03463	0	0	0	0	0	0	0	0	0	0	0	0	0	0	0	0	0	0	0	0	0	1	1	0	0	0	0
1903	23	0.851852	23	7	8	8	SPIS_03466	1	1	1	1	0	1	1	1	0	1	1	1	1	1	1	1	0	1	1	1	1	1	1	0	1	1	1
1904	27	1	27	9	9	9	SPIS_03471	1	1	1	1	1	1	1	1	1	1	1	1	1	1	1	1	1	1	1	1	1	1	1	1	1	1	1
1185	26	0.962963	26	8	9	9	SPIS_02164	1	0	1	1	1	1	1	1	1	1	1	1	1	1	1	1	1	1	1	1	1	1	1	1	1	1	1
1186	26	0.962963	26	8	9	9	SPIS_02166	1	0	1	1	1	1	1	1	1	1	1	1	1	1	1	1	1	1	1	1	1	1	1	1	1	1	1
1187	27	1	27	9	9	9	SPIS_02170	1	1	1	1	1	1	1	1	1	1	1	1	1	1	1	1	1	1	1	1	1	1	1	1	1	1	1
1188	15	0.555556	15	4	6	5	SPIS_02172	0	1	1	1	0	0	0	0	1	0	0	1	1	1	1	0	1	1	1	0	1	0	0	1	1	0	1
1189	6	0.222222	6	3	0	3	SPIS_02176	0	0	1	0	1	0	0	1	0	0	0	0	0	0	0	0	0	0	0	0	1	0	0	0	1	1	0
1190	6	0.222222	6	1	0	5	SPIS_02177	0	0	0	0	0	0	0	1	0	0	0	0	0	0	0	0	0	0	0	1	1	1	1	1	0	0	0
1191	27	1	27	9	9	9	SPIS_02178	1	1	1	1	1	1	1	1	1	1	1	1	1	1	1	1	1	1	1	1	1	1	1	1	1	1	1
1192	27	1	27	9	9	9	SPIS_02181	1	1	1	1	1	1	1	1	1	1	1	1	1	1	1	1	1	1	1	1	1	1	1	1	1	1	1
1193	2	0.0740741	2	1	0	1	SPIS_02182	0	0	0	0	0	0	1	0	0	0	0	0	0	0	0	0	0	0	0	0	0	0	0	1	0	0	0
1194	1	0.037037	1	0	0	1	SPIS_02184	0	0	0	0	0	0	0	0	0	0	0	0	0	0	0	0	0	0	0	0	0	0	0	1	0	0	0
1195	17	0.62963	17	5	5	7	SPIS_02185	1	0	1	0	0	1	0	1	1	0	1	1	0	1	0	0	1	1	1	0	1	1	1	1	1	1	0
1196	27	1	27	9	9	9	SPIS_02192	1	1	1	1	1	1	1	1	1	1	1	1	1	1	1	1	1	1	1	1	1	1	1	1	1	1	1
1197	28	1.03704	27	9	9	9	SPIS_02195	1	1	1	1	1	1	1	1	1	1	1	1	1	1	1	1	1	1	1	1	1	1	1	2	1	1	1
1198	19	0.703704	19	6	5	8	SPIS_02198	0	0	0	1	1	1	1	1	1	0	1	1	1	1	0	0	0	1	1	0	1	1	1	1	1	1	1
1199	7	0.259259	7	1	0	6	SPIS_02199	0	0	1	0	0	0	0	0	0	0	0	0	0	0	0	0	0	0	1	0	1	1	1	0	1	1	0
1200	3	0.111111	3	2	1	0	SPIS_02200	1	0	0	0	0	0	1	0	0	0	0	0	1	0	0	0	0	0	0	0	0	0	0	0	0	0	0
1201	1	0.037037	1	1	0	0	SPIS_02202	0	1	0	0	0	0	0	0	0	0	0	0	0	0	0	0	0	0	0	0	0	0	0	0	0	0	0
1202	27	1	27	9	9	9	SPIS_02203	1	1	1	1	1	1	1	1	1	1	1	1	1	1	1	1	1	1	1	1	1	1	1	1	1	1	1
1203	23	0.851852	23	7	7	9	SPIS_02204	1	1	1	1	1	1	0	1	0	0	1	0	1	1	1	1	1	1	1	1	1	1	1	1	1	1	1
1204	27	1	27	9	9	9	SPIS_02211	1	1	1	1	1	1	1	1	1	1	1	1	1	1	1	1	1	1	1	1	1	1	1	1	1	1	1
1205	23	0.851852	23	9	8	6	SPIS_02213	1	1	1	1	1	1	1	1	1	1	1	1	1	1	0	1	1	1	1	1	1	1	1	0	0	0	1
1206	27	1	27	9	9	9	SPIS_02214	1	1	1	1	1	1	1	1	1	1	1	1	1	1	1	1	1	1	1	1	1	1	1	1	1	1	1
1207	27	1	27	9	9	9	SPIS_02215	1	1	1	1	1	1	1	1	1	1	1	1	1	1	1	1	1	1	1	1	1	1	1	1	1	1	1
1208	28	1.03704	27	9	9	9	SPIS_02218	1	1	1	1	1	1	1	1	1	1	1	1	1	1	1	1	1	1	1	1	1	1	1	2	1	1	1
1209	10	0.37037	10	2	2	6	SPIS_02224	0	0	1	0	0	0	0	1	0	0	0	0	0	0	1	0	1	0	0	1	1	0	1	1	1	1	0
1210	27	1	27	9	9	9	SPIS_02225	1	1	1	1	1	1	1	1	1	1	1	1	1	1	1	1	1	1	1	1	1	1	1	1	1	1	1
1211	27	1	27	9	9	9	SPIS_02226	1	1	1	1	1	1	1	1	1	1	1	1	1	1	1	1	1	1	1	1	1	1	1	1	1	1	1
1212	27	1	27	9	9	9	SPIS_02227	1	1	1	1	1	1	1	1	1	1	1	1	1	1	1	1	1	1	1	1	1	1	1	1	1	1	1
1213	4	0.148148	4	0	0	4	SPIS_02234	0	0	0	0	0	0	0	0	0	0	0	0	0	0	0	0	0	0	1	0	0	1	1	1	0	0	0
1214	3	0.111111	3	2	0	1	SPIS_02236	1	0	0	0	0	0	0	1	0	0	0	0	0	0	0	0	0	0	1	0	0	0	0	0	0	0	0
1215	27	1	27	9	9	9	SPIS_02238	1	1	1	1	1	1	1	1	1	1	1	1	1	1	1	1	1	1	1	1	1	1	1	1	1	1	1
1216	2	0.0740741	2	1	1	0	SPIS_02239	0	1	0	0	0	0	0	0	0	0	0	0	0	0	0	1	0	0	0	0	0	0	0	0	0	0	0
1329	27	1	27	9	9	9	SPIS_02468	1	1	1	1	1	1	1	1	1	1	1	1	1	1	1	1	1	1	1	1	1	1	1	1	1	1	1
1330	27	1	27	9	9	9	SPIS_02470	1	1	1	1	1	1	1	1	1	1	1	1	1	1	1	1	1	1	1	1	1	1	1	1	1	1	1
1331	27	1	27	9	9	9	SPIS_02471	1	1	1	1	1	1	1	1	1	1	1	1	1	1	1	1	1	1	1	1	1	1	1	1	1	1	1
1332	5	0.185185	5	1	2	2	SPIS_02472	0	0	1	0	0	0	0	0	0	1	1	0	0	0	0	0	0	0	0	1	0	0	0	0	1	0	0
1333	2	0.0740741	2	0	0	2	SPIS_02473	0	0	0	0	0	0	0	0	0	0	0	0	0	0	0	0	0	0	0	0	0	0	0	1	0	0	1
1334	28	1.03704	27	9	9	9	SPIS_02474	1	1	1	1	1	1	1	1	1	1	1	1	1	1	1	1	1	1	1	1	1	1	1	2	1	1	1
1335	6	0.222222	4	1	2	1	SPIS_02477	0	2	0	0	0	0	0	0	0	0	0	0	1	0	0	2	0	0	0	0	0	0	0	1	0	0	0
1336	5	0.185185	4	0	1	3	SPIS_02478	0	0	0	0	0	0	0	0	0	0	0	0	0	0	0	1	0	0	0	0	1	0	0	2	0	0	1
1337	4	0.148148	4	1	1	2	SPIS_02479	0	0	0	0	1	0	0	0	0	0	0	0	0	0	0	1	0	0	0	0	0	0	1	1	0	0	0
1338	5	0.185185	3	1	1	1	SPIS_02480	0	1	0	0	0	0	0	0	0	0	0	0	2	0	0	0	0	0	0	0	0	0	0	2	0	0	0
1339	27	1	27	9	9	9	SPIS_02482	1	1	1	1	1	1	1	1	1	1	1	1	1	1	1	1	1	1	1	1	1	1	1	1	1	1	1
1340	23	0.851852	23	7	7	9	SPIS_02483	1	1	1	0	1	1	0	1	1	0	1	1	0	1	1	1	1	1	1	1	1	1	1	1	1	1	1
1341	3	0.111111	3	0	1	2	SPIS_02486	0	0	0	0	0	0	0	0	0	0	0	0	0	0	0	1	0	0	1	0	0	0	0	1	0	0	0
1342	7	0.259259	5	1	3	1	SPIS_02488	0	0	0	0	0	0	0	1	0	2	0	0	1	0	0	1	0	0	0	0	0	0	0	2	0	0	0
1343	5	0.185185	5	0	2	3	SPIS_02489	0	0	0	0	0	0	0	0	0	0	0	0	1	0	0	1	0	0	0	0	0	0	0	1	1	1	0
1344	418	15.4815	27	9	9	9	SPIS_02490	13	11	11	13	13	15	57	18	9	14	6	8	14	16	18	17	15	10	22	15	18	12	14	19	19	12	9
1345	27	1	27	9	9	9	SPIS_02493	1	1	1	1	1	1	1	1	1	1	1	1	1	1	1	1	1	1	1	1	1	1	1	1	1	1	1
1346	27	1	27	9	9	9	SPIS_02497	1	1	1	1	1	1	1	1	1	1	1	1	1	1	1	1	1	1	1	1	1	1	1	1	1	1	1
1347	27	1	27	9	9	9	SPIS_02498	1	1	1	1	1	1	1	1	1	1	1	1	1	1	1	1	1	1	1	1	1	1	1	1	1	1	1
1348	27	1	27	9	9	9	SPIS_02499	1	1	1	1	1	1	1	1	1	1	1	1	1	1	1	1	1	1	1	1	1	1	1	1	1	1	1
1349	2	0.0740741	2	0	2	0	SPIS_02502	0	0	0	0	0	0	0	0	0	0	0	0	0	0	1	1	0	0	0	0	0	0	0	0	0	0	0
1350	27	1	27	9	9	9	SPIS_02504	1	1	1	1	1	1	1	1	1	1	1	1	1	1	1	1	1	1	1	1	1	1	1	1	1	1	1
1351	22	0.814815	22	7	8	7	SPIS_02505	1	1	1	1	1	1	0	0	1	1	1	1	1	1	1	1	1	0	1	0	1	1	1	1	1	0	1
1352	4	0.148148	4	0	4	0	SPIS_02512	0	0	0	0	0	0	0	0	0	0	1	0	0	0	1	0	1	1	0	0	0	0	0	0	0	0	0
1353	27	1	27	9	9	9	SPIS_02515	1	1	1	1	1	1	1	1	1	1	1	1	1	1	1	1	1	1	1	1	1	1	1	1	1	1	1
1354	2	0.0740741	2	0	2	0	SPIS_02521	0	0	0	0	0	0	0	0	0	0	0	0	0	0	1	0	1	0	0	0	0	0	0	0	0	0	0
1355	26	0.962963	25	8	9	8	SPIS_02524	2	1	1	0	1	1	1	1	1	1	1	1	1	1	1	1	1	1	1	1	1	1	1	1	0	1	1
1356	27	1	27	9	9	9	SPIS_02526	1	1	1	1	1	1	1	1	1	1	1	1	1	1	1	1	1	1	1	1	1	1	1	1	1	1	1
1357	27	1	27	9	9	9	SPIS_02529	1	1	1	1	1	1	1	1	1	1	1	1	1	1	1	1	1	1	1	1	1	1	1	1	1	1	1
1358	27	1	27	9	9	9	SPIS_02531	1	1	1	1	1	1	1	1	1	1	1	1	1	1	1	1	1	1	1	1	1	1	1	1	1	1	1
1359	18	0.666667	18	4	6	8	SPIS_02532	0	1	1	0	0	1	0	0	1	0	1	1	0	1	0	1	1	1	1	1	1	1	1	0	1	1	1
1360	27	1	27	9	9	9	SPIS_02534	1	1	1	1	1	1	1	1	1	1	1	1	1	1	1	1	1	1	1	1	1	1	1	1	1	1	1
1361	1	0.037037	1	0	0	1	SPIS_02535	0	0	0	0	0	0	0	0	0	0	0	0	0	0	0	0	0	0	0	1	0	0	0	0	0	0	0
1362	27	1	27	9	9	9	SPIS_02537	1	1	1	1	1	1	1	1	1	1	1	1	1	1	1	1	1	1	1	1	1	1	1	1	1	1	1
1363	24	0.888889	24	8	9	7	SPIS_02539	1	1	1	1	1	1	1	0	1	1	1	1	1	1	1	1	1	1	0	1	1	1	1	1	1	1	0
1364	21	0.777778	21	9	5	7	SPIS_02541	1	1	1	1	1	1	1	1	1	0	0	1	1	1	0	0	1	1	1	1	0	1	1	1	1	1	0
1365	22	0.814815	22	5	9	8	SPIS_02545	1	0	0	1	1	0	1	1	0	1	1	1	1	1	1	1	1	1	1	1	1	1	1	1	0	1	1
1366	27	1	27	9	9	9	SPIS_02548	1	1	1	1	1	1	1	1	1	1	1	1	1	1	1	1	1	1	1	1	1	1	1	1	1	1	1
1367	5	0.185185	5	3	1	1	SPIS_02549	0	0	1	1	0	0	1	0	0	0	0	0	0	0	0	0	1	0	0	0	0	0	0	0	0	1	0
1368	1	0.037037	1	0	0	1	SPIS_02551	0	0	0	0	0	0	0	0	0	0	0	0	0	0	0	0	0	0	0	0	0	0	0	0	1	0	0
1369	2	0.0740741	2	2	0	0	SPIS_02554	0	0	1	0	0	0	0	1	0	0	0	0	0	0	0	0	0	0	0	0	0	0	0	0	0	0	0
1370	27	1	27	9	9	9	SPIS_02559	1	1	1	1	1	1	1	1	1	1	1	1	1	1	1	1	1	1	1	1	1	1	1	1	1	1	1
1371	27	1	27	9	9	9	SPIS_02560	1	1	1	1	1	1	1	1	1	1	1	1	1	1	1	1	1	1	1	1	1	1	1	1	1	1	1
1372	15	0.555556	15	3	4	8	SPIS_02565	0	0	0	1	0	1	1	0	0	1	0	1	1	1	0	0	0	0	1	0	1	1	1	1	1	1	1
1373	2	0.0740741	2	1	1	0	SPIS_02567	0	0	0	0	0	0	1	0	0	0	0	0	0	0	0	1	0	0	0	0	0	0	0	0	0	0	0
1374	27	1	27	9	9	9	SPIS_02571	1	1	1	1	1	1	1	1	1	1	1	1	1	1	1	1	1	1	1	1	1	1	1	1	1	1	1
1375	27	1	27	9	9	9	SPIS_02574	1	1	1	1	1	1	1	1	1	1	1	1	1	1	1	1	1	1	1	1	1	1	1	1	1	1	1
1376	27	1	27	9	9	9	SPIS_02576	1	1	1	1	1	1	1	1	1	1	1	1	1	1	1	1	1	1	1	1	1	1	1	1	1	1	1
1377	20	0.740741	20	6	6	8	SPIS_02578	0	1	0	1	1	1	0	1	1	1	0	1	1	1	0	1	1	0	1	1	0	1	1	1	1	1	1
1378	27	1	27	9	9	9	SPIS_02582	1	1	1	1	1	1	1	1	1	1	1	1	1	1	1	1	1	1	1	1	1	1	1	1	1	1	1
1379	6	0.222222	6	0	5	1	SPIS_02585	0	0	0	0	0	0	0	0	0	1	0	1	1	1	0	1	0	0	0	0	0	0	0	1	0	0	0
1380	27	1	27	9	9	9	SPIS_02587	1	1	1	1	1	1	1	1	1	1	1	1	1	1	1	1	1	1	1	1	1	1	1	1	1	1	1
1381	19	0.703704	19	6	6	7	SPIS_02589	1	0	1	0	1	1	0	1	1	1	1	1	0	0	1	1	1	0	0	1	0	1	1	1	1	1	1
1382	2	0.0740741	2	1	1	0	SPIS_02590	0	0	0	0	0	0	1	0	0	0	0	0	0	1	0	0	0	0	0	0	0	0	0	0	0	0	0
1383	27	1	27	9	9	9	SPIS_02593	1	1	1	1	1	1	1	1	1	1	1	1	1	1	1	1	1	1	1	1	1	1	1	1	1	1	1
1384	7	0.259259	7	4	3	0	SPIS_02594	1	1	0	1	0	0	1	0	0	0	1	0	0	1	0	1	0	0	0	0	0	0	0	0	0	0	0
1385	23	0.851852	23	8	8	7	SPIS_02595	1	1	1	1	0	1	1	1	1	1	1	1	1	1	1	1	1	0	1	1	1	0	0	1	1	1	1
1386	4	0.148148	4	1	0	3	SPIS_02596	0	0	1	0	0	0	0	0	0	0	0	0	0	0	0	0	0	0	1	0	1	0	0	0	0	1	0
1387	15	0.555556	15	5	6	4	SPIS_02598	0	1	1	0	1	0	0	1	1	1	1	1	1	0	0	1	1	0	0	1	0	0	0	1	1	1	0
1388	1	0.037037	1	1	0	0	SPIS_02601	0	1	0	0	0	0	0	0	0	0	0	0	0	0	0	0	0	0	0	0	0	0	0	0	0	0	0
1389	27	1	27	9	9	9	SPIS_02602	1	1	1	1	1	1	1	1	1	1	1	1	1	1	1	1	1	1	1	1	1	1	1	1	1	1	1
1390	27	1	27	9	9	9	SPIS_02604	1	1	1	1	1	1	1	1	1	1	1	1	1	1	1	1	1	1	1	1	1	1	1	1	1	1	1
1391	9	0.333333	9	4	1	4	SPIS_02605	0	0	0	0	1	1	0	1	1	0	0	0	0	0	0	1	0	0	1	0	0	1	1	1	0	0	0
1392	2	0.0740741	2	0	0	2	SPIS_02608	0	0	0	0	0	0	0	0	0	0	0	0	0	0	0	0	0	0	0	1	0	0	0	0	0	1	0
1393	27	1	27	9	9	9	SPIS_02615	1	1	1	1	1	1	1	1	1	1	1	1	1	1	1	1	1	1	1	1	1	1	1	1	1	1	1
1394	27	1	27	9	9	9	SPIS_02618	1	1	1	1	1	1	1	1	1	1	1	1	1	1	1	1	1	1	1	1	1	1	1	1	1	1	1
1395	20	0.740741	20	7	6	7	SPIS_02624	0	1	1	1	1	1	0	1	1	1	1	0	1	1	1	1	0	0	1	0	0	1	1	1	1	1	1
1396	3	0.111111	3	1	2	0	SPIS_02625	0	0	0	1	0	0	0	0	0	0	0	0	1	0	1	0	0	0	0	0	0	0	0	0	0	0	0
1397	27	1	27	9	9	9	SPIS_02626	1	1	1	1	1	1	1	1	1	1	1	1	1	1	1	1	1	1	1	1	1	1	1	1	1	1	1
1398	27	1	27	9	9	9	SPIS_02627	1	1	1	1	1	1	1	1	1	1	1	1	1	1	1	1	1	1	1	1	1	1	1	1	1	1	1
1399	27	1	27	9	9	9	SPIS_02628	1	1	1	1	1	1	1	1	1	1	1	1	1	1	1	1	1	1	1	1	1	1	1	1	1	1	1
1400	14	0.518519	14	5	1	8	SPIS_02630	0	1	0	1	0	1	0	1	1	0	0	0	0	0	0	0	0	1	1	1	1	1	1	0	1	1	1
1401	27	1	27	9	9	9	SPIS_02632	1	1	1	1	1	1	1	1	1	1	1	1	1	1	1	1	1	1	1	1	1	1	1	1	1	1	1
1402	6	0.222222	6	2	2	2	SPIS_02635	0	0	0	1	0	0	1	0	0	1	0	0	0	0	0	1	0	0	0	0	0	1	1	0	0	0	0
1403	27	1	27	9	9	9	SPIS_02637	1	1	1	1	1	1	1	1	1	1	1	1	1	1	1	1	1	1	1	1	1	1	1	1	1	1	1
1404	25	0.925926	25	9	9	7	SPIS_02638	1	1	1	1	1	1	1	1	1	1	1	1	1	1	1	1	1	1	1	1	1	0	0	1	1	1	1
1405	26	0.962963	26	9	8	9	SPIS_02640	1	1	1	1	1	1	1	1	1	1	1	0	1	1	1	1	1	1	1	1	1	1	1	1	1	1	1
1406	27	1	27	9	9	9	SPIS_02645	1	1	1	1	1	1	1	1	1	1	1	1	1	1	1	1	1	1	1	1	1	1	1	1	1	1	1
1407	1	0.037037	1	1	0	0	SPIS_02647	0	0	0	0	0	1	0	0	0	0	0	0	0	0	0	0	0	0	0	0	0	0	0	0	0	0	0
1408	28	1.03704	27	9	9	9	SPIS_02648	1	1	1	1	1	1	1	1	1	1	1	1	1	1	1	1	1	1	1	1	1	1	1	2	1	1	1
1409	25	0.925926	25	9	9	7	SPIS_02649	1	1	1	1	1	1	1	1	1	1	1	1	1	1	1	1	1	1	1	1	1	0	0	1	1	1	1
1410	8	0.296296	8	3	5	0	SPIS_02654	1	0	0	1	0	0	1	0	0	1	0	1	1	1	0	0	0	1	0	0	0	0	0	0	0	0	0
1411	4	0.148148	4	1	2	1	SPIS_02655	0	1	0	0	0	0	0	0	0	0	0	1	1	0	0	0	0	0	0	0	0	0	0	1	0	0	0
1412	27	1	27	9	9	9	SPIS_02656	1	1	1	1	1	1	1	1	1	1	1	1	1	1	1	1	1	1	1	1	1	1	1	1	1	1	1
1413	3	0.111111	3	1	1	1	SPIS_02657	0	0	0	0	1	0	0	0	0	0	0	0	1	0	0	0	0	0	0	0	0	0	0	1	0	0	0
1414	27	1	27	9	9	9	SPIS_02659	1	1	1	1	1	1	1	1	1	1	1	1	1	1	1	1	1	1	1	1	1	1	1	1	1	1	1
1415	11	0.407407	11	3	4	4	SPIS_02661	0	1	0	0	0	1	0	1	0	0	1	1	0	1	0	1	0	0	0	1	1	0	0	0	1	0	1
1416	1	0.037037	1	0	1	0	SPIS_02662	0	0	0	0	0	0	0	0	0	1	0	0	0	0	0	0	0	0	0	0	0	0	0	0	0	0	0
1417	5	0.185185	5	2	2	1	SPIS_02663	0	0	1	0	0	0	0	0	1	0	0	0	1	0	0	1	0	0	0	0	0	0	0	1	0	0	0
1418	3	0.111111	2	0	1	1	SPIS_02664	0	0	0	0	0	0	0	0	0	0	0	0	2	0	0	0	0	0	0	0	0	0	0	1	0	0	0
1419	2	0.0740741	2	0	2	0	SPIS_02665	0	0	0	0	0	0	0	0	0	1	0	0	1	0	0	0	0	0	0	0	0	0	0	0	0	0	0
1420	5	0.185185	4	0	3	1	SPIS_02666	0	0	0	0	0	0	0	0	0	1	0	0	2	0	0	1	0	0	0	0	0	0	0	0	0	0	1
1421	4	0.148148	4	1	3	0	SPIS_02667	0	1	0	0	0	0	0	0	0	1	0	0	1	0	0	1	0	0	0	0	0	0	0	0	0	0	0
1422	5	0.185185	4	1	2	1	SPIS_02668	0	2	0	0	0	0	0	0	0	0	0	1	1	0	0	0	0	0	0	0	0	0	0	1	0	0	0
1423	8	0.296296	5	0	3	2	SPIS_02669	0	0	0	0	0	0	0	0	0	1	0	0	1	0	0	2	0	0	0	0	0	0	0	3	0	0	1
1424	27	1	27	9	9	9	SPIS_02670	1	1	1	1	1	1	1	1	1	1	1	1	1	1	1	1	1	1	1	1	1	1	1	1	1	1	1
1425	27	1	27	9	9	9	SPIS_02671	1	1	1	1	1	1	1	1	1	1	1	1	1	1	1	1	1	1	1	1	1	1	1	1	1	1	1
1426	9	0.333333	4	0	1	3	SPIS_02672	0	0	0	0	0	0	0	0	0	0	0	0	3	0	0	0	0	0	1	0	0	0	0	3	0	0	2
1427	2	0.0740741	2	1	1	0	SPIS_02673	0	1	0	0	0	0	0	0	0	0	0	0	1	0	0	0	0	0	0	0	0	0	0	0	0	0	0
1428	4	0.148148	4	1	2	1	SPIS_02674	0	1	0	0	0	0	0	0	0	0	0	1	1	0	0	0	0	0	0	0	0	0	0	1	0	0	0
1429	6	0.222222	5	2	1	2	SPIS_02675	0	2	0	0	1	0	0	0	0	0	0	0	0	0	0	1	0	0	0	0	0	0	0	1	0	0	1
1430	4	0.148148	4	0	2	2	SPIS_02677	0	0	0	0	0	0	0	0	0	1	0	1	0	0	0	0	0	0	1	0	0	0	0	0	0	0	1
1431	8	0.296296	6	2	2	2	SPIS_02678	0	1	0	0	0	0	0	0	2	2	0	0	1	0	0	0	0	0	0	0	0	0	0	1	0	0	1
1432	1	0.037037	1	0	1	0	SPIS_02679	0	0	0	0	0	0	0	0	0	0	0	0	1	0	0	0	0	0	0	0	0	0	0	0	0	0	0
1433	4	0.148148	3	1	1	1	SPIS_02680	0	0	0	0	0	0	0	0	2	0	0	0	1	0	0	0	0	0	0	0	0	0	0	1	0	0	0
1434	5	0.185185	4	0	3	1	SPIS_02681	0	0	0	0	0	0	0	0	0	0	0	1	2	0	0	1	0	0	0	0	0	0	0	1	0	0	0
1435	27	1	27	9	9	9	SPIS_02682	1	1	1	1	1	1	1	1	1	1	1	1	1	1	1	1	1	1	1	1	1	1	1	1	1	1	1
1436	27	1	27	9	9	9	SPIS_02683	1	1	1	1	1	1	1	1	1	1	1	1	1	1	1	1	1	1	1	1	1	1	1	1	1	1	1
1437	6	0.222222	5	2	2	1	SPIS_02684	0	1	0	0	0	0	1	0	0	1	0	0	1	0	0	0	0	0	0	0	0	0	0	2	0	0	0
1438	25	0.925926	25	8	9	8	SPIS_02685	1	1	1	0	1	1	1	1	1	1	1	1	1	1	1	1	1	1	1	1	1	1	1	1	0	1	1
1439	7	0.259259	4	2	1	1	SPIS_02686	0	0	0	0	0	0	0	1	1	2	0	0	0	0	0	0	0	0	0	0	0	0	0	3	0	0	0
1440	5	0.185185	5	1	2	2	SPIS_02687	0	1	0	0	0	0	0	0	0	0	0	1	1	0	0	0	0	0	0	0	0	0	0	1	0	0	1
1441	20	0.740741	10	2	5	3	SPIS_02688	0	2	0	0	1	0	0	0	0	1	0	1	1	0	0	2	1	0	0	0	1	0	0	5	0	0	5
1442	7	0.259259	6	2	2	2	SPIS_02689	0	0	0	0	1	0	0	0	1	0	0	1	2	0	0	0	0	0	0	0	0	0	1	1	0	0	0
1443	4	0.148148	3	1	1	1	SPIS_02690	0	0	0	1	0	0	0	0	0	0	0	0	1	0	0	0	0	0	0	0	0	0	0	2	0	0	0
1444	27	1	27	9	9	9	SPIS_02691	1	1	1	1	1	1	1	1	1	1	1	1	1	1	1	1	1	1	1	1	1	1	1	1	1	1	1
1445	6	0.222222	5	1	2	2	SPIS_02692	0	1	0	0	0	0	0	0	0	1	0	0	2	0	0	0	0	0	0	0	0	0	0	1	0	0	1
1446	27	1	27	9	9	9	SPIS_02693	1	1	1	1	1	1	1	1	1	1	1	1	1	1	1	1	1	1	1	1	1	1	1	1	1	1	1
1447	7	0.259259	5	0	4	1	SPIS_02695	0	0	0	0	0	0	0	0	0	1	0	1	2	0	0	1	0	0	0	0	0	0	0	2	0	0	0
1448	6	0.222222	6	1	3	2	SPIS_02697	0	0	0	0	0	0	0	0	1	0	0	1	1	0	0	1	0	0	0	0	0	0	0	1	0	0	1
1449	2	0.0740741	2	1	1	0	SPIS_02699	0	1	0	0	0	0	0	0	0	0	0	0	1	0	0	0	0	0	0	0	0	0	0	0	0	0	0
1450	24	0.888889	24	9	7	8	SPIS_02700	1	1	1	1	1	1	1	1	1	1	1	1	1	1	0	1	0	1	1	1	1	1	1	1	1	0	1
1451	4	0.148148	4	0	2	2	SPIS_02701	0	0	0	0	0	0	0	0	0	0	0	0	1	0	0	0	1	0	0	0	0	0	0	1	0	1	0
1452	5	0.185185	4	0	2	2	SPIS_02702	0	0	0	0	0	0	0	0	0	0	0	1	1	0	0	0	0	0	0	0	0	0	0	2	0	0	1
1453	8	0.296296	8	2	4	2	SPIS_02703	0	0	0	1	1	0	0	0	0	1	0	0	1	1	1	0	0	0	0	1	1	0	0	0	0	0	0
1454	27	1	27	9	9	9	SPIS_02704	1	1	1	1	1	1	1	1	1	1	1	1	1	1	1	1	1	1	1	1	1	1	1	1	1	1	1
1455	27	1	27	9	9	9	SPIS_02705	1	1	1	1	1	1	1	1	1	1	1	1	1	1	1	1	1	1	1	1	1	1	1	1	1	1	1
1456	4	0.148148	3	0	1	2	SPIS_02707	0	0	0	0	0	0	0	0	0	0	0	0	1	0	0	0	0	0	0	0	0	0	0	2	0	0	1
1457	13	0.481481	7	3	2	2	SPIS_02708	0	1	0	0	1	0	0	0	1	0	0	1	5	0	0	0	0	0	0	0	0	0	0	3	0	0	1
1458	5	0.185185	4	0	2	2	SPIS_02710	0	0	0	0	0	0	0	0	0	1	0	0	2	0	0	0	0	0	0	0	0	0	0	1	0	0	1
1459	5	0.185185	3	0	1	2	SPIS_02712	0	0	0	0	0	0	0	0	0	0	0	0	3	0	0	0	0	0	0	0	0	0	0	1	0	0	1
1460	24	0.888889	24	7	8	9	SPIS_02713	0	1	1	1	0	1	1	1	1	1	1	1	1	0	1	1	1	1	1	1	1	1	1	1	1	1	1
1461	1	0.037037	1	0	1	0	SPIS_02714	0	0	0	0	0	0	0	0	0	0	0	0	0	0	0	0	0	1	0	0	0	0	0	0	0	0	0
1462	27	1	27	9	9	9	SPIS_02715	1	1	1	1	1	1	1	1	1	1	1	1	1	1	1	1	1	1	1	1	1	1	1	1	1	1	1
1463	4	0.148148	3	1	1	1	SPIS_02716	0	1	0	0	0	0	0	0	0	0	0	0	2	0	0	0	0	0	0	0	0	0	0	1	0	0	0
1464	4	0.148148	4	1	1	2	SPIS_02717	0	1	0	0	0	0	0	0	0	0	0	0	1	0	0	0	0	0	1	0	0	0	0	1	0	0	0
1465	27	1	27	9	9	9	SPIS_02718	1	1	1	1	1	1	1	1	1	1	1	1	1	1	1	1	1	1	1	1	1	1	1	1	1	1	1
1466	7	0.259259	5	1	3	1	SPIS_02719	0	0	0	0	0	0	0	0	1	1	0	0	3	0	0	1	0	0	0	0	0	0	0	0	1	0	0
1467	16	0.592593	16	4	5	7	SPIS_02720	1	0	1	1	1	0	0	0	0	1	1	1	1	0	1	0	0	0	1	1	1	1	1	1	1	0	0
1468	26	0.962963	26	9	9	8	SPIS_02721	1	1	1	1	1	1	1	1	1	1	1	1	1	1	1	1	1	1	1	1	1	1	1	1	1	0	1
1469	10	0.37037	10	4	1	5	SPIS_02722	1	0	0	0	1	1	1	0	0	0	0	0	0	0	1	0	0	0	0	0	1	1	1	0	1	1	0
1470	3	0.111111	3	0	0	3	SPIS_02723	0	0	0	0	0	0	0	0	0	0	0	0	0	0	0	0	0	0	0	0	0	1	1	0	1	0	0
1471	30	1.11111	27	9	9	9	SPIS_02725	1	2	1	1	1	1	1	1	1	2	1	1	2	1	1	1	1	1	1	1	1	1	1	1	1	1	1
1472	27	1	27	9	9	9	SPIS_02726	1	1	1	1	1	1	1	1	1	1	1	1	1	1	1	1	1	1	1	1	1	1	1	1	1	1	1
1473	27	1	27	9	9	9	SPIS_02727	1	1	1	1	1	1	1	1	1	1	1	1	1	1	1	1	1	1	1	1	1	1	1	1	1	1	1
1474	20	0.740741	20	4	7	9	SPIS_02728	0	0	0	1	1	1	0	0	1	1	0	1	1	1	0	1	1	1	1	1	1	1	1	1	1	1	1
1475	27	1	27	9	9	9	SPIS_02730	1	1	1	1	1	1	1	1	1	1	1	1	1	1	1	1	1	1	1	1	1	1	1	1	1	1	1
1476	27	1	27	9	9	9	SPIS_02737	1	1	1	1	1	1	1	1	1	1	1	1	1	1	1	1	1	1	1	1	1	1	1	1	1	1	1
1477	27	1	27	9	9	9	SPIS_02738	1	1	1	1	1	1	1	1	1	1	1	1	1	1	1	1	1	1	1	1	1	1	1	1	1	1	1
1478	4	0.148148	4	3	0	1	SPIS_02740	0	0	1	0	0	1	0	0	1	0	0	0	0	0	0	0	0	0	0	0	0	0	0	0	0	0	1
1479	2	0.0740741	2	0	2	0	SPIS_02742	0	0	0	0	0	0	0	0	0	0	0	0	0	0	0	1	0	1	0	0	0	0	0	0	0	0	0
1480	27	1	27	9	9	9	SPIS_02748	1	1	1	1	1	1	1	1	1	1	1	1	1	1	1	1	1	1	1	1	1	1	1	1	1	1	1
1481	3	0.111111	3	1	1	1	SPIS_02749	0	0	0	0	1	0	0	0	0	0	0	1	0	0	0	0	0	0	0	0	1	0	0	0	0	0	0
1482	14	0.518519	13	4	5	4	SPIS_02750	0	1	0	0	0	0	1	1	1	1	0	1	2	1	1	0	0	0	0	1	0	1	1	0	0	1	0
1483	25	0.925926	25	8	9	8	SPIS_02758	1	1	1	0	1	1	1	1	1	1	1	1	1	1	1	1	1	1	1	1	1	1	1	1	1	0	1
1484	27	1	27	9	9	9	SPIS_02759	1	1	1	1	1	1	1	1	1	1	1	1	1	1	1	1	1	1	1	1	1	1	1	1	1	1	1
1485	27	1	27	9	9	9	SPIS_02762	1	1	1	1	1	1	1	1	1	1	1	1	1	1	1	1	1	1	1	1	1	1	1	1	1	1	1
1486	27	1	27	9	9	9	SPIS_02764	1	1	1	1	1	1	1	1	1	1	1	1	1	1	1	1	1	1	1	1	1	1	1	1	1	1	1
1487	27	1	27	9	9	9	SPIS_02770	1	1	1	1	1	1	1	1	1	1	1	1	1	1	1	1	1	1	1	1	1	1	1	1	1	1	1
1488	1	0.037037	1	0	0	1	SPIS_02774	0	0	0	0	0	0	0	0	0	0	0	0	0	0	0	0	0	0	0	1	0	0	0	0	0	0	0
1489	1	0.037037	1	0	0	1	SPIS_02775	0	0	0	0	0	0	0	0	0	0	0	0	0	0	0	0	0	0	0	0	0	0	0	0	0	0	1
1490	1	0.037037	1	0	0	1	SPIS_02776	0	0	0	0	0	0	0	0	0	0	0	0	0	0	0	0	0	0	0	0	0	0	0	1	0	0	0
1491	2	0.0740741	2	0	2	0	SPIS_02780	0	0	0	0	0	0	0	0	0	0	0	0	0	0	0	0	1	1	0	0	0	0	0	0	0	0	0
1492	27	1	27	9	9	9	SPIS_02781	1	1	1	1	1	1	1	1	1	1	1	1	1	1	1	1	1	1	1	1	1	1	1	1	1	1	1
1493	27	1	27	9	9	9	SPIS_02782	1	1	1	1	1	1	1	1	1	1	1	1	1	1	1	1	1	1	1	1	1	1	1	1	1	1	1
1494	27	1	27	9	9	9	SPIS_02783	1	1	1	1	1	1	1	1	1	1	1	1	1	1	1	1	1	1	1	1	1	1	1	1	1	1	1
1495	3	0.111111	3	0	2	1	SPIS_02785	0	0	0	0	0	0	0	0	0	0	0	1	1	0	0	0	0	0	0	0	0	0	0	1	0	0	0
1496	14	0.518519	14	5	5	4	SPIS_02786	1	1	1	1	0	0	0	1	0	0	1	1	1	1	0	0	0	1	0	1	0	1	1	0	0	0	1
1497	3	0.111111	3	0	2	1	SPIS_02787	0	0	0	0	0	0	0	0	0	0	0	1	1	0	0	0	0	0	0	0	0	0	0	1	0	0	0
1498	2	0.0740741	2	0	2	0	SPIS_02788	0	0	0	0	0	0	0	0	0	0	0	1	1	0	0	0	0	0	0	0	0	0	0	0	0	0	0
1499	3	0.111111	3	0	2	1	SPIS_02789	0	0	0	0	0	0	0	0	0	0	0	1	1	0	0	0	0	0	0	0	0	0	0	1	0	0	0
1500	27	1	27	9	9	9	SPIS_02791	1	1	1	1	1	1	1	1	1	1	1	1	1	1	1	1	1	1	1	1	1	1	1	1	1	1	1
1501	23	0.851852	23	8	9	6	SPIS_02792	1	1	0	1	1	1	1	1	1	1	1	1	1	1	1	1	1	1	1	0	1	1	1	1	0	1	0
1502	27	1	27	9	9	9	SPIS_02793	1	1	1	1	1	1	1	1	1	1	1	1	1	1	1	1	1	1	1	1	1	1	1	1	1	1	1
1503	4	0.148148	4	1	2	1	SPIS_02794	0	1	0	0	0	0	0	0	0	0	0	1	1	0	0	0	0	0	0	0	0	0	0	1	0	0	0
1504	2	0.0740741	2	0	1	1	SPIS_02795	0	0	0	0	0	0	0	0	0	0	0	1	0	0	0	0	0	0	0	0	0	0	0	1	0	0	0
1505	4	0.148148	3	0	2	1	SPIS_02796	0	0	0	0	0	0	0	0	0	0	0	2	1	0	0	0	0	0	0	0	0	0	0	1	0	0	0
1506	110	4.07407	26	9	8	9	SPIS_02797	3	4	3	5	5	2	8	5	4	7	2	5	6	3	6	0	3	3	2	3	5	4	4	5	5	3	5
1507	4	0.148148	3	0	2	1	SPIS_02798	0	0	0	0	0	0	0	0	0	0	0	1	2	0	0	0	0	0	1	0	0	0	0	0	0	0	0
1508	5	0.185185	5	0	3	2	SPIS_02799	0	0	0	0	0	0	0	0	0	1	0	1	1	0	0	0	0	0	0	0	0	0	0	1	0	0	1
1509	6	0.222222	4	0	2	2	SPIS_02800	0	0	0	0	0	0	0	0	0	0	0	1	3	0	0	0	0	0	0	0	0	0	0	0	1	0	1
1510	4	0.148148	4	0	2	2	SPIS_02801	0	0	0	0	0	0	0	0	0	0	0	1	1	0	0	0	0	0	0	0	0	0	0	1	0	0	1
1511	2	0.0740741	2	0	1	1	SPIS_02802	0	0	0	0	0	0	0	0	0	0	0	1	0	0	0	0	0	0	0	0	0	0	0	1	0	0	0
1512	27	1	27	9	9	9	SPIS_02804	1	1	1	1	1	1	1	1	1	1	1	1	1	1	1	1	1	1	1	1	1	1	1	1	1	1	1
1513	3	0.111111	3	0	2	1	SPIS_02805	0	0	0	0	0	0	0	0	0	0	0	1	1	0	0	0	0	0	0	0	0	0	0	1	0	0	0
1514	4	0.148148	4	2	1	1	SPIS_02806	0	0	1	0	0	0	0	0	1	0	1	0	0	0	0	0	0	0	0	1	0	0	0	0	0	0	0
1515	6	0.222222	3	0	2	1	SPIS_02807	0	0	0	0	0	0	0	0	0	0	0	2	3	0	0	0	0	0	0	0	0	0	0	1	0	0	0
1516	1	0.037037	1	0	1	0	SPIS_02809	0	0	0	0	0	0	0	0	0	0	0	0	1	0	0	0	0	0	0	0	0	0	0	0	0	0	0
1517	4	0.148148	4	0	3	1	SPIS_02810	0	0	0	0	0	0	0	0	0	1	0	1	1	0	0	0	0	0	0	0	0	0	0	1	0	0	0
1518	8	0.296296	6	1	3	2	SPIS_02811	0	0	0	0	1	0	0	0	0	0	0	1	2	0	0	1	0	0	0	0	1	0	0	2	0	0	0
1519	4	0.148148	3	0	2	1	SPIS_02812	0	0	0	0	0	0	0	0	0	0	0	1	2	0	0	0	0	0	0	0	0	0	0	1	0	0	0
1520	3	0.111111	3	1	1	1	SPIS_02813	0	1	0	0	0	0	0	0	0	0	0	1	0	0	0	0	0	0	0	0	0	0	0	1	0	0	0
1521	3	0.111111	3	0	2	1	SPIS_02814	0	0	0	0	0	0	0	0	0	0	0	1	1	0	0	0	0	0	0	0	0	0	0	1	0	0	0
1522	27	1	27	9	9	9	SPIS_02815	1	1	1	1	1	1	1	1	1	1	1	1	1	1	1	1	1	1	1	1	1	1	1	1	1	1	1
1523	2	0.0740741	2	0	2	0	SPIS_02816	0	0	0	0	0	0	0	0	0	0	0	1	1	0	0	0	0	0	0	0	0	0	0	0	0	0	0
1524	6	0.222222	4	0	2	2	SPIS_02817	0	0	0	0	0	0	0	0	0	0	0	1	3	0	0	0	0	0	0	0	0	0	0	1	0	0	1
1525	15	0.555556	15	5	3	7	SPIS_02819	1	1	0	0	1	1	0	0	1	1	0	1	0	0	0	1	0	0	1	1	1	1	1	0	1	1	0
1526	4	0.148148	4	1	3	0	SPIS_02820	0	0	0	0	0	0	1	0	0	0	0	1	1	0	0	1	0	0	0	0	0	0	0	0	0	0	0
1527	27	1	27	9	9	9	SPIS_02821	1	1	1	1	1	1	1	1	1	1	1	1	1	1	1	1	1	1	1	1	1	1	1	1	1	1	1
1528	5	0.185185	3	0	2	1	SPIS_02822	0	0	0	0	0	0	0	0	0	0	0	2	2	0	0	0	0	0	0	0	0	0	0	1	0	0	0
1529	4	0.148148	3	0	2	1	SPIS_02823	0	0	0	0	0	0	0	0	0	0	0	1	1	0	0	0	0	0	0	0	0	0	0	2	0	0	0
1530	6	0.222222	6	2	2	2	SPIS_02824	0	1	0	0	0	0	0	0	1	0	0	1	1	0	0	0	0	0	0	0	0	0	0	1	0	1	0
1531	3	0.111111	3	1	2	0	SPIS_02825	0	0	0	0	0	0	1	0	0	0	0	1	1	0	0	0	0	0	0	0	0	0	0	0	0	0	0
1532	27	1	27	9	9	9	SPIS_02826	1	1	1	1	1	1	1	1	1	1	1	1	1	1	1	1	1	1	1	1	1	1	1	1	1	1	1
1533	3	0.111111	3	1	1	1	SPIS_02827	0	1	0	0	0	0	0	0	0	0	0	1	0	0	0	0	0	0	0	0	0	0	0	1	0	0	0
1534	4	0.148148	4	1	3	0	SPIS_02828	0	0	0	0	0	0	1	0	0	1	0	1	1	0	0	0	0	0	0	0	0	0	0	0	0	0	0
1535	4	0.148148	4	0	2	2	SPIS_02829	0	0	0	0	0	0	0	0	0	0	0	1	1	0	0	0	0	0	0	0	0	0	0	1	0	0	1
1536	3	0.111111	3	0	2	1	SPIS_02832	0	0	0	0	0	0	0	0	0	0	0	1	1	0	0	0	0	0	0	0	0	0	0	1	0	0	0
1537	4	0.148148	4	0	3	1	SPIS_02833	0	0	0	0	0	0	0	0	0	0	0	1	1	1	0	0	0	0	0	0	0	0	0	1	0	0	0
1538	27	1	27	9	9	9	SPIS_02834	1	1	1	1	1	1	1	1	1	1	1	1	1	1	1	1	1	1	1	1	1	1	1	1	1	1	1
1539	5	0.185185	5	1	3	1	SPIS_02836	0	1	0	0	0	0	0	0	0	1	0	1	1	0	0	0	0	0	0	0	0	0	0	0	0	0	1
1540	27	1	27	9	9	9	SPIS_02837	1	1	1	1	1	1	1	1	1	1	1	1	1	1	1	1	1	1	1	1	1	1	1	1	1	1	1
1541	3	0.111111	3	0	2	1	SPIS_02839	0	0	0	0	0	0	0	0	0	0	0	1	1	0	0	0	0	0	0	0	0	0	0	1	0	0	0
1542	3	0.111111	3	1	2	0	SPIS_02840	0	1	0	0	0	0	0	0	0	0	0	1	1	0	0	0	0	0	0	0	0	0	0	0	0	0	0
1543	27	1	27	9	9	9	SPIS_02841	1	1	1	1	1	1	1	1	1	1	1	1	1	1	1	1	1	1	1	1	1	1	1	1	1	1	1
1544	1	0.037037	1	0	1	0	SPIS_02842	0	0	0	0	0	0	0	0	0	0	1	0	0	0	0	0	0	0	0	0	0	0	0	0	0	0	0
1545	11	0.407407	11	3	2	6	SPIS_02843	0	0	0	0	1	1	0	0	1	0	0	0	1	0	0	1	0	0	0	1	1	1	1	1	0	0	1
1546	4	0.148148	4	0	3	1	SPIS_02845	0	0	0	0	0	0	0	0	0	1	0	1	1	0	0	0	0	0	0	0	0	0	0	1	0	0	0
1547	4	0.148148	3	0	2	1	SPIS_02847	0	0	0	0	0	0	0	0	0	0	0	2	1	0	0	0	0	0	0	0	0	0	0	1	0	0	0
1548	27	1	27	9	9	9	SPIS_02848	1	1	1	1	1	1	1	1	1	1	1	1	1	1	1	1	1	1	1	1	1	1	1	1	1	1	1
1549	4	0.148148	4	0	3	1	SPIS_02849	0	0	0	0	0	0	0	0	0	0	0	1	1	1	0	0	0	0	0	0	0	0	0	1	0	0	0
1550	22	0.814815	22	7	9	6	SPIS_02850	0	1	1	1	1	1	0	1	1	1	1	1	1	1	1	1	1	1	0	1	1	0	0	1	1	1	1
1551	2	0.0740741	2	1	1	0	SPIS_02851	0	1	0	0	0	0	0	0	0	0	0	0	1	0	0	0	0	0	0	0	0	0	0	0	0	0	0
1552	5	0.185185	3	0	2	1	SPIS_02852	0	0	0	0	0	0	0	0	0	0	0	1	2	0	0	0	0	0	0	0	0	0	0	2	0	0	0
1553	4	0.148148	4	0	2	2	SPIS_02853	0	0	0	0	0	0	0	0	0	0	0	1	1	0	0	0	0	0	1	0	0	0	0	0	0	0	1
1554	3	0.111111	3	0	2	1	SPIS_02854	0	0	0	0	0	0	0	0	0	0	0	1	1	0	0	0	0	0	0	0	0	0	0	0	0	0	1
1555	2	0.0740741	2	0	2	0	SPIS_02855	0	0	0	0	0	0	0	0	0	0	0	1	1	0	0	0	0	0	0	0	0	0	0	0	0	0	0
1556	4	0.148148	3	0	2	1	SPIS_02856	0	0	0	0	0	0	0	0	0	0	0	1	2	0	0	0	0	0	0	0	0	0	0	1	0	0	0
1557	70	2.59259	24	6	9	9	SPIS_02857	0	0	5	0	1	1	4	1	3	2	2	3	2	7	3	2	1	3	5	3	2	3	4	7	3	1	2
1558	3	0.111111	3	0	3	0	SPIS_02858	0	0	0	0	0	0	0	0	0	0	0	1	0	0	0	1	0	1	0	0	0	0	0	0	0	0	0
1559	27	1	27	9	9	9	SPIS_02859	1	1	1	1	1	1	1	1	1	1	1	1	1	1	1	1	1	1	1	1	1	1	1	1	1	1	1
1560	4	0.148148	4	1	2	1	SPIS_02860	0	1	0	0	0	0	0	0	0	0	0	1	1	0	0	0	0	0	0	0	0	0	0	1	0	0	0
1561	4	0.148148	4	1	2	1	SPIS_02861	0	1	0	0	0	0	0	0	0	0	0	1	1	0	0	0	0	0	0	0	0	0	0	1	0	0	0
1562	4	0.148148	4	0	2	2	SPIS_02862	0	0	0	0	0	0	0	0	0	0	0	1	1	0	0	0	0	0	1	0	0	0	0	1	0	0	0
1563	5	0.185185	4	0	3	1	SPIS_02863	0	0	0	0	0	0	0	0	0	1	0	1	1	0	0	0	0	0	0	0	0	0	0	2	0	0	0
1564	5	0.185185	5	1	3	1	SPIS_02864	0	0	0	0	0	0	0	1	0	1	0	1	1	0	0	0	0	0	0	0	0	0	0	1	0	0	0
1565	4	0.148148	4	1	2	1	SPIS_02865	0	1	0	0	0	0	0	0	0	0	0	1	1	0	0	0	0	0	0	0	0	0	0	1	0	0	0
1566	22	0.814815	9	1	4	4	SPIS_02866	0	1	0	0	0	0	0	0	0	3	0	3	5	0	0	1	0	0	1	0	0	0	0	5	1	0	2
1567	1	0.037037	1	1	0	0	SPIS_02867	0	1	0	0	0	0	0	0	0	0	0	0	0	0	0	0	0	0	0	0	0	0	0	0	0	0	0
1568	3	0.111111	3	0	2	1	SPIS_02869	0	0	0	0	0	0	0	0	0	0	0	1	1	0	0	0	0	0	0	0	0	0	0	0	0	0	1
1569	27	1	27	9	9	9	SPIS_02870	1	1	1	1	1	1	1	1	1	1	1	1	1	1	1	1	1	1	1	1	1	1	1	1	1	1	1
1570	4	0.148148	4	0	2	2	SPIS_02871	0	0	0	0	0	0	0	0	0	0	0	1	1	0	0	0	0	0	1	0	0	0	0	1	0	0	0
1571	5	0.185185	4	0	3	1	SPIS_02872	0	0	0	0	0	0	0	0	0	0	0	1	2	1	0	0	0	0	0	0	0	0	0	1	0	0	0
1572	27	1	27	9	9	9	SPIS_02873	1	1	1	1	1	1	1	1	1	1	1	1	1	1	1	1	1	1	1	1	1	1	1	1	1	1	1
1573	4	0.148148	4	0	3	1	SPIS_02874	0	0	0	0	0	0	0	0	0	1	0	1	1	0	0	0	0	0	0	0	0	0	0	0	0	0	1
1574	6	0.222222	6	1	3	2	SPIS_02875	0	1	0	0	0	0	0	0	0	1	0	1	1	0	0	0	0	0	1	0	0	0	0	1	0	0	0
1575	27	1	27	9	9	9	SPIS_02876	1	1	1	1	1	1	1	1	1	1	1	1	1	1	1	1	1	1	1	1	1	1	1	1	1	1	1
1576	5	0.185185	5	0	2	3	SPIS_02877	0	0	0	0	0	0	0	0	0	0	0	1	1	0	0	0	0	0	1	0	0	0	0	0	0	1	1
1577	5	0.185185	5	0	3	2	SPIS_02879	0	0	0	0	0	0	0	0	0	1	0	1	1	0	0	0	0	0	0	0	0	0	0	1	1	0	0
1578	3	0.111111	3	0	2	1	SPIS_02880	0	0	0	0	0	0	0	0	0	0	0	1	1	0	0	0	0	0	0	0	0	0	0	1	0	0	0
1579	27	1	27	9	9	9	SPIS_02881	1	1	1	1	1	1	1	1	1	1	1	1	1	1	1	1	1	1	1	1	1	1	1	1	1	1	1
1580	25	0.925926	25	8	9	8	SPIS_02883	1	1	1	1	0	1	1	1	1	1	1	1	1	1	1	1	1	1	1	1	1	1	1	1	1	1	0
1581	25	0.925926	25	7	9	9	SPIS_02884	1	1	0	1	1	1	1	0	1	1	1	1	1	1	1	1	1	1	1	1	1	1	1	1	1	1	1
1582	26	0.962963	26	9	8	9	SPIS_02886	1	1	1	1	1	1	1	1	1	1	1	1	0	1	1	1	1	1	1	1	1	1	1	1	1	1	1
1583	3	0.111111	3	1	1	1	SPIS_02889	0	0	0	1	0	0	0	0	0	0	0	0	0	0	0	0	1	0	0	0	0	0	0	0	0	1	0
1584	27	1	27	9	9	9	SPIS_02891	1	1	1	1	1	1	1	1	1	1	1	1	1	1	1	1	1	1	1	1	1	1	1	1	1	1	1
1585	27	1	27	9	9	9	SPIS_02892	1	1	1	1	1	1	1	1	1	1	1	1	1	1	1	1	1	1	1	1	1	1	1	1	1	1	1
1586	27	1	27	9	9	9	SPIS_02893	1	1	1	1	1	1	1	1	1	1	1	1	1	1	1	1	1	1	1	1	1	1	1	1	1	1	1
1587	2	0.0740741	2	1	1	0	SPIS_02894	0	0	0	0	0	0	0	1	0	0	0	0	0	0	0	1	0	0	0	0	0	0	0	0	0	0	0
1588	27	1	27	9	9	9	SPIS_02896	1	1	1	1	1	1	1	1	1	1	1	1	1	1	1	1	1	1	1	1	1	1	1	1	1	1	1
1589	17	0.62963	17	4	6	7	SPIS_02898	1	0	1	0	0	1	1	0	0	1	1	0	0	1	1	1	0	1	1	1	0	1	1	1	1	0	1
1590	1	0.037037	1	0	0	1	SPIS_02900	0	0	0	0	0	0	0	0	0	0	0	0	0	0	0	0	0	0	0	0	0	0	0	0	1	0	0
1591	27	1	27	9	9	9	SPIS_02902	1	1	1	1	1	1	1	1	1	1	1	1	1	1	1	1	1	1	1	1	1	1	1	1	1	1	1
1592	27	1	27	9	9	9	SPIS_02904	1	1	1	1	1	1	1	1	1	1	1	1	1	1	1	1	1	1	1	1	1	1	1	1	1	1	1
1593	9	0.333333	9	2	3	4	SPIS_02907	1	0	1	0	0	0	0	0	0	0	0	1	1	1	0	0	0	0	1	0	0	1	1	1	0	0	0
1594	27	1	27	9	9	9	SPIS_02908	1	1	1	1	1	1	1	1	1	1	1	1	1	1	1	1	1	1	1	1	1	1	1	1	1	1	1
1595	27	1	27	9	9	9	SPIS_02915	1	1	1	1	1	1	1	1	1	1	1	1	1	1	1	1	1	1	1	1	1	1	1	1	1	1	1
1596	2	0.0740741	1	0	0	1	SPIS_02916	0	0	0	0	0	0	0	0	0	0	0	0	0	0	0	0	0	0	0	0	0	0	0	2	0	0	0
1597	17	0.62963	17	6	7	4	SPIS_02917	1	0	0	0	1	1	1	1	1	1	1	1	0	1	0	1	1	1	1	1	1	0	0	0	0	1	0
1598	1	0.037037	1	0	0	1	SPIS_02920	0	0	0	0	0	0	0	0	0	0	0	0	0	0	0	0	0	0	0	0	0	0	0	1	0	0	0
1599	28	1.03704	27	9	9	9	SPIS_02921	1	1	1	1	1	1	1	1	1	1	1	1	1	1	1	1	1	1	1	1	1	1	1	2	1	1	1
1600	2	0.0740741	2	2	0	0	SPIS_02922	1	0	0	0	0	0	1	0	0	0	0	0	0	0	0	0	0	0	0	0	0	0	0	0	0	0	0
1601	12	0.444444	12	4	6	2	SPIS_02923	1	0	0	1	1	0	1	0	0	0	0	1	1	1	1	1	1	0	0	1	0	0	0	0	0	1	0
1602	4	0.148148	4	1	3	0	SPIS_02924	0	0	0	0	0	0	1	0	0	0	1	0	0	1	1	0	0	0	0	0	0	0	0	0	0	0	0
1603	27	1	27	9	9	9	SPIS_02926	1	1	1	1	1	1	1	1	1	1	1	1	1	1	1	1	1	1	1	1	1	1	1	1	1	1	1
1604	14	0.518519	14	5	4	5	SPIS_02927	0	1	0	0	1	1	0	1	1	0	1	0	1	1	0	1	0	0	0	1	1	0	0	1	1	0	1
1605	1	0.037037	1	1	0	0	SPIS_02928	0	0	0	0	1	0	0	0	0	0	0	0	0	0	0	0	0	0	0	0	0	0	0	0	0	0	0
1606	27	1	27	9	9	9	SPIS_02930	1	1	1	1	1	1	1	1	1	1	1	1	1	1	1	1	1	1	1	1	1	1	1	1	1	1	1
1607	27	1	27	9	9	9	SPIS_02932	1	1	1	1	1	1	1	1	1	1	1	1	1	1	1	1	1	1	1	1	1	1	1	1	1	1	1
1608	26	0.962963	26	8	9	9	SPIS_02933	1	1	1	0	1	1	1	1	1	1	1	1	1	1	1	1	1	1	1	1	1	1	1	1	1	1	1
1609	27	1	27	9	9	9	SPIS_02937	1	1	1	1	1	1	1	1	1	1	1	1	1	1	1	1	1	1	1	1	1	1	1	1	1	1	1
1610	27	1	27	9	9	9	SPIS_02940	1	1	1	1	1	1	1	1	1	1	1	1	1	1	1	1	1	1	1	1	1	1	1	1	1	1	1
1611	23	0.851852	23	8	9	6	SPIS_02946	1	1	0	1	1	1	1	1	1	1	1	1	1	1	1	1	1	1	1	1	0	1	1	1	0	0	1
1612	26	0.962963	26	8	9	9	SPIS_02947	1	1	1	1	1	1	0	1	1	1	1	1	1	1	1	1	1	1	1	1	1	1	1	1	1	1	1
1613	27	1	27	9	9	9	SPIS_02948	1	1	1	1	1	1	1	1	1	1	1	1	1	1	1	1	1	1	1	1	1	1	1	1	1	1	1
1614	2	0.0740741	2	0	0	2	SPIS_02949	0	0	0	0	0	0	0	0	0	0	0	0	0	0	0	0	0	0	0	0	0	1	1	0	0	0	0
1615	4	0.148148	4	2	2	0	SPIS_02950	0	1	0	0	0	0	0	1	0	0	0	0	0	0	0	0	1	1	0	0	0	0	0	0	0	0	0
1616	27	1	26	8	9	9	SPIS_02951	1	0	1	1	1	1	1	1	1	1	1	1	1	1	1	1	1	1	1	1	1	1	1	1	1	1	2
1617	27	1	27	9	9	9	SPIS_02954	1	1	1	1	1	1	1	1	1	1	1	1	1	1	1	1	1	1	1	1	1	1	1	1	1	1	1
1618	26	0.962963	26	9	9	8	SPIS_02957	1	1	1	1	1	1	1	1	1	1	1	1	1	1	1	1	1	1	1	1	1	1	1	1	1	0	1
1619	27	1	27	9	9	9	SPIS_02959	1	1	1	1	1	1	1	1	1	1	1	1	1	1	1	1	1	1	1	1	1	1	1	1	1	1	1
1620	16	0.592593	16	6	7	3	SPIS_02963	1	1	1	1	0	0	1	1	0	1	1	1	0	1	1	0	1	1	1	0	0	0	0	0	1	1	0
1621	2	0.0740741	2	0	2	0	SPIS_02964	0	0	0	0	0	0	0	0	0	0	1	0	1	0	0	0	0	0	0	0	0	0	0	0	0	0	0
1622	27	1	27	9	9	9	SPIS_02970	1	1	1	1	1	1	1	1	1	1	1	1	1	1	1	1	1	1	1	1	1	1	1	1	1	1	1
1623	2	0.0740741	2	0	0	2	SPIS_02976	0	0	0	0	0	0	0	0	0	0	0	0	0	0	0	0	0	0	0	0	0	1	1	0	0	0	0
1624	6	0.222222	6	1	4	1	SPIS_02977	0	0	0	0	1	0	0	0	0	0	0	0	1	1	0	1	0	1	0	0	0	0	0	0	1	0	0
1625	9	0.333333	9	2	5	2	SPIS_02979	1	0	0	1	0	0	0	0	0	0	1	1	0	0	1	1	0	1	0	1	0	0	0	0	0	0	1
1626	17	0.62963	17	7	7	3	SPIS_02980	0	1	1	1	0	1	1	1	1	1	1	1	0	0	1	1	1	1	0	0	1	0	0	0	1	0	1
1627	27	1	27	9	9	9	SPIS_02981	1	1	1	1	1	1	1	1	1	1	1	1	1	1	1	1	1	1	1	1	1	1	1	1	1	1	1
1628	1	0.037037	1	0	1	0	SPIS_02984	0	0	0	0	0	0	0	0	0	0	0	0	1	0	0	0	0	0	0	0	0	0	0	0	0	0	0
1629	27	1	27	9	9	9	SPIS_02992	1	1	1	1	1	1	1	1	1	1	1	1	1	1	1	1	1	1	1	1	1	1	1	1	1	1	1
1630	1	0.037037	1	0	0	1	SPIS_02993	0	0	0	0	0	0	0	0	0	0	0	0	0	0	0	0	0	0	0	0	0	0	0	1	0	0	0
1631	10	0.37037	10	2	5	3	SPIS_02994	0	0	0	0	1	1	0	0	0	1	1	0	0	1	1	0	0	1	1	1	1	0	0	0	0	0	0
1632	8	0.296296	8	3	5	0	SPIS_02997	0	0	0	0	0	0	1	1	1	1	1	0	0	1	1	1	0	0	0	0	0	0	0	0	0	0	0
1633	27	1	27	9	9	9	SPIS_02998	1	1	1	1	1	1	1	1	1	1	1	1	1	1	1	1	1	1	1	1	1	1	1	1	1	1	1
1634	5	0.185185	5	1	1	3	SPIS_03000	0	0	0	0	0	0	0	0	1	1	0	0	0	0	0	0	0	0	0	1	0	1	1	0	0	0	0
1635	11	0.407407	11	3	1	7	SPIS_03002	0	0	0	1	1	0	0	1	0	0	0	0	0	0	1	0	0	0	0	1	1	1	1	1	0	1	1
1636	27	1	27	9	9	9	SPIS_03003	1	1	1	1	1	1	1	1	1	1	1	1	1	1	1	1	1	1	1	1	1	1	1	1	1	1	1
1637	27	1	27	9	9	9	SPIS_03004	1	1	1	1	1	1	1	1	1	1	1	1	1	1	1	1	1	1	1	1	1	1	1	1	1	1	1
1638	5	0.185185	5	1	0	4	SPIS_03007	0	0	0	0	0	1	0	0	0	0	0	0	0	0	0	0	0	0	1	1	0	1	1	0	0	0	0
1639	1	0.037037	1	1	0	0	SPIS_03009	0	0	0	0	0	0	1	0	0	0	0	0	0	0	0	0	0	0	0	0	0	0	0	0	0	0	0
1640	28	1.03704	27	9	9	9	SPIS_03014	1	1	1	1	1	1	1	1	1	1	1	1	1	1	1	1	1	1	1	1	1	1	1	2	1	1	1
1641	27	1	27	9	9	9	SPIS_03015	1	1	1	1	1	1	1	1	1	1	1	1	1	1	1	1	1	1	1	1	1	1	1	1	1	1	1
1642	27	1	27	9	9	9	SPIS_03016	1	1	1	1	1	1	1	1	1	1	1	1	1	1	1	1	1	1	1	1	1	1	1	1	1	1	1
1643	5	0.185185	5	0	4	1	SPIS_03018	0	0	0	0	0	0	0	0	0	1	1	1	0	0	0	1	0	0	0	0	1	0	0	0	0	0	0
1644	18	0.666667	18	5	4	9	SPIS_03021	0	0	1	0	1	1	0	1	1	1	0	1	0	0	0	0	1	1	1	1	1	1	1	1	1	1	1
1645	5	0.185185	5	3	0	2	SPIS_03022	0	0	0	0	1	1	0	1	0	0	0	0	0	0	0	0	0	0	0	0	0	0	0	0	1	1	0
1646	27	1	27	9	9	9	SPIS_03024	1	1	1	1	1	1	1	1	1	1	1	1	1	1	1	1	1	1	1	1	1	1	1	1	1	1	1
1647	27	1	27	9	9	9	SPIS_03026	1	1	1	1	1	1	1	1	1	1	1	1	1	1	1	1	1	1	1	1	1	1	1	1	1	1	1
1648	2	0.0740741	2	1	0	1	SPIS_03028	0	0	0	0	1	0	0	0	0	0	0	0	0	0	0	0	0	0	0	0	0	0	0	0	0	0	1
1649	14	0.518519	14	5	5	4	SPIS_03030	0	1	0	1	1	1	1	0	0	1	0	1	0	1	0	1	1	0	0	0	0	1	1	1	0	1	0
1650	10	0.37037	10	3	0	7	SPIS_03033	0	0	0	0	0	1	0	1	1	0	0	0	0	0	0	0	0	0	0	1	1	1	1	1	1	1	0
1651	27	1	27	9	9	9	SPIS_03037	1	1	1	1	1	1	1	1	1	1	1	1	1	1	1	1	1	1	1	1	1	1	1	1	1	1	1
1652	18	0.666667	18	6	8	4	SPIS_03041	1	1	1	1	0	0	1	0	1	1	1	1	1	1	1	0	1	1	0	1	1	0	0	0	1	0	1
1653	27	1	27	9	9	9	SPIS_03043	1	1	1	1	1	1	1	1	1	1	1	1	1	1	1	1	1	1	1	1	1	1	1	1	1	1	1
1654	1	0.037037	1	0	1	0	SPIS_03046	0	0	0	0	0	0	0	0	0	0	0	1	0	0	0	0	0	0	0	0	0	0	0	0	0	0	0
1655	3	0.111111	3	0	3	0	SPIS_03047	0	0	0	0	0	0	0	0	0	0	0	0	0	1	0	1	1	0	0	0	0	0	0	0	0	0	0
1656	27	1	27	9	9	9	SPIS_03048	1	1	1	1	1	1	1	1	1	1	1	1	1	1	1	1	1	1	1	1	1	1	1	1	1	1	1
1657	26	0.962963	26	9	8	9	SPIS_03049	1	1	1	1	1	1	1	1	1	1	1	1	1	1	0	1	1	1	1	1	1	1	1	1	1	1	1
1658	13	0.481481	13	3	6	4	SPIS_03051	1	0	1	1	0	0	0	0	0	1	0	1	0	1	1	0	1	1	0	1	1	1	1	0	0	0	0
1659	2	0.0740741	2	0	2	0	SPIS_03052	0	0	0	0	0	0	0	0	0	1	0	1	0	0	0	0	0	0	0	0	0	0	0	0	0	0	0
1660	2	0.0740741	2	1	1	0	SPIS_03055	0	1	0	0	0	0	0	0	0	0	0	0	0	0	0	1	0	0	0	0	0	0	0	0	0	0	0
1661	5	0.185185	5	1	3	1	SPIS_03056	0	0	0	0	0	1	0	0	0	1	0	0	1	1	0	0	0	0	0	0	0	0	0	0	0	0	1
1662	10	0.37037	8	2	3	3	SPIS_03057	0	1	0	0	0	1	0	0	0	2	0	1	2	0	0	0	0	0	1	0	0	0	1	1	0	0	0
1663	13	0.481481	13	2	7	4	SPIS_03058	0	0	0	1	0	0	0	0	1	1	1	0	1	1	0	1	1	1	1	0	0	0	0	0	1	1	1
1664	27	1	27	9	9	9	SPIS_03059	1	1	1	1	1	1	1	1	1	1	1	1	1	1	1	1	1	1	1	1	1	1	1	1	1	1	1
1665	7	0.259259	5	0	3	2	SPIS_03060	0	0	0	0	0	0	0	0	0	1	0	1	2	0	0	0	0	0	1	0	0	0	0	2	0	0	0
1666	1	0.037037	1	0	0	1	SPIS_03061	0	0	0	0	0	0	0	0	0	0	0	0	0	0	0	0	0	0	0	0	0	0	0	1	0	0	0
1667	7	0.259259	4	0	3	1	SPIS_03062	0	0	0	0	0	0	0	0	0	1	0	2	1	0	0	0	0	0	0	0	0	0	0	3	0	0	0
1668	2	0.0740741	2	0	2	0	SPIS_03064	0	0	0	0	0	0	0	0	0	0	0	1	1	0	0	0	0	0	0	0	0	0	0	0	0	0	0
1669	2	0.0740741	2	0	1	1	SPIS_03065	0	0	0	0	0	0	0	0	0	0	0	1	0	0	0	0	0	0	0	0	0	0	0	1	0	0	0
1670	5	0.185185	4	0	3	1	SPIS_03066	0	0	0	0	0	0	0	0	0	1	0	1	1	0	0	0	0	0	0	0	0	0	0	2	0	0	0
1671	9	0.333333	6	1	4	1	SPIS_03067	0	1	0	0	0	0	0	0	0	1	0	3	2	0	0	1	0	0	0	0	0	0	0	1	0	0	0
1672	5	0.185185	5	0	3	2	SPIS_03068	0	0	0	0	0	0	0	0	0	1	0	0	1	0	0	1	0	0	0	0	0	0	0	1	0	0	1
1673	4	0.148148	4	0	3	1	SPIS_03069	0	0	0	0	0	0	0	0	0	1	0	1	1	0	0	0	0	0	0	0	0	0	0	1	0	0	0
1674	27	1	27	9	9	9	SPIS_03070	1	1	1	1	1	1	1	1	1	1	1	1	1	1	1	1	1	1	1	1	1	1	1	1	1	1	1
1675	3	0.111111	3	0	2	1	SPIS_03071	0	0	0	0	0	0	0	0	0	1	0	1	0	0	0	0	0	0	0	0	0	0	0	1	0	0	0
1676	4	0.148148	3	0	2	1	SPIS_03072	0	0	0	0	0	0	0	0	0	1	0	0	2	0	0	0	0	0	0	0	0	0	0	1	0	0	0
1677	5	0.185185	4	0	3	1	SPIS_03073	0	0	0	0	0	0	0	0	0	1	0	1	2	0	0	0	0	0	0	0	0	0	0	0	0	0	1
1678	4	0.148148	4	0	3	1	SPIS_03074	0	0	0	0	0	0	0	0	0	1	0	1	1	0	0	0	0	0	0	0	0	0	0	1	0	0	0
1679	4	0.148148	4	1	3	0	SPIS_03076	0	0	0	0	0	0	1	0	0	1	0	1	1	0	0	0	0	0	0	0	0	0	0	0	0	0	0
1680	2	0.0740741	2	0	2	0	SPIS_03077	0	0	0	0	0	0	0	0	0	1	0	0	1	0	0	0	0	0	0	0	0	0	0	0	0	0	0
1681	7	0.259259	3	0	3	0	SPIS_03078	0	0	0	0	0	0	0	0	0	1	0	2	4	0	0	0	0	0	0	0	0	0	0	0	0	0	0
1682	5	0.185185	4	0	3	1	SPIS_03079	0	0	0	0	0	0	0	0	0	1	0	2	1	0	0	0	0	0	0	0	0	0	0	1	0	0	0
1683	27	1	27	9	9	9	SPIS_03080	1	1	1	1	1	1	1	1	1	1	1	1	1	1	1	1	1	1	1	1	1	1	1	1	1	1	1
1684	27	1	27	9	9	9	SPIS_03081	1	1	1	1	1	1	1	1	1	1	1	1	1	1	1	1	1	1	1	1	1	1	1	1	1	1	1
1685	4	0.148148	4	1	3	0	SPIS_03082	0	1	0	0	0	0	0	0	0	1	0	1	1	0	0	0	0	0	0	0	0	0	0	0	0	0	0
1686	1	0.037037	1	0	0	1	SPIS_03083	0	0	0	0	0	0	0	0	0	0	0	0	0	0	0	0	0	0	0	0	0	0	0	0	1	0	0
1687	4	0.148148	4	0	1	3	SPIS_03084	0	0	0	0	0	0	0	0	0	1	0	0	0	0	0	0	0	0	0	0	0	0	0	1	0	1	1
1688	3	0.111111	2	0	1	1	SPIS_03085	0	0	0	0	0	0	0	0	0	0	0	0	2	0	0	0	0	0	0	0	0	0	0	1	0	0	0
1689	4	0.148148	3	0	2	1	SPIS_03086	0	0	0	0	0	0	0	0	0	1	0	0	2	0	0	0	0	0	0	0	0	0	0	1	0	0	0
1690	8	0.296296	7	2	4	1	SPIS_03087	0	0	0	0	1	0	0	0	1	1	0	1	1	0	0	0	1	0	0	0	0	0	0	2	0	0	0
1691	7	0.259259	6	1	2	3	SPIS_03088	0	0	0	0	0	0	0	0	1	1	0	0	2	0	0	0	0	0	0	0	0	0	1	1	0	1	0
1692	3	0.111111	3	0	3	0	SPIS_03089	0	0	0	0	0	0	0	0	0	1	0	1	1	0	0	0	0	0	0	0	0	0	0	0	0	0	0
1693	5	0.185185	5	1	3	1	SPIS_03090	0	1	0	0	0	0	0	0	0	1	0	1	1	0	0	0	0	0	0	0	0	0	0	1	0	0	0
1694	5	0.185185	5	0	4	1	SPIS_03091	0	0	0	0	0	0	0	0	0	1	0	1	1	0	0	1	0	0	0	0	0	0	0	1	0	0	0
1695	27	1	27	9	9	9	SPIS_03092	1	1	1	1	1	1	1	1	1	1	1	1	1	1	1	1	1	1	1	1	1	1	1	1	1	1	1
1696	4	0.148148	3	1	1	1	SPIS_03093	0	1	0	0	0	0	0	0	0	0	0	0	1	0	0	0	0	0	0	0	0	0	0	2	0	0	0
1697	1	0.037037	1	0	0	1	SPIS_03094	0	0	0	0	0	0	0	0	0	0	0	0	0	0	0	0	0	0	0	0	0	0	0	0	0	0	1
1698	5	0.185185	4	0	2	2	SPIS_03095	0	0	0	0	0	0	0	0	0	1	0	0	2	0	0	0	0	0	0	0	0	0	0	1	0	0	1
1699	7	0.259259	6	1	3	2	SPIS_03099	0	1	0	0	0	0	0	0	0	1	0	0	2	0	0	1	0	0	0	0	1	0	0	1	0	0	0
1700	6	0.222222	4	0	3	1	SPIS_03100	0	0	0	0	0	0	0	0	0	2	0	1	0	0	0	1	0	0	0	0	0	0	0	2	0	0	0
1701	9	0.333333	6	1	3	2	SPIS_03101	0	1	0	0	0	0	0	0	0	2	0	2	2	0	0	0	0	0	0	0	0	0	0	1	0	0	1
1702	27	1	27	9	9	9	SPIS_03103	1	1	1	1	1	1	1	1	1	1	1	1	1	1	1	1	1	1	1	1	1	1	1	1	1	1	1
1703	1	0.037037	1	0	1	0	SPIS_03104	0	0	0	0	0	0	0	0	0	0	1	0	0	0	0	0	0	0	0	0	0	0	0	0	0	0	0
1704	4	0.148148	4	0	3	1	SPIS_03105	0	0	0	0	0	0	0	0	0	1	0	1	1	0	0	0	0	0	0	0	0	0	0	1	0	0	0
1705	3	0.111111	3	1	2	0	SPIS_03106	0	1	0	0	0	0	0	0	0	1	0	0	1	0	0	0	0	0	0	0	0	0	0	0	0	0	0
1706	3	0.111111	3	0	2	1	SPIS_03107	0	0	0	0	0	0	0	0	0	1	0	0	1	0	0	0	0	0	0	0	0	0	0	1	0	0	0
1707	4	0.148148	4	1	2	1	SPIS_03108	0	1	0	0	0	0	0	0	0	1	0	0	1	0	0	0	0	0	0	0	0	0	0	1	0	0	0
1708	3	0.111111	3	1	1	1	SPIS_03110	0	0	0	0	0	0	1	0	0	1	0	0	0	0	0	0	0	0	0	0	0	0	0	0	0	1	0
1709	26	0.962963	26	9	8	9	SPIS_03111	1	1	1	1	1	1	1	1	1	1	1	1	1	1	1	0	1	1	1	1	1	1	1	1	1	1	1
1710	5	0.185185	4	0	3	1	SPIS_03112	0	0	0	0	0	0	0	0	0	1	0	1	2	0	0	0	0	0	0	0	0	0	0	1	0	0	0
1711	27	1	27	9	9	9	SPIS_03114	1	1	1	1	1	1	1	1	1	1	1	1	1	1	1	1	1	1	1	1	1	1	1	1	1	1	1
1712	27	1	27	9	9	9	SPIS_03115	1	1	1	1	1	1	1	1	1	1	1	1	1	1	1	1	1	1	1	1	1	1	1	1	1	1	1
1713	3	0.111111	3	0	3	0	SPIS_03116	0	0	0	0	0	0	0	0	0	1	0	1	0	1	0	0	0	0	0	0	0	0	0	0	0	0	0
1714	2	0.0740741	2	0	1	1	SPIS_03117	0	0	0	0	0	0	0	0	0	0	0	1	0	0	0	0	0	0	0	0	0	0	0	1	0	0	0
1715	5	0.185185	4	1	2	1	SPIS_03118	0	1	0	0	0	0	0	0	0	2	0	0	1	0	0	0	0	0	0	0	0	0	0	1	0	0	0
1716	6	0.222222	5	1	3	1	SPIS_03119	0	1	0	0	0	0	0	0	0	1	0	0	1	0	0	1	0	0	2	0	0	0	0	0	0	0	0
1717	21	0.777778	21	6	9	6	SPIS_03120	1	1	0	1	0	1	1	0	1	1	1	1	1	1	1	1	1	1	1	1	0	1	1	1	0	0	1
1718	4	0.148148	4	0	3	1	SPIS_03121	0	0	0	0	0	0	0	0	0	1	0	1	1	0	0	0	0	0	0	0	0	0	0	1	0	0	0
1719	7	0.259259	6	2	3	1	SPIS_03122	0	0	0	0	2	0	0	0	1	1	0	1	1	0	0	0	0	0	0	0	0	0	0	1	0	0	0
1720	5	0.185185	4	0	3	1	SPIS_03124	0	0	0	0	0	0	0	0	0	1	0	1	2	0	0	0	0	0	0	0	0	0	0	1	0	0	0
1721	1	0.037037	1	0	0	1	SPIS_03125	0	0	0	0	0	0	0	0	0	0	0	0	0	0	0	0	0	0	0	0	0	0	0	0	0	0	1
1722	27	1	27	9	9	9	SPIS_03126	1	1	1	1	1	1	1	1	1	1	1	1	1	1	1	1	1	1	1	1	1	1	1	1	1	1	1
1723	6	0.222222	4	1	2	1	SPIS_03127	0	1	0	0	0	0	0	0	0	1	0	0	2	0	0	0	0	0	0	0	0	0	0	2	0	0	0
1724	4	0.148148	4	0	2	2	SPIS_03128	0	0	0	0	0	0	0	0	0	1	0	1	0	0	0	0	0	0	0	0	0	0	0	1	0	0	1
1725	4	0.148148	4	0	3	1	SPIS_03129	0	0	0	0	0	0	0	0	0	1	0	1	1	0	0	0	0	0	0	0	0	0	0	1	0	0	0
1726	3	0.111111	3	0	3	0	SPIS_03130	0	0	0	0	0	0	0	0	0	1	0	1	1	0	0	0	0	0	0	0	0	0	0	0	0	0	0
1727	4	0.148148	4	0	3	1	SPIS_03131	0	0	0	0	0	0	0	0	0	1	0	0	1	0	0	1	0	0	0	0	0	0	0	1	0	0	0
1728	3	0.111111	3	1	1	1	SPIS_03134	0	1	0	0	0	0	0	0	0	0	0	0	0	0	0	1	0	0	0	0	0	0	1	0	0	0	0
1729	2	0.0740741	2	0	2	0	SPIS_03135	0	0	0	0	0	0	0	0	0	0	0	1	1	0	0	0	0	0	0	0	0	0	0	0	0	0	0
1730	4	0.148148	4	0	3	1	SPIS_03136	0	0	0	0	0	0	0	0	0	1	0	1	1	0	0	0	0	0	0	0	0	0	0	1	0	0	0
1731	27	1	27	9	9	9	SPIS_03137	1	1	1	1	1	1	1	1	1	1	1	1	1	1	1	1	1	1	1	1	1	1	1	1	1	1	1
1732	4	0.148148	4	0	3	1	SPIS_03138	0	0	0	0	0	0	0	0	0	1	0	1	1	0	0	0	0	0	0	0	0	0	0	1	0	0	0
1733	5	0.185185	5	0	2	3	SPIS_03139	0	0	0	0	0	0	0	0	0	1	0	1	0	0	0	0	0	0	0	0	0	0	0	1	1	0	1
1734	24	0.888889	24	7	8	9	SPIS_03140	0	1	1	1	1	1	0	1	1	1	1	1	1	1	1	1	0	1	1	1	1	1	1	1	1	1	1
1735	259	9.59259	27	9	9	9	SPIS_03141	6	7	4	13	9	12	5	9	10	14	11	13	12	14	15	12	19	10	5	6	18	3	3	10	7	7	5
1736	5	0.185185	5	1	2	2	SPIS_03142	0	1	0	0	0	0	0	0	0	1	0	0	1	0	0	0	0	0	0	0	0	0	0	1	0	1	0
1737	2	0.0740741	2	0	2	0	SPIS_03143	0	0	0	0	0	0	0	0	0	0	0	1	1	0	0	0	0	0	0	0	0	0	0	0	0	0	0
1738	3	0.111111	3	0	2	1	SPIS_03144	0	0	0	0	0	0	0	0	0	1	0	0	0	1	0	0	0	0	0	0	0	0	0	1	0	0	0
1739	3	0.111111	3	0	3	0	SPIS_03146	0	0	0	0	0	0	0	0	0	1	0	1	1	0	0	0	0	0	0	0	0	0	0	0	0	0	0
1740	6	0.222222	5	0	4	1	SPIS_03147	0	0	0	0	0	0	0	0	0	1	0	1	2	0	1	0	0	0	0	0	0	0	0	1	0	0	0
1741	27	1	27	9	9	9	SPIS_03148	1	1	1	1	1	1	1	1	1	1	1	1	1	1	1	1	1	1	1	1	1	1	1	1	1	1	1
1742	2	0.0740741	2	1	0	1	SPIS_03149	0	0	1	0	0	0	0	0	0	0	0	0	0	0	0	0	0	0	0	0	0	0	0	0	0	0	1
1743	3	0.111111	2	0	2	0	SPIS_03150	0	0	0	0	0	0	0	0	0	0	0	1	2	0	0	0	0	0	0	0	0	0	0	0	0	0	0
1744	12	0.444444	7	1	3	3	SPIS_03151	0	1	0	0	0	0	0	0	0	4	0	0	1	0	0	1	0	0	0	0	0	0	0	3	0	1	1
1745	4	0.148148	4	1	2	1	SPIS_03152	0	0	0	0	0	0	0	0	1	1	0	0	1	0	0	0	0	0	0	0	0	0	0	1	0	0	0
1746	3	0.111111	3	0	3	0	SPIS_03153	0	0	0	0	0	0	0	0	0	1	0	1	1	0	0	0	0	0	0	0	0	0	0	0	0	0	0
1747	10	0.37037	10	3	3	4	SPIS_03155	0	1	1	0	0	1	0	0	0	1	0	0	0	0	0	1	0	1	1	1	1	0	0	0	1	0	0
1748	25	0.925926	25	8	8	9	SPIS_03156	0	1	1	1	1	1	1	1	1	1	1	1	1	1	1	1	0	1	1	1	1	1	1	1	1	1	1
1749	3	0.111111	3	0	2	1	SPIS_03157	0	0	0	0	0	0	0	0	0	1	0	1	0	0	0	0	0	0	0	0	0	0	0	0	1	0	0
1750	3	0.111111	3	0	3	0	SPIS_03158	0	0	0	0	0	0	0	0	0	1	0	1	0	0	0	1	0	0	0	0	0	0	0	0	0	0	0
1751	27	1	27	9	9	9	SPIS_03159	1	1	1	1	1	1	1	1	1	1	1	1	1	1	1	1	1	1	1	1	1	1	1	1	1	1	1
1752	5	0.185185	4	0	4	0	SPIS_03160	0	0	0	0	0	0	0	0	0	1	0	1	2	0	0	1	0	0	0	0	0	0	0	0	0	0	0
1753	4	0.148148	4	1	3	0	SPIS_03161	0	1	0	0	0	0	0	0	0	1	0	1	1	0	0	0	0	0	0	0	0	0	0	0	0	0	0
1754	4	0.148148	4	0	3	1	SPIS_03162	0	0	0	0	0	0	0	0	0	1	0	1	1	0	0	0	0	0	0	0	0	0	0	1	0	0	0
1755	3	0.111111	3	1	0	2	SPIS_03163	0	1	0	0	0	0	0	0	0	0	0	0	0	0	0	0	0	0	0	0	0	0	1	0	0	0	1
1756	3	0.111111	3	0	2	1	SPIS_03164	0	0	0	0	0	0	0	0	0	1	0	0	1	0	0	0	0	0	0	0	0	0	0	1	0	0	0
1757	7	0.259259	7	1	3	3	SPIS_03165	0	0	1	0	0	0	0	0	0	1	0	1	1	0	0	0	0	0	1	0	0	0	0	1	0	0	1
1758	7	0.259259	6	1	4	1	SPIS_03166	0	1	0	0	0	0	0	0	0	2	0	1	1	1	0	0	0	0	0	0	0	0	0	0	0	0	1
1759	8	0.296296	6	1	3	2	SPIS_03167	0	0	0	0	1	0	0	0	0	1	0	1	1	0	0	0	0	0	0	0	0	0	0	3	0	0	1
1760	2	0.0740741	2	0	1	1	SPIS_03168	0	0	0	0	0	0	0	0	0	0	0	0	1	0	0	0	0	0	0	0	0	0	0	1	0	0	0
1761	2	0.0740741	2	0	1	1	SPIS_03169	0	0	0	0	0	0	0	0	0	0	0	0	1	0	0	0	0	0	0	0	0	0	0	1	0	0	0
1762	27	1	27	9	9	9	SPIS_03170	1	1	1	1	1	1	1	1	1	1	1	1	1	1	1	1	1	1	1	1	1	1	1	1	1	1	1
1763	22	0.814815	22	7	8	7	SPIS_03171	1	1	0	1	0	1	1	1	1	0	1	1	1	1	1	1	1	1	1	1	1	0	0	1	1	1	1
1764	2	0.0740741	2	1	0	1	SPIS_03172	0	0	0	0	0	0	0	0	1	0	0	0	0	0	0	0	0	0	0	1	0	0	0	0	0	0	0
1765	12	0.444444	12	4	4	4	SPIS_03174	0	0	1	0	1	1	1	0	0	0	0	1	1	1	0	0	1	0	1	0	0	0	0	1	1	1	0
1766	27	1	27	9	9	9	SPIS_03175	1	1	1	1	1	1	1	1	1	1	1	1	1	1	1	1	1	1	1	1	1	1	1	1	1	1	1
1767	27	1	27	9	9	9	SPIS_03176	1	1	1	1	1	1	1	1	1	1	1	1	1	1	1	1	1	1	1	1	1	1	1	1	1	1	1
1768	9	0.333333	9	2	1	6	SPIS_03177	0	1	0	0	0	1	0	0	0	0	0	0	0	0	0	0	1	0	0	1	1	0	0	1	1	1	1
1769	27	1	27	9	9	9	SPIS_03181	1	1	1	1	1	1	1	1	1	1	1	1	1	1	1	1	1	1	1	1	1	1	1	1	1	1	1
1770	27	1	27	9	9	9	SPIS_03184	1	1	1	1	1	1	1	1	1	1	1	1	1	1	1	1	1	1	1	1	1	1	1	1	1	1	1
1771	27	1	27	9	9	9	SPIS_03188	1	1	1	1	1	1	1	1	1	1	1	1	1	1	1	1	1	1	1	1	1	1	1	1	1	1	1
1772	27	1	27	9	9	9	SPIS_03189	1	1	1	1	1	1	1	1	1	1	1	1	1	1	1	1	1	1	1	1	1	1	1	1	1	1	1
1773	7	0.259259	7	4	0	3	SPIS_03191	0	0	0	0	1	1	0	1	1	0	0	0	0	0	0	0	0	0	0	0	1	0	0	0	1	0	1
1774	27	1	27	9	9	9	SPIS_03192	1	1	1	1	1	1	1	1	1	1	1	1	1	1	1	1	1	1	1	1	1	1	1	1	1	1	1
1775	6	0.222222	6	0	3	3	SPIS_03200	0	0	0	0	0	0	0	0	0	0	1	0	0	0	1	1	0	0	0	0	1	0	0	1	1	0	0
1776	27	1	27	9	9	9	SPIS_03201	1	1	1	1	1	1	1	1	1	1	1	1	1	1	1	1	1	1	1	1	1	1	1	1	1	1	1
1777	27	1	27	9	9	9	SPIS_03202	1	1	1	1	1	1	1	1	1	1	1	1	1	1	1	1	1	1	1	1	1	1	1	1	1	1	1
1778	27	1	27	9	9	9	SPIS_03203	1	1	1	1	1	1	1	1	1	1	1	1	1	1	1	1	1	1	1	1	1	1	1	1	1	1	1
1779	26	0.962963	26	8	9	9	SPIS_03205	1	1	1	1	1	1	1	0	1	1	1	1	1	1	1	1	1	1	1	1	1	1	1	1	1	1	1
1780	18	0.666667	18	8	5	5	SPIS_03206	1	1	1	0	1	1	1	1	1	1	0	1	1	0	0	1	0	1	1	1	1	0	0	0	1	0	1
1781	27	1	27	9	9	9	SPIS_03208	1	1	1	1	1	1	1	1	1	1	1	1	1	1	1	1	1	1	1	1	1	1	1	1	1	1	1
1782	27	1	27	9	9	9	SPIS_03214	1	1	1	1	1	1	1	1	1	1	1	1	1	1	1	1	1	1	1	1	1	1	1	1	1	1	1
1783	26	0.962963	26	8	9	9	SPIS_03215	1	1	0	1	1	1	1	1	1	1	1	1	1	1	1	1	1	1	1	1	1	1	1	1	1	1	1
1784	5	0.185185	5	2	2	1	SPIS_03216	0	0	0	0	1	0	0	0	1	0	0	0	0	0	1	0	1	0	0	1	0	0	0	0	0	0	0
1785	17	0.62963	17	4	8	5	SPIS_03219	0	1	0	1	0	1	0	0	1	1	1	1	1	1	1	1	0	1	0	1	1	0	0	0	1	1	1
1786	27	1	27	9	9	9	SPIS_03220	1	1	1	1	1	1	1	1	1	1	1	1	1	1	1	1	1	1	1	1	1	1	1	1	1	1	1
1787	16	0.592593	16	3	7	6	SPIS_03224	0	1	1	0	1	0	0	0	0	1	0	1	1	1	1	1	0	1	1	1	1	1	1	0	0	0	1
1788	27	1	27	9	9	9	SPIS_03225	1	1	1	1	1	1	1	1	1	1	1	1	1	1	1	1	1	1	1	1	1	1	1	1	1	1	1
1789	27	1	27	9	9	9	SPIS_03226	1	1	1	1	1	1	1	1	1	1	1	1	1	1	1	1	1	1	1	1	1	1	1	1	1	1	1
1790	27	1	27	9	9	9	SPIS_03231	1	1	1	1	1	1	1	1	1	1	1	1	1	1	1	1	1	1	1	1	1	1	1	1	1	1	1
1791	2	0.0740741	2	1	1	0	SPIS_03234	0	0	0	0	1	0	0	0	0	0	0	0	0	0	0	0	1	0	0	0	0	0	0	0	0	0	0
1792	3	0.111111	3	1	1	1	SPIS_03235	1	0	0	0	0	0	0	0	0	1	0	0	0	0	0	0	0	0	0	0	0	0	0	1	0	0	0
1793	11	0.407407	11	2	2	7	SPIS_03236	0	0	0	1	0	0	1	0	0	0	1	0	0	0	0	1	0	0	1	1	1	1	1	0	1	1	0
1794	27	1	27	9	9	9	SPIS_03237	1	1	1	1	1	1	1	1	1	1	1	1	1	1	1	1	1	1	1	1	1	1	1	1	1	1	1
1795	22	0.814815	22	8	7	7	SPIS_03238	1	1	0	1	1	1	1	1	1	0	0	1	1	1	1	1	1	1	1	0	1	1	1	1	0	1	1
1796	2	0.0740741	2	1	0	1	SPIS_03241	0	0	0	0	1	0	0	0	0	0	0	0	0	0	0	0	0	0	0	0	0	0	0	1	0	0	0
1797	27	1	27	9	9	9	SPIS_03242	1	1	1	1	1	1	1	1	1	1	1	1	1	1	1	1	1	1	1	1	1	1	1	1	1	1	1
1798	2	0.0740741	2	2	0	0	SPIS_03243	0	0	0	0	0	0	1	0	1	0	0	0	0	0	0	0	0	0	0	0	0	0	0	0	0	0	0
1799	2	0.0740741	2	1	0	1	SPIS_03244	0	0	0	0	0	0	0	0	1	0	0	0	0	0	0	0	0	0	0	0	0	0	0	1	0	0	0
1800	60	2.22222	27	9	9	9	SPIS_03245	2	3	2	2	2	2	2	2	3	3	2	2	3	2	2	2	2	1	2	2	2	2	2	4	2	2	3
1801	3	0.111111	3	1	0	2	SPIS_03247	0	0	0	0	0	0	0	0	1	0	0	0	0	0	0	0	0	0	0	0	1	0	0	0	0	1	0
1802	27	1	27	9	9	9	SPIS_03248	1	1	1	1	1	1	1	1	1	1	1	1	1	1	1	1	1	1	1	1	1	1	1	1	1	1	1
1803	5	0.185185	5	1	3	1	SPIS_03251	0	0	0	0	0	0	0	0	1	0	0	1	1	0	0	1	0	0	0	0	0	0	0	1	0	0	0
1804	2	0.0740741	2	1	1	0	SPIS_03253	0	0	1	0	0	0	0	0	0	0	0	0	0	1	0	0	0	0	0	0	0	0	0	0	0	0	0
1805	9	0.333333	9	3	1	5	SPIS_03255	0	0	0	0	0	1	1	0	1	0	0	0	0	1	0	0	0	0	0	1	1	0	1	0	1	0	1
1806	27	1	27	9	9	9	SPIS_03259	1	1	1	1	1	1	1	1	1	1	1	1	1	1	1	1	1	1	1	1	1	1	1	1	1	1	1
1807	11	0.407407	6	2	1	3	SPIS_03260	0	0	0	0	0	1	0	0	1	0	0	0	3	0	0	0	0	0	0	0	1	0	0	3	0	0	2
1808	1	0.037037	1	0	0	1	SPIS_03262	0	0	0	0	0	0	0	0	0	0	0	0	0	0	0	0	0	0	1	0	0	0	0	0	0	0	0
1905	37	1.37037	19	6	7	6	SPIS_03476	0	1	0	7	2	1	2	0	1	0	0	3	2	2	2	2	1	1	0	1	2	1	1	0	0	2	3
1906	9	0.333333	4	1	2	1	SPIS_03480	0	2	0	0	0	0	0	0	0	0	0	0	3	0	0	1	0	0	0	0	0	0	0	3	0	0	0
1907	39	1.44444	27	9	9	9	SPIS_03482	2	1	1	1	2	1	2	2	2	1	1	2	2	2	2	1	2	1	1	1	2	1	1	1	2	1	1
1908	3	0.111111	3	1	0	2	SPIS_03489	0	0	0	0	0	1	0	0	0	0	0	0	0	0	0	0	0	0	0	0	0	1	1	0	0	0	0
1909	28	1.03704	27	9	9	9	SPIS_03493	1	1	1	1	1	1	1	1	1	1	1	1	1	1	1	1	1	1	1	1	1	1	1	2	1	1	1
1910	22	0.814815	22	7	9	6	SPIS_03495	1	1	1	1	0	1	1	0	1	1	1	1	1	1	1	1	1	1	1	1	1	0	0	1	1	0	1
1911	1	0.037037	1	0	0	1	SPIS_03496	0	0	0	0	0	0	0	0	0	0	0	0	0	0	0	0	0	0	0	0	0	0	0	0	0	1	0
1912	27	1	27	9	9	9	SPIS_03504	1	1	1	1	1	1	1	1	1	1	1	1	1	1	1	1	1	1	1	1	1	1	1	1	1	1	1
1913	27	1	27	9	9	9	SPIS_03515	1	1	1	1	1	1	1	1	1	1	1	1	1	1	1	1	1	1	1	1	1	1	1	1	1	1	1
1914	11	0.407407	11	4	5	2	SPIS_03521	0	0	0	1	1	1	0	0	1	1	0	1	1	1	0	1	0	0	1	0	1	0	0	0	0	0	0
1915	27	1	27	9	9	9	SPIS_03524	1	1	1	1	1	1	1	1	1	1	1	1	1	1	1	1	1	1	1	1	1	1	1	1	1	1	1
1916	1	0.037037	1	0	0	1	SPIS_03525	0	0	0	0	0	0	0	0	0	0	0	0	0	0	0	0	0	0	0	0	0	0	0	1	0	0	0
1917	27	1	27	9	9	9	SPIS_03526	1	1	1	1	1	1	1	1	1	1	1	1	1	1	1	1	1	1	1	1	1	1	1	1	1	1	1
1918	5	0.185185	3	0	2	1	SPIS_03528	0	0	0	0	0	0	0	0	0	0	0	1	2	0	0	0	0	0	0	0	0	0	0	2	0	0	0
1919	14	0.518519	7	2	4	1	SPIS_03529	0	1	0	0	0	0	0	0	1	1	0	1	5	0	0	1	0	0	0	0	0	0	0	4	0	0	0
1920	8	0.296296	4	1	2	1	SPIS_03530	0	1	0	0	0	0	0	0	0	1	0	0	5	0	0	0	0	0	0	0	0	0	0	1	0	0	0
1921	8	0.296296	3	0	2	1	SPIS_03531	0	0	0	0	0	0	0	0	0	0	0	0	5	0	0	1	0	0	0	0	0	0	0	2	0	0	0
1922	7	0.259259	4	1	2	1	SPIS_03532	0	1	0	0	0	0	0	0	0	0	0	1	2	0	0	0	0	0	0	0	0	0	0	3	0	0	0
1923	15	0.555556	6	2	3	1	SPIS_03534	0	3	0	0	2	0	0	0	0	3	0	2	4	0	0	0	0	0	0	0	0	0	0	1	0	0	0
1924	7	0.259259	5	1	3	1	SPIS_03535	0	2	0	0	0	0	0	0	0	0	0	0	2	1	0	1	0	0	0	0	0	0	0	0	0	0	1
1925	27	1	27	9	9	9	SPIS_03537	1	1	1	1	1	1	1	1	1	1	1	1	1	1	1	1	1	1	1	1	1	1	1	1	1	1	1
1926	1	0.037037	1	0	1	0	SPIS_03547	0	0	0	0	0	0	0	0	0	0	0	1	0	0	0	0	0	0	0	0	0	0	0	0	0	0	0
1927	27	1	27	9	9	9	SPIS_03548	1	1	1	1	1	1	1	1	1	1	1	1	1	1	1	1	1	1	1	1	1	1	1	1	1	1	1
1928	4	0.148148	3	0	2	1	SPIS_03549	0	0	0	0	0	0	0	0	0	1	0	1	0	0	0	0	0	0	0	0	0	0	0	2	0	0	0
1929	6	0.222222	6	0	4	2	SPIS_03550	0	0	0	0	0	0	0	0	0	0	1	1	1	1	0	0	0	0	0	1	0	0	0	0	0	1	0
1930	2	0.0740741	2	0	2	0	SPIS_03551	0	0	0	0	0	0	0	0	0	0	0	1	1	0	0	0	0	0	0	0	0	0	0	0	0	0	0
1931	2	0.0740741	2	0	2	0	SPIS_03552	0	0	0	0	0	0	0	0	0	0	0	1	1	0	0	0	0	0	0	0	0	0	0	0	0	0	0
1932	5	0.185185	2	0	2	0	SPIS_03553	0	0	0	0	0	0	0	0	0	0	0	3	2	0	0	0	0	0	0	0	0	0	0	0	0	0	0
1933	34	1.25926	27	9	9	9	SPIS_03554	1	1	1	1	1	1	1	1	1	2	1	1	3	1	1	1	1	1	1	1	1	1	1	5	1	1	1
1934	4	0.148148	2	0	2	0	SPIS_03555	0	0	0	0	0	0	0	0	0	0	0	2	2	0	0	0	0	0	0	0	0	0	0	0	0	0	0
1935	2	0.0740741	2	0	2	0	SPIS_03556	0	0	0	0	0	0	0	0	0	0	0	1	1	0	0	0	0	0	0	0	0	0	0	0	0	0	0
1936	9	0.333333	6	1	2	3	SPIS_03557	0	0	0	0	0	0	0	0	1	0	0	2	3	0	0	0	0	0	0	0	1	0	0	1	0	0	1
1937	3	0.111111	3	0	3	0	SPIS_03558	0	0	0	0	0	0	0	0	0	0	1	1	0	1	0	0	0	0	0	0	0	0	0	0	0	0	0
1938	27	1	27	9	9	9	SPIS_03559	1	1	1	1	1	1	1	1	1	1	1	1	1	1	1	1	1	1	1	1	1	1	1	1	1	1	1
1939	27	1	27	9	9	9	SPIS_03560	1	1	1	1	1	1	1	1	1	1	1	1	1	1	1	1	1	1	1	1	1	1	1	1	1	1	1
1940	3	0.111111	3	0	3	0	SPIS_03561	0	0	0	0	0	0	0	0	0	1	0	1	1	0	0	0	0	0	0	0	0	0	0	0	0	0	0
1941	6	0.222222	4	1	3	0	SPIS_03563	0	1	0	0	0	0	0	0	0	1	0	2	2	0	0	0	0	0	0	0	0	0	0	0	0	0	0
1942	3	0.111111	2	0	2	0	SPIS_03564	0	0	0	0	0	0	0	0	0	0	0	2	1	0	0	0	0	0	0	0	0	0	0	0	0	0	0
1943	3	0.111111	2	0	2	0	SPIS_03565	0	0	0	0	0	0	0	0	0	0	0	2	1	0	0	0	0	0	0	0	0	0	0	0	0	0	0
1944	8	0.296296	5	1	2	2	SPIS_03566	0	1	0	0	0	0	0	0	0	0	0	2	2	0	0	0	0	0	0	0	0	0	0	2	0	0	1
1945	4	0.148148	2	0	2	0	SPIS_03567	0	0	0	0	0	0	0	0	0	0	0	1	3	0	0	0	0	0	0	0	0	0	0	0	0	0	0
1946	4	0.148148	3	0	2	1	SPIS_03568	0	0	0	0	0	0	0	0	0	0	0	1	2	0	0	0	0	0	0	0	0	0	0	1	0	0	0
1947	1	0.037037	1	0	1	0	SPIS_03569	0	0	0	0	0	0	0	0	0	0	0	1	0	0	0	0	0	0	0	0	0	0	0	0	0	0	0
1948	2	0.0740741	2	1	0	1	SPIS_03570	0	1	0	0	0	0	0	0	0	0	0	0	0	0	0	0	0	0	1	0	0	0	0	0	0	0	0
1949	27	1	27	9	9	9	SPIS_03571	1	1	1	1	1	1	1	1	1	1	1	1	1	1	1	1	1	1	1	1	1	1	1	1	1	1	1
1950	2	0.0740741	2	0	2	0	SPIS_03572	0	0	0	0	0	0	0	0	0	0	0	1	1	0	0	0	0	0	0	0	0	0	0	0	0	0	0
1951	4	0.148148	2	0	2	0	SPIS_03573	0	0	0	0	0	0	0	0	0	0	0	2	2	0	0	0	0	0	0	0	0	0	0	0	0	0	0
1952	4	0.148148	2	0	2	0	SPIS_03574	0	0	0	0	0	0	0	0	0	0	0	2	2	0	0	0	0	0	0	0	0	0	0	0	0	0	0
1953	4	0.148148	2	0	2	0	SPIS_03575	0	0	0	0	0	0	0	0	0	0	0	2	2	0	0	0	0	0	0	0	0	0	0	0	0	0	0
1954	5	0.185185	3	0	3	0	SPIS_03576	0	0	0	0	0	0	0	0	0	1	0	2	2	0	0	0	0	0	0	0	0	0	0	0	0	0	0
1955	3	0.111111	2	0	2	0	SPIS_03579	0	0	0	0	0	0	0	0	0	0	0	2	1	0	0	0	0	0	0	0	0	0	0	0	0	0	0
1956	23	0.851852	21	7	9	5	SPIS_03580	1	1	1	1	1	0	1	0	1	1	1	2	2	1	1	1	1	1	1	0	1	0	0	1	0	1	1
1957	28	1.03704	27	9	9	9	SPIS_03582	1	1	1	1	1	1	1	1	1	1	1	1	1	1	1	1	1	1	1	1	1	1	1	2	1	1	1
1958	6	0.222222	2	0	2	0	SPIS_03583	0	0	0	0	0	0	0	0	0	0	0	3	3	0	0	0	0	0	0	0	0	0	0	0	0	0	0
1959	5	0.185185	5	2	2	1	SPIS_03584	0	1	0	0	0	1	0	0	0	0	0	1	1	0	0	0	0	0	0	0	0	0	0	1	0	0	0
1960	1	0.037037	1	0	0	1	SPIS_03585	0	0	0	0	0	0	0	0	0	0	0	0	0	0	0	0	0	0	0	0	0	0	0	1	0	0	0
1961	53	1.96296	27	9	9	9	SPIS_03587	2	1	2	2	2	2	2	2	2	2	2	2	2	2	2	2	2	2	2	2	2	2	2	2	2	2	2
1962	2	0.0740741	2	0	2	0	SPIS_03591	0	0	0	0	0	0	0	0	0	1	0	0	1	0	0	0	0	0	0	0	0	0	0	0	0	0	0
1963	15	0.555556	15	5	5	5	SPIS_03592	1	1	0	1	0	1	1	0	0	0	0	1	1	0	1	1	0	1	1	0	0	1	1	1	0	0	1
1964	27	1	27	9	9	9	SPIS_03593	1	1	1	1	1	1	1	1	1	1	1	1	1	1	1	1	1	1	1	1	1	1	1	1	1	1	1
1965	3	0.111111	2	1	1	0	SPIS_03598	0	1	0	0	0	0	0	0	0	2	0	0	0	0	0	0	0	0	0	0	0	0	0	0	0	0	0
1966	8	0.296296	6	1	3	2	SPIS_03599	0	0	0	0	1	0	0	0	0	2	0	2	0	1	0	0	0	0	0	0	1	0	0	1	0	0	0
1967	3	0.111111	3	0	3	0	SPIS_03600	0	0	0	0	0	0	0	0	0	1	0	1	1	0	0	0	0	0	0	0	0	0	0	0	0	0	0
1968	27	1	27	9	9	9	SPIS_03604	1	1	1	1	1	1	1	1	1	1	1	1	1	1	1	1	1	1	1	1	1	1	1	1	1	1	1
1969	10	0.37037	7	2	3	2	SPIS_03611	0	0	0	0	1	0	0	0	1	0	0	2	3	0	0	1	0	0	0	0	0	0	0	1	0	0	1
1970	4	0.148148	4	0	2	2	SPIS_03613	0	0	0	0	0	0	0	0	0	0	0	0	0	0	0	0	1	1	0	0	0	0	0	1	1	0	0
1971	27	1	27	9	9	9	SPIS_03615	1	1	1	1	1	1	1	1	1	1	1	1	1	1	1	1	1	1	1	1	1	1	1	1	1	1	1
1972	27	1	27	9	9	9	SPIS_03617	1	1	1	1	1	1	1	1	1	1	1	1	1	1	1	1	1	1	1	1	1	1	1	1	1	1	1
1973	16	0.592593	16	5	7	4	SPIS_03618	1	0	1	1	1	0	1	0	0	1	0	1	1	1	1	1	0	1	1	1	1	0	0	0	0	0	1
1974	3	0.111111	3	1	2	0	SPIS_03619	1	0	0	0	0	0	0	0	0	0	0	0	1	1	0	0	0	0	0	0	0	0	0	0	0	0	0
1975	15	0.555556	15	2	9	4	SPIS_03620	0	1	0	0	0	0	0	1	0	1	1	1	1	1	1	1	1	1	1	0	1	0	0	0	0	1	1
1976	2	0.0740741	2	0	2	0	SPIS_03622	0	0	0	0	0	0	0	0	0	0	0	0	0	1	1	0	0	0	0	0	0	0	0	0	0	0	0
1977	73	2.7037	27	9	9	9	SPIS_03623	1	3	4	2	3	3	7	2	2	6	3	2	4	2	3	4	1	2	3	2	1	1	3	1	5	2	1
1978	28	1.03704	27	9	9	9	SPIS_03625	1	1	1	1	1	1	1	1	1	1	1	1	1	1	1	1	1	1	1	1	1	1	1	2	1	1	1
1979	27	1	27	9	9	9	SPIS_03626	1	1	1	1	1	1	1	1	1	1	1	1	1	1	1	1	1	1	1	1	1	1	1	1	1	1	1
1980	1	0.037037	1	0	0	1	SPIS_03627	0	0	0	0	0	0	0	0	0	0	0	0	0	0	0	0	0	0	0	0	0	0	0	1	0	0	0
1981	4	0.148148	3	0	2	1	SPIS_03628	0	0	0	0	0	0	0	0	0	1	0	0	1	0	0	0	0	0	0	0	0	0	0	2	0	0	0
1982	4	0.148148	4	1	3	0	SPIS_03629	0	0	0	0	0	0	0	0	1	0	0	1	1	0	0	1	0	0	0	0	0	0	0	0	0	0	0
1983	3	0.111111	2	0	1	1	SPIS_03630	0	0	0	0	0	0	0	0	0	0	0	2	0	0	0	0	0	0	0	0	0	0	0	0	0	0	1
1984	422	15.6296	27	9	9	9	SPIS_03631	7	14	12	12	16	10	41	16	13	13	10	13	22	17	16	18	16	17	14	21	17	14	12	11	18	13	19
1985	4	0.148148	4	0	3	1	SPIS_03632	0	0	0	0	0	0	0	0	0	1	0	0	1	0	0	1	0	0	0	0	0	0	0	0	0	0	1
1986	27	1	27	9	9	9	SPIS_03634	1	1	1	1	1	1	1	1	1	1	1	1	1	1	1	1	1	1	1	1	1	1	1	1	1	1	1
1987	27	1	27	9	9	9	SPIS_03637	1	1	1	1	1	1	1	1	1	1	1	1	1	1	1	1	1	1	1	1	1	1	1	1	1	1	1
1988	27	1	27	9	9	9	SPIS_03648	1	1	1	1	1	1	1	1	1	1	1	1	1	1	1	1	1	1	1	1	1	1	1	1	1	1	1
1989	16	0.592593	16	8	3	5	SPIS_03653	1	1	1	1	1	1	1	0	1	0	0	0	0	0	1	1	0	1	1	1	0	1	1	0	1	0	0
1990	2	0.0740741	2	1	1	0	SPIS_03654	0	0	1	0	0	0	0	0	0	1	0	0	0	0	0	0	0	0	0	0	0	0	0	0	0	0	0
1991	15	0.555556	15	6	4	5	SPIS_03656	0	1	1	0	1	0	1	1	1	1	1	1	0	0	0	1	0	0	1	1	0	0	0	0	1	1	1
1992	7	0.259259	7	2	0	5	SPIS_03657	0	0	0	0	0	1	0	1	0	0	0	0	0	0	0	0	0	0	1	1	1	0	0	1	0	1	0
1993	1	0.037037	1	1	0	0	SPIS_03658	0	0	0	1	0	0	0	0	0	0	0	0	0	0	0	0	0	0	0	0	0	0	0	0	0	0	0
1994	27	1	27	9	9	9	SPIS_03659	1	1	1	1	1	1	1	1	1	1	1	1	1	1	1	1	1	1	1	1	1	1	1	1	1	1	1
1995	26	0.962963	26	8	9	9	SPIS_03667	1	1	0	1	1	1	1	1	1	1	1	1	1	1	1	1	1	1	1	1	1	1	1	1	1	1	1
1996	28	1.03704	27	9	9	9	SPIS_03670	1	1	1	1	1	1	1	1	1	1	1	1	1	1	1	1	1	1	1	1	1	1	1	2	1	1	1
1997	27	1	27	9	9	9	SPIS_03671	1	1	1	1	1	1	1	1	1	1	1	1	1	1	1	1	1	1	1	1	1	1	1	1	1	1	1
1998	27	1	27	9	9	9	SPIS_03672	1	1	1	1	1	1	1	1	1	1	1	1	1	1	1	1	1	1	1	1	1	1	1	1	1	1	1
1999	27	1	27	9	9	9	SPIS_03682	1	1	1	1	1	1	1	1	1	1	1	1	1	1	1	1	1	1	1	1	1	1	1	1	1	1	1
[truncated: 19,175 more rows]

## Sheet: CSEPs
Type/Predicted Role	Ortholog Group	Proteins	Avg	#Isolates	FTH	LAR	PIE	Predector Score	effector_matches	Pfam_ID	Pfam_desc	DBCAN	FYKIN:GAP	Len(aa)	Charge	isoelectric_point	#C	#charged	signal_peptide_cutsites	kex2_cutsites	localizer_nucleus	localizer_chloro	localizer_mito	deeploc_membrane	deeploc_nucleus	deeploc_cytoplasm	deeploc_extracellular	deeploc_mitochondrion	deeploc_cell_membrane	deeploc_endoplasmic_reticulum	deeploc_plastid	deeploc_golgi	deeploc_lysosome	deeploc_peroxisome	1	2	3	4	6	7	8	9	10	11	12	13	14	15	16
unknown	SPIS_22831	27	1	27	9	9	9	3.712	.	.	.	.	1.324	172	5.5	8.75	6	40	SignalP3NN:16,SignalP3HMM:16,SignalP4:16,SignalP5:16,Phobius:16,SignalP6:16,DeepSig:22	KR:[KR]R:100-101,LGWR:LXXR:144-147,KR:[KR]R:148-149	0	0	0	0	0	0.001	0.976	0.002	0	0.014	0	0	0.006	0	1	1	1	1	1	1	1	1	1	1	1	1	1	1	1
biotrophic-cell-wall-lectin-WSC	SPIS_07728	9	0.333333	9	2	1	6	3.22	.	PF01822	WSC	.	0.889	112	-1.5	4.949	9	17	SignalP3NN:18,SignalP3HMM:18,SignalP4:18,SignalP5:18,DeepSig:18,Phobius:18,SignalP6:18	LQSR:LXXR:33-36	0	0	0	0	0	0	1	0	0	0	0	0	0	0	0	0	0	0	0	1	0	1	0	0	0	0	0	0	0
biotrophic-cell-wall-lectin-WSC	SPIS_26536	18	0.666667	18	7	8	3	3.22	.	PF01822	WSC	.	0.889	112	-1.5	4.949	9	17	SignalP3NN:18,SignalP3HMM:18,SignalP4:18,SignalP5:18,DeepSig:18,Phobius:18,SignalP6:18	LQSR:LXXR:33-36	0	0	0	0	0	0	1	0	0	0	0	0	0	0	1	1	1	1	1	0	1	0	1	1	1	1	1	1	1
unknown	SPIS_02120	27	1	27	9	9	9	2.954	.	.	.	.	1.333	158	1	6.739	4	32	SignalP3NN:18,SignalP3HMM:18,SignalP4:18,SignalP5:18,DeepSig:18,Phobius:18,SignalP6:18	.	0	0	0	0	0	0.001	0.968	0	0	0.004	0	0	0.027	0	1	1	1	1	1	1	1	1	1	1	1	1	1	1	1
necrotrophic-ROS	SPIS_12202	1	0.037037	1	0	1	0	2.835	.	PF00034	Cytochrom_C	.	0.645	111	2	7.753	3	25	SignalP3NN:20,SignalP3HMM:20,SignalP4:20,SignalP5:20,DeepSig:20,Phobius:20,SignalP6:20	RR:[KR]R:2-3,KR:[KR]R:105-106	0	0	0	0	0	0	0.991	0.004	0	0.001	0	0	0.004	0	0	0	0	0	0	0	0	0	0	0	0	0	1	0	0
other-post-processing	SPIS_22722	28	1.03704	27	9	9	9	2.821	.	PF01105	EMP24_GP25L	.	1.553	213	0	6.482	2	51	SignalP3NN:18,SignalP3HMM:18,SignalP4:18,SignalP5:18,DeepSig:18,Phobius:18,SignalP6:18	PNER:[LIJVAP]X[KRTPEI]R:27-30,KR:[KR]R:177-178	0	0	0	0.819	0.001	0.001	0.084	0.026	0.08	0.738	0.004	0.018	0.045	0.004	1	1	1	1	1	1	1	1	1	1	1	1	1	1	1
unknown	SPIS_03709	1	0.037037	1	1	0	0	2.791	.	.	.	.	0.674	134	-2.5	4.426	6	12	SignalP3NN:17,SignalP3HMM:17,SignalP4:17,SignalP5:17,DeepSig:17,Phobius:17,SignalP6:17	.	0	0	0	0	0	0	0.994	0	0	0	0	0	0.005	0	0	0	0	1	0	0	0	0	0	0	0	0	0	0	0
necrotrophic-Zt6	SPIS_06740	27	1	27	9	9	9	2.789	Zt6,BghBEC1011,BgtAvrPm2,BghCSEP0055,BgtSvrPm3a1f1,BgAVRA13	.	.	.	1.478	117	1	6.842	4	29	SignalP3HMM:16,Phobius:16,SignalP4:17	.	0	0	0	0.002	0	0.024	0.917	0.023	0	0	0.016	0	0.018	0	1	1	1	1	1	1	1	1	1	1	1	1	1	1	1
unknown	SPIS_25717	3	0.111111	3	2	0	1	2.782	.	.	.	.	1.697	185	5.5	9.513	2	50	SignalP3NN:18,SignalP3HMM:18,SignalP4:18,SignalP5:18,DeepSig:18,Phobius:18,SignalP6:24	LETR:[LIJVAP]X[KRTPEI]R&LXXR:21-24,LFFR:LXXR:123-126	0	0	0	0.004	0	0.007	0.944	0.007	0	0.026	0	0	0.015	0	0	0	0	1	0	0	1	0	0	0	0	0	0	0	0
unknown	SPIS_22513	27	1	27	9	9	9	2.746	.	.	.	.	1.154	216	0.5	6.628	4	39	SignalP3NN:20,SignalP3HMM:20,SignalP4:20,SignalP5:20,DeepSig:20,Phobius:20,SignalP6:20	.	0	0	0	0.002	0	0.005	0.912	0.005	0	0.009	0.003	0	0.067	0	1	1	1	1	1	1	1	1	1	1	1	1	1	1	1
unknown	SPIS_02758	25	0.925926	25	8	9	8	2.732	.	.	.	.	0.707	134	-2.5	4.426	6	12	SignalP3NN:17,SignalP3HMM:17,SignalP4:17,SignalP5:17,DeepSig:17,Phobius:19,SignalP6:19	.	0	0	0	0	0	0	0.988	0	0	0	0	0	0.011	0	1	1	1	0	1	1	1	1	1	1	1	1	1	1	1
unknown	SPIS_03496	1	0.037037	1	0	0	1	2.732	.	.	.	.	0.674	134	-2.5	4.426	6	12	SignalP3NN:17,SignalP3HMM:17,SignalP4:17,SignalP5:17,DeepSig:17,Phobius:17,SignalP6:17	.	0	0	0	0	0	0	0.994	0	0	0	0	0	0.005	0	0	0	0	0	0	0	0	0	0	0	0	0	0	0	0
biotrophic-immunosuppression-GABA-binding-PBP	SPIS_00046	1	0.037037	1	1	0	0	2.702	.	PF01161	PBP	.	1.039	228	5	8.45	2	54	SignalP3NN:17,SignalP3HMM:17,SignalP4:17,SignalP5:17,DeepSig:17,Phobius:17,SignalP6:17	.	1	0	0	0.002	0	0.005	0.856	0.003	0.001	0.1	0	0	0.034	0	0	0	0	0	0	0	1	0	0	0	0	0	0	0	0
biotrophic-immunosuppression-GABA-binding-PBP	SPIS_01458	6	0.222222	6	4	2	0	2.702	.	PF01161	PBP	.	1.019	228	4	7.928	2	53	SignalP3NN:17,SignalP4:17,SignalP5:17,DeepSig:17,SignalP6:17,SignalP3HMM:22,Phobius:22	.	1	0	0	0.001	0	0.007	0.851	0.003	0.001	0.094	0	0	0.042	0	1	1	1	0	0	0	0	1	0	0	1	0	0	0	1
biotrophic-immunosuppression-GABA-binding-PBP	SPIS_02728	20	0.740741	20	4	7	9	2.702	.	PF01161	PBP	.	1.039	228	4	7.928	2	53	SignalP3NN:17,SignalP3HMM:17,SignalP4:17,SignalP5:17,DeepSig:17,Phobius:17,SignalP6:17	.	1	0	0	0.002	0	0.005	0.829	0.003	0.001	0.121	0	0	0.04	0	0	0	0	1	1	1	0	0	1	1	0	1	1	1	0
other	SPIS_20847	27	1	27	9	9	9	2.698	.	PF07452	CHRD	.	0.789	236	3.5	7.734	4	46	SignalP3NN:17,SignalP3HMM:17,SignalP4:17,SignalP5:17,DeepSig:17,Phobius:17,SignalP6:17	.	0	0	0	0	0	0	0.998	0	0	0	0	0	0.001	0	1	1	1	1	1	1	1	1	1	1	1	1	1	1	1
initial-spore-durability	SPIS_06676	1	0.037037	1	1	0	0	2.641	.	PF06766	Hydrophobin_2	.	0.857	160	-4	4.32	4	17	SignalP3NN:14,SignalP4:14,SignalP5:14,DeepSig:14,Phobius:14,SignalP3HMM:16,SignalP6:21	VHER:[LIJVAP]X[KRTPEI]R:18-21,LVAR:LXXR:27-30	0	0	0	0	0	0	1	0	0	0	0	0	0	0	0	0	0	0	1	0	0	0	0	0	0	0	0	0	0
biotrophic-immunosuppression-peptidylprolyl isomerase-rapamycin-binding	SPIS_11049	27	1	27	9	9	9	2.628	.	PF00254	FKBP_C	.	0.953	179	4	8.134	4	48	SignalP3NN:19,SignalP3HMM:19,SignalP4:19,SignalP5:19,DeepSig:19,Phobius:19,SignalP6:19	AIRR:[LIJVAP]X[KRTPEI]R:72-75,RR:[KR]R:74-75,KR:[KR]R:113-114	0	0	1	0.009	0.001	0.267	0.448	0.115	0.006	0.035	0.052	0	0.057	0.018	1	1	1	1	1	1	1	1	1	1	1	1	1	1	1
unknown	SPIS_10796	27	1	27	9	9	9	2.624	.	.	.	.	0.459	113	-2.5	4.65	6	20	SignalP3NN:17,SignalP3HMM:17,SignalP4:17,SignalP5:17,DeepSig:17,Phobius:17,SignalP6:17	RR:[KR]R:96-97	0	0	0	0	0	0	1	0	0	0	0	0	0	0	1	1	1	1	1	1	1	1	1	1	1	1	1	1	1
unknown	SPIS_02801	4	0.148148	4	0	2	2	2.598	.	.	.	.	0.552	199	4.5	9.625	2	45	SignalP3NN:21,SignalP3HMM:21,SignalP4:21,SignalP5:21,DeepSig:21,Phobius:21,SignalP6:21	LGMR:LXXR:35-38,LTER:[LIJVAP]X[KRTPEI]R&LXXR:142-145	1	0	0	0.003	0	0.002	0.802	0.006	0	0.072	0	0	0.117	0	0	0	0	0	0	0	0	0	0	0	0	1	1	0	0
necrotrophic-DIP1	SPIS_23211	27	1	27	9	9	9	2.591	MoCDIP1	.	.	.	1	349	5.5	8.582	7	50	SignalP3NN:19,SignalP3HMM:19,SignalP4:19,SignalP5:19,DeepSig:19,Phobius:19,SignalP6:19	IDIR:[LIJVAP]X[KRTPEI]R:289-292,ANTR:[LIJVAP]X[KRTPEI]R:311-314	0	1	0	0	0	0.002	0.987	0.003	0	0.002	0	0	0.007	0	1	1	1	1	1	1	1	1	1	1	1	1	1	1	1
unknown	SPIS_06745	8	0.296296	8	4	0	4	2.576	.	.	.	.	1	165	7.5	8.455	4	42	SignalP3NN:19,SignalP3HMM:19,SignalP4:19,SignalP5:19,DeepSig:19,Phobius:19,SignalP6:19	ASRR:[LIJVAP]X[KRTPEI]R:20-23,RR:[KR]R:22-23,LAGR:LXXR:49-52,VKKR:[LIJVAP]X[KRTPEI]R:53-56,KR:[KR]R:55-56,LEIR:[LIJVAP]X[KRTPEI]R&LXXR:59-62,LKSR:LXXR:86-89	0	1	1	0	0	0.002	0.979	0.006	0	0.001	0	0	0.013	0	0	0	1	1	0	0	1	0	1	0	0	0	0	0	0
unknown	SPIS_07982	15	0.555556	15	3	8	4	2.558	.	.	.	.	1.75	185	6.5	9.701	2	51	SignalP3NN:18,SignalP3HMM:18,SignalP4:18,SignalP5:18,DeepSig:18,Phobius:18,SignalP6:24	LETR:[LIJVAP]X[KRTPEI]R&LXXR:21-24,LFFR:LXXR:123-126	0	0	0	0.003	0	0.006	0.957	0.009	0	0.018	0	0	0.01	0	1	1	1	0	0	0	0	0	0	1	1	1	1	1	1
unknown	SPIS_26658	27	1	27	9	9	9	2.547	.	.	.	.	0.552	106	-2	4.758	6	26	SignalP3NN:15,SignalP3HMM:15,Phobius:15,SignalP4:17,SignalP5:17,DeepSig:17,SignalP6:17	PSRR:[LIJVAP]X[KRTPEI]R:43-46,RR:[KR]R:45-46,LGQR:LXXR:51-54,KR:[KR]R:88-89	0	0	0	0	0	0	1	0	0	0	0	0	0	0	1	1	1	1	1	1	1	1	1	1	1	1	1	1	1
unknown	SPIS_16527	1	0.037037	1	0	0	1	2.514	.	.	.	.	0.538	89	0.5	6.921	3	19	SignalP3NN:22,SignalP3HMM:22,SignalP4:22,SignalP5:22,DeepSig:22,Phobius:22,SignalP6:22	.	0	0	0	0	0	0	1	0	0	0	0	0	0	0	0	0	0	0	0	0	0	0	0	0	0	0	0	0	0
necrotrophic-DIP1	SPIS_23230	27	1	27	9	9	9	2.514	CfPDIP1	.	.	.	0.674	190	3	7.945	6	40	SignalP3NN:19,SignalP3HMM:19,SignalP4:19,SignalP5:19,DeepSig:19,Phobius:19,SignalP6:19	VETR:[LIJVAP]X[KRTPEI]R:45-48,RR:[KR]R:48-49,PRPR:[LIJVAP]X[KRTPEI]R:52-55,VKPR:[LIJVAP]X[KRTPEI]R:58-61,VLRR:[LIJVAP]X[KRTPEI]R:171-174,RR:[KR]R:173-174	0	0	0	0.001	0	0.002	0.929	0.002	0	0.012	0	0.001	0.054	0	1	1	1	1	1	1	1	1	1	1	1	1	1	1	1
unknown	SPIS_06094	25	0.925926	25	7	9	9	2.508	.	.	.	.	0.811	187	-3.5	4.543	4	18	SignalP3NN:14,SignalP4:14,SignalP5:14,DeepSig:14,Phobius:14,SignalP3HMM:16,SignalP6:30	VHER:[LIJVAP]X[KRTPEI]R:18-21,LVAR:LXXR:27-30	0	0	0	0.001	0	0	0.999	0	0	0	0	0	0.001	0	0	1	1	1	0	1	1	1	1	1	1	1	1	1	1
initial-spore-durability	SPIS_20995	27	1	27	9	9	9	2.44	PpCBEL	.	.	.	0.925	216	-2	4.986	14	23	SignalP3NN:19,SignalP3HMM:19,SignalP4:19,SignalP5:19,DeepSig:19,Phobius:19,SignalP6:19	ISKR:[LIJVAP]X[KRTPEI]R:23-26,KR:[KR]R:25-26	0	0	0	0	0	0	0.989	0	0.001	0.001	0	0	0.008	0	1	1	1	1	1	1	1	1	1	1	1	1	1	1	1
necrotrophic-DLH	SPIS_01409	2	0.0740741	2	1	0	1	2.408	.	PF01738	DLH	.	0.857	287	2.5	7.116	2	60	SignalP3NN:22,SignalP3HMM:22,SignalP4:22,SignalP5:22,DeepSig:22,Phobius:22,SignalP6:22	VFKR:[LIJVAP]X[KRTPEI]R:34-37,KR:[KR]R:36-37,KR:[KR]R:262-263	0	0	0	0	0	0.002	0.954	0.002	0	0.026	0	0	0.015	0	0	0	0	0	0	1	0	0	0	0	0	0	0	0	0
necrotrophic-DLH	SPIS_04361	3	0.111111	3	0	0	3	2.408	.	PF01738	DLH	.	0.844	287	1.5	6.842	2	61	SignalP3NN:22,SignalP3HMM:22,SignalP4:22,SignalP5:22,DeepSig:22,Phobius:22,SignalP6:22	VFKR:[LIJVAP]X[KRTPEI]R:34-37,KR:[KR]R:36-37,KR:[KR]R:262-263	0	0	0	0.001	0	0.003	0.963	0.002	0	0.018	0	0	0.012	0	0	0	0	0	0	0	0	0	0	0	0	0	0	0	0
necrotrophic-DLH	SPIS_04322	1	0.037037	1	1	0	0	2.408	.	PF01738	DLH	.	0.857	287	1.5	6.842	2	61	SignalP3NN:22,SignalP3HMM:22,SignalP4:22,SignalP5:22,DeepSig:22,Phobius:22,SignalP6:22	VFKR:[LIJVAP]X[KRTPEI]R:34-37,KR:[KR]R:36-37,KR:[KR]R:262-263	0	0	0	0.001	0	0.004	0.95	0.003	0	0.026	0	0	0.017	0	0	0	0	1	0	0	0	0	0	0	0	0	0	0	0
necrotrophic-DLH	SPIS_00267	21	0.777778	21	7	9	5	2.408	.	PF01738	DLH	.	0.857	287	1.5	6.842	2	61	SignalP3NN:22,SignalP3HMM:22,SignalP4:22,SignalP5:22,DeepSig:22,Phobius:22,SignalP6:22	VFKR:[LIJVAP]X[KRTPEI]R:34-37,KR:[KR]R:36-37,KR:[KR]R:262-263	0	0	0	0.001	0	0.004	0.952	0.002	0	0.026	0	0	0.015	0	1	1	1	0	1	0	1	1	1	1	1	1	1	1	1
unknown	SPIS_02605	9	0.333333	9	4	1	4	2.38	.	.	.	.	1.806	185	6.5	9.701	2	51	SignalP3NN:18,SignalP3HMM:18,SignalP4:18,SignalP5:18,DeepSig:18,Phobius:18,SignalP6:24	LETR:[LIJVAP]X[KRTPEI]R&LXXR:21-24,LFFR:LXXR:123-126	0	0	0	0.003	0	0.005	0.958	0.008	0	0.017	0	0	0.01	0	0	0	0	0	1	1	0	1	1	0	0	0	0	0	0
unknown	SPIS_25322	27	1	27	9	9	9	2.376	.	.	.	CE1	0.988	319	2	6.889	6	52	SignalP3NN:19,SignalP3HMM:19,SignalP4:19,SignalP5:19,DeepSig:19,Phobius:19,SignalP6:19	LTPR:[LIJVAP]X[KRTPEI]R&LXXR:134-137,ASTR:[LIJVAP]X[KRTPEI]R:167-170,RR:[KR]R:226-227,KR:[KR]R:243-244	0	1	1	0	0	0	0.93	0	0	0.02	0	0	0.049	0	1	1	1	1	1	1	1	1	1	1	1	1	1	1	1
biotrophic-immunosuppression-peptidylprolyl isomerase-rapamycin-binding	SPIS_18060	1	0.037037	1	0	0	1	2.362	.	PF00254	FKBP_C	.	0.857	148	-2	5.166	2	33	SignalP3NN:18,SignalP4:18,DeepSig:18,SignalP3HMM:20,SignalP5:20,Phobius:20,SignalP6:20	KR:[KR]R:103-104	0	0	0	0	0	0.002	0.895	0.003	0	0.056	0	0	0.044	0	0	0	0	0	0	0	0	0	0	0	0	0	0	0	0
other-PKS	SPIS_08900	8	0.296296	1	0	0	1	2.361	.	PF19373	DUF5948	.	0.593	97	-3.5	4.418	6	17	SignalP3NN:19,SignalP3HMM:19,SignalP4:19,SignalP5:19,DeepSig:19,Phobius:19,SignalP6:19	.	0	0	0	0	0	0	1	0	0	0	0	0	0	0	0	0	0	0	0	0	0	0	0	0	0	0	0	0	0
other	SPIS_15222	1	0.037037	1	0	0	1	2.343	.	PF00565	SNase	.	0.639	245	8	8.681	8	54	SignalP3NN:23,SignalP3HMM:23,SignalP4:23,SignalP5:23,DeepSig:23,Phobius:23,SignalP6:23	RR:[KR]R:6-7,ARER:[LIJVAP]X[KRTPEI]R:73-76,IYKR:[LIJVAP]X[KRTPEI]R:95-98,KR:[KR]R:97-98,LAFR:LXXR:121-124,AFRR:[LIJVAP]X[KRTPEI]R:122-125,RR:[KR]R:124-125,RR:[KR]R:226-227	1	0	0	0.011	0	0.001	0.96	0.004	0.005	0.015	0	0.002	0.012	0	0	0	0	0	0	0	0	0	0	0	0	0	0	0	0
other-cell-wall	SPIS_15516	2	0.0740741	2	0	1	1	2.343	.	PF06904	Extensin-like_C	.	0.34	163	8.5	9.092	6	35	SignalP6:28,SignalP3NN:30,SignalP3HMM:30,SignalP4:30,SignalP5:30,Phobius:30	PPPR:[LIJVAP]X[KRTPEI]R:33-36,LRDR:LXXR:53-56,RR:[KR]R:135-136	0	0	0	0.002	0	0.004	0.968	0.013	0	0.007	0	0	0.008	0	0	0	0	0	0	0	0	0	0	0	0	0	1	0	0
other-cell-wall	SPIS_25738	27	1	27	9	9	9	2.343	.	PF07745	Glyco_hydro_53	.	0.768	235	13.5	10.169	5	45	SignalP3NN:19,SignalP3HMM:19,SignalP4:19,SignalP5:19,DeepSig:19,Phobius:19,SignalP6:19	LTYR:LXXR:21-24,LEER:[LIJVAP]X[KRTPEI]R&LXXR:33-36,LRLR:LXXR:141-144,LRGR:LXXR:165-168,LRCR:LXXR:227-230	0	0	1	0.004	0	0.001	0.982	0.003	0	0.011	0	0	0.002	0	1	1	1	1	1	1	1	1	1	1	1	1	1	1	1
unknown	SPIS_22743	27	1	27	9	9	9	2.334	.	.	.	.	1	229	-2	5.05	3	46	SignalP4:18,SignalP5:20,SignalP3HMM:22,Phobius:22,SignalP6:22,SignalP3NN:28,DeepSig:28	KR:[KR]R:151-152	0	0	0	0.002	0.001	0.024	0.858	0.015	0	0.032	0.002	0	0.069	0	1	1	1	1	1	1	1	1	1	1	1	1	1	1	1
unknown	SPIS_05498	27	1	27	9	9	9	2.285	.	.	.	.	0.667	189	0.5	6.602	2	42	SignalP3NN:19,SignalP3HMM:19,SignalP4:19,SignalP5:19,DeepSig:19,Phobius:19,SignalP6:19	PPPR:[LIJVAP]X[KRTPEI]R:135-138,AKTR:[LIJVAP]X[KRTPEI]R:145-148	0	0	0	0.002	0	0.001	0.975	0.002	0.001	0.01	0	0	0.01	0	1	1	1	1	1	1	1	1	1	1	1	1	1	1	1
necrotrophic-unknown	SPIS_24997	27	1	27	9	9	9	2.285	Foa4	.	.	.	0.8	107	-1	6.042	8	23	SignalP3NN:23,SignalP3HMM:23,SignalP4:23,SignalP5:23,DeepSig:23,Phobius:23,SignalP6:23	.	0	0	0	0	0	0	1	0	0	0	0	0	0	0	1	1	1	1	1	1	1	1	1	1	1	1	1	1	1
unknown	SPIS_24612	27	1	27	9	9	9	2.272	.	.	.	.	0.884	158	-5	4.414	4	26	SignalP3HMM:20,SignalP5:20,SignalP3NN:25,SignalP4:25,DeepSig:25,Phobius:25,SignalP6:25	AVER:[LIJVAP]X[KRTPEI]R:33-36,RR:[KR]R:36-37,PVKR:[LIJVAP]X[KRTPEI]R:44-47,KR:[KR]R:46-47	0	0	0	0.003	0	0	0.988	0	0.001	0.003	0	0	0.007	0	1	1	1	1	1	1	1	1	1	1	1	1	1	1	1
other-post-processing	SPIS_26467	27	1	27	9	9	9	2.259	.	PF01105	EMP24_GP25L	.	1.229	212	-2.5	5.884	2	57	SignalP3NN:20,SignalP3HMM:20,SignalP4:20,SignalP5:20,DeepSig:20,Phobius:20,SignalP6:20	VQER:[LIJVAP]X[KRTPEI]R:75-78,VRER:[LIJVAP]X[KRTPEI]R:154-157,KR:[KR]R:193-194	0	0	0	0.741	0.001	0.002	0.113	0.03	0.048	0.755	0.012	0.007	0.029	0.004	1	1	1	1	1	1	1	1	1	1	1	1	1	1	1
other	SPIS_04423	3	0.111111	1	0	0	1	2.255	.	PF00012	HSP70	.	1.186	200	7.5	9.586	2	54	SignalP3NN:35,SignalP3HMM:35,SignalP4:35,SignalP5:35,Phobius:35,SignalP6:35	IDIR:[LIJVAP]X[KRTPEI]R:48-51,PTTR:[LIJVAP]X[KRTPEI]R:65-68,KR:[KR]R:83-84,LIGR:LXXR:85-88,KR:[KR]R:96-97	1	0	0	0.238	0.005	0.015	0.234	0.048	0.015	0.259	0.008	0.216	0.19	0.01	0	0	0	0	0	0	0	0	0	0	0	0	0	0	0
unknown	SPIS_25776	27	1	27	9	9	9	2.215	.	.	.	.	0.604	156	-0.5	5.826	7	28	SignalP3NN:17,SignalP3HMM:17,SignalP4:17,SignalP5:17,DeepSig:17,Phobius:17,SignalP6:17	PGPR:[LIJVAP]X[KRTPEI]R:60-63,KR:[KR]R:138-139	0	0	0	0	0	0.002	0.962	0	0	0.009	0	0	0.026	0	1	1	1	1	1	1	1	1	1	1	1	1	1	1	1
biotrophic-immunosuppression-peptidylprolyl isomerase-cyclophilin	SPIS_03929	1	0.037037	1	1	0	0	2.211	.	PF00160	Pro_isomerase	.	1.085	323	6.5	8.447	2	87	SignalP3NN:28,SignalP3HMM:28,SignalP4:28,SignalP5:28,Phobius:28,SignalP6:28	LQRR:[LIJVAP]X[KRTPEI]R&LXXR:136-139,RR:[KR]R:138-139,LDGR:LXXR:171-174,RR:[KR]R:302-303	1	0	0	0.985	0	0	0.006	0.005	0.164	0.634	0.002	0.176	0.012	0.001	0	0	1	0	0	0	0	0	0	0	0	0	0	0	0
necrotrophic-ZtNIP2	SPIS_01666	21	0.777778	21	6	6	9	2.199	ZtNIP2	PF02221	E1_DerP2_DerF2	.	1.027	176	-0.5	6.24	4	51	SignalP3NN:18,SignalP3HMM:18,SignalP4:18,SignalP5:18,DeepSig:18,Phobius:18,SignalP6:25	IHKR:[LIJVAP]X[KRTPEI]R:22-25,KR:[KR]R:24-25	0	0	0	0.003	0.001	0.032	0.73	0.045	0	0.071	0.025	0	0.096	0.001	1	1	1	0	1	0	0	1	1	0	1	0	1	0	1
necrotrophic-ZtNIP2	SPIS_01027	6	0.222222	6	3	3	0	2.199	ZtNIP2	PF02221	E1_DerP2_DerF2	.	1.027	176	-0.5	6.24	4	51	SignalP3NN:18,SignalP3HMM:18,SignalP4:18,SignalP5:18,DeepSig:18,Phobius:18,SignalP6:25	IHKR:[LIJVAP]X[KRTPEI]R:22-25,KR:[KR]R:24-25	0	0	0	0.003	0.001	0.035	0.703	0.054	0	0.088	0.026	0	0.092	0.001	0	0	0	1	0	1	1	0	0	1	0	1	0	1	0
other-unknown	SPIS_12398	5	0.185185	4	0	2	2	2.125	.	PF00839	Cys_rich_FGFR	.	0.696	71	5	9.434	4	17	SignalP3NN:21,SignalP3HMM:21,SignalP4:21,SignalP5:21,DeepSig:21,Phobius:21,SignalP6:21	ADPR:[LIJVAP]X[KRTPEI]R:24-27,LDSR:LXXR:67-70	0	0	0	0	0	0	1	0	0	0	0	0	0	0	0	0	0	0	0	0	0	0	0	0	0	1	2	0	0
unknown	SPIS_25156	27	1	27	9	9	9	2.117	.	.	.	.	1.146	186	10.5	8.747	9	46	SignalP3NN:17,SignalP3HMM:17,SignalP4:17,SignalP5:17,DeepSig:17,Phobius:17,SignalP6:17	LAAR:LXXR:66-69,ARKR:[LIJVAP]X[KRTPEI]R:68-71,KR:[KR]R:70-71	0	0	0	0	0	0	0.973	0	0	0.001	0	0	0.025	0	1	1	1	1	1	1	1	1	1	1	1	1	1	1	1
biotrophic-detoxification-A-tomatine*	SPIS_09627	2	0.0740741	1	0	0	1	2.113	CfTom1	.	.	GH5_31,GH5_7	1.231	237	-9	4.492	2	44	SignalP3NN:21,SignalP3HMM:21,SignalP4:21,SignalP5:21,DeepSig:21,Phobius:21,SignalP6:21	.	0	0	0	0	0	0.006	0.461	0	0	0.058	0	0	0.475	0	0	0	0	0	0	0	0	0	0	0	0	0	0	0	0
unknown	SPIS_09528	3	0.111111	1	0	0	1	2.11	.	.	.	.	1.325	189	-7	4.071	8	22	SignalP3NN:19,SignalP3HMM:19,SignalP4:19,SignalP5:19,DeepSig:19,Phobius:19,SignalP6:27	LSKR:[LIJVAP]X[KRTPEI]R&LXXR:24-27,KR:[KR]R:26-27	0	0	0	0	0	0	0.896	0	0	0.002	0	0	0.102	0	0	0	0	0	0	0	0	0	0	0	0	0	0	0	0
biotrophic-immunosuppressive-cupin-like	SPIS_22828	27	1	27	9	9	9	2.096	.	PF00190	Cupin_1	.	0.77	269	3.5	7.606	7	50	SignalP3NN:22,SignalP3HMM:22,SignalP4:22,SignalP5:22,Phobius:22,SignalP6:22	RR:[KR]R:173-174,ILPR:[LIJVAP]X[KRTPEI]R:255-258	1	0	0	0.001	0	0.002	0.988	0.001	0.001	0.005	0	0	0.003	0	1	1	1	1	1	1	1	1	1	1	1	1	1	1	1
unknown	SPIS_02601	1	0.037037	1	1	0	0	2.079	.	.	.	.	0.68	100	4	9.868	2	30	SignalP3NN:16,SignalP3HMM:16,SignalP4:16,SignalP5:16,DeepSig:16,Phobius:16,SignalP6:16	KR:[KR]R:23-24,RR:[KR]R:26-27,VEER:[LIJVAP]X[KRTPEI]R:61-64,RR:[KR]R:70-71,LQER:[LIJVAP]X[KRTPEI]R&LXXR:74-77,LGMR:LXXR:82-85	1	0	0	0	0	0	1	0	0	0	0	0	0	0	0	1	0	0	0	0	0	0	0	0	0	0	0	0	0
other-cell-wall	SPIS_03326	1	0.037037	1	1	0	0	2.048	.	PF01083	Cutinase	CE5	0.797	228	0.5	6.66	9	30	SignalP3NN:17,SignalP3HMM:17,SignalP4:17,SignalP5:17,DeepSig:17,Phobius:17,SignalP6:23	IEER:[LIJVAP]X[KRTPEI]R:20-23	0	0	0	0	0	0	0.999	0	0	0	0	0	0.001	0	0	0	0	0	0	0	1	0	0	0	0	0	0	0	0
other-cell-wall	SPIS_05961	14	0.518519	14	4	5	5	2.048	.	PF01083	Cutinase	CE5	0.787	228	1.5	7.104	8	31	SignalP3NN:17,SignalP3HMM:17,SignalP4:17,SignalP5:17,DeepSig:17,Phobius:17,SignalP6:23	IEER:[LIJVAP]X[KRTPEI]R:20-23	0	0	0	0	0	0	1	0	0	0	0	0	0	0	0	1	0	1	0	1	0	1	0	1	0	1	0	1	0
other-cell-wall	SPIS_27044	3	0.111111	3	1	1	1	2.048	.	PF01083	Cutinase	CE5	0.787	228	1.5	7.104	8	31	SignalP3NN:17,SignalP3HMM:17,SignalP4:17,SignalP5:17,DeepSig:17,Phobius:17,SignalP6:23	IEER:[LIJVAP]X[KRTPEI]R:20-23	0	0	0	0	0	0	1	0	0	0	0	0	0	0	1	0	0	0	0	0	0	0	0	0	1	0	0	0	0
necrotrophic-ZtNIP1/HCE2-like	SPIS_22799	27	1	27	9	9	9	2.01	CfEcp2,ZtNIP1,UfRTP1,Pst18363	PF14856	Hce2	.	0.745	181	-5	4.472	5	23	SignalP3NN:18,SignalP3HMM:18,SignalP4:18,SignalP5:18,DeepSig:18,SignalP6:18,Phobius:25	.	0	0	0	0	0	0.006	0.943	0.001	0	0.01	0	0	0.039	0	1	1	1	1	1	1	1	1	1	1	1	1	1	1	1
*only in isolate 26 with suspected Basidiomycete contamination
[truncated: 12 more columns]
