# Supplementary material for: Pan-genome survey of Septoria pistaciarum, causal agent of Septoria leaf spot of pistachios, across three Aegean sub-regions of Greece
Source: Front Microbiol. 2024 Jun 11;15:1396760. doi: 10.3389/fmicb.2024.1396760 (PMC11196620; doi:10.3389/fmicb.2024.1396760)
Supplement: SUPPLEMENTARY DATA SHEET 9 — Functional annotation and other pathogenicity metadata predicted by Predector, for pan-genome ortholog groups of Septoria pistaciarum. [file Data_Sheet_9.XLSX]

## Sheet: supplementary_data_09_predector
name	effector_score	manual_effector_score	manual_secretion_score	effector_matches	phibase_genes	phibase_phenotypes	phibase_ids	has_phibase_effector_match	has_phibase_virulence_match	has_phibase_lethal_match	pfam_ids	pfam_names	has_pfam_virulence_match	dbcan_matches	has_dbcan_virulence_match	effectorp1	effectorp2	effectorp3_cytoplasmic	effectorp3_apoplastic	effectorp3_noneffector	deepredeff_fungi	deepredeff_oomycete	apoplastp	is_secreted	any_signal_peptide	single_transmembrane	multiple_transmembrane	molecular_weight	residue_number	charge	isoelectric_point	aa_c_number	aa_tiny_number	aa_small_number	aa_aliphatic_number	aa_aromatic_number	aa_nonpolar_number	aa_charged_number	aa_basic_number	aa_acidic_number	fykin_gap	kex2_cutsites	rxlr_like_motifs	localizer_nucleus	localizer_chloro	localizer_mito	signal_peptide_cutsites	signalp3_nn	signalp3_hmm
SPIS_22831	3.712	6.957	3.251	.	.	.	.	0	0	0	.	.	0	.	0	0.998	0.951	0.852	0.855	.	0.996	0.722	0.76	1	1	0	0	18908.5	172	5.5	8.75	6	54	98	47	17	92	40	23	17	1.324	KR:[KR]R:100-101,LGWR:LXXR:144-147,KR:[KR]R:148-149	KRFG:100-103,KKIS:130-133,KGLF:138-141,KTLG:142-145	0	0	0	SignalP3NN:16,SignalP3HMM:16,SignalP4:16,SignalP5:16,Phobius:16,SignalP6:16,DeepSig:22	1	1
SPIS_26536	3.22	6.874	3.312	.	.	.	.	0	0	0	PF01822	Domain:WSC	0	.	0	1	0.955	0.53	0.859	.	0.96	0.45	0.9	1	1	0	0	11959.5	112	-1.5	4.949	9	49	69	24	14	66	17	8	9	0.889	LQSR:LXXR:33-36	KGFY:100-103	0	0	0	SignalP3NN:18,SignalP3HMM:18,SignalP4:18,SignalP5:18,DeepSig:18,Phobius:18,SignalP6:18	1	1
SPIS_07728	3.22	6.869	3.312	.	.	.	.	0	0	0	PF01822	Domain:WSC	0	.	0	1	0.955	0.52	0.859	.	0.96	0.45	0.9	1	1	0	0	11945.5	112	-1.5	4.949	9	49	69	23	14	66	17	8	9	0.889	LQSR:LXXR:33-36	KGFY:100-103	0	0	0	SignalP3NN:18,SignalP3HMM:18,SignalP4:18,SignalP5:18,DeepSig:18,Phobius:18,SignalP6:18	1	1
SPIS_24884	3.135	5.944	3.223	.	.	.	.	0	0	0	PF09435	Family:DUF2015	0	.	0	0.97	0.872	0.6	.	.	0.957	0.339	0.23	1	1	0	0	17264.4	152	0	6.468	1	47	77	41	26	89	35	18	17	0.95	LYDR:LXXR:53-56,LMRR:[LIJVAP]X[KRTPEI]R&LXXR:112-115,RR:[KR]R:114-115,RR:[KR]R:124-125	RTIW:27-30,RTIW:27-30,KPYA:31-34,KPYA:31-34,RRLF:124-127,RRLF:124-127,RQFA:130-133,RQFA:130-133,RPLD:142-145,RPLD:142-145	0	0	0	SignalP3NN:18,SignalP3HMM:18,SignalP4:18,SignalP5:18,DeepSig:18,Phobius:18,SignalP6:18	1	1
SPIS_05921	3.135	5.944	3.223	.	.	.	.	0	0	0	PF09435	Family:DUF2015	0	.	0	0.97	0.872	0.6	.	.	0.957	0.339	0.23	1	1	0	0	17264.4	152	0	6.468	1	47	77	41	26	89	35	18	17	0.95	LYDR:LXXR:53-56,LMRR:[LIJVAP]X[KRTPEI]R&LXXR:112-115,RR:[KR]R:114-115,RR:[KR]R:124-125	RTIW:27-30,RTIW:27-30,KPYA:31-34,KPYA:31-34,RRLF:124-127,RRLF:124-127,RQFA:130-133,RQFA:130-133,RPLD:142-145,RPLD:142-145	0	0	0	SignalP3NN:18,SignalP3HMM:18,SignalP4:18,SignalP5:18,DeepSig:18,Phobius:18,SignalP6:18	1	1
SPIS_03249	3.114	6.072	3.31	.	.	.	.	0	0	0	.	.	0	.	0	0.996	0.876	0.95	.	.	0.05	0.446	0.42	1	1	0	0	11535.5	107	6.5	10.294	1	32	59	38	7	61	28	18	10	0.889	LQVR:LXXR:40-43	HVLQ:38-41,HVLQ:38-41,RGIR:43-46,RGIR:43-46,KAIA:47-50,KAIA:47-50,KHML:82-85,KHML:82-85,KGWK:96-99,KGWK:96-99,KGFV:102-105,KGFV:102-105	0	0	0	SignalP3NN:20,SignalP3HMM:20,SignalP4:20,SignalP5:20,DeepSig:20,Phobius:20,SignalP6:20	1	1
SPIS_26933	3.114	6.072	3.31	.	.	.	.	0	0	0	.	.	0	.	0	0.996	0.876	0.95	.	.	0.05	0.446	0.42	1	1	0	0	11535.5	107	6.5	10.294	1	32	59	38	7	61	28	18	10	0.889	LQVR:LXXR:40-43	HVLQ:38-41,HVLQ:38-41,RGIR:43-46,RGIR:43-46,KAIA:47-50,KAIA:47-50,KHML:82-85,KHML:82-85,KGWK:96-99,KGWK:96-99,KGFV:102-105,KGFV:102-105	0	0	0	SignalP3NN:20,SignalP3HMM:20,SignalP4:20,SignalP5:20,DeepSig:20,Phobius:20,SignalP6:20	1	1
SPIS_04353	3.044	5.107	2.293	.	.	.	.	0	0	0	PF00254	Domain:FKBP_C	0	.	0	0.992	0.898	0.818	.	.	0.115	0.59	0.35	1	1	0	0	16455.9	152	3	8.257	3	55	81	43	14	85	40	22	18	0.865	AIRR:[LIJVAP]X[KRTPEI]R:72-75,RR:[KR]R:74-75,KR:[KR]R:113-114	KPLD:22-25,KPLD:22-25,KPLD:22-25,KTFV:78-81,KTFV:78-81,KTFV:78-81,KGWD:99-102,KGWD:99-102,KGWD:99-102,RTLT:114-117,RTLT:114-117,RTLT:114-117	0	0	1	SignalP3NN:19,SignalP3HMM:19,SignalP4:19,SignalP5:19,DeepSig:19,Phobius:19,SignalP6:19	1	1
SPIS_04488	3.044	5.107	2.293	.	.	.	.	0	0	0	PF00254	Domain:FKBP_C	0	.	0	0.992	0.898	0.818	.	.	0.115	0.59	0.35	1	1	0	0	16455.9	152	3	8.257	3	55	81	43	14	85	40	22	18	0.865	AIRR:[LIJVAP]X[KRTPEI]R:72-75,RR:[KR]R:74-75,KR:[KR]R:113-114	KPLD:22-25,KPLD:22-25,KPLD:22-25,KTFV:78-81,KTFV:78-81,KTFV:78-81,KGWD:99-102,KGWD:99-102,KGWD:99-102,RTLT:114-117,RTLT:114-117,RTLT:114-117	0	0	1	SignalP3NN:19,SignalP3HMM:19,SignalP4:19,SignalP5:19,DeepSig:19,Phobius:19,SignalP6:19	1	1
SPIS_10812	3.044	6.179	2.365	.	BcFKBP12,BcPIC5	unaffected_pathogenicity,increased_virulence_(hypervirulence),reduced_virulence	PHI:2305,PHI:548	1	1	0	PF00254	Domain:FKBP_C	0	.	0	0.991	0.898	0.821	.	.	0.115	0.59	0.36	1	1	0	0	16465	152	3.5	8.264	3	55	81	43	15	85	41	23	18	0.865	AIRR:[LIJVAP]X[KRTPEI]R:72-75,RR:[KR]R:74-75,KR:[KR]R:113-114	KPLD:22-25,HAIR:71-74,KTFV:78-81,KGWD:99-102,RTLT:114-117	0	0	1	SignalP3NN:19,SignalP3HMM:19,SignalP4:19,SignalP5:19,DeepSig:19,Phobius:19,SignalP6:19	1	1
SPIS_03539	3.044	5.107	2.293	.	.	.	.	0	0	0	PF00254	Domain:FKBP_C	0	.	0	0.992	0.898	0.818	.	.	0.115	0.59	0.35	1	1	0	0	16455.9	152	3	8.257	3	55	81	43	14	85	40	22	18	0.865	AIRR:[LIJVAP]X[KRTPEI]R:72-75,RR:[KR]R:74-75,KR:[KR]R:113-114	KPLD:22-25,KPLD:22-25,KPLD:22-25,KTFV:78-81,KTFV:78-81,KTFV:78-81,KGWD:99-102,KGWD:99-102,KGWD:99-102,RTLT:114-117,RTLT:114-117,RTLT:114-117	0	0	1	SignalP3NN:19,SignalP3HMM:19,SignalP4:19,SignalP5:19,DeepSig:19,Phobius:19,SignalP6:19	1	1
SPIS_01705	3.044	4.627	1.955	.	.	.	.	0	0	0	PF00254	Domain:FKBP_C	0	.	0	0.989	0.876	0.76	.	.	0.115	0.59	0.46	1	1	0	0	17145.5	160	1	6.855	3	57	90	47	15	87	43	23	20	0.949	KR:[KR]R:94-95	KPLD:22-25,KGWD:80-83,RTLT:95-98,KSIC:129-132	0	0	0	SignalP3NN:19,SignalP3HMM:19,SignalP4:19,SignalP5:19,DeepSig:19,Phobius:19,SignalP6:19	1	1
SPIS_05863	2.989	6.678	3.311	.	.	.	.	0	0	0	.	.	0	.	0	1	0.897	0.866	0.816	.	0.702	0.682	0.63	1	1	0	0	7836.73	69	0	6.472	0	18	39	24	13	36	16	9	7	2.333	.	.	0	0	0	SignalP3NN:19,SignalP3HMM:19,SignalP4:19,SignalP5:19,DeepSig:19,Phobius:19,SignalP6:19	1	1
SPIS_00479	2.984	5.236	2.726	.	.	.	.	0	0	0	PF13458	Family:Peripla_BP_6	0	.	0	1	0.825	0.766	.	.	0.513	0.271	0.46	1	1	0	0	14009.4	135	2.5	9.091	1	44	79	54	7	84	31	17	14	0.744	LLER:[LIJVAP]X[KRTPEI]R&LXXR:87-90	KDLG:55-58,KGLL:85-88,KTFL:116-119	0	0	0	SignalP3NN:23,SignalP3HMM:23,SignalP4:23,SignalP5:23,DeepSig:23,Phobius:23,SignalP6:23	1	1
SPIS_02120	2.954	6.491	3.23	.	.	.	.	0	0	0	.	.	0	.	0	0.996	0.902	0.552	0.782	.	0.936	0.588	0.43	1	1	0	0	17783.8	158	1	6.739	4	49	87	39	28	87	32	18	14	1.333	.	HFFT:2-5,KEWH:47-50	0	0	0	SignalP3NN:18,SignalP3HMM:18,SignalP4:18,SignalP5:18,DeepSig:18,Phobius:18,SignalP6:18	1	1
SPIS_06690	2.942	1.621	2.779	.	.	.	.	0	0	0	PF00496	Domain:SBP_bac_5	0	.	0	0.752	0.598	.	.	0.78	0.749	0.6	0.09	1	1	0	0	25996.8	235	1	6.766	0	67	123	77	31	147	62	33	29	0.69	LGER:[LIJVAP]X[KRTPEI]R&LXXR:169-172,RR:[KR]R:172-173,ILPR:[LIJVAP]X[KRTPEI]R:195-198	RNLI:2-5,HGLA:31-34,RSWV:117-120,KPIT:134-137,RFYY:157-160,RELP:184-187,RHYW:198-201,RGLA:204-207,RTIT:229-232	0	0	0	Phobius:22,SignalP3NN:24,SignalP3HMM:24,SignalP4:24,SignalP5:24,DeepSig:24,SignalP6:24	1	1
SPIS_12464	2.929	5.096	3.312	.	.	.	.	0	0	0	.	.	0	.	0	0.997	0.675	0.902	.	.	0.304	0.457	0.55	1	1	0	0	6223.28	59	3.5	10.211	0	24	30	22	6	35	14	9	5	0.947	.	RTFA:2-5,KELA:49-52	0	0	0	SignalP3NN:23,SignalP3HMM:23,SignalP4:23,SignalP5:23,DeepSig:23,Phobius:23,SignalP6:23	1	1
SPIS_07588	2.91	4.725	2.481	.	.	.	.	0	0	0	PF13036	Family:LpoB	0	.	0	0.915	0.777	0.838	.	.	0.624	0.466	0.24	1	1	0	0	23153.3	209	5	9.28	1	62	108	63	16	110	55	31	24	0.87	RR:[KR]R:2-3,AQPR:[LIJVAP]X[KRTPEI]R:65-68,KR:[KR]R:132-133,LGGR:LXXR:155-158,LDSR:LXXR:162-165	RRLP:2-5,RDML:61-64,RHYA:119-122,RELK:129-132,HQIV:176-179	0	0	0	SignalP6:19,SignalP3NN:20,SignalP4:20,SignalP5:20,DeepSig:20,SignalP3HMM:22,Phobius:22	1	1
SPIS_22618	2.887	4.425	1.71	.	.	.	.	0	0	0	.	.	0	.	0	0.987	0.846	0.641	0.552	.	0.006	0.417	0.39	1	1	1	0	21134.2	194	3.5	9.193	0	58	108	63	19	106	43	24	19	1.073	LHVR:LXXR:102-105,LGFR:LXXR:113-116	KSYT:55-58,KKLQ:98-101,KDLN:132-135,KSFL:168-171,KYWW:173-176	0	0	0	SignalP3NN:20,SignalP3HMM:20,SignalP4:20,SignalP5:20,DeepSig:20,Phobius:20,SignalP6:20	1	1
SPIS_12202	2.835	5.5	3.29	.	.	.	.	0	0	0	PF00034	Domain:Cytochrom_C	0	.	0	0.993	0.801	0.534	.	.	0.228	0.497	0.43	1	1	0	0	11729.4	111	2	7.753	3	43	63	37	8	63	25	14	11	0.645	RR:[KR]R:2-3,KR:[KR]R:105-106	RSLV:3-6,KSLT:39-42,KVFL:53-56,RTLG:58-61,RLIV:98-101,KRIF:105-108	0	0	0	SignalP3NN:20,SignalP3HMM:20,SignalP4:20,SignalP5:20,DeepSig:20,Phobius:20,SignalP6:20	1	1
SPIS_12406	2.822	5.628	2.893	.	.	.	.	0	0	0	.	.	0	.	0	0.943	0.851	0.707	0.502	.	0.16	0.461	0.14	1	1	0	0	21752.7	193	6	9.31	1	52	99	58	24	102	51	30	21	1.263	VDPR:[LIJVAP]X[KRTPEI]R:45-48,IARR:[LIJVAP]X[KRTPEI]R:103-106,RR:[KR]R:105-106,VLER:[LIJVAP]X[KRTPEI]R:182-185	HLIT:5-8,HSIN:16-19,HIFD:70-73,RRIK:105-108,KGLI:118-121,HLWL:125-128,HSWN:150-153,HRLL:173-176	1	0	0	SignalP3NN:17,SignalP4:17,SignalP3HMM:23,Phobius:23,SignalP5:24,DeepSig:24,SignalP6:24	1	1
SPIS_22722	2.821	3.01	0.024	.	.	.	.	0	0	0	PF01105	Domain:EMP24_GP25L	0	.	0	0.813	0.95	0.718	.	.	0.819	0.483	0.29	1	1	1	0	23986.3	213	0	6.482	2	65	105	58	28	112	51	26	25	1.553	PNER:[LIJVAP]X[KRTPEI]R:27-30,KR:[KR]R:177-178	KVIL:73-76,KYFR:159-162,RNFS:167-170,KRIF:177-180,KMFF:202-205,KGYV:210-213	0	0	0	SignalP3NN:18,SignalP3HMM:18,SignalP4:18,SignalP5:18,DeepSig:18,Phobius:18,SignalP6:18	1	1
SPIS_03709	2.791	5.123	3.298	.	.	.	.	0	0	0	.	.	0	.	0	0.386	0.8	.	0.785	.	0.733	0.427	0.77	1	1	0	0	14385	134	-2.5	4.426	6	51	83	32	18	84	12	5	7	0.674	.	RQLL:112-115	0	0	0	SignalP3NN:17,SignalP3HMM:17,SignalP4:17,SignalP5:17,DeepSig:17,Phobius:17,SignalP6:17	1	1
SPIS_06740	2.789	8.787	3.085	Zt6,BghBEC1011,BgtAvrPm2,BghCSEP0055,BgtSvrPm3a1f1,BgAVRA13	.	.	.	0	0	0	.	.	0	.	0	1	0.975	0.609	0.86	.	0.959	0.442	0.68	1	1	0	0	13044.5	117	1	6.842	4	39	67	27	18	61	29	16	13	1.478	.	RTYN:19-22,KALE:32-35,RIWR:42-45,HKFR:48-51,RVFD:72-75	0	0	0	SignalP3HMM:16,Phobius:16,SignalP4:17	0	1
SPIS_12184	2.787	5.306	3.077	.	.	.	.	0	0	0	PF07987	Domain:DUF1775	0	.	0	0.978	0.795	0.658	.	.	0.234	0.446	0.47	1	1	0	0	12414.2	115	1	7.161	1	42	62	35	14	68	26	14	12	0.781	.	KTYF:2-5,KPMP:66-69,KSYQ:84-87	0	0	0	SignalP5:18,SignalP3NN:21,SignalP3HMM:21,SignalP4:21,DeepSig:21,Phobius:21,SignalP6:21	1	1
SPIS_25717	2.782	6.033	3.166	.	.	.	.	0	0	0	.	.	0	.	0	0.954	0.903	0.986	.	.	0.023	0.645	0.17	1	1	0	0	20755.4	185	5.5	9.513	2	59	100	48	20	89	50	28	22	1.697	LETR:[LIJVAP]X[KRTPEI]R&LXXR:21-24,LFFR:LXXR:123-126	KCIK:27-30,RDYI:37-40,RNIA:42-45,RSIE:54-57,KDYK:66-69,RGLP:79-82,KDWV:93-96,RAFG:170-173	0	0	0	SignalP3NN:18,SignalP3HMM:18,SignalP4:18,SignalP5:18,DeepSig:18,Phobius:18,SignalP6:24	1	1
SPIS_05717	2.746	3.316	3.258	.	.	.	.	0	0	0	.	.	0	.	0	0.943	0.808	.	.	0.744	0.173	0.261	0.42	1	1	0	0	16333.7	151	0	6.452	3	50	86	42	13	88	31	16	15	0.791	PKTR:[LIJVAP]X[KRTPEI]R:111-114	RSMT:60-63,KLIP:76-79,KDMY:83-86,KAFI:126-129,KGYA:140-143	0	0	0	Phobius:16,SignalP3NN:18,SignalP3HMM:18,SignalP4:18,SignalP5:18,DeepSig:18,SignalP6:18	1	1
SPIS_22513	2.746	5.684	3.082	.	.	.	.	0	0	0	.	.	0	.	0	0.89	0.821	0.517	0.883	.	0.031	0.396	0.83	1	1	0	0	23105.8	216	0.5	6.628	4	81	127	60	28	119	39	21	18	1.154	.	KPFT:26-29,KTLD:37-40,KALS:42-45,KNLG:79-82,HILT:99-102,KLYV:142-145,KALY:162-165,HWYI:166-169,KAYE:211-214	0	0	0	SignalP3NN:20,SignalP3HMM:20,SignalP4:20,SignalP5:20,DeepSig:20,Phobius:20,SignalP6:20	1	1
SPIS_01712	2.732	5.074	3.282	.	.	.	.	0	0	0	.	.	0	.	0	0.393	0.795	.	0.756	.	0.727	0.42	0.75	1	1	0	0	14405	134	-2.5	4.426	6	52	83	31	18	82	12	5	7	0.707	.	RQLL:112-115,RQLL:112-115	0	0	0	SignalP3NN:17,SignalP3HMM:17,SignalP4:17,SignalP5:17,DeepSig:17,Phobius:19,SignalP6:19	1	1
SPIS_02758	2.732	5.074	3.282	.	.	.	.	0	0	0	.	.	0	.	0	0.393	0.795	.	0.756	.	0.727	0.42	0.75	1	1	0	0	14405	134	-2.5	4.426	6	52	83	31	18	82	12	5	7	0.707	.	RQLL:112-115,RQLL:112-115	0	0	0	SignalP3NN:17,SignalP3HMM:17,SignalP4:17,SignalP5:17,DeepSig:17,Phobius:19,SignalP6:19	1	1
SPIS_03496	2.732	5.057	3.298	.	.	.	.	0	0	0	.	.	0	.	0	0.395	0.785	.	0.785	.	0.733	0.427	0.76	1	1	0	0	14399	134	-2.5	4.426	6	51	83	32	18	84	12	5	7	0.674	.	RQLL:112-115	0	0	0	SignalP3NN:17,SignalP3HMM:17,SignalP4:17,SignalP5:17,DeepSig:17,Phobius:17,SignalP6:17	1	1
SPIS_03632	2.727	4.496	2.355	.	.	.	.	0	0	0	PF13458	Family:Peripla_BP_6	0	.	0	0.96	0.772	.	0.731	.	0.278	0.261	0.56	1	1	0	0	23431.7	216	0.5	7.013	0	69	123	73	22	123	45	23	22	1.208	LTSR:LXXR:14-17,LNRR:[LIJVAP]X[KRTPEI]R&LXXR:89-92,RR:[KR]R:91-92	KALI:52-55,RKIN:70-73,RRLV:91-94,HLFV:125-128,RYIS:160-163,RDLL:182-185,RSYL:189-192,RSYE:203-206	0	0	0	SignalP3NN:21,SignalP3HMM:21,SignalP4:21,SignalP5:21,DeepSig:21,Phobius:21,SignalP6:21	1	1
SPIS_05688	2.725	6.367	3.312	.	.	.	.	0	0	0	.	.	0	.	0	0.998	0.876	0.769	0.516	.	0.674	0.52	0.55	1	1	0	0	15874.3	144	-2	5.146	0	47	84	34	22	86	31	15	16	0.615	LVVR:LXXR:30-33,RR:[KR]R:69-70,LHDR:LXXR:103-106,RR:[KR]R:121-122	RPYD:122-125	0	0	0	SignalP5:20,SignalP3NN:24,SignalP3HMM:24,SignalP4:24,DeepSig:24,Phobius:24,SignalP6:24	1	1
SPIS_24452	2.717	5.261	3.199	.	.	.	.	0	0	0	.	.	0	.	0	0.998	0.693	0.788	0.537	.	0.183	0.432	0.44	1	1	0	0	24065	220	-3.5	5.146	0	85	126	54	40	126	56	27	29	0.861	KR:[KR]R:169-170	KSYA:52-55,KSYA:93-96,KSYA:134-137,RQYG:170-173,KTYK:184-187	0	0	0	SignalP3NN:17,SignalP3HMM:17,SignalP4:17,SignalP5:17,DeepSig:23,Phobius:23,SignalP6:23	1	1
SPIS_01458	2.702	4.948	2.925	.	.	.	.	0	0	0	PF01161	Domain:PBP	0	.	0	0.732	0.814	0.526	.	.	0.289	0.283	0.29	1	1	0	0	25232.8	228	4	7.928	2	65	119	69	27	126	53	30	23	1.019	.	RELK:37-40,KPFL:53-56,HWIV:126-129,HRYV:167-170,REWA:205-208	1	0	0	SignalP3NN:17,SignalP4:17,SignalP5:17,DeepSig:17,SignalP6:17,SignalP3HMM:22,Phobius:22	1	1
SPIS_02728	2.702	4.886	2.867	.	.	.	.	0	0	0	PF01161	Domain:PBP	0	.	0	0.724	0.814	0.535	.	.	0.289	0.283	0.3	1	1	0	0	25262.8	228	4	7.928	2	65	119	69	27	125	53	30	23	1.039	.	RELK:37-40,RELK:37-40,KPFL:53-56,KPFL:53-56,HWIV:126-129,HWIV:126-129,HRYV:167-170,HRYV:167-170,REWA:205-208,REWA:205-208	1	0	0	SignalP3NN:17,SignalP3HMM:17,SignalP4:17,SignalP5:17,DeepSig:17,Phobius:17,SignalP6:17	1	1
SPIS_00046	2.702	4.991	2.938	.	.	.	.	0	0	0	PF01161	Domain:PBP	0	.	0	0.754	0.814	0.543	.	.	0.289	0.283	0.27	1	1	0	0	25290.8	228	5	8.45	2	65	119	69	27	125	54	31	23	1.039	.	RELK:37-40,KPFL:53-56,HWIV:126-129,HRYV:167-170,REWA:205-208	1	0	0	SignalP3NN:17,SignalP3HMM:17,SignalP4:17,SignalP5:17,DeepSig:17,Phobius:17,SignalP6:17	1	1
SPIS_25296	2.702	4.886	2.867	.	.	.	.	0	0	0	PF01161	Domain:PBP	0	.	0	0.724	0.814	0.535	.	.	0.289	0.283	0.3	1	1	0	0	25262.8	228	4	7.928	2	65	119	69	27	125	53	30	23	1.039	.	RELK:37-40,RELK:37-40,KPFL:53-56,KPFL:53-56,HWIV:126-129,HWIV:126-129,HRYV:167-170,HRYV:167-170,REWA:205-208,REWA:205-208	1	0	0	SignalP3NN:17,SignalP3HMM:17,SignalP4:17,SignalP5:17,DeepSig:17,Phobius:17,SignalP6:17	1	1
SPIS_20847	2.698	5.901	3.307	.	.	.	.	0	0	0	PF07452	Domain:CHRD	0	.	0	0.944	0.843	.	0.682	.	0.968	0.302	0.75	1	1	0	0	25019.1	236	3.5	7.734	4	86	144	68	25	137	46	26	20	0.789	.	KEYK:24-27,KGFP:49-52,RLYN:122-125,KNYR:164-167,KGFN:206-209	0	0	0	SignalP3NN:17,SignalP3HMM:17,SignalP4:17,SignalP5:17,DeepSig:17,Phobius:17,SignalP6:17	1	1
SPIS_11461	2.67	4.581	3.153	.	.	.	.	0	0	0	PF02643	Family:DUF192	0	.	0	0.886	0.65	0.723	.	.	0.15	0.455	0.11	1	1	0	0	17555.4	160	2.5	9.485	0	50	80	55	14	96	37	20	17	0.81	LMYR:LXXR:65-68,IFIR:[LIJVAP]X[KRTPEI]R:101-104	RGWL:13-16,KELA:69-72,KGML:75-78,RILR:108-111,KIIP:122-125,HPMF:154-157	0	0	0	SignalP4:27,SignalP3NN:33,SignalP3HMM:33,SignalP5:33,Phobius:33,SignalP6:33	1	1
SPIS_07054	2.651	4.252	2.023	.	.	.	.	0	0	0	PF04972	Domain:BON	0	.	0	0.991	0.767	0.896	.	.	0.274	0.344	0.27	1	1	0	0	22745.3	207	11	10.292	0	63	111	75	16	117	58	35	23	0.882	PATR:[LIJVAP]X[KRTPEI]R:5-8,PMRR:[LIJVAP]X[KRTPEI]R:12-15,RR:[KR]R:14-15,LIER:[LIJVAP]X[KRTPEI]R&LXXR:44-47,KR:[KR]R:129-130	KGWP:9-12,RRLA:14-17,KTLI:42-45,RAIE:47-50,RLLI:87-90,RKLY:114-117,KGLP:131-134,RLIG:149-152	1	0	0	SignalP3NN:32,SignalP3HMM:32,SignalP4:32,SignalP5:32,DeepSig:32,Phobius:32,SignalP6:32	1	1
SPIS_06676	2.641	7.783	3.312	.	.	.	.	0	0	0	PF06766	Family:Hydrophobin_2	1	.	0	1	0.799	.	0.757	.	0.989	0.567	0.86	1	1	0	0	15993.1	160	-4	4.32	4	69	122	44	8	85	17	7	10	0.857	VHER:[LIJVAP]X[KRTPEI]R:18-21,LVAR:LXXR:27-30	.	0	0	0	SignalP3NN:14,SignalP4:14,SignalP5:14,DeepSig:14,Phobius:14,SignalP3HMM:16,SignalP6:21	1	1
SPIS_15096	2.641	5.176	2.912	.	.	.	.	0	0	0	.	.	0	.	0	0.944	0.8	.	0.503	.	0.846	0.417	0.47	1	1	0	0	11922.5	107	0	6.462	0	32	53	30	13	61	25	13	12	0.852	RR:[KR]R:5-6	RRLT:5-8,HTFA:23-26,RHLY:72-75,RAIR:82-85	0	0	0	SignalP3NN:26,SignalP3HMM:26,SignalP4:26,SignalP5:26,DeepSig:26,Phobius:26,SignalP6:26	1	1
SPIS_05742	2.636	5.932	3.294	.	.	.	.	0	0	0	.	.	0	.	0	0.993	0.832	0.811	.	.	0.896	0.256	0.35	1	1	0	0	10729.4	98	0	6.478	0	29	46	37	12	57	22	12	10	1.273	.	KILY:2-5,KQFI:25-28,HEYH:56-59,KILD:71-74,HVIV:84-87	0	0	0	SignalP3NN:19,SignalP3HMM:19,SignalP4:19,SignalP5:19,Phobius:19,SignalP6:19,DeepSig:20	1	1
SPIS_05905	2.634	3.606	3.158	.	.	.	.	0	0	0	.	.	0	.	0	0.21	0.606	.	0.605	.	0.027	0.379	0.47	1	1	0	0	20901.4	197	-5.5	4.478	4	76	118	62	20	113	26	11	15	0.82	LRWR:LXXR:140-143	RALG:30-33,KWLI:168-171	0	0	0	SignalP3NN:21,SignalP3HMM:21,SignalP4:21,SignalP5:21,DeepSig:21,Phobius:21,SignalP6:21	1	1
SPIS_03609	2.628	4.499	1.875	.	.	.	.	0	0	0	PF00254	Domain:FKBP_C	0	.	0	0.989	0.86	0.825	.	.	0.115	0.59	0.34	1	1	0	0	19326.1	179	4	8.134	4	64	98	54	17	98	48	27	21	0.953	AIRR:[LIJVAP]X[KRTPEI]R:72-75,RR:[KR]R:74-75,KR:[KR]R:113-114	KPLD:22-25,KPLD:22-25,KPLD:22-25,KPLD:22-25,KPLD:22-25,KTFV:78-81,KTFV:78-81,KTFV:78-81,KTFV:78-81,KTFV:78-81,KGWD:99-102,KGWD:99-102,KGWD:99-102,KGWD:99-102,KGWD:99-102,RTLT:114-117,RTLT:114-117,RTLT:114-117,RTLT:114-117,RTLT:114-117,KSIC:148-151,KSIC:148-151,KSIC:148-151,KSIC:148-151,KSIC:148-151	0	0	1	SignalP3NN:19,SignalP3HMM:19,SignalP4:19,SignalP5:19,DeepSig:19,Phobius:19,SignalP6:19	1	1
SPIS_11101	2.628	4.499	1.875	.	.	.	.	0	0	0	PF00254	Domain:FKBP_C	0	.	0	0.989	0.86	0.825	.	.	0.115	0.59	0.34	1	1	0	0	19326.1	179	4	8.134	4	64	98	54	17	98	48	27	21	0.953	AIRR:[LIJVAP]X[KRTPEI]R:72-75,RR:[KR]R:74-75,KR:[KR]R:113-114	KPLD:22-25,KPLD:22-25,KPLD:22-25,KPLD:22-25,KPLD:22-25,KTFV:78-81,KTFV:78-81,KTFV:78-81,KTFV:78-81,KTFV:78-81,KGWD:99-102,KGWD:99-102,KGWD:99-102,KGWD:99-102,KGWD:99-102,RTLT:114-117,RTLT:114-117,RTLT:114-117,RTLT:114-117,RTLT:114-117,KSIC:148-151,KSIC:148-151,KSIC:148-151,KSIC:148-151,KSIC:148-151	0	0	1	SignalP3NN:19,SignalP3HMM:19,SignalP4:19,SignalP5:19,DeepSig:19,Phobius:19,SignalP6:19	1	1
SPIS_08955	2.628	4.499	1.875	.	.	.	.	0	0	0	PF00254	Domain:FKBP_C	0	.	0	0.989	0.86	0.825	.	.	0.115	0.59	0.34	1	1	0	0	19326.1	179	4	8.134	4	64	98	54	17	98	48	27	21	0.953	AIRR:[LIJVAP]X[KRTPEI]R:72-75,RR:[KR]R:74-75,KR:[KR]R:113-114	KPLD:22-25,KPLD:22-25,KPLD:22-25,KPLD:22-25,KPLD:22-25,KTFV:78-81,KTFV:78-81,KTFV:78-81,KTFV:78-81,KTFV:78-81,KGWD:99-102,KGWD:99-102,KGWD:99-102,KGWD:99-102,KGWD:99-102,RTLT:114-117,RTLT:114-117,RTLT:114-117,RTLT:114-117,RTLT:114-117,KSIC:148-151,KSIC:148-151,KSIC:148-151,KSIC:148-151,KSIC:148-151	0	0	1	SignalP3NN:19,SignalP3HMM:19,SignalP4:19,SignalP5:19,DeepSig:19,Phobius:19,SignalP6:19	1	1
SPIS_10874	2.628	4.499	1.875	.	.	.	.	0	0	0	PF00254	Domain:FKBP_C	0	.	0	0.989	0.86	0.825	.	.	0.115	0.59	0.34	1	1	0	0	19326.1	179	4	8.134	4	64	98	54	17	98	48	27	21	0.953	AIRR:[LIJVAP]X[KRTPEI]R:72-75,RR:[KR]R:74-75,KR:[KR]R:113-114	KPLD:22-25,KPLD:22-25,KPLD:22-25,KPLD:22-25,KPLD:22-25,KTFV:78-81,KTFV:78-81,KTFV:78-81,KTFV:78-81,KTFV:78-81,KGWD:99-102,KGWD:99-102,KGWD:99-102,KGWD:99-102,KGWD:99-102,RTLT:114-117,RTLT:114-117,RTLT:114-117,RTLT:114-117,RTLT:114-117,KSIC:148-151,KSIC:148-151,KSIC:148-151,KSIC:148-151,KSIC:148-151	0	0	1	SignalP3NN:19,SignalP3HMM:19,SignalP4:19,SignalP5:19,DeepSig:19,Phobius:19,SignalP6:19	1	1
SPIS_11049	2.628	4.499	1.875	.	.	.	.	0	0	0	PF00254	Domain:FKBP_C	0	.	0	0.989	0.86	0.825	.	.	0.115	0.59	0.34	1	1	0	0	19326.1	179	4	8.134	4	64	98	54	17	98	48	27	21	0.953	AIRR:[LIJVAP]X[KRTPEI]R:72-75,RR:[KR]R:74-75,KR:[KR]R:113-114	KPLD:22-25,KPLD:22-25,KPLD:22-25,KPLD:22-25,KPLD:22-25,KTFV:78-81,KTFV:78-81,KTFV:78-81,KTFV:78-81,KTFV:78-81,KGWD:99-102,KGWD:99-102,KGWD:99-102,KGWD:99-102,KGWD:99-102,RTLT:114-117,RTLT:114-117,RTLT:114-117,RTLT:114-117,RTLT:114-117,KSIC:148-151,KSIC:148-151,KSIC:148-151,KSIC:148-151,KSIC:148-151	0	0	1	SignalP3NN:19,SignalP3HMM:19,SignalP4:19,SignalP5:19,DeepSig:19,Phobius:19,SignalP6:19	1	1
SPIS_09200	2.624	4.988	3.216	.	.	.	.	0	0	0	.	.	0	CE5	0	0.308	0.821	.	0.904	.	0.033	0.322	0.89	1	1	0	0	26473.6	248	6.5	9.219	4	98	153	70	20	128	38	23	15	1.018	IGTR:[LIJVAP]X[KRTPEI]R:24-27,INTR:[LIJVAP]X[KRTPEI]R:38-41,RR:[KR]R:54-55,AGTR:[LIJVAP]X[KRTPEI]R:115-118,LSAR:LXXR:184-187,LGTR:[LIJVAP]X[KRTPEI]R&LXXR:235-238	RTLV:68-71,RTIN:85-88,RDII:118-121,KTLD:199-202,RFIT:238-241	0	1	0	SignalP3NN:21,SignalP3HMM:21,SignalP4:21,SignalP5:21,DeepSig:21,Phobius:21,SignalP6:21	1	1
SPIS_10909	2.624	5.752	3.312	.	.	.	.	0	0	0	.	.	0	.	0	0.981	0.809	.	0.647	.	0.952	0.563	0.81	1	1	0	0	12270.3	113	-2.5	4.65	6	47	70	23	15	67	20	9	11	0.459	RR:[KR]R:96-97	RGWG:104-107,RGWG:104-107,RGWG:104-107,RGWG:104-107,RGWG:104-107,RGWG:104-107,RGWG:104-107	0	0	0	SignalP3NN:17,SignalP3HMM:17,SignalP4:17,SignalP5:17,DeepSig:17,Phobius:17,SignalP6:17	1	1
SPIS_10796	2.624	5.752	3.312	.	.	.	.	0	0	0	.	.	0	.	0	0.981	0.809	.	0.647	.	0.952	0.563	0.81	1	1	0	0	12270.3	113	-2.5	4.65	6	47	70	23	15	67	20	9	11	0.459	RR:[KR]R:96-97	RGWG:104-107,RGWG:104-107,RGWG:104-107,RGWG:104-107,RGWG:104-107,RGWG:104-107,RGWG:104-107	0	0	0	SignalP3NN:17,SignalP3HMM:17,SignalP4:17,SignalP5:17,DeepSig:17,Phobius:17,SignalP6:17	1	1
SPIS_25056	2.624	5.752	3.312	.	.	.	.	0	0	0	.	.	0	.	0	0.981	0.809	.	0.647	.	0.952	0.563	0.81	1	1	0	0	12270.3	113	-2.5	4.65	6	47	70	23	15	67	20	9	11	0.459	RR:[KR]R:96-97	RGWG:104-107,RGWG:104-107,RGWG:104-107,RGWG:104-107,RGWG:104-107,RGWG:104-107,RGWG:104-107	0	0	0	SignalP3NN:17,SignalP3HMM:17,SignalP4:17,SignalP5:17,DeepSig:17,Phobius:17,SignalP6:17	1	1
SPIS_11031	2.624	5.752	3.312	.	.	.	.	0	0	0	.	.	0	.	0	0.981	0.809	.	0.647	.	0.952	0.563	0.81	1	1	0	0	12270.3	113	-2.5	4.65	6	47	70	23	15	67	20	9	11	0.459	RR:[KR]R:96-97	RGWG:104-107,RGWG:104-107,RGWG:104-107,RGWG:104-107,RGWG:104-107,RGWG:104-107,RGWG:104-107	0	0	0	SignalP3NN:17,SignalP3HMM:17,SignalP4:17,SignalP5:17,DeepSig:17,Phobius:17,SignalP6:17	1	1
SPIS_03456	2.624	5.752	3.312	.	.	.	.	0	0	0	.	.	0	.	0	0.981	0.809	.	0.647	.	0.952	0.563	0.81	1	1	0	0	12270.3	113	-2.5	4.65	6	47	70	23	15	67	20	9	11	0.459	RR:[KR]R:96-97	RGWG:104-107,RGWG:104-107,RGWG:104-107,RGWG:104-107,RGWG:104-107,RGWG:104-107,RGWG:104-107	0	0	0	SignalP3NN:17,SignalP3HMM:17,SignalP4:17,SignalP5:17,DeepSig:17,Phobius:17,SignalP6:17	1	1
SPIS_11694	2.624	5.752	3.312	.	.	.	.	0	0	0	.	.	0	.	0	0.981	0.809	.	0.647	.	0.952	0.563	0.81	1	1	0	0	12270.3	113	-2.5	4.65	6	47	70	23	15	67	20	9	11	0.459	RR:[KR]R:96-97	RGWG:104-107,RGWG:104-107,RGWG:104-107,RGWG:104-107,RGWG:104-107,RGWG:104-107,RGWG:104-107	0	0	0	SignalP3NN:17,SignalP3HMM:17,SignalP4:17,SignalP5:17,DeepSig:17,Phobius:17,SignalP6:17	1	1
SPIS_11666	2.624	5.752	3.312	.	.	.	.	0	0	0	.	.	0	.	0	0.981	0.809	.	0.647	.	0.952	0.563	0.81	1	1	0	0	12270.3	113	-2.5	4.65	6	47	70	23	15	67	20	9	11	0.459	RR:[KR]R:96-97	RGWG:104-107,RGWG:104-107,RGWG:104-107,RGWG:104-107,RGWG:104-107,RGWG:104-107,RGWG:104-107	0	0	0	SignalP3NN:17,SignalP3HMM:17,SignalP4:17,SignalP5:17,DeepSig:17,Phobius:17,SignalP6:17	1	1
SPIS_23902	2.62	5.068	3.3	CfPDIP1	.	.	.	0	0	0	.	.	0	.	0	0.832	0.694	.	.	0.652	0.981	0.664	0.69	1	1	0	0	14831.1	141	-1.5	5.018	6	58	83	45	15	94	21	10	11	0.733	LESR:LXXR:35-38	RSII:2-5	0	0	0	SignalP3NN:21,SignalP3HMM:21,SignalP4:21,SignalP5:21,DeepSig:21,Phobius:21,SignalP6:21	1	1
SPIS_02801	2.598	3.717	2.796	.	.	.	.	0	0	0	.	.	0	.	0	0.575	0.617	0.609	.	.	0.282	0.661	0.24	1	1	0	0	21849.3	199	4.5	9.625	2	61	103	66	16	122	45	25	20	0.552	LGMR:LXXR:35-38,LTER:[LIJVAP]X[KRTPEI]R&LXXR:142-145	RPLD:26-29,RIFQ:122-125,RWLN:158-161,HALM:185-188	1	0	0	SignalP3NN:21,SignalP3HMM:21,SignalP4:21,SignalP5:21,DeepSig:21,Phobius:21,SignalP6:21	1	1
SPIS_04077	2.597	3.729	1.714	.	.	.	.	0	0	0	PF00254	Domain:FKBP_C	0	.	0	0.98	0.757	0.653	.	.	0.115	0.59	0.33	1	1	0	0	14953	140	-2	5.242	2	49	78	41	12	79	37	18	19	0.889	KR:[KR]R:94-95	KPLD:22-25,KPLD:22-25,KPLD:22-25,KPLD:22-25,KPLD:22-25,KPLD:22-25,KPLD:22-25,KPLD:22-25,KPLD:22-25,KGWD:80-83,KGWD:80-83,KGWD:80-83,KGWD:80-83,KGWD:80-83,KGWD:80-83,KGWD:80-83,KGWD:80-83,KGWD:80-83,RTLT:95-98,RTLT:95-98,RTLT:95-98,RTLT:95-98,RTLT:95-98,RTLT:95-98,RTLT:95-98,RTLT:95-98,RTLT:95-98	0	0	0	SignalP3NN:19,SignalP3HMM:19,SignalP4:19,SignalP5:19,DeepSig:19,Phobius:19,SignalP6:19	1	1
SPIS_09088	2.597	3.729	1.714	.	.	.	.	0	0	0	PF00254	Domain:FKBP_C	0	.	0	0.98	0.757	0.653	.	.	0.115	0.59	0.33	1	1	0	0	14953	140	-2	5.242	2	49	78	41	12	79	37	18	19	0.889	KR:[KR]R:94-95	KPLD:22-25,KPLD:22-25,KPLD:22-25,KPLD:22-25,KPLD:22-25,KPLD:22-25,KPLD:22-25,KPLD:22-25,KPLD:22-25,KGWD:80-83,KGWD:80-83,KGWD:80-83,KGWD:80-83,KGWD:80-83,KGWD:80-83,KGWD:80-83,KGWD:80-83,KGWD:80-83,RTLT:95-98,RTLT:95-98,RTLT:95-98,RTLT:95-98,RTLT:95-98,RTLT:95-98,RTLT:95-98,RTLT:95-98,RTLT:95-98	0	0	0	SignalP3NN:19,SignalP3HMM:19,SignalP4:19,SignalP5:19,DeepSig:19,Phobius:19,SignalP6:19	1	1
SPIS_11005	2.597	3.729	1.714	.	.	.	.	0	0	0	PF00254	Domain:FKBP_C	0	.	0	0.98	0.757	0.653	.	.	0.115	0.59	0.33	1	1	0	0	14953	140	-2	5.242	2	49	78	41	12	79	37	18	19	0.889	KR:[KR]R:94-95	KPLD:22-25,KPLD:22-25,KPLD:22-25,KPLD:22-25,KPLD:22-25,KPLD:22-25,KPLD:22-25,KPLD:22-25,KPLD:22-25,KGWD:80-83,KGWD:80-83,KGWD:80-83,KGWD:80-83,KGWD:80-83,KGWD:80-83,KGWD:80-83,KGWD:80-83,KGWD:80-83,RTLT:95-98,RTLT:95-98,RTLT:95-98,RTLT:95-98,RTLT:95-98,RTLT:95-98,RTLT:95-98,RTLT:95-98,RTLT:95-98	0	0	0	SignalP3NN:19,SignalP3HMM:19,SignalP4:19,SignalP5:19,DeepSig:19,Phobius:19,SignalP6:19	1	1
SPIS_03911	2.597	3.729	1.714	.	.	.	.	0	0	0	PF00254	Domain:FKBP_C	0	.	0	0.98	0.757	0.653	.	.	0.115	0.59	0.33	1	1	0	0	14953	140	-2	5.242	2	49	78	41	12	79	37	18	19	0.889	KR:[KR]R:94-95	KPLD:22-25,KPLD:22-25,KPLD:22-25,KPLD:22-25,KPLD:22-25,KPLD:22-25,KPLD:22-25,KPLD:22-25,KPLD:22-25,KGWD:80-83,KGWD:80-83,KGWD:80-83,KGWD:80-83,KGWD:80-83,KGWD:80-83,KGWD:80-83,KGWD:80-83,KGWD:80-83,RTLT:95-98,RTLT:95-98,RTLT:95-98,RTLT:95-98,RTLT:95-98,RTLT:95-98,RTLT:95-98,RTLT:95-98,RTLT:95-98	0	0	0	SignalP3NN:19,SignalP3HMM:19,SignalP4:19,SignalP5:19,DeepSig:19,Phobius:19,SignalP6:19	1	1
SPIS_10907	2.597	3.729	1.714	.	.	.	.	0	0	0	PF00254	Domain:FKBP_C	0	.	0	0.98	0.757	0.653	.	.	0.115	0.59	0.33	1	1	0	0	14953	140	-2	5.242	2	49	78	41	12	79	37	18	19	0.889	KR:[KR]R:94-95	KPLD:22-25,KPLD:22-25,KPLD:22-25,KPLD:22-25,KPLD:22-25,KPLD:22-25,KPLD:22-25,KPLD:22-25,KPLD:22-25,KGWD:80-83,KGWD:80-83,KGWD:80-83,KGWD:80-83,KGWD:80-83,KGWD:80-83,KGWD:80-83,KGWD:80-83,KGWD:80-83,RTLT:95-98,RTLT:95-98,RTLT:95-98,RTLT:95-98,RTLT:95-98,RTLT:95-98,RTLT:95-98,RTLT:95-98,RTLT:95-98	0	0	0	SignalP3NN:19,SignalP3HMM:19,SignalP4:19,SignalP5:19,DeepSig:19,Phobius:19,SignalP6:19	1	1
SPIS_09011	2.597	3.729	1.714	.	.	.	.	0	0	0	PF00254	Domain:FKBP_C	0	.	0	0.98	0.757	0.653	.	.	0.115	0.59	0.33	1	1	0	0	14953	140	-2	5.242	2	49	78	41	12	79	37	18	19	0.889	KR:[KR]R:94-95	KPLD:22-25,KPLD:22-25,KPLD:22-25,KPLD:22-25,KPLD:22-25,KPLD:22-25,KPLD:22-25,KPLD:22-25,KPLD:22-25,KGWD:80-83,KGWD:80-83,KGWD:80-83,KGWD:80-83,KGWD:80-83,KGWD:80-83,KGWD:80-83,KGWD:80-83,KGWD:80-83,RTLT:95-98,RTLT:95-98,RTLT:95-98,RTLT:95-98,RTLT:95-98,RTLT:95-98,RTLT:95-98,RTLT:95-98,RTLT:95-98	0	0	0	SignalP3NN:19,SignalP3HMM:19,SignalP4:19,SignalP5:19,DeepSig:19,Phobius:19,SignalP6:19	1	1
SPIS_10779	2.597	3.729	1.714	.	.	.	.	0	0	0	PF00254	Domain:FKBP_C	0	.	0	0.98	0.757	0.653	.	.	0.115	0.59	0.33	1	1	0	0	14953	140	-2	5.242	2	49	78	41	12	79	37	18	19	0.889	KR:[KR]R:94-95	KPLD:22-25,KPLD:22-25,KPLD:22-25,KPLD:22-25,KPLD:22-25,KPLD:22-25,KPLD:22-25,KPLD:22-25,KPLD:22-25,KGWD:80-83,KGWD:80-83,KGWD:80-83,KGWD:80-83,KGWD:80-83,KGWD:80-83,KGWD:80-83,KGWD:80-83,KGWD:80-83,RTLT:95-98,RTLT:95-98,RTLT:95-98,RTLT:95-98,RTLT:95-98,RTLT:95-98,RTLT:95-98,RTLT:95-98,RTLT:95-98	0	0	0	SignalP3NN:19,SignalP3HMM:19,SignalP4:19,SignalP5:19,DeepSig:19,Phobius:19,SignalP6:19	1	1
SPIS_11088	2.597	3.729	1.714	.	.	.	.	0	0	0	PF00254	Domain:FKBP_C	0	.	0	0.98	0.757	0.653	.	.	0.115	0.59	0.33	1	1	0	0	14953	140	-2	5.242	2	49	78	41	12	79	37	18	19	0.889	KR:[KR]R:94-95	KPLD:22-25,KPLD:22-25,KPLD:22-25,KPLD:22-25,KPLD:22-25,KPLD:22-25,KPLD:22-25,KPLD:22-25,KPLD:22-25,KGWD:80-83,KGWD:80-83,KGWD:80-83,KGWD:80-83,KGWD:80-83,KGWD:80-83,KGWD:80-83,KGWD:80-83,KGWD:80-83,RTLT:95-98,RTLT:95-98,RTLT:95-98,RTLT:95-98,RTLT:95-98,RTLT:95-98,RTLT:95-98,RTLT:95-98,RTLT:95-98	0	0	0	SignalP3NN:19,SignalP3HMM:19,SignalP4:19,SignalP5:19,DeepSig:19,Phobius:19,SignalP6:19	1	1
SPIS_04334	2.597	3.729	1.714	.	.	.	.	0	0	0	PF00254	Domain:FKBP_C	0	.	0	0.98	0.757	0.653	.	.	0.115	0.59	0.33	1	1	0	0	14953	140	-2	5.242	2	49	78	41	12	79	37	18	19	0.889	KR:[KR]R:94-95	KPLD:22-25,KPLD:22-25,KPLD:22-25,KPLD:22-25,KPLD:22-25,KPLD:22-25,KPLD:22-25,KPLD:22-25,KPLD:22-25,KGWD:80-83,KGWD:80-83,KGWD:80-83,KGWD:80-83,KGWD:80-83,KGWD:80-83,KGWD:80-83,KGWD:80-83,KGWD:80-83,RTLT:95-98,RTLT:95-98,RTLT:95-98,RTLT:95-98,RTLT:95-98,RTLT:95-98,RTLT:95-98,RTLT:95-98,RTLT:95-98	0	0	0	SignalP3NN:19,SignalP3HMM:19,SignalP4:19,SignalP5:19,DeepSig:19,Phobius:19,SignalP6:19	1	1
SPIS_23211	2.591	6.046	3.277	MoCDIP1	.	.	.	0	0	0	.	.	0	.	0	0.039	0.676	.	0.558	.	0.852	0.199	0.83	1	1	0	0	35767.1	349	5.5	8.582	7	152	227	111	19	196	50	28	22	1	IDIR:[LIJVAP]X[KRTPEI]R:289-292,ANTR:[LIJVAP]X[KRTPEI]R:311-314	KTFE:88-91,RDLA:157-160,RGIF:255-258,RDIS:314-317	0	1	0	SignalP3NN:19,SignalP3HMM:19,SignalP4:19,SignalP5:19,DeepSig:19,Phobius:19,SignalP6:19	1	1
SPIS_05036	2.59	4.867	3.31	.	.	.	.	0	0	0	PF00080	Domain:Sod_Cu	0	.	0	0.952	0.67	.	0.574	.	0.338	0.354	0.8	1	1	0	0	13594.3	133	-0.5	6.312	4	53	84	42	12	81	22	12	10	0.535	.	KALS:80-83	0	0	0	SignalP3NN:19,SignalP3HMM:19,SignalP4:19,SignalP5:19,DeepSig:19,Phobius:19,SignalP6:19	1	1
SPIS_06745	2.576	6.083	3.256	.	.	.	.	0	0	0	.	.	0	.	0	0.948	0.837	0.744	0.56	.	0.71	0.678	0.43	1	1	0	0	18217.3	165	7.5	8.455	4	60	97	48	25	84	42	27	15	1	ASRR:[LIJVAP]X[KRTPEI]R:20-23,RR:[KR]R:22-23,LAGR:LXXR:49-52,VKKR:[LIJVAP]X[KRTPEI]R:53-56,KR:[KR]R:55-56,LEIR:[LIJVAP]X[KRTPEI]R&LXXR:59-62,LKSR:LXXR:86-89	RCLG:23-26,HDYY:73-76,HNLK:84-87,RSMQ:104-107,RIYD:118-121	0	1	1	SignalP3NN:19,SignalP3HMM:19,SignalP4:19,SignalP5:19,DeepSig:19,Phobius:19,SignalP6:19	1	1
SPIS_09020	2.571	5.614	3.312	FgXYLA	Endo-1_4-beta-xylanase_I_[GH10_family],XYL1,Vd424Y,XYL1_(XYN22),XYL2,XYL4,XYN11A,Endo-1_4-beta-xylanase_B_[GH10_family],XYL3	reduced_virulence,unaffected_pathogenicity,effector_(plant_avirulence_determinant)	PHI:2214,PHI:571,PHI:11606,PHI:567,PHI:2213,PHI:572,PHI:570,PHI:546,PHI:2211,PHI:573,PHI:2210	1	1	0	PF00457	Domain:Glyco_hydro_11	1	GH11	0	0.074	0.769	.	0.918	.	0.12	0.274	0.82	1	1	0	0	26578.4	246	5.5	8.398	2	103	148	55	34	124	41	25	16	1.167	LEKR:[LIJVAP]X[KRTPEI]R&LXXR:37-40,KR:[KR]R:39-40,RR:[KR]R:197-198,KR:[KR]R:200-201	HLLL:34-37,HAYN:65-68,KGWK:89-92,RTIT:97-100,HSLR:121-124,KSLE:126-129,KTIK:158-161,KTFE:188-191,HDYQ:225-228	0	0	0	SignalP3NN:19,SignalP3HMM:19,SignalP4:19,SignalP5:19,DeepSig:19,Phobius:19,SignalP6:19	1	1
SPIS_07982	2.558	5.887	3.2	.	.	.	.	0	0	0	.	.	0	.	0	0.948	0.868	0.988	.	.	0.023	0.645	0.14	1	1	0	0	20866.6	185	6.5	9.701	2	57	99	46	20	88	51	29	22	1.75	LETR:[LIJVAP]X[KRTPEI]R&LXXR:21-24,LFFR:LXXR:123-126	KCIK:27-30,RDYI:37-40,RNIA:42-45,RSIE:54-57,KDYK:66-69,RGLP:79-82,KDWV:93-96,RAFG:170-173	0	0	0	SignalP3NN:18,SignalP3HMM:18,SignalP4:18,SignalP5:18,DeepSig:18,Phobius:18,SignalP6:24	1	1
SPIS_02787	2.551	1.784	3.246	.	.	.	.	0	0	0	PF13557	Family:Phenol_MetA_deg	0	.	0	0.051	0.6	.	.	0.609	0.545	0.547	0.61	1	1	0	0	32185.2	295	1	6.662	0	96	170	88	47	182	58	32	26	0.812	KR:[KR]R:116-117	RTYL:2-5,RLLW:82-85,HVFL:99-102,REFG:117-120,KNFH:136-139,KLMY:187-190,KHIG:215-218,RGMA:248-251,KFWI:286-289,KAII:290-293	0	0	0	SignalP3NN:21,SignalP3HMM:21,SignalP4:21,SignalP5:21,DeepSig:21,Phobius:21,SignalP6:21	1	1
SPIS_26658	2.547	6.16	3.312	.	.	.	.	0	0	0	.	.	0	.	0	0.998	0.861	0.903	.	.	0.968	0.459	0.42	1	1	0	0	11733	106	-2	4.758	6	39	60	25	9	57	26	12	14	0.552	PSRR:[LIJVAP]X[KRTPEI]R:43-46,RR:[KR]R:45-46,LGQR:LXXR:51-54,KR:[KR]R:88-89	KFIA:2-5,KFIA:2-5,KFIA:2-5	0	0	0	SignalP3NN:15,SignalP3HMM:15,Phobius:15,SignalP4:17,SignalP5:17,DeepSig:17,SignalP6:17	1	1
SPIS_06323	2.547	6.16	3.312	.	.	.	.	0	0	0	.	.	0	.	0	0.998	0.861	0.903	.	.	0.968	0.459	0.42	1	1	0	0	11733	106	-2	4.758	6	39	60	25	9	57	26	12	14	0.552	PSRR:[LIJVAP]X[KRTPEI]R:43-46,RR:[KR]R:45-46,LGQR:LXXR:51-54,KR:[KR]R:88-89	KFIA:2-5,KFIA:2-5,KFIA:2-5	0	0	0	SignalP3NN:15,SignalP3HMM:15,Phobius:15,SignalP4:17,SignalP5:17,DeepSig:17,SignalP6:17	1	1
SPIS_07996	2.547	6.16	3.312	.	.	.	.	0	0	0	.	.	0	.	0	0.998	0.861	0.903	.	.	0.968	0.459	0.42	1	1	0	0	11733	106	-2	4.758	6	39	60	25	9	57	26	12	14	0.552	PSRR:[LIJVAP]X[KRTPEI]R:43-46,RR:[KR]R:45-46,LGQR:LXXR:51-54,KR:[KR]R:88-89	KFIA:2-5,KFIA:2-5,KFIA:2-5	0	0	0	SignalP3NN:15,SignalP3HMM:15,Phobius:15,SignalP4:17,SignalP5:17,DeepSig:17,SignalP6:17	1	1
SPIS_02372	2.544	4.861	3.312	.	.	.	.	0	0	0	.	.	0	.	0	0.441	0.735	.	0.778	.	0.719	0.42	0.85	1	1	0	0	9761.86	91	-3	3.884	5	37	56	27	12	55	7	2	5	1	.	RQLL:69-72,RQLL:69-72,RQLL:69-72	0	0	0	SignalP3NN:19,SignalP3HMM:19,SignalP4:19,SignalP5:19,DeepSig:19,Phobius:19,SignalP6:19	1	1
SPIS_08440	2.544	4.861	3.312	.	.	.	.	0	0	0	.	.	0	.	0	0.441	0.735	.	0.778	.	0.719	0.42	0.85	1	1	0	0	9761.86	91	-3	3.884	5	37	56	27	12	55	7	2	5	1	.	RQLL:69-72,RQLL:69-72,RQLL:69-72	0	0	0	SignalP3NN:19,SignalP3HMM:19,SignalP4:19,SignalP5:19,DeepSig:19,Phobius:19,SignalP6:19	1	1
SPIS_06418	2.544	4.861	3.312	.	.	.	.	0	0	0	.	.	0	.	0	0.441	0.735	.	0.778	.	0.719	0.42	0.85	1	1	0	0	9761.86	91	-3	3.884	5	37	56	27	12	55	7	2	5	1	.	RQLL:69-72,RQLL:69-72,RQLL:69-72	0	0	0	SignalP3NN:19,SignalP3HMM:19,SignalP4:19,SignalP5:19,DeepSig:19,Phobius:19,SignalP6:19	1	1
SPIS_10149	2.53	4.791	3.027	.	.	.	.	0	0	0	PF02472	Family:ExbD	0	.	0	0.999	0.672	0.72	.	.	0.726	0.269	0.39	1	1	0	0	13355.6	125	1	7.204	0	37	68	45	7	75	30	16	14	0.618	LAPR:[LIJVAP]X[KRTPEI]R&LXXR:60-63,PETR:[LIJVAP]X[KRTPEI]R:72-75	KIWI:47-50,RIFV:75-78,KTID:82-85,RVME:88-91	0	0	0	SignalP4:17,DeepSig:17,Phobius:17,SignalP6:17,SignalP3NN:18,SignalP3HMM:18,SignalP5:18	1	1
SPIS_23940	2.529	4.692	2.069	.	.	.	.	0	0	0	.	.	0	.	0	0.978	0.858	.	0.551	.	0.898	0.558	0.74	1	1	0	0	18210.5	169	-3	5.774	6	57	101	44	23	97	37	19	18	0.976	.	KVLS:42-45,HLMH:60-63,KYMW:151-154,KELH:155-158	0	0	0	SignalP3NN:18,SignalP3HMM:18,SignalP4:18,SignalP5:18,DeepSig:18,Phobius:18,SignalP6:18	1	1
SPIS_08420	2.528	5.794	3.283	.	.	.	.	0	0	0	.	.	0	.	0	0.994	0.799	0.885	.	.	0.896	0.256	0.29	1	1	0	0	10741.5	98	0	6.478	0	28	45	38	12	58	22	12	10	1.318	.	KILY:2-5,KQFI:25-28,HEYH:56-59,KILD:71-74,HVIV:84-87	0	0	0	SignalP3NN:19,SignalP3HMM:19,SignalP4:19,SignalP5:19,Phobius:19,SignalP6:19,DeepSig:20	1	1
SPIS_22691	2.518	4.45	2.558	.	.	.	.	0	0	0	.	.	0	.	0	0.953	0.681	0.908	.	.	0.899	0.545	0.03	1	1	0	0	21793	196	9.5	9.971	0	55	93	64	23	111	57	35	22	0.872	APPR:[LIJVAP]X[KRTPEI]R:41-44,LLKR:[LIJVAP]X[KRTPEI]R&LXXR:71-74,KR:[KR]R:73-74	KTLE:49-52,HTFG:77-80,KVIR:104-107,KDFA:111-114,HTLH:127-130,KKWK:145-148,KVME:163-166	1	0	0	DeepSig:25,SignalP6:29,SignalP3NN:30,SignalP3HMM:30,SignalP4:30,SignalP5:30,Phobius:37	1	1
SPIS_13678	2.516	4.695	2.121	.	.	.	.	0	0	0	PF13501	Domain:SoxY	0	.	0	0.779	0.862	0.888	.	.	0.704	0.268	0.33	1	1	0	0	8981.39	84	-1	4.982	0	27	46	28	5	50	19	9	10	0.92	INRR:[LIJVAP]X[KRTPEI]R:4-7,RR:[KR]R:6-7	KAIN:2-5,KWIE:36-39	0	0	0	SignalP3NN:28,SignalP3HMM:28,SignalP4:28,SignalP5:28,DeepSig:28,Phobius:28,SignalP6:28	1	1
SPIS_03835	2.516	4.568	3.151	.	.	.	.	0	0	0	.	.	0	CE5	0	0.177	0.773	.	0.938	.	0.033	0.322	0.89	1	1	0	0	26447.5	248	5.5	8.846	4	99	153	69	20	127	37	22	15	1	IGTR:[LIJVAP]X[KRTPEI]R:24-27,INTR:[LIJVAP]X[KRTPEI]R:38-41,RR:[KR]R:54-55,AGTR:[LIJVAP]X[KRTPEI]R:115-118,LSAR:LXXR:184-187	RTLV:68-71,RTIN:85-88,RDII:118-121,KTLD:199-202	0	1	0	SignalP3NN:21,SignalP3HMM:21,SignalP4:21,SignalP5:21,DeepSig:21,Phobius:21,SignalP6:21	1	1
SPIS_23230	2.514	5.157	3.127	CfPDIP1	.	.	.	0	0	0	.	.	0	.	0	0.979	0.721	.	.	0.661	0.993	0.597	0.16	1	1	0	0	20556.6	190	3	7.945	6	68	113	64	15	109	40	22	18	0.674	VETR:[LIJVAP]X[KRTPEI]R:45-48,RR:[KR]R:48-49,PRPR:[LIJVAP]X[KRTPEI]R:52-55,VKPR:[LIJVAP]X[KRTPEI]R:58-61,VLRR:[LIJVAP]X[KRTPEI]R:171-174,RR:[KR]R:173-174	RFLF:2-5,RYID:61-64,KGFE:119-122,RRFV:173-176	0	0	0	SignalP3NN:19,SignalP3HMM:19,SignalP4:19,SignalP5:19,DeepSig:19,Phobius:19,SignalP6:19	1	1
SPIS_16527	2.514	2.949	3.312	.	.	.	.	0	0	0	.	.	0	.	0	0.992	0.612	.	.	0.587	0.759	0.321	0.29	1	1	0	0	9271.57	89	0.5	6.921	3	37	54	32	4	51	19	10	9	0.538	.	RQIG:38-41,REIV:70-73	0	0	0	SignalP3NN:22,SignalP3HMM:22,SignalP4:22,SignalP5:22,DeepSig:22,Phobius:22,SignalP6:22	1	1
SPIS_06094	2.508	5.056	3.309	.	.	.	.	0	0	0	.	.	0	.	0	0.986	0.64	.	0.927	.	0.989	0.567	0.86	1	1	0	0	19063	187	-3.5	4.543	4	79	131	54	13	104	18	8	10	0.811	VHER:[LIJVAP]X[KRTPEI]R:18-21,LVAR:LXXR:27-30	HMLT:150-153	0	0	0	SignalP3NN:14,SignalP4:14,SignalP5:14,DeepSig:14,Phobius:14,SignalP3HMM:16,SignalP6:30	1	1
SPIS_04523	2.479	3.92	1.855	.	.	.	.	0	0	0	PF00254	Domain:FKBP_C	0	.	0	0.98	0.757	0.754	.	.	0.115	0.59	0.29	1	1	0	0	14305.3	133	-1	5.76	2	48	72	35	12	73	36	18	18	0.848	KR:[KR]R:94-95	KPLD:22-25,KGWD:80-83,RTLT:95-98	0	0	0	SignalP3NN:19,SignalP3HMM:19,SignalP4:19,SignalP5:19,DeepSig:19,Phobius:19,SignalP6:19	1	1
SPIS_04834	2.462	4.5	3.281	.	.	.	.	0	0	0	.	.	0	.	0	0.475	0.673	.	0.822	.	0.341	0.43	0.85	1	1	0	0	20960.1	194	1.5	6.945	4	77	121	54	26	103	32	18	14	0.894	LYVR:LXXR:112-115,ATTR:[LIJVAP]X[KRTPEI]R:123-126	RLYV:111-114,RQYD:115-118,HTLR:128-131,KSLY:134-137,RWLS:155-158,HFYD:168-171	0	0	0	SignalP3NN:24,SignalP3HMM:24,SignalP4:24,SignalP5:24,DeepSig:24,Phobius:24,SignalP6:24	1	1
SPIS_01289	2.453	3.242	2.988	MoCDIP1	.	.	.	0	0	0	PF00544	Repeat:Pectate_lyase_4	0	PL1_10,PL1_7,PL1,PL1_9,PL1_5,PL1_6,PL1_3,PL1_11,PL1_12,PL1_13,PL1_4,PL1_1,PL1_8	0	0.015	0.615	.	.	0.697	0.033	0.433	0.68	1	1	0	0	38161.7	347	1	6.662	2	103	193	103	44	189	80	43	37	1.224	ADTR:[LIJVAP]X[KRTPEI]R:71-74,LGIR:[LIJVAP]X[KRTPEI]R&LXXR:126-129,IGTR:[LIJVAP]X[KRTPEI]R:220-223	HDWA:23-26,KVFN:56-59,KIIY:77-80,RNLG:124-127,RAWI:144-147,HNFW:214-217,HIYN:233-236	0	0	0	SignalP3NN:18,SignalP3HMM:18,SignalP4:18,SignalP5:18,DeepSig:18,Phobius:18,SignalP6:18	1	1
SPIS_20995	2.44	7.395	3.283	PpCBEL	.	.	.	0	0	0	.	.	0	.	0	0.951	0.731	.	0.861	.	0.874	0.543	0.95	1	1	0	0	22309.8	216	-2	4.986	14	99	147	58	17	119	23	11	12	0.925	ISKR:[LIJVAP]X[KRTPEI]R:23-26,KR:[KR]R:25-26	HPLH:54-57	0	0	0	SignalP3NN:19,SignalP3HMM:19,SignalP4:19,SignalP5:19,DeepSig:19,Phobius:19,SignalP6:19	1	1
SPIS_00839	2.439	4.699	3.191	.	.	.	.	0	0	0	.	.	0	CE5	0	0.262	0.774	.	0.939	.	0.033	0.322	0.86	1	1	0	0	26459.5	248	5.5	8.846	4	98	152	70	20	128	37	22	15	1.018	IGTR:[LIJVAP]X[KRTPEI]R:24-27,INTR:[LIJVAP]X[KRTPEI]R:38-41,RR:[KR]R:54-55,AGTR:[LIJVAP]X[KRTPEI]R:115-118,LSAR:LXXR:184-187	RTLV:68-71,RTLV:68-71,RTIN:85-88,RTIN:85-88,RDII:118-121,RDII:118-121,KTLD:199-202,KTLD:199-202	0	1	0	SignalP3NN:21,SignalP3HMM:21,SignalP4:21,SignalP5:21,DeepSig:21,Phobius:21,SignalP6:21	1	1
SPIS_01800	2.439	4.699	3.191	.	.	.	.	0	0	0	.	.	0	CE5	0	0.262	0.774	.	0.939	.	0.033	0.322	0.86	1	1	0	0	26459.5	248	5.5	8.846	4	98	152	70	20	128	37	22	15	1.018	IGTR:[LIJVAP]X[KRTPEI]R:24-27,INTR:[LIJVAP]X[KRTPEI]R:38-41,RR:[KR]R:54-55,AGTR:[LIJVAP]X[KRTPEI]R:115-118,LSAR:LXXR:184-187	RTLV:68-71,RTLV:68-71,RTIN:85-88,RTIN:85-88,RDII:118-121,RDII:118-121,KTLD:199-202,KTLD:199-202	0	1	0	SignalP3NN:21,SignalP3HMM:21,SignalP4:21,SignalP5:21,DeepSig:21,Phobius:21,SignalP6:21	1	1
SPIS_00556	2.427	6.226	3.271	.	.	.	.	0	0	0	.	.	0	.	0	0.939	0.854	0.702	0.702	.	0.72	0.526	0.76	1	1	0	0	16525.6	153	2.5	7.632	5	62	92	44	18	79	32	18	14	1.086	.	RLYA:92-95,RLYA:92-95,RLYA:92-95,RLYA:92-95,RLYA:92-95,RLYA:92-95,RLYA:92-95,KNFK:140-143,KNFK:140-143,KNFK:140-143,KNFK:140-143,KNFK:140-143,KNFK:140-143,KNFK:140-143	1	0	0	SignalP3NN:17,SignalP4:17,SignalP5:17,DeepSig:17,SignalP6:17,SignalP3HMM:21,Phobius:24	1	1
SPIS_10997	2.427	6.226	3.271	.	.	.	.	0	0	0	.	.	0	.	0	0.939	0.854	0.702	0.702	.	0.72	0.526	0.76	1	1	0	0	16525.6	153	2.5	7.632	5	62	92	44	18	79	32	18	14	1.086	.	RLYA:92-95,RLYA:92-95,RLYA:92-95,RLYA:92-95,RLYA:92-95,RLYA:92-95,RLYA:92-95,KNFK:140-143,KNFK:140-143,KNFK:140-143,KNFK:140-143,KNFK:140-143,KNFK:140-143,KNFK:140-143	1	0	0	SignalP3NN:17,SignalP4:17,SignalP5:17,DeepSig:17,SignalP6:17,SignalP3HMM:21,Phobius:24	1	1
SPIS_03624	2.427	6.226	3.271	.	.	.	.	0	0	0	.	.	0	.	0	0.939	0.854	0.702	0.702	.	0.72	0.526	0.76	1	1	0	0	16525.6	153	2.5	7.632	5	62	92	44	18	79	32	18	14	1.086	.	RLYA:92-95,RLYA:92-95,RLYA:92-95,RLYA:92-95,RLYA:92-95,RLYA:92-95,RLYA:92-95,KNFK:140-143,KNFK:140-143,KNFK:140-143,KNFK:140-143,KNFK:140-143,KNFK:140-143,KNFK:140-143	1	0	0	SignalP3NN:17,SignalP4:17,SignalP5:17,DeepSig:17,SignalP6:17,SignalP3HMM:21,Phobius:24	1	1
SPIS_26178	2.427	6.226	3.271	.	.	.	.	0	0	0	.	.	0	.	0	0.939	0.854	0.702	0.702	.	0.72	0.526	0.76	1	1	0	0	16525.6	153	2.5	7.632	5	62	92	44	18	79	32	18	14	1.086	.	RLYA:92-95,RLYA:92-95,RLYA:92-95,RLYA:92-95,RLYA:92-95,RLYA:92-95,RLYA:92-95,KNFK:140-143,KNFK:140-143,KNFK:140-143,KNFK:140-143,KNFK:140-143,KNFK:140-143,KNFK:140-143	1	0	0	SignalP3NN:17,SignalP4:17,SignalP5:17,DeepSig:17,SignalP6:17,SignalP3HMM:21,Phobius:24	1	1
SPIS_03406	2.427	6.226	3.271	.	.	.	.	0	0	0	.	.	0	.	0	0.939	0.854	0.702	0.702	.	0.72	0.526	0.76	1	1	0	0	16525.6	153	2.5	7.632	5	62	92	44	18	79	32	18	14	1.086	.	RLYA:92-95,RLYA:92-95,RLYA:92-95,RLYA:92-95,RLYA:92-95,RLYA:92-95,RLYA:92-95,KNFK:140-143,KNFK:140-143,KNFK:140-143,KNFK:140-143,KNFK:140-143,KNFK:140-143,KNFK:140-143	1	0	0	SignalP3NN:17,SignalP4:17,SignalP5:17,DeepSig:17,SignalP6:17,SignalP3HMM:21,Phobius:24	1	1
SPIS_11048	2.427	6.226	3.271	.	.	.	.	0	0	0	.	.	0	.	0	0.939	0.854	0.702	0.702	.	0.72	0.526	0.76	1	1	0	0	16525.6	153	2.5	7.632	5	62	92	44	18	79	32	18	14	1.086	.	RLYA:92-95,RLYA:92-95,RLYA:92-95,RLYA:92-95,RLYA:92-95,RLYA:92-95,RLYA:92-95,KNFK:140-143,KNFK:140-143,KNFK:140-143,KNFK:140-143,KNFK:140-143,KNFK:140-143,KNFK:140-143	1	0	0	SignalP3NN:17,SignalP4:17,SignalP5:17,DeepSig:17,SignalP6:17,SignalP3HMM:21,Phobius:24	1	1
SPIS_03509	2.427	6.226	3.271	.	.	.	.	0	0	0	.	.	0	.	0	0.939	0.854	0.702	0.702	.	0.72	0.526	0.76	1	1	0	0	16525.6	153	2.5	7.632	5	62	92	44	18	79	32	18	14	1.086	.	RLYA:92-95,RLYA:92-95,RLYA:92-95,RLYA:92-95,RLYA:92-95,RLYA:92-95,RLYA:92-95,KNFK:140-143,KNFK:140-143,KNFK:140-143,KNFK:140-143,KNFK:140-143,KNFK:140-143,KNFK:140-143	1	0	0	SignalP3NN:17,SignalP4:17,SignalP5:17,DeepSig:17,SignalP6:17,SignalP3HMM:21,Phobius:24	1	1
SPIS_04514	2.42	6.706	3.247	.	.	.	.	0	0	0	PF01083	Domain:Cutinase	1	CE5	0	0.448	0.733	.	0.879	.	0.033	0.322	0.9	1	1	0	0	24416.2	231	3.5	8.028	5	95	145	65	21	126	33	19	14	0.914	IGTR:[LIJVAP]X[KRTPEI]R:24-27,INTR:[LIJVAP]X[KRTPEI]R:38-41,RR:[KR]R:54-55,LSAR:LXXR:167-170	RTLV:68-71,RTIN:85-88,KTLD:182-185	0	1	0	SignalP3NN:21,SignalP3HMM:21,SignalP4:21,SignalP5:21,DeepSig:21,Phobius:21,SignalP6:21	1	1
SPIS_00267	2.408	2.066	3.188	.	.	.	.	0	0	0	PF01738	Domain:DLH	0	.	0	0.211	0.681	.	.	0.733	0.971	0.42	0.58	1	1	0	0	31065.9	287	1.5	6.842	2	106	159	86	36	160	61	33	28	0.857	VFKR:[LIJVAP]X[KRTPEI]R:34-37,KR:[KR]R:36-37,KR:[KR]R:262-263	KSFT:2-5,KSFT:2-5,KSFT:2-5,KSFT:2-5,KRFH:36-39,KRFH:36-39,KRFH:36-39,KRFH:36-39,RKMG:59-62,RKMG:59-62,RKMG:59-62,RKMG:59-62,RLLA:96-99,RLLA:96-99,RLLA:96-99,RLLA:96-99,RFLA:180-183,RFLA:180-183,RFLA:180-183,RFLA:180-183,KGLD:186-189,KGLD:186-189,KGLD:186-189,KGLD:186-189,KTFE:239-242,KTFE:239-242,KTFE:239-242,KTFE:239-242,HGFA:251-254,HGFA:251-254,HGFA:251-254,HGFA:251-254,KAFA:264-267,KAFA:264-2…	0	0	0	SignalP3NN:22,SignalP3HMM:22,SignalP4:22,SignalP5:22,DeepSig:22,Phobius:22,SignalP6:22	1	1
SPIS_03997	2.408	1.985	3.217	.	.	.	.	0	0	0	PF01738	Domain:DLH	0	.	0	0.211	0.659	.	.	0.733	0.971	0.42	0.56	1	1	0	0	31031.8	287	1.5	6.842	2	106	159	87	35	160	61	33	28	0.844	VFKR:[LIJVAP]X[KRTPEI]R:34-37,KR:[KR]R:36-37,KR:[KR]R:262-263	KSFT:2-5,KSFT:2-5,KRLH:36-39,KRLH:36-39,RKMG:59-62,RKMG:59-62,RLLA:96-99,RLLA:96-99,RFLA:180-183,RFLA:180-183,KGLD:186-189,KGLD:186-189,KTFE:239-242,KTFE:239-242,HGFA:251-254,HGFA:251-254,KAFA:264-267,KAFA:264-267,RWFD:277-280,RWFD:277-280	0	0	0	SignalP3NN:22,SignalP3HMM:22,SignalP4:22,SignalP5:22,DeepSig:22,Phobius:22,SignalP6:22	1	1
SPIS_05725	2.408	2.073	3.192	.	.	.	.	0	0	0	PF01738	Domain:DLH	0	.	0	0.209	0.701	.	.	0.771	0.971	0.42	0.65	1	1	0	0	31064.9	287	2.5	7.116	2	106	159	86	36	160	60	33	27	0.857	VFKR:[LIJVAP]X[KRTPEI]R:34-37,KR:[KR]R:36-37,KR:[KR]R:262-263	KSFT:2-5,KSFT:2-5,KRFH:36-39,KRFH:36-39,RKMG:59-62,RKMG:59-62,RLLA:96-99,RLLA:96-99,RFLA:180-183,RFLA:180-183,KGLD:186-189,KGLD:186-189,KTFE:239-242,KTFE:239-242,HGFA:251-254,HGFA:251-254,KAFA:264-267,KAFA:264-267,RWFD:277-280,RWFD:277-280	0	0	0	SignalP3NN:22,SignalP3HMM:22,SignalP4:22,SignalP5:22,DeepSig:22,Phobius:22,SignalP6:22	1	1
SPIS_01409	2.408	2.073	3.192	.	.	.	.	0	0	0	PF01738	Domain:DLH	0	.	0	0.209	0.701	.	.	0.771	0.971	0.42	0.65	1	1	0	0	31064.9	287	2.5	7.116	2	106	159	86	36	160	60	33	27	0.857	VFKR:[LIJVAP]X[KRTPEI]R:34-37,KR:[KR]R:36-37,KR:[KR]R:262-263	KSFT:2-5,KSFT:2-5,KRFH:36-39,KRFH:36-39,RKMG:59-62,RKMG:59-62,RLLA:96-99,RLLA:96-99,RFLA:180-183,RFLA:180-183,KGLD:186-189,KGLD:186-189,KTFE:239-242,KTFE:239-242,HGFA:251-254,HGFA:251-254,KAFA:264-267,KAFA:264-267,RWFD:277-280,RWFD:277-280	0	0	0	SignalP3NN:22,SignalP3HMM:22,SignalP4:22,SignalP5:22,DeepSig:22,Phobius:22,SignalP6:22	1	1
SPIS_04322	2.408	1.967	3.181	.	.	.	.	0	0	0	PF01738	Domain:DLH	0	.	0	0.202	0.68	.	.	0.764	0.971	0.42	0.62	1	1	0	0	31079.9	287	1.5	6.842	2	106	159	86	36	160	61	33	28	0.857	VFKR:[LIJVAP]X[KRTPEI]R:34-37,KR:[KR]R:36-37,KR:[KR]R:262-263	KSFT:2-5,KRFH:36-39,RKMG:59-62,RLLA:96-99,RFLA:180-183,KGLD:186-189,KTFE:239-242,HGFA:251-254,KAFA:264-267,RWFD:277-280	0	0	0	SignalP3NN:22,SignalP3HMM:22,SignalP4:22,SignalP5:22,DeepSig:22,Phobius:22,SignalP6:22	1	1
SPIS_25646	2.408	2.066	3.188	.	.	.	.	0	0	0	PF01738	Domain:DLH	0	.	0	0.211	0.681	.	.	0.733	0.971	0.42	0.58	1	1	0	0	31065.9	287	1.5	6.842	2	106	159	86	36	160	61	33	28	0.857	VFKR:[LIJVAP]X[KRTPEI]R:34-37,KR:[KR]R:36-37,KR:[KR]R:262-263	KSFT:2-5,KSFT:2-5,KSFT:2-5,KSFT:2-5,KRFH:36-39,KRFH:36-39,KRFH:36-39,KRFH:36-39,RKMG:59-62,RKMG:59-62,RKMG:59-62,RKMG:59-62,RLLA:96-99,RLLA:96-99,RLLA:96-99,RLLA:96-99,RFLA:180-183,RFLA:180-183,RFLA:180-183,RFLA:180-183,KGLD:186-189,KGLD:186-189,KGLD:186-189,KGLD:186-189,KTFE:239-242,KTFE:239-242,KTFE:239-242,KTFE:239-242,HGFA:251-254,HGFA:251-254,HGFA:251-254,HGFA:251-254,KAFA:264-267,KAFA:264-2…	0	0	0	SignalP3NN:22,SignalP3HMM:22,SignalP4:22,SignalP5:22,DeepSig:22,Phobius:22,SignalP6:22	1	1
SPIS_03483	2.408	2.066	3.188	.	.	.	.	0	0	0	PF01738	Domain:DLH	0	.	0	0.211	0.681	.	.	0.733	0.971	0.42	0.58	1	1	0	0	31065.9	287	1.5	6.842	2	106	159	86	36	160	61	33	28	0.857	VFKR:[LIJVAP]X[KRTPEI]R:34-37,KR:[KR]R:36-37,KR:[KR]R:262-263	KSFT:2-5,KSFT:2-5,KSFT:2-5,KSFT:2-5,KRFH:36-39,KRFH:36-39,KRFH:36-39,KRFH:36-39,RKMG:59-62,RKMG:59-62,RKMG:59-62,RKMG:59-62,RLLA:96-99,RLLA:96-99,RLLA:96-99,RLLA:96-99,RFLA:180-183,RFLA:180-183,RFLA:180-183,RFLA:180-183,KGLD:186-189,KGLD:186-189,KGLD:186-189,KGLD:186-189,KTFE:239-242,KTFE:239-242,KTFE:239-242,KTFE:239-242,HGFA:251-254,HGFA:251-254,HGFA:251-254,HGFA:251-254,KAFA:264-267,KAFA:264-2…	0	0	0	SignalP3NN:22,SignalP3HMM:22,SignalP4:22,SignalP5:22,DeepSig:22,Phobius:22,SignalP6:22	1	1
SPIS_01912	2.408	2.066	3.188	.	.	.	.	0	0	0	PF01738	Domain:DLH	0	.	0	0.211	0.681	.	.	0.733	0.971	0.42	0.58	1	1	0	0	31065.9	287	1.5	6.842	2	106	159	86	36	160	61	33	28	0.857	VFKR:[LIJVAP]X[KRTPEI]R:34-37,KR:[KR]R:36-37,KR:[KR]R:262-263	KSFT:2-5,KSFT:2-5,KSFT:2-5,KSFT:2-5,KRFH:36-39,KRFH:36-39,KRFH:36-39,KRFH:36-39,RKMG:59-62,RKMG:59-62,RKMG:59-62,RKMG:59-62,RLLA:96-99,RLLA:96-99,RLLA:96-99,RLLA:96-99,RFLA:180-183,RFLA:180-183,RFLA:180-183,RFLA:180-183,KGLD:186-189,KGLD:186-189,KGLD:186-189,KGLD:186-189,KTFE:239-242,KTFE:239-242,KTFE:239-242,KTFE:239-242,HGFA:251-254,HGFA:251-254,HGFA:251-254,HGFA:251-254,KAFA:264-267,KAFA:264-2…	0	0	0	SignalP3NN:22,SignalP3HMM:22,SignalP4:22,SignalP5:22,DeepSig:22,Phobius:22,SignalP6:22	1	1
SPIS_04361	2.408	1.985	3.217	.	.	.	.	0	0	0	PF01738	Domain:DLH	0	.	0	0.211	0.659	.	.	0.733	0.971	0.42	0.56	1	1	0	0	31031.8	287	1.5	6.842	2	106	159	87	35	160	61	33	28	0.844	VFKR:[LIJVAP]X[KRTPEI]R:34-37,KR:[KR]R:36-37,KR:[KR]R:262-263	KSFT:2-5,KSFT:2-5,KRLH:36-39,KRLH:36-39,RKMG:59-62,RKMG:59-62,RLLA:96-99,RLLA:96-99,RFLA:180-183,RFLA:180-183,KGLD:186-189,KGLD:186-189,KTFE:239-242,KTFE:239-242,HGFA:251-254,HGFA:251-254,KAFA:264-267,KAFA:264-267,RWFD:277-280,RWFD:277-280	0	0	0	SignalP3NN:22,SignalP3HMM:22,SignalP4:22,SignalP5:22,DeepSig:22,Phobius:22,SignalP6:22	1	1
SPIS_07209	2.395	5.567	3.279	.	.	.	.	0	0	0	.	.	0	.	0	0.999	0.7	0.551	0.964	.	0.66	0.38	0.71	1	1	0	0	18605.5	178	-13	3.858	12	75	119	49	13	102	31	9	22	0.84	INTR:[LIJVAP]X[KRTPEI]R:100-103	RSLS:80-83,RSLS:80-83,RCYT:167-170,RCYT:167-170	0	0	0	SignalP3NN:18,SignalP3HMM:18,SignalP4:18,SignalP5:18,DeepSig:18,Phobius:18,SignalP6:18	1	1
SPIS_06684	2.395	5.567	3.279	.	.	.	.	0	0	0	.	.	0	.	0	0.999	0.7	0.551	0.964	.	0.66	0.38	0.71	1	1	0	0	18605.5	178	-13	3.858	12	75	119	49	13	102	31	9	22	0.84	INTR:[LIJVAP]X[KRTPEI]R:100-103	RSLS:80-83,RSLS:80-83,RCYT:167-170,RCYT:167-170	0	0	0	SignalP3NN:18,SignalP3HMM:18,SignalP4:18,SignalP5:18,DeepSig:18,Phobius:18,SignalP6:18	1	1
SPIS_02368	2.38	5.837	3.204	.	.	.	.	0	0	0	.	.	0	.	0	0.936	0.863	0.955	.	.	0.023	0.645	0.14	1	1	0	0	20896.6	185	6.5	9.701	2	57	99	45	20	87	51	29	22	1.806	LETR:[LIJVAP]X[KRTPEI]R&LXXR:21-24,LFFR:LXXR:123-126	KCIK:27-30,KCIK:27-30,RDYI:37-40,RDYI:37-40,RNIA:42-45,RNIA:42-45,RSIE:54-57,RSIE:54-57,KDYK:66-69,KDYK:66-69,RGLP:79-82,RGLP:79-82,KDWV:93-96,KDWV:93-96,RAFG:170-173,RAFG:170-173	0	0	0	SignalP3NN:18,SignalP3HMM:18,SignalP4:18,SignalP5:18,DeepSig:18,Phobius:18,SignalP6:24	1	1
SPIS_02605	2.38	5.837	3.204	.	.	.	.	0	0	0	.	.	0	.	0	0.936	0.863	0.955	.	.	0.023	0.645	0.14	1	1	0	0	20896.6	185	6.5	9.701	2	57	99	45	20	87	51	29	22	1.806	LETR:[LIJVAP]X[KRTPEI]R&LXXR:21-24,LFFR:LXXR:123-126	KCIK:27-30,KCIK:27-30,RDYI:37-40,RDYI:37-40,RNIA:42-45,RNIA:42-45,RSIE:54-57,RSIE:54-57,KDYK:66-69,KDYK:66-69,RGLP:79-82,RGLP:79-82,KDWV:93-96,KDWV:93-96,RAFG:170-173,RAFG:170-173	0	0	0	SignalP3NN:18,SignalP3HMM:18,SignalP4:18,SignalP5:18,DeepSig:18,Phobius:18,SignalP6:24	1	1
SPIS_25322	2.376	3.489	3.131	.	.	.	.	0	0	0	.	.	0	CE1	0	0.009	0.613	.	0.554	.	0.538	0.193	0.9	1	1	0	0	34035.1	319	2	6.889	6	124	197	88	40	180	52	29	23	0.988	LTPR:[LIJVAP]X[KRTPEI]R&LXXR:134-137,ASTR:[LIJVAP]X[KRTPEI]R:167-170,RR:[KR]R:226-227,KR:[KR]R:243-244	HALI:2-5,HALI:2-5,HALI:2-5,KALG:28-31,KALG:28-31,KALG:28-31,RSFL:54-57,RSFL:54-57,RSFL:54-57,KCLP:229-232,KCLP:229-232,KCLP:229-232,KTFS:255-258,KTFS:255-258,KTFS:255-258,HEFG:264-267,HEFG:264-267,HEFG:264-267,RGLV:273-276,RGLV:273-276,RGLV:273-276,HSWA:286-289,HSWA:286-289,HSWA:286-289,RIMM:307-310,RIMM:307-310,RIMM:307-310	0	1	1	SignalP3NN:19,SignalP3HMM:19,SignalP4:19,SignalP5:19,DeepSig:19,Phobius:19,SignalP6:19	1	1
SPIS_25824	2.376	3.489	3.131	.	.	.	.	0	0	0	.	.	0	CE1	0	0.009	0.613	.	0.554	.	0.538	0.193	0.9	1	1	0	0	34035.1	319	2	6.889	6	124	197	88	40	180	52	29	23	0.988	LTPR:[LIJVAP]X[KRTPEI]R&LXXR:134-137,ASTR:[LIJVAP]X[KRTPEI]R:167-170,RR:[KR]R:226-227,KR:[KR]R:243-244	HALI:2-5,HALI:2-5,HALI:2-5,KALG:28-31,KALG:28-31,KALG:28-31,RSFL:54-57,RSFL:54-57,RSFL:54-57,KCLP:229-232,KCLP:229-232,KCLP:229-232,KTFS:255-258,KTFS:255-258,KTFS:255-258,HEFG:264-267,HEFG:264-267,HEFG:264-267,RGLV:273-276,RGLV:273-276,RGLV:273-276,HSWA:286-289,HSWA:286-289,HSWA:286-289,RIMM:307-310,RIMM:307-310,RIMM:307-310	0	1	1	SignalP3NN:19,SignalP3HMM:19,SignalP4:19,SignalP5:19,DeepSig:19,Phobius:19,SignalP6:19	1	1
SPIS_26523	2.376	3.489	3.131	.	.	.	.	0	0	0	.	.	0	CE1	0	0.009	0.613	.	0.554	.	0.538	0.193	0.9	1	1	0	0	34035.1	319	2	6.889	6	124	197	88	40	180	52	29	23	0.988	LTPR:[LIJVAP]X[KRTPEI]R&LXXR:134-137,ASTR:[LIJVAP]X[KRTPEI]R:167-170,RR:[KR]R:226-227,KR:[KR]R:243-244	HALI:2-5,HALI:2-5,HALI:2-5,KALG:28-31,KALG:28-31,KALG:28-31,RSFL:54-57,RSFL:54-57,RSFL:54-57,KCLP:229-232,KCLP:229-232,KCLP:229-232,KTFS:255-258,KTFS:255-258,KTFS:255-258,HEFG:264-267,HEFG:264-267,HEFG:264-267,RGLV:273-276,RGLV:273-276,RGLV:273-276,HSWA:286-289,HSWA:286-289,HSWA:286-289,RIMM:307-310,RIMM:307-310,RIMM:307-310	0	1	1	SignalP3NN:19,SignalP3HMM:19,SignalP4:19,SignalP5:19,DeepSig:19,Phobius:19,SignalP6:19	1	1
SPIS_18060	2.362	2.917	3.038	.	.	.	.	0	0	0	PF00254	Domain:FKBP_C	0	.	0	0.946	0.652	.	.	0.569	0.978	0.315	0.38	1	1	0	0	15806.1	148	-2	5.166	2	50	84	47	12	84	33	16	17	0.857	KR:[KR]R:103-104	KWIS:5-8,KGWD:89-92,KRIL:103-106,KAYG:112-115,RGFG:117-120	0	0	0	SignalP3NN:18,SignalP4:18,DeepSig:18,SignalP3HMM:20,SignalP5:20,Phobius:20,SignalP6:20	1	1
SPIS_08900	2.361	6.396	3.312	.	.	.	.	0	0	0	PF19373	Family:DUF5948	0	.	0	0.998	0.864	0.514	0.826	.	0.981	0.596	0.7	1	1	0	0	10013.1	97	-3.5	4.418	6	44	65	27	7	54	17	7	10	0.593	.	.	0	0	0	SignalP3NN:19,SignalP3HMM:19,SignalP4:19,SignalP5:19,DeepSig:19,Phobius:19,SignalP6:19	1	1
SPIS_23223	2.348	1.728	1.965	.	.	.	.	0	0	0	.	.	0	.	0	0.751	0.741	.	.	0.638	0.01	0.518	0.07	1	1	0	0	23880.7	217	1	6.877	1	69	124	63	20	112	55	29	26	0.788	ALPR:[LIJVAP]X[KRTPEI]R:115-118,RR:[KR]R:149-150	RPLS:31-34,RQIN:77-80,RDID:87-90,KPWE:119-122,REYA:125-128,RNLR:146-149,HILP:155-158,KAYV:184-187	0	0	0	SignalP3NN:20,SignalP3HMM:20,SignalP4:20,SignalP5:20,Phobius:20,SignalP6:20	1	1
SPIS_15516	2.343	3.19	3.227	.	.	.	.	0	0	0	PF06904	Family:Extensin-like_C	0	.	0	0.998	0.741	.	.	0.734	0.975	0.463	0.42	1	1	0	0	17294	163	8.5	9.092	6	59	100	53	14	103	35	23	12	0.34	PPPR:[LIJVAP]X[KRTPEI]R:33-36,LRDR:LXXR:53-56,RR:[KR]R:135-136	HRLA:14-17,RDLR:51-54,RILG:115-118,HHMG:125-128	0	0	0	SignalP6:28,SignalP3NN:30,SignalP3HMM:30,SignalP4:30,SignalP5:30,Phobius:30	1	1
SPIS_15222	2.343	2.073	3.205	.	.	.	.	0	0	0	PF00565	Domain:SNase	0	.	0	0.466	0.658	.	.	0.716	0.01	0.409	0.26	1	1	0	0	26912.3	245	8	8.681	8	94	138	68	26	134	54	32	22	0.639	RR:[KR]R:6-7,ARER:[LIJVAP]X[KRTPEI]R:73-76,IYKR:[LIJVAP]X[KRTPEI]R:95-98,KR:[KR]R:97-98,LAFR:LXXR:121-124,AFRR:[LIJVAP]X[KRTPEI]R:122-125,RR:[KR]R:124-125,RR:[KR]R:226-227	RRWL:6-9,KTWT:65-68,RSFS:78-81,REWS:84-87,RSLG:98-101,RWLV:112-115,RRYS:124-127,RGLW:142-145,RALV:176-179,RFYD:213-216,RRWF:226-229	1	0	0	SignalP3NN:23,SignalP3HMM:23,SignalP4:23,SignalP5:23,DeepSig:23,Phobius:23,SignalP6:23	1	1
SPIS_25738	2.343	4.054	3.265	.	.	.	.	0	0	0	PF07745	Domain:Glyco_hydro_53	0	.	0	0.394	0.64	.	0.573	.	0.043	0.232	0.44	1	1	0	0	25634.2	235	13.5	10.169	5	84	137	73	23	131	45	30	15	0.768	LTYR:LXXR:21-24,LEER:[LIJVAP]X[KRTPEI]R&LXXR:33-36,LRLR:LXXR:141-144,LRGR:LXXR:165-168,LRCR:LXXR:227-230	HVLA:3-6,RYFN:168-171,KNIP:176-179	0	0	1	SignalP3NN:19,SignalP3HMM:19,SignalP4:19,SignalP5:19,DeepSig:19,Phobius:19,SignalP6:19	1	1
SPIS_22743	2.334	4.522	2.941	.	.	.	.	0	0	0	.	.	0	.	0	0.6	0.716	.	0.632	.	0.926	0.519	0.8	1	1	0	0	24632.5	229	-2	5.05	3	87	139	73	21	124	46	22	24	1	KR:[KR]R:151-152	KFIT:2-5,KDWQ:49-52,KFLD:60-63,KNFR:68-71,KAIL:98-101,KQWL:139-142,KNWK:148-151,KQIN:162-165	0	0	0	SignalP4:18,SignalP5:20,SignalP3HMM:22,Phobius:22,SignalP6:22,SignalP3NN:28,DeepSig:28	1	1
SPIS_10569	2.296	4.246	2.991	.	.	.	.	0	0	0	.	.	0	.	0	0.999	0.619	0.517	.	.	0.014	0.556	0.4	1	1	0	0	23719.7	229	15	10.573	1	96	128	41	29	137	56	38	18	0.608	RR:[KR]R:180-181	KAYN:31-34,KGLI:47-50,KGMS:56-59,KKIY:71-74,KLLD:107-110,RGMG:156-159,HGMR:193-196	0	0	0	SignalP3NN:20,SignalP3HMM:20,SignalP4:20,SignalP5:20,DeepSig:20,Phobius:20,SignalP6:20	1	1
SPIS_24997	2.285	8.533	3.312	Foa4	.	.	.	0	0	0	.	.	0	.	0	1	0.891	0.703	0.685	.	0.857	0.399	0.72	1	1	0	0	11591.2	107	-1	6.042	8	42	60	33	14	62	23	12	11	0.8	.	RCLC:29-32,RSFC:62-65,HTFQ:80-83	0	0	0	SignalP3NN:23,SignalP3HMM:23,SignalP4:23,SignalP5:23,DeepSig:23,Phobius:23,SignalP6:23	1	1
SPIS_05498	2.285	4.968	3.247	.	.	.	.	0	0	0	.	.	0	.	0	0.837	0.701	0.749	.	.	0.521	0.333	0.23	1	1	0	0	20716.1	189	0.5	6.602	2	59	106	52	18	94	42	23	19	0.667	PPPR:[LIJVAP]X[KRTPEI]R:135-138,AKTR:[LIJVAP]X[KRTPEI]R:145-148	KALS:27-30,HQYH:90-93,RLLG:138-141,RMFG:151-154	0	0	0	SignalP3NN:19,SignalP3HMM:19,SignalP4:19,SignalP5:19,DeepSig:19,Phobius:19,SignalP6:19	1	1
SPIS_24612	2.272	2.4	3.28	.	.	.	.	0	0	0	.	.	0	.	0	0.269	0.618	.	.	0.529	0.914	0.598	0.59	1	1	0	0	17414.2	158	-5	4.414	4	51	97	52	23	94	26	11	15	0.884	AVER:[LIJVAP]X[KRTPEI]R:33-36,RR:[KR]R:36-37,PVKR:[LIJVAP]X[KRTPEI]R:44-47,KR:[KR]R:46-47	RDYD:95-98,HTYD:128-131,RLFG:150-153	0	0	0	SignalP3HMM:20,SignalP5:20,SignalP3NN:25,SignalP4:25,DeepSig:25,Phobius:25,SignalP6:25	1	1
SPIS_11084	2.259	1.906	0.82	.	.	.	.	0	0	0	PF01105	Domain:EMP24_GP25L	0	.	0	0.582	0.657	0.6	.	.	0.096	0.522	0.18	1	1	0	0	24227.1	212	-2.5	5.884	2	57	105	56	32	107	57	29	28	1.229	VQER:[LIJVAP]X[KRTPEI]R:75-78,VRER:[LIJVAP]X[KRTPEI]R:154-157,KR:[KR]R:193-194	HNIQ:21-24,HNIQ:21-24,HNIQ:21-24,HNIQ:21-24,HNIQ:21-24,REFG:52-55,REFG:52-55,REFG:52-55,REFG:52-55,REFG:52-55,HSFE:85-88,HSFE:85-88,HSFE:85-88,HSFE:85-88,HSFE:85-88,RAMS:136-139,RAMS:136-139,RAMS:136-139,RAMS:136-139,RAMS:136-139,KWWS:171-174,KWWS:171-174,KWWS:171-174,KWWS:171-174,KWWS:171-174,KRFF:193-196,KRFF:193-196,KRFF:193-196,KRFF:193-196,KRFF:193-196	0	0	0	SignalP3NN:20,SignalP3HMM:20,SignalP4:20,SignalP5:20,DeepSig:20,Phobius:20,SignalP6:20	1	1
SPIS_03487	2.259	1.906	0.82	.	.	.	.	0	0	0	PF01105	Domain:EMP24_GP25L	0	.	0	0.582	0.657	0.6	.	.	0.096	0.522	0.18	1	1	0	0	24227.1	212	-2.5	5.884	2	57	105	56	32	107	57	29	28	1.229	VQER:[LIJVAP]X[KRTPEI]R:75-78,VRER:[LIJVAP]X[KRTPEI]R:154-157,KR:[KR]R:193-194	HNIQ:21-24,HNIQ:21-24,HNIQ:21-24,HNIQ:21-24,HNIQ:21-24,REFG:52-55,REFG:52-55,REFG:52-55,REFG:52-55,REFG:52-55,HSFE:85-88,HSFE:85-88,HSFE:85-88,HSFE:85-88,HSFE:85-88,RAMS:136-139,RAMS:136-139,RAMS:136-139,RAMS:136-139,RAMS:136-139,KWWS:171-174,KWWS:171-174,KWWS:171-174,KWWS:171-174,KWWS:171-174,KRFF:193-196,KRFF:193-196,KRFF:193-196,KRFF:193-196,KRFF:193-196	0	0	0	SignalP3NN:20,SignalP3HMM:20,SignalP4:20,SignalP5:20,DeepSig:20,Phobius:20,SignalP6:20	1	1
SPIS_10956	2.259	1.906	0.82	.	.	.	.	0	0	0	PF01105	Domain:EMP24_GP25L	0	.	0	0.582	0.657	0.6	.	.	0.096	0.522	0.18	1	1	0	0	24227.1	212	-2.5	5.884	2	57	105	56	32	107	57	29	28	1.229	VQER:[LIJVAP]X[KRTPEI]R:75-78,VRER:[LIJVAP]X[KRTPEI]R:154-157,KR:[KR]R:193-194	HNIQ:21-24,HNIQ:21-24,HNIQ:21-24,HNIQ:21-24,HNIQ:21-24,REFG:52-55,REFG:52-55,REFG:52-55,REFG:52-55,REFG:52-55,HSFE:85-88,HSFE:85-88,HSFE:85-88,HSFE:85-88,HSFE:85-88,RAMS:136-139,RAMS:136-139,RAMS:136-139,RAMS:136-139,RAMS:136-139,KWWS:171-174,KWWS:171-174,KWWS:171-174,KWWS:171-174,KWWS:171-174,KRFF:193-196,KRFF:193-196,KRFF:193-196,KRFF:193-196,KRFF:193-196	0	0	0	SignalP3NN:20,SignalP3HMM:20,SignalP4:20,SignalP5:20,DeepSig:20,Phobius:20,SignalP6:20	1	1
SPIS_26467	2.259	1.906	0.82	.	.	.	.	0	0	0	PF01105	Domain:EMP24_GP25L	0	.	0	0.582	0.657	0.6	.	.	0.096	0.522	0.18	1	1	0	0	24227.1	212	-2.5	5.884	2	57	105	56	32	107	57	29	28	1.229	VQER:[LIJVAP]X[KRTPEI]R:75-78,VRER:[LIJVAP]X[KRTPEI]R:154-157,KR:[KR]R:193-194	HNIQ:21-24,HNIQ:21-24,HNIQ:21-24,HNIQ:21-24,HNIQ:21-24,REFG:52-55,REFG:52-55,REFG:52-55,REFG:52-55,REFG:52-55,HSFE:85-88,HSFE:85-88,HSFE:85-88,HSFE:85-88,HSFE:85-88,RAMS:136-139,RAMS:136-139,RAMS:136-139,RAMS:136-139,RAMS:136-139,KWWS:171-174,KWWS:171-174,KWWS:171-174,KWWS:171-174,KWWS:171-174,KRFF:193-196,KRFF:193-196,KRFF:193-196,KRFF:193-196,KRFF:193-196	0	0	0	SignalP3NN:20,SignalP3HMM:20,SignalP4:20,SignalP5:20,DeepSig:20,Phobius:20,SignalP6:20	1	1
SPIS_05224	2.259	1.906	0.82	.	.	.	.	0	0	0	PF01105	Domain:EMP24_GP25L	0	.	0	0.582	0.657	0.6	.	.	0.096	0.522	0.18	1	1	0	0	24227.1	212	-2.5	5.884	2	57	105	56	32	107	57	29	28	1.229	VQER:[LIJVAP]X[KRTPEI]R:75-78,VRER:[LIJVAP]X[KRTPEI]R:154-157,KR:[KR]R:193-194	HNIQ:21-24,HNIQ:21-24,HNIQ:21-24,HNIQ:21-24,HNIQ:21-24,REFG:52-55,REFG:52-55,REFG:52-55,REFG:52-55,REFG:52-55,HSFE:85-88,HSFE:85-88,HSFE:85-88,HSFE:85-88,HSFE:85-88,RAMS:136-139,RAMS:136-139,RAMS:136-139,RAMS:136-139,RAMS:136-139,KWWS:171-174,KWWS:171-174,KWWS:171-174,KWWS:171-174,KWWS:171-174,KRFF:193-196,KRFF:193-196,KRFF:193-196,KRFF:193-196,KRFF:193-196	0	0	0	SignalP3NN:20,SignalP3HMM:20,SignalP4:20,SignalP5:20,DeepSig:20,Phobius:20,SignalP6:20	1	1
SPIS_04423	2.255	4.186	1.26	.	.	.	.	0	0	0	PF00012	Family:HSP70	0	.	0	0.978	0.917	0.906	.	.	0.049	0.418	0.08	1	1	0	0	22103.6	200	7.5	9.586	2	58	105	62	21	109	54	32	22	1.186	IDIR:[LIJVAP]X[KRTPEI]R:48-51,PTTR:[LIJVAP]X[KRTPEI]R:65-68,KR:[KR]R:83-84,LIGR:LXXR:85-88,KR:[KR]R:96-97	RLFS:11-14,RVLV:51-54,KRLI:83-86,RKMD:88-91,RDIK:97-100,KVIE:105-108,HDFT:124-127,RIIN:183-186	1	0	0	SignalP3NN:35,SignalP3HMM:35,SignalP4:35,SignalP5:35,Phobius:35,SignalP6:35	1	1
SPIS_04573	2.253	2.336	2.922	.	.	.	.	0	0	0	PF00491	Domain:Arginase	0	.	0	0.983	0.602	.	.	0.592	0.004	0.248	0.3	1	1	0	0	17321.8	160	-1.5	5.65	3	51	93	58	13	92	38	19	19	0.763	LKDR:LXXR:96-99,RR:[KR]R:144-145,RR:[KR]R:156-157	REIT:16-19,HCLS:61-64,KVYI:104-107,RSLR:157-160	1	0	0	SignalP3NN:15,SignalP3HMM:15,SignalP4:15,SignalP5:15,DeepSig:15,Phobius:15,SignalP6:15	1	1
SPIS_08572	2.215	5.789	3.215	.	.	.	.	0	0	0	.	.	0	.	0	0.989	0.819	0.527	0.634	.	0.047	0.587	0.62	1	1	0	0	16438.5	156	-0.5	5.826	7	68	92	41	16	94	28	14	14	0.604	PGPR:[LIJVAP]X[KRTPEI]R:60-63,KR:[KR]R:138-139	RSLL:2-5,RSLL:2-5,HYIC:97-100,HYIC:97-100,RGMG:106-109,RGMG:106-109	0	0	0	SignalP3NN:17,SignalP3HMM:17,SignalP4:17,SignalP5:17,DeepSig:17,Phobius:17,SignalP6:17	1	1
SPIS_25776	2.215	5.789	3.215	.	.	.	.	0	0	0	.	.	0	.	0	0.989	0.819	0.527	0.634	.	0.047	0.587	0.62	1	1	0	0	16438.5	156	-0.5	5.826	7	68	92	41	16	94	28	14	14	0.604	PGPR:[LIJVAP]X[KRTPEI]R:60-63,KR:[KR]R:138-139	RSLL:2-5,RSLL:2-5,HYIC:97-100,HYIC:97-100,RGMG:106-109,RGMG:106-109	0	0	0	SignalP3NN:17,SignalP3HMM:17,SignalP4:17,SignalP5:17,DeepSig:17,Phobius:17,SignalP6:17	1	1
SPIS_03929	2.211	2.455	-0.219	.	.	.	.	0	0	0	PF00160	Domain:Pro_isomerase	1	.	0	0.058	0.634	0.769	.	.	0.812	0.405	0.16	1	1	1	0	35276.2	323	6.5	8.447	2	105	165	84	38	174	87	49	38	1.085	LQRR:[LIJVAP]X[KRTPEI]R&LXXR:136-139,RR:[KR]R:138-139,LDGR:LXXR:171-174,RR:[KR]R:302-303	RLLV:6-9,KVYF:37-40,RALA:69-72,KGFG:76-79,RVIK:87-90,KSIY:108-111,KGLL:127-130,HKIE:189-192,KSFL:281-284,KTMG:317-320	1	0	0	SignalP3NN:28,SignalP3HMM:28,SignalP4:28,SignalP5:28,Phobius:28,SignalP6:28	1	1
SPIS_25572	2.208	4.485	3.31	CfPDIP1	.	.	.	0	0	0	.	.	0	.	0	0.768	0.624	.	.	0.693	0.599	0.313	0.19	1	1	0	0	19751.4	182	3	7.944	6	64	109	45	15	98	36	20	16	0.778	AEER:[LIJVAP]X[KRTPEI]R:128-131,LMAR:LXXR:166-169	KTLI:2-5,KELC:47-50,KLYA:125-128,HDIS:141-144,RSIA:155-158	0	1	0	SignalP3NN:15,SignalP3HMM:15,SignalP4:15,SignalP5:15,DeepSig:15,Phobius:15,SignalP6:15	1	1
SPIS_02760	2.208	4.565	3.31	CfPDIP1	.	.	.	0	0	0	.	.	0	.	0	0.75	0.641	.	.	0.688	0.599	0.313	0.19	1	1	0	0	19737.4	182	3	7.944	6	64	110	45	15	98	36	20	16	0.778	AEER:[LIJVAP]X[KRTPEI]R:128-131,LMAR:LXXR:166-169	KTLI:2-5,KELC:47-50,KLYA:125-128,HDIS:141-144,RSIA:155-158	0	1	0	SignalP3NN:15,SignalP3HMM:15,SignalP4:15,SignalP5:15,DeepSig:15,Phobius:15,SignalP6:15	1	1
SPIS_02446	2.199	5.997	2.608	ZtNIP2	.	.	.	0	0	0	PF02221	Domain:E1_DerP2_DerF2	1	.	0	0.992	0.604	0.923	.	.	0.075	0.266	0.41	1	1	0	0	18748.6	176	-0.5	6.24	4	55	99	59	7	92	51	26	25	1.027	IHKR:[LIJVAP]X[KRTPEI]R:22-25,KR:[KR]R:24-25	KLLS:2-5,KLLS:2-5,KLLS:2-5,KDIT:150-153,KDIT:150-153,KDIT:150-153	0	0	0	SignalP3NN:18,SignalP3HMM:18,SignalP4:18,SignalP5:18,DeepSig:18,Phobius:18,SignalP6:25	1	1
SPIS_01666	2.199	5.997	2.608	ZtNIP2	.	.	.	0	0	0	PF02221	Domain:E1_DerP2_DerF2	1	.	0	0.992	0.604	0.923	.	.	0.075	0.266	0.41	1	1	0	0	18748.6	176	-0.5	6.24	4	55	99	59	7	92	51	26	25	1.027	IHKR:[LIJVAP]X[KRTPEI]R:22-25,KR:[KR]R:24-25	KLLS:2-5,KLLS:2-5,KLLS:2-5,KDIT:150-153,KDIT:150-153,KDIT:150-153	0	0	0	SignalP3NN:18,SignalP3HMM:18,SignalP4:18,SignalP5:18,DeepSig:18,Phobius:18,SignalP6:25	1	1
SPIS_25887	2.199	5.997	2.608	ZtNIP2	.	.	.	0	0	0	PF02221	Domain:E1_DerP2_DerF2	1	.	0	0.992	0.604	0.923	.	.	0.075	0.266	0.41	1	1	0	0	18748.6	176	-0.5	6.24	4	55	99	59	7	92	51	26	25	1.027	IHKR:[LIJVAP]X[KRTPEI]R:22-25,KR:[KR]R:24-25	KLLS:2-5,KLLS:2-5,KLLS:2-5,KDIT:150-153,KDIT:150-153,KDIT:150-153	0	0	0	SignalP3NN:18,SignalP3HMM:18,SignalP4:18,SignalP5:18,DeepSig:18,Phobius:18,SignalP6:25	1	1
SPIS_07161	2.199	5.951	2.589	ZtNIP2	.	.	.	0	0	0	PF02221	Domain:E1_DerP2_DerF2	1	.	0	0.993	0.602	0.889	.	.	0.075	0.266	0.4	1	1	0	0	18734.6	176	-0.5	6.24	4	55	100	59	7	92	51	26	25	1	IHKR:[LIJVAP]X[KRTPEI]R:22-25,KR:[KR]R:24-25	KLLS:2-5	0	0	0	SignalP3NN:18,SignalP3HMM:18,SignalP4:18,SignalP5:18,DeepSig:18,Phobius:18,SignalP6:25	1	1
SPIS_01027	2.199	5.909	2.54	ZtNIP2	.	.	.	0	0	0	PF02221	Domain:E1_DerP2_DerF2	1	.	0	0.993	0.6	0.923	.	.	0.075	0.266	0.41	1	1	0	0	18762.7	176	-0.5	6.24	4	55	99	60	7	92	51	26	25	1.027	IHKR:[LIJVAP]X[KRTPEI]R:22-25,KR:[KR]R:24-25	KLLS:2-5,KDIT:150-153	0	0	0	SignalP3NN:18,SignalP3HMM:18,SignalP4:18,SignalP5:18,DeepSig:18,Phobius:18,SignalP6:25	1	1
SPIS_06723	2.165	2.184	2.734	.	.	.	.	0	0	0	PF13609	Domain:Porin_4	0	.	0	0.693	0.648	.	.	0.572	0.234	0.295	0.77	1	1	0	0	20981.7	201	-1	5.717	0	79	124	67	19	122	32	16	16	0.793	.	KKIL:2-5,KWWV:37-40,RAFQ:47-50,KVMV:120-123	0	0	0	SignalP3NN:24,SignalP3HMM:24,SignalP4:24,SignalP5:24,DeepSig:24,Phobius:24,SignalP6:24	1	1
SPIS_02013	2.164	1.894	2.597	.	.	.	.	0	0	0	PF12296	Family:HsbA	0	.	0	0.906	0.58	.	.	0.63	0.83	0.366	0.36	1	1	0	0	23436.6	219	-3	5.539	0	74	124	85	20	122	46	23	23	0.865	LQPR:[LIJVAP]X[KRTPEI]R&LXXR:23-26,LANR:LXXR:75-78	KNID:40-43,KNID:40-43,KPLF:122-125,KPLF:122-125,KVLL:139-142,KVLL:139-142,RHMA:185-188,RHMA:185-188,KWFW:203-206,KWFW:203-206	0	0	0	SignalP3NN:18,SignalP3HMM:18,SignalP4:18,SignalP5:18,DeepSig:18,Phobius:18,SignalP6:26	1	1
SPIS_26840	2.164	1.894	2.597	.	.	.	.	0	0	0	PF12296	Family:HsbA	0	.	0	0.906	0.58	.	.	0.63	0.83	0.366	0.36	1	1	0	0	23436.6	219	-3	5.539	0	74	124	85	20	122	46	23	23	0.865	LQPR:[LIJVAP]X[KRTPEI]R&LXXR:23-26,LANR:LXXR:75-78	KNID:40-43,KNID:40-43,KPLF:122-125,KPLF:122-125,KVLL:139-142,KVLL:139-142,RHMA:185-188,RHMA:185-188,KWFW:203-206,KWFW:203-206	0	0	0	SignalP3NN:18,SignalP3HMM:18,SignalP4:18,SignalP5:18,DeepSig:18,Phobius:18,SignalP6:26	1	1
SPIS_12262	2.163	3.403	1.428	.	.	.	.	0	0	0	.	.	0	.	0	0.999	0.743	0.68	.	.	0.106	0.396	0.07	1	1	0	0	21678.1	197	4.5	9.524	1	53	101	75	13	113	50	28	22	0.674	LDAR:LXXR:136-139,LNER:[LIJVAP]X[KRTPEI]R&LXXR:162-165	RHFR:4-7,RPFQ:40-43,HLMP:66-69,KGLT:111-114,RGMV:139-142,RVLY:167-170,KDID:178-181	0	0	0	DeepSig:20,SignalP6:20,SignalP3NN:23,SignalP3HMM:23,SignalP4:23,SignalP5:23,Phobius:23	1	1
SPIS_01610	2.137	-1.952	-2.457	.	.	.	.	0	0	0	PF01105	Domain:EMP24_GP25L	0	.	0	0.956	0.86	.	.	0.667	0.08	0.417	0.18	0	1	0	1	24839.7	226	4	7.941	2	63	117	81	21	127	55	31	24	1.109	LSKR:[LIJVAP]X[KRTPEI]R&LXXR:87-90,KR:[KR]R:89-90,LKKR:[LIJVAP]X[KRTPEI]R&LXXR:175-178,KR:[KR]R:177-178,LHLR:LXXR:213-216,KR:[KR]R:220-221	HAIK:30-33,KCIW:46-49,RGIN:90-93,RIID:127-130,RKLE:159-162,KEIV:166-169,RAFF:216-219,RKYL:221-224	0	1	0	SignalP3NN:31,SignalP3HMM:31,SignalP4:31,SignalP5:31,DeepSig:31,Phobius:31,SignalP6:31	1	1
SPIS_24751	2.13	3.353	3.261	.	.	.	.	0	0	0	.	.	0	.	0	0.948	0.792	.	.	0.7	0.173	0.261	0.38	1	1	0	0	16648.1	154	0	6.452	3	51	86	45	13	90	31	16	15	0.814	PKTR:[LIJVAP]X[KRTPEI]R:111-114	RSMI:60-63,KLIP:76-79,KDMY:83-86,KAFI:129-132,KGYA:143-146	0	0	0	Phobius:16,SignalP3NN:18,SignalP3HMM:18,SignalP4:18,SignalP5:18,DeepSig:18,SignalP6:18	1	1
SPIS_12398	2.125	5.544	3.312	.	.	.	.	0	0	0	PF00839	Family:Cys_rich_FGFR	0	.	0	0.999	0.763	0.718	.	.	0.796	0.44	0.62	1	1	0	0	7472.62	71	5	9.434	4	31	43	24	6	43	17	11	6	0.696	ADPR:[LIJVAP]X[KRTPEI]R:24-27,LDSR:LXXR:67-70	KALD:65-68	0	0	0	SignalP3NN:21,SignalP3HMM:21,SignalP4:21,SignalP5:21,DeepSig:21,Phobius:21,SignalP6:21	1	1
SPIS_08422	2.117	6.029	3.241	.	.	.	.	0	0	0	.	.	0	.	0	0.973	0.858	0.854	.	.	0.987	0.633	0.49	1	1	0	0	20951.4	186	10.5	8.747	9	53	93	47	22	105	46	30	16	1.146	LAAR:LXXR:66-69,ARKR:[LIJVAP]X[KRTPEI]R:68-71,KR:[KR]R:70-71	RFWI:2-5,RFWI:2-5,RPLQ:22-25,RPLQ:22-25,HMLP:27-30,HMLP:27-30,KLME:48-51,KLME:48-51,KSIW:61-64,KSIW:61-64,HKIT:103-106,HKIT:103-106,RDFK:113-116,RDFK:113-116,HLMN:172-175,HLMN:172-175	0	0	0	SignalP3NN:17,SignalP3HMM:17,SignalP4:17,SignalP5:17,DeepSig:17,Phobius:17,SignalP6:17	1	1
SPIS_25156	2.117	6.029	3.241	.	.	.	.	0	0	0	.	.	0	.	0	0.973	0.858	0.854	.	.	0.987	0.633	0.49	1	1	0	0	20951.4	186	10.5	8.747	9	53	93	47	22	105	46	30	16	1.146	LAAR:LXXR:66-69,ARKR:[LIJVAP]X[KRTPEI]R:68-71,KR:[KR]R:70-71	RFWI:2-5,RFWI:2-5,RPLQ:22-25,RPLQ:22-25,HMLP:27-30,HMLP:27-30,KLME:48-51,KLME:48-51,KSIW:61-64,KSIW:61-64,HKIT:103-106,HKIT:103-106,RDFK:113-116,RDFK:113-116,HLMN:172-175,HLMN:172-175	0	0	0	SignalP3NN:17,SignalP3HMM:17,SignalP4:17,SignalP5:17,DeepSig:17,Phobius:17,SignalP6:17	1	1
SPIS_09627	2.113	5.094	1.91	CfTom1	.	.	.	0	0	0	.	.	0	GH5_31,GH5_7	0	0.227	0.73	.	0.774	.	0.096	0.347	0.77	1	1	0	0	25949.8	237	-9	4.492	2	78	130	66	35	131	44	19	25	1.231	.	KLFS:2-5,HTLL:42-45,KVLR:54-57,KVLT:89-92,HILN:130-133,KPWS:143-146,HDYT:224-227,HFFS:233-236	0	0	0	SignalP3NN:21,SignalP3HMM:21,SignalP4:21,SignalP5:21,DeepSig:21,Phobius:21,SignalP6:21	1	1
SPIS_09528	2.11	2.722	3.041	.	.	.	.	0	0	0	.	.	0	.	0	0.049	0.436	.	0.721	.	0.957	0.59	0.92	1	1	0	0	20579	189	-7	4.071	8	74	121	59	28	113	22	8	14	1.325	LSKR:[LIJVAP]X[KRTPEI]R&LXXR:24-27,KR:[KR]R:26-27	KYIG:39-42	0	0	0	SignalP3NN:19,SignalP3HMM:19,SignalP4:19,SignalP5:19,DeepSig:19,Phobius:19,SignalP6:27	1	1
SPIS_22828	2.096	1.385	3.28	.	.	.	.	0	0	0	PF00190	Domain:Cupin_1	0	.	0	0.098	0.604	.	.	0.838	0.907	0.329	0.38	1	1	0	0	29106.3	269	3.5	7.606	7	97	157	78	27	157	50	28	22	0.77	RR:[KR]R:173-174,ILPR:[LIJVAP]X[KRTPEI]R:255-258	KLLI:10-13,HMMA:145-148,KILP:254-257	1	0	0	SignalP3NN:22,SignalP3HMM:22,SignalP4:22,SignalP5:22,Phobius:22,SignalP6:22	1	1
SPIS_05184	2.095	4.619	2.964	.	.	.	.	0	0	0	PF00491	Domain:Arginase	0	.	0	0.914	0.712	0.56	.	.	0.004	0.248	0.2	1	1	0	0	22820	208	1	6.847	4	64	116	72	21	118	53	28	25	0.957	LRAR:LXXR:126-129,LKDR:LXXR:143-146,RR:[KR]R:191-192,RR:[KR]R:203-204	REIT:16-19,REIT:16-19,HCLS:61-64,HCLS:61-64,KKYD:111-114,KKYD:111-114,RDLD:129-132,RDLD:129-132,KVYI:151-154,KVYI:151-154,RSLR:204-207,RSLR:204-207	1	0	0	SignalP3NN:15,SignalP3HMM:15,SignalP4:15,SignalP5:15,DeepSig:15,Phobius:15,SignalP6:15	1	1
SPIS_06043	2.095	4.619	2.964	.	.	.	.	0	0	0	PF00491	Domain:Arginase	0	.	0	0.914	0.712	0.56	.	.	0.004	0.248	0.2	1	1	0	0	22820	208	1	6.847	4	64	116	72	21	118	53	28	25	0.957	LRAR:LXXR:126-129,LKDR:LXXR:143-146,RR:[KR]R:191-192,RR:[KR]R:203-204	REIT:16-19,REIT:16-19,HCLS:61-64,HCLS:61-64,KKYD:111-114,KKYD:111-114,RDLD:129-132,RDLD:129-132,KVYI:151-154,KVYI:151-154,RSLR:204-207,RSLR:204-207	1	0	0	SignalP3NN:15,SignalP3HMM:15,SignalP4:15,SignalP5:15,DeepSig:15,Phobius:15,SignalP6:15	1	1
SPIS_22664	2.083	2.122	3.124	.	.	.	.	0	0	0	.	.	0	.	0	0.358	0.622	.	.	0.584	0.45	0.215	0.67	1	1	0	0	23993.9	224	1	7.918	1	84	126	79	20	123	35	18	17	0.917	KR:[KR]R:109-110	KFFT:5-8,KLYP:103-106,RPFI:127-130	1	0	0	SignalP3NN:18,SignalP4:18,SignalP3HMM:23,SignalP5:23,DeepSig:23,Phobius:23,SignalP6:23	1	1
SPIS_02601	2.079	4.779	3.311	.	.	.	.	0	0	0	.	.	0	.	0	1	0.622	0.534	.	.	0.953	0.519	0.07	1	1	0	0	11166.5	100	4	9.868	2	32	52	19	8	52	30	17	13	0.68	KR:[KR]R:23-24,RR:[KR]R:26-27,VEER:[LIJVAP]X[KRTPEI]R:61-64,RR:[KR]R:70-71,LQER:[LIJVAP]X[KRTPEI]R&LXXR:74-77,LGMR:LXXR:82-85	RGWG:44-47,RELL:71-74,RLWG:85-88	1	0	0	SignalP3NN:16,SignalP3HMM:16,SignalP4:16,SignalP5:16,DeepSig:16,Phobius:16,SignalP6:16	1	1
SPIS_05252	2.07	4.525	3.173	.	.	.	.	0	0	0	.	.	0	.	0	0.81	0.65	.	0.78	.	0.011	0.593	0.76	1	1	0	0	16690.6	152	-6.5	4.386	2	51	90	47	21	83	27	11	16	1.233	.	KDYV:79-82,RYYG:119-122	0	0	0	SignalP3NN:17,SignalP3HMM:17,SignalP4:17,SignalP5:17,DeepSig:17,SignalP6:17,Phobius:26	1	1
SPIS_05651	2.067	4.539	2.941	RsLysM,RiSLM,MoSlp1,MgxLysM,Mg1LysM,Mg3LysM,CfEcp6	.	.	.	0	0	0	PF01476	Domain:LysM	1	CBM50	0	0.024	0.434	.	0.696	.	0.777	0.39	0.82	1	1	0	0	20370.8	186	-9	3.994	11	74	116	46	26	106	22	7	15	0.9	LETR:[LIJVAP]X[KRTPEI]R&LXXR:28-31	KSFS:72-75	0	0	0	SignalP3NN:17,SignalP3HMM:17,SignalP4:17,SignalP6:17,SignalP5:25,DeepSig:25,Phobius:25	1	1
SPIS_02134	2.066	5.563	3.297	.	.	.	.	0	0	0	.	.	0	.	0	0.99	0.778	0.957	.	.	0.04	0.392	0.02	1	1	0	0	11594	107	2	7.75	3	40	58	31	7	51	31	17	14	0.846	KR:[KR]R:73-74,KR:[KR]R:102-103	RDIE:75-78	0	0	0	SignalP3NN:16,SignalP3HMM:16,Phobius:16,SignalP4:18,SignalP5:18,DeepSig:18,SignalP6:18	1	1
SPIS_05995	2.066	5.946	3.308	.	.	.	.	0	0	0	.	.	0	.	0	0.984	0.864	0.851	.	.	0.04	0.392	0.03	1	1	0	0	16256.2	147	2.5	7.64	5	50	80	40	13	72	42	23	19	0.909	ANRR:[LIJVAP]X[KRTPEI]R:46-49,RR:[KR]R:48-49,VGTR:[LIJVAP]X[KRTPEI]R:84-87,KR:[KR]R:113-114,KR:[KR]R:142-143	HVFY:61-64,RDIE:115-118	0	0	0	SignalP3NN:16,SignalP3HMM:16,Phobius:16,SignalP6:16,SignalP4:18,SignalP5:18,DeepSig:18	1	1
SPIS_09709	2.053	-0.372	-2.496	.	.	.	.	0	0	0	PF00069	Domain:Pkinase	0	.	0	0.815	0.762	0.819	.	.	0.945	0.585	0.07	0	1	0	1	24443.8	218	-2	6.076	2	60	109	66	28	115	56	29	27	1.238	LTQR:LXXR:71-74,PTRR:[LIJVAP]X[KRTPEI]R:116-119,RR:[KR]R:118-119,KR:[KR]R:162-163	KLLA:7-10,KGYD:158-161,KIID:171-174,KYYG:202-205,HLWI:212-215	0	1	0	SignalP3NN:24,SignalP3HMM:24,SignalP4:24,SignalP5:24,Phobius:24,SignalP6:24	1	1
SPIS_06401	2.051	3.256	2.659	.	.	.	.	0	0	0	PF11807	Family:UstYa	1	.	0	0.776	0.6	.	.	0.834	0.031	0.276	0.29	1	1	0	0	26594.9	240	-0.5	6.428	6	78	127	68	35	132	56	31	25	0.786	LLHR:LXXR:17-20,ATER:[LIJVAP]X[KRTPEI]R:195-198	HWYT:61-64,HWYT:61-64,KGLY:112-115,KGLY:112-115,HQLH:121-124,HQLH:121-124,RKLF:130-133,RKLF:130-133,HCFD:151-154,HCFD:151-154,RQFI:157-160,RQFI:157-160,RTYA:192-195,RTYA:192-195	0	0	0	SignalP6:20,SignalP3NN:23,SignalP3HMM:23,SignalP4:23,SignalP5:23,DeepSig:23,Phobius:23	1	1
SPIS_08851	2.051	3.256	2.659	.	.	.	.	0	0	0	PF11807	Family:UstYa	1	.	0	0.776	0.6	.	.	0.834	0.031	0.276	0.29	1	1	0	0	26594.9	240	-0.5	6.428	6	78	127	68	35	132	56	31	25	0.786	LLHR:LXXR:17-20,ATER:[LIJVAP]X[KRTPEI]R:195-198	HWYT:61-64,HWYT:61-64,KGLY:112-115,KGLY:112-115,HQLH:121-124,HQLH:121-124,RKLF:130-133,RKLF:130-133,HCFD:151-154,HCFD:151-154,RQFI:157-160,RQFI:157-160,RTYA:192-195,RTYA:192-195	0	0	0	SignalP6:20,SignalP3NN:23,SignalP3HMM:23,SignalP4:23,SignalP5:23,DeepSig:23,Phobius:23	1	1
SPIS_05961	2.048	6.961	3.311	.	.	.	.	0	0	0	PF01083	Domain:Cutinase	1	CE5	0	0.884	0.696	.	0.76	.	0.029	0.703	0.87	1	1	0	0	23556.1	228	1.5	7.104	8	100	150	64	25	138	31	17	14	0.787	IEER:[LIJVAP]X[KRTPEI]R:20-23	HVFG:30-33,HVFG:30-33,RSYC:189-192,RSYC:189-192	0	0	0	SignalP3NN:17,SignalP3HMM:17,SignalP4:17,SignalP5:17,DeepSig:17,Phobius:17,SignalP6:23	1	1
SPIS_27044	2.048	6.75	3.312	.	.	.	.	0	0	0	PF01083	Domain:Cutinase	1	CE5	0	0.882	0.654	.	0.76	.	0.029	0.703	0.88	1	1	0	0	23530	228	1.5	7.104	8	101	151	63	25	137	31	17	14	0.787	IEER:[LIJVAP]X[KRTPEI]R:20-23	HVFG:30-33,RSYC:189-192	0	0	0	SignalP3NN:17,SignalP3HMM:17,SignalP4:17,SignalP5:17,DeepSig:17,Phobius:17,SignalP6:23	1	1
SPIS_11607	2.048	6.961	3.311	.	.	.	.	0	0	0	PF01083	Domain:Cutinase	1	CE5	0	0.884	0.696	.	0.76	.	0.029	0.703	0.87	1	1	0	0	23556.1	228	1.5	7.104	8	100	150	64	25	138	31	17	14	0.787	IEER:[LIJVAP]X[KRTPEI]R:20-23	HVFG:30-33,HVFG:30-33,RSYC:189-192,RSYC:189-192	0	0	0	SignalP3NN:17,SignalP3HMM:17,SignalP4:17,SignalP5:17,DeepSig:17,Phobius:17,SignalP6:23	1	1
SPIS_03326	2.048	6.944	3.31	.	.	.	.	0	0	0	PF01083	Domain:Cutinase	1	CE5	0	0.872	0.695	.	0.762	.	0.029	0.703	0.92	1	1	0	0	23519.1	228	0.5	6.66	9	101	150	65	25	139	30	16	14	0.797	IEER:[LIJVAP]X[KRTPEI]R:20-23	HVFG:30-33,RSYC:189-192	0	0	0	SignalP3NN:17,SignalP3HMM:17,SignalP4:17,SignalP5:17,DeepSig:17,Phobius:17,SignalP6:23	1	1
SPIS_08683	2.038	6.262	1.649	BghBEC2,GoEC2	.	.	.	0	0	0	.	.	0	.	0	1	0.886	0.538	.	.	0.073	0.316	0.43	1	1	1	0	11592.8	106	3.5	7.954	6	36	54	43	11	67	23	14	9	1.167	.	KSMA:3-6,KNMS:50-53,HQFT:64-67,RMLP:85-88,KTIG:89-92,KHIV:97-100	0	0	0	SignalP3NN:20,SignalP3HMM:20,SignalP4:20,SignalP5:20,DeepSig:20,Phobius:20,SignalP6:20	1	1
SPIS_16934	2.02	4.163	1.851	.	.	.	.	0	0	0	.	.	0	.	0	0.987	0.756	0.896	.	.	0.988	0.554	0.13	1	1	0	0	13833	129	3	9.866	0	40	63	41	8	76	35	19	16	0.833	RR:[KR]R:24-25,VQPR:[LIJVAP]X[KRTPEI]R:48-51,RR:[KR]R:88-89	KLLV:38-41,KVMG:63-66,KWWK:124-127	0	0	0	SignalP3NN:21,SignalP3HMM:21,SignalP4:21,SignalP5:21,DeepSig:21,Phobius:21,SignalP6:21	1	1
SPIS_22799	2.01	5.341	3.165	CfEcp2,ZtNIP1,UfRTP1,Pst18363	.	.	.	0	0	0	PF14856	Family:Hce2	1	.	0	0.192	0.546	.	0.634	.	0.185	0.555	0.87	1	1	0	0	18743	181	-5	4.472	5	76	119	57	16	105	23	10	13	0.745	.	HGIN:49-52,RQFG:135-138	0	0	0	SignalP3NN:18,SignalP3HMM:18,SignalP4:18,SignalP5:18,DeepSig:18,SignalP6:18,Phobius:25	1	1
SPIS_07224	2.006	2.441	2.718	.	.	.	.	0	0	0	PF00657	Family:Lipase_GDSL	0	CE16	0	0.018	0.47	.	0.785	.	0.312	0.461	0.79	1	1	0	0	20124.3	185	-9.5	3.889	0	65	113	57	27	110	23	7	16	1.068	.	KHLI:34-37,KPYA:108-111,RSFD:134-137	0	0	0	SignalP3NN:18,SignalP3HMM:18,SignalP4:18,DeepSig:18,Phobius:18,SignalP6:18,SignalP5:19	1	1
SPIS_18856	1.967	-3.906	-2.046	.	.	.	.	0	0	0	PF03388	Domain:Lectin_leg-like	0	.	0	0.006	0.6	.	.	0.713	0.081	0.3	0.49	0	1	0	1	36175.9	335	8	8.973	4	125	186	89	44	197	69	40	29	0.929	LACR:LXXR:2-5,LWSR:LXXR:53-56,RR:[KR]R:157-158,KR:[KR]R:280-281,KR:[KR]R:333-334	RALY:5-8,RTIE:30-33,HLFG:78-81,HNYD:120-123,HDII:217-220,KRFG:280-283,RGLG:315-318	0	0	1	SignalP3NN:20,SignalP3HMM:20,SignalP4:20,SignalP5:20,DeepSig:20,Phobius:20,SignalP6:20	1	1
SPIS_03965	1.958	2.433	-0.218	.	.	.	.	0	0	0	PF00160	Domain:Pro_isomerase	1	.	0	0.057	0.63	0.763	.	.	0.812	0.405	0.15	1	1	1	0	35216.1	323	6.5	8.447	2	106	166	84	37	173	87	49	38	1.07	LQRR:[LIJVAP]X[KRTPEI]R&LXXR:136-139,RR:[KR]R:138-139,LDGR:LXXR:171-174,RR:[KR]R:302-303	RLLV:6-9,KVYF:37-40,RALA:69-72,KGFG:76-79,RVIK:87-90,KSIY:108-111,KGLL:127-130,HKIE:189-192,KSFL:281-284,KTMG:317-320	1	0	0	SignalP3NN:28,SignalP3HMM:28,SignalP4:28,SignalP5:28,Phobius:28,SignalP6:28	1	1
SPIS_05888	1.957	6.382	3.312	.	.	.	.	0	0	0	.	.	0	.	0	1	0.863	0.732	0.687	.	0.725	0.378	0.73	1	1	0	0	9921.11	90	4	8.909	4	27	49	21	6	45	12	8	4	1.722	LLYR:LXXR:48-51	RNLK:31-34	0	0	0	SignalP3NN:19,SignalP3HMM:19,SignalP4:19,SignalP5:19,DeepSig:19,Phobius:19,SignalP6:19	1	1
SPIS_03530	1.955	1.718	1.618	.	.	.	.	0	0	0	PF13458	Family:Peripla_BP_6	0	.	0	0.602	0.468	.	0.501	.	0.038	0.285	0.82	1	1	0	0	26600.3	257	-2.5	5.575	1	102	157	99	21	152	46	23	23	0.841	ALER:[LIJVAP]X[KRTPEI]R:172-175	KGWK:58-61,RQWI:81-84,HALE:171-174,KVIG:187-190,HPLN:194-197,KIIG:214-217	0	0	0	SignalP3NN:17,SignalP3HMM:17,SignalP4:17,SignalP5:17,Phobius:17,SignalP6:17	1	1
SPIS_01788	1.953	1.033	-0.102	.	.	.	.	0	0	0	PF01105	Domain:EMP24_GP25L	0	.	0	0.847	0.6	0.7	.	.	0.189	0.23	0.05	1	1	1	0	23652.1	212	1.5	6.843	2	59	101	75	23	117	63	34	29	1.07	LALR:LXXR:2-5,ARPR:[LIJVAP]X[KRTPEI]R:76-79,RR:[KR]R:146-147,LRGR:LXXR:162-165	RLLL:5-8,RCIR:35-38,KDWS:127-130,RRIS:146-149,REMK:165-168,KWFA:181-184,RAYF:203-206,KHLI:209-212	0	0	0	SignalP3NN:17,SignalP3HMM:17,SignalP4:17,SignalP5:17,DeepSig:17,Phobius:17,SignalP6:17	1	1
SPIS_05607	1.942	5.917	3.31	.	.	.	.	0	0	0	.	.	0	.	0	1	0.841	0.925	.	.	0.197	0.723	0.24	1	1	0	0	15273.5	132	6.5	8.219	9	37	56	31	16	60	53	31	22	2	LAER:[LIJVAP]X[KRTPEI]R&LXXR:28-31,KR:[KR]R:85-86	RCMK:47-50,HEYE:57-60,HVYD:71-74,KYYG:79-82,KLIK:106-109	1	0	0	SignalP3NN:17,SignalP3HMM:17,SignalP4:17,SignalP5:17,SignalP6:17,DeepSig:25,Phobius:25	1	1
SPIS_26589	1.93	4.255	2.597	.	.	.	.	0	0	0	.	.	0	.	0	0.942	0.639	0.895	.	.	0.866	0.344	0.18	1	1	0	0	18547	166	0	6.484	4	50	90	45	17	85	49	26	23	0.839	RR:[KR]R:80-81,LTYR:LXXR:100-103,KR:[KR]R:157-158	HHLQ:5-8,KVIA:23-26,KHIN:46-49,KQFR:70-73,RRLT:80-83,RYYF:86-89	0	0	1	SignalP3NN:19,SignalP3HMM:19,SignalP4:19,SignalP5:19,DeepSig:19,Phobius:19,SignalP6:19	1	1
SPIS_26498	1.925	4.705	3.245	FgXYLA	.	.	.	0	0	0	PF00457	Domain:Glyco_hydro_11	1	GH11	0	0	0.424	.	0.874	.	0.015	0.407	0.86	1	1	0	0	25881.7	243	1.5	7.178	4	110	153	67	33	136	27	15	12	1.017	LDTR:[LIJVAP]X[KRTPEI]R&LXXR:27-30,LEVR:LXXR:34-37,VGTR:[LIJVAP]X[KRTPEI]R:153-156,ATKR:[LIJVAP]X[KRTPEI]R:176-179,KR:[KR]R:178-179	.	0	1	0	SignalP3NN:19,SignalP3HMM:19,SignalP4:19,SignalP5:19,DeepSig:19,Phobius:19,SignalP6:30	1	1
SPIS_23452	1.924	2.838	3.079	.	.	.	.	0	0	0	.	.	0	.	0	0.897	0.693	.	.	0.62	0.237	0.254	0.47	1	1	0	0	19179.8	177	-2.5	5.096	4	62	100	62	17	102	29	14	15	0.773	AAPR:[LIJVAP]X[KRTPEI]R:26-29,RR:[KR]R:29-30	RRLA:29-32,RWYQ:128-131	0	0	0	SignalP3NN:15,SignalP3HMM:15,SignalP4:15,SignalP5:15,Phobius:15,SignalP6:15,DeepSig:26	1	1
SPIS_02777	1.922	3.251	2.166	.	.	.	.	0	0	0	.	.	0	.	0	0.648	0.606	0.659	.	.	0.885	0.48	0.03	1	1	0	0	27327.3	244	0	6.485	5	66	124	68	25	131	62	32	30	1.216	LSTR:[LIJVAP]X[KRTPEI]R&LXXR:66-69,AVKR:[LIJVAP]X[KRTPEI]R:129-132,KR:[KR]R:131-132,AEKR:[LIJVAP]X[KRTPEI]R:217-220,KR:[KR]R:219-220	RMLA:5-8,HEYL:35-38,KNFC:114-117,KRYR:131-134,RIIK:143-146,KRIH:219-222	0	0	0	SignalP3NN:19,SignalP4:19,DeepSig:19,SignalP3HMM:21,SignalP5:21,SignalP6:21,Phobius:24	1	1
SPIS_02869	1.921	3.812	1.915	.	.	.	.	0	0	0	PF07813	Family:LTXXQ	0	.	0	0.849	0.734	0.874	.	.	0.204	0.554	0.28	1	1	0	0	19246.1	181	9.5	10.356	2	68	96	51	12	104	46	29	17	0.368	RR:[KR]R:41-42,KR:[KR]R:72-73,LPER:[LIJVAP]X[KRTPEI]R&LXXR:101-104	KRLS:72-75,RKLV:120-123,HGMM:175-178	0	0	0	SignalP3NN:26,SignalP3HMM:26,SignalP4:26,SignalP5:26,DeepSig:26,Phobius:26,SignalP6:26	1	1
SPIS_24566	1.919	5.525	3.282	.	.	.	.	0	0	0	.	.	0	.	0	0.997	0.799	.	0.699	.	0.003	0.399	0.66	1	1	0	0	14027.6	131	-5.5	4.376	8	55	80	40	11	71	27	11	16	0.7	LELR:LXXR:23-26,PSIR:[LIJVAP]X[KRTPEI]R:45-48,ARRR:[LIJVAP]X[KRTPEI]R:64-67,RR:[KR]R:65-66	RRFG:66-69	0	0	0	SignalP4:18,DeepSig:18,Phobius:18,SignalP3NN:20,SignalP3HMM:20,SignalP5:20,SignalP6:26	1	1
SPIS_15133	1.911	2.643	3.277	.	.	.	.	0	0	0	PF07217	Family:Het-C	0	.	0	0.925	0.593	.	.	0.57	0.004	0.424	0.5	1	1	0	0	10887.4	106	0	6.458	0	42	62	38	11	66	21	11	10	0.812	.	KAFR:39-42,KVYF:96-99	0	0	0	SignalP3NN:24,SignalP3HMM:24,SignalP4:24,SignalP5:24,DeepSig:24,Phobius:24,SignalP6:24	1	1
SPIS_07546	1.901	3.189	1.991	.	PstS	increased_virulence_(hypervirulence),reduced_virulence,unaffected_pathogenicity	PHI:10561,PHI:11311,PHI:9757,PHI:9447	1	1	0	PF12849	Family:PBP_like_2	0	.	0	0.033	0.595	0.569	.	.	0.027	0.422	0.21	1	1	0	0	36625.7	340	3	8.074	4	113	197	104	30	192	82	43	39	0.956	ASRR:[LIJVAP]X[KRTPEI]R:83-86,RR:[KR]R:85-86	KTLA:4-7,RLFC:67-70,KNWS:151-154,KALD:196-199,RPLF:276-279,KEYV:294-297,KAWG:304-307,KGLI:315-318,RNLG:333-336	0	1	0	SignalP3NN:20,SignalP3HMM:20,DeepSig:20,SignalP4:23,SignalP5:23,Phobius:23,SignalP6:23	1	1
SPIS_22659	1.899	1.772	-0.235	.	.	.	.	0	0	0	PF01105	Domain:EMP24_GP25L	0	.	0	0.547	0.806	0.717	.	.	0.862	0.455	0.01	1	1	1	0	25380.6	221	0	6.491	4	61	102	57	31	105	61	32	29	2	LNAR:LXXR:157-160,RR:[KR]R:165-166	KSIF:3-6,KCFF:29-32,RQFE:55-58,HRLC:100-103,KDLN:155-158,RAFF:212-215	0	0	0	SignalP3NN:18,SignalP3HMM:18,SignalP4:18,SignalP5:18,DeepSig:18,Phobius:18,SignalP6:18	1	1
SPIS_25878	1.898	5.024	3.219	CfEcp4	.	.	.	0	0	0	.	.	0	.	0	0.128	0.447	.	0.809	.	0.688	0.425	0.88	1	1	0	0	12504.1	121	-2	4.515	4	53	78	32	12	74	14	6	8	0.806	.	.	0	0	0	SignalP4:16,SignalP3NN:17,SignalP3HMM:17,SignalP5:17,DeepSig:17,Phobius:17,SignalP6:17	1	1
SPIS_02987	1.898	5.024	3.219	CfEcp4	.	.	.	0	0	0	.	.	0	.	0	0.128	0.447	.	0.809	.	0.688	0.425	0.88	1	1	0	0	12504.1	121	-2	4.515	4	53	78	32	12	74	14	6	8	0.806	.	.	0	0	0	SignalP4:16,SignalP3NN:17,SignalP3HMM:17,SignalP5:17,DeepSig:17,Phobius:17,SignalP6:17	1	1
SPIS_05524	1.898	5.024	3.219	CfEcp4	.	.	.	0	0	0	.	.	0	.	0	0.128	0.447	.	0.809	.	0.688	0.425	0.88	1	1	0	0	12504.1	121	-2	4.515	4	53	78	32	12	74	14	6	8	0.806	.	.	0	0	0	SignalP4:16,SignalP3NN:17,SignalP3HMM:17,SignalP5:17,DeepSig:17,Phobius:17,SignalP6:17	1	1
SPIS_07539	1.896	6.02	3.312	.	.	.	.	0	0	0	.	.	0	.	0	0.999	0.849	.	0.739	.	0.971	0.399	0.86	1	1	0	0	10789.2	100	0	5.998	8	43	63	26	12	59	12	6	6	1.083	.	.	0	0	0	SignalP3HMM:17,SignalP4:17,SignalP5:17,DeepSig:17,SignalP6:17,SignalP3NN:18,Phobius:27	1	1
SPIS_16322	1.889	4.896	3.312	.	.	.	.	0	0	0	.	.	0	.	0	1	0.634	.	0.637	.	0.975	0.585	0.8	1	1	0	0	7178.25	76	-1	4.671	6	42	51	23	4	57	9	4	5	0.312	KR:[KR]R:27-28	KRWG:27-30,KPLL:53-56	0	0	0	SignalP3NN:21,SignalP3HMM:21,SignalP4:21,SignalP5:21,DeepSig:21,Phobius:21,SignalP6:21	1	1
SPIS_00218	1.876	5.121	3.298	.	.	.	.	0	0	0	PF11578	Family:DUF3237	0	.	0	0.972	0.673	.	0.784	.	0.969	0.586	0.7	1	1	0	0	15035.2	142	0	6.433	5	55	84	42	16	90	25	13	12	0.825	ADTR:[LIJVAP]X[KRTPEI]R:96-99,VETR:[LIJVAP]X[KRTPEI]R:126-129	KVFC:4-7,RGIR:55-58,KILD:76-79	0	0	0	SignalP4:19,SignalP5:19,SignalP3NN:24,SignalP3HMM:24,DeepSig:24,Phobius:24,SignalP6:24	1	1
SPIS_02541	1.876	5.113	3.302	.	.	.	.	0	0	0	PF11578	Family:DUF3237	0	.	0	0.973	0.671	.	0.78	.	0.966	0.592	0.75	1	1	0	0	15001.2	142	0	6.433	5	55	84	43	15	90	25	13	12	0.8	ADTR:[LIJVAP]X[KRTPEI]R:96-99,VETR:[LIJVAP]X[KRTPEI]R:126-129	KVFC:4-7,RGIR:55-58,KILD:76-79	0	0	0	SignalP4:19,SignalP5:19,SignalP3NN:24,SignalP3HMM:24,DeepSig:24,Phobius:24,SignalP6:24	1	1
SPIS_07071	1.87	3.058	3.197	.	.	.	.	0	0	0	PF09832	Family:DUF2059	0	.	0	0.987	0.673	.	.	0.622	0.82	0.434	0.26	1	1	0	0	15972.5	148	0	6.466	0	45	77	59	13	89	27	14	13	0.889	.	HSYP:22-25,KELI:33-36,KNLK:54-57,KQYE:69-72,RNFP:99-102,RLLQ:120-123	0	0	0	SignalP3NN:19,SignalP3HMM:19,SignalP4:19,SignalP5:19,DeepSig:19,Phobius:19,SignalP6:19	1	1
SPIS_03485	1.868	5.268	3.311	.	.	.	.	0	0	0	PF01083	Domain:Cutinase	1	CE5	0	0.167	0.458	.	0.829	.	0.93	0.592	0.9	1	1	0	0	23024.8	223	5	8.632	5	101	144	71	17	124	28	17	11	0.85	LEER:[LIJVAP]X[KRTPEI]R&LXXR:22-25,INTR:[LIJVAP]X[KRTPEI]R:34-37,AGTR:[LIJVAP]X[KRTPEI]R:80-83	KQLV:5-8,KQLV:5-8,KQLV:5-8,RALC:25-28,RALC:25-28,RALC:25-28,RTMN:50-53,RTMN:50-53,RTMN:50-53,KIYN:64-67,KIYN:64-67,KIYN:64-67,RDIV:83-86,RDIV:83-86,RDIV:83-86,KTID:176-179,KTID:176-179,KTID:176-179,KQLR:219-222,KQLR:219-222,KQLR:219-222	0	1	0	SignalP3NN:19,SignalP3HMM:19,SignalP4:19,SignalP5:19,DeepSig:19,Phobius:19,SignalP6:25	1	1
SPIS_03033	1.868	5.268	3.311	.	.	.	.	0	0	0	PF01083	Domain:Cutinase	1	CE5	0	0.167	0.458	.	0.829	.	0.93	0.592	0.9	1	1	0	0	23024.8	223	5	8.632	5	101	144	71	17	124	28	17	11	0.85	LEER:[LIJVAP]X[KRTPEI]R&LXXR:22-25,INTR:[LIJVAP]X[KRTPEI]R:34-37,AGTR:[LIJVAP]X[KRTPEI]R:80-83	KQLV:5-8,KQLV:5-8,KQLV:5-8,RALC:25-28,RALC:25-28,RALC:25-28,RTMN:50-53,RTMN:50-53,RTMN:50-53,KIYN:64-67,KIYN:64-67,KIYN:64-67,RDIV:83-86,RDIV:83-86,RDIV:83-86,KTID:176-179,KTID:176-179,KTID:176-179,KQLR:219-222,KQLR:219-222,KQLR:219-222	0	1	0	SignalP3NN:19,SignalP3HMM:19,SignalP4:19,SignalP5:19,DeepSig:19,Phobius:19,SignalP6:25	1	1
SPIS_05191	1.868	2.846	3.312	.	.	.	.	0	0	0	.	.	0	.	0	0.022	0.407	.	0.779	.	0.938	0.434	0.85	1	1	0	0	15860.9	150	5	9.148	4	66	95	43	14	84	15	10	5	0.907	KR:[KR]R:46-47	KQII:120-123,KQII:120-123	0	0	0	SignalP3NN:19,SignalP3HMM:19,SignalP4:19,SignalP5:19,DeepSig:19,Phobius:19,SignalP6:19	1	1
SPIS_06460	1.868	2.846	3.312	.	.	.	.	0	0	0	.	.	0	.	0	0.022	0.407	.	0.779	.	0.938	0.434	0.85	1	1	0	0	15860.9	150	5	9.148	4	66	95	43	14	84	15	10	5	0.907	KR:[KR]R:46-47	KQII:120-123,KQII:120-123	0	0	0	SignalP3NN:19,SignalP3HMM:19,SignalP4:19,SignalP5:19,DeepSig:19,Phobius:19,SignalP6:19	1	1
SPIS_03452	1.868	5.268	3.311	.	.	.	.	0	0	0	PF01083	Domain:Cutinase	1	CE5	0	0.167	0.458	.	0.829	.	0.93	0.592	0.9	1	1	0	0	23024.8	223	5	8.632	5	101	144	71	17	124	28	17	11	0.85	LEER:[LIJVAP]X[KRTPEI]R&LXXR:22-25,INTR:[LIJVAP]X[KRTPEI]R:34-37,AGTR:[LIJVAP]X[KRTPEI]R:80-83	KQLV:5-8,KQLV:5-8,KQLV:5-8,RALC:25-28,RALC:25-28,RALC:25-28,RTMN:50-53,RTMN:50-53,RTMN:50-53,KIYN:64-67,KIYN:64-67,KIYN:64-67,RDIV:83-86,RDIV:83-86,RDIV:83-86,KTID:176-179,KTID:176-179,KTID:176-179,KQLR:219-222,KQLR:219-222,KQLR:219-222	0	1	0	SignalP3NN:19,SignalP3HMM:19,SignalP4:19,SignalP5:19,DeepSig:19,Phobius:19,SignalP6:25	1	1
SPIS_03346	1.857	4.059	3.017	.	.	.	.	0	0	0	.	.	0	.	0	0.775	0.581	.	0.558	.	0.919	0.439	0.73	1	1	0	0	13056.1	122	4.5	8.338	5	50	69	40	12	70	22	14	8	1.125	.	HGLK:19-22,RTLL:83-86	0	0	0	SignalP3NN:20,SignalP3HMM:20,SignalP4:20,SignalP5:20,DeepSig:23,Phobius:23,SignalP6:23	1	1
SPIS_02036	1.856	6.355	3.254	.	.	.	.	0	0	0	PF03211	Repeat:Pectate_lyase	1	PL3_2,PL3,PL3_5,PL3_4,PL3_1,PL3_3	0	0.73	0.583	0.565	0.542	.	0.013	0.211	0.48	1	1	0	0	29720.2	285	5	8.213	9	116	181	79	17	150	66	36	30	0.819	IPTR:[LIJVAP]X[KRTPEI]R:22-25,VTIR:[LIJVAP]X[KRTPEI]R:141-144,LGER:[LIJVAP]X[KRTPEI]R&LXXR:237-240,PGKR:[LIJVAP]X[KRTPEI]R:241-244,KR:[KR]R:243-244,KR:[KR]R:247-248	KDFG:42-45,KDFG:42-45,RQLE:84-87,RQLE:84-87,KLYR:153-156,KLYR:153-156,KVIV:169-172,KVIV:169-172,RSFE:267-270,RSFE:267-270,KSWS:271-274,KSWS:271-274	1	0	0	SignalP3NN:17,SignalP4:17,SignalP5:17,DeepSig:17,Phobius:19,SignalP3HMM:21,SignalP6:25	1	1
SPIS_26650	1.856	6.355	3.254	.	.	.	.	0	0	0	PF03211	Repeat:Pectate_lyase	1	PL3_2,PL3,PL3_5,PL3_4,PL3_1,PL3_3	0	0.73	0.583	0.565	0.542	.	0.013	0.211	0.48	1	1	0	0	29720.2	285	5	8.213	9	116	181	79	17	150	66	36	30	0.819	IPTR:[LIJVAP]X[KRTPEI]R:22-25,VTIR:[LIJVAP]X[KRTPEI]R:141-144,LGER:[LIJVAP]X[KRTPEI]R&LXXR:237-240,PGKR:[LIJVAP]X[KRTPEI]R:241-244,KR:[KR]R:243-244,KR:[KR]R:247-248	KDFG:42-45,KDFG:42-45,RQLE:84-87,RQLE:84-87,KLYR:153-156,KLYR:153-156,KVIV:169-172,KVIV:169-172,RSFE:267-270,RSFE:267-270,KSWS:271-274,KSWS:271-274	1	0	0	SignalP3NN:17,SignalP4:17,SignalP5:17,DeepSig:17,Phobius:19,SignalP3HMM:21,SignalP6:25	1	1
SPIS_15741	1.849	1.997	3.246	.	.	.	.	0	0	0	.	.	0	.	0	0.049	0.266	.	0.73	.	0.537	0.439	0.83	1	1	0	0	19746.9	194	1	6.876	0	89	131	57	23	116	23	13	10	0.719	PHIR:[LIJVAP]X[KRTPEI]R:3-6	.	0	0	0	SignalP3NN:26,SignalP3HMM:26,SignalP4:26,SignalP5:26,DeepSig:26,Phobius:26,SignalP6:26	1	1
SPIS_25436	1.825	5.178	3.272	PpCBEL	.	.	.	0	0	0	.	.	0	.	0	0.001	0.531	.	0.564	.	0.341	0.43	0.9	1	1	0	0	35706.8	334	2.5	7.188	11	138	215	90	42	194	45	25	20	0.818	VIIR:[LIJVAP]X[KRTPEI]R:248-251,RR:[KR]R:264-265	KAWH:104-107,RCYF:121-124,RPLY:265-268,RWLS:295-298,HFYD:308-311	0	0	0	SignalP3NN:24,SignalP3HMM:24,SignalP4:24,SignalP5:24,DeepSig:24,Phobius:24,SignalP6:24	1	1
SPIS_07998	1.818	3.548	2.554	.	.	.	.	0	0	0	.	.	0	.	0	0.768	0.588	0.747	.	.	0.061	0.316	0.01	1	1	0	0	26721.6	239	0	6.485	5	65	123	67	24	128	62	32	30	1.22	LSTR:[LIJVAP]X[KRTPEI]R&LXXR:61-64,AVKR:[LIJVAP]X[KRTPEI]R:124-127,KR:[KR]R:126-127,AEKR:[LIJVAP]X[KRTPEI]R:212-215,KR:[KR]R:214-215	HEYL:30-33,RVLN:79-82,KNFC:109-112,KRYR:126-129,RIIK:138-141,KRIH:214-217	0	0	0	SignalP5:16,SignalP6:16,SignalP3NN:19,SignalP3HMM:19,SignalP4:19,DeepSig:19,Phobius:19	1	1
SPIS_18220	1.815	1.593	2.76	.	.	.	.	0	0	0	PF07250	Family:Glyoxal_oxid_N	0	AA5_1	0	0.01	0.328	.	0.508	.	0.145	0.421	0.85	1	1	0	0	24445.5	228	-8.5	4.268	3	85	140	70	29	135	33	13	20	0.862	ATPR:[LIJVAP]X[KRTPEI]R:151-154,LFPR:[LIJVAP]X[KRTPEI]R&LXXR:213-216	RLFE:124-127,RWYT:154-157,RIFD:161-164	0	0	0	SignalP3NN:20,SignalP4:20,SignalP5:20,DeepSig:20,Phobius:20,SignalP6:20,SignalP3HMM:22	1	1
SPIS_25822	1.815	1.829	3.055	.	.	.	.	0	0	0	PF00491	Domain:Arginase	0	.	0	0.843	0.579	.	.	0.746	0.004	0.248	0.34	1	1	0	0	27401.3	253	7	8.878	5	83	144	86	21	143	63	36	27	0.852	LGIR:[LIJVAP]X[KRTPEI]R&LXXR:96-99,RR:[KR]R:103-104,LRAR:LXXR:171-174,LKDR:LXXR:188-191,RR:[KR]R:236-237,RR:[KR]R:248-249	REIT:16-19,HCLS:61-64,RRID:103-106,RQLG:144-147,KKYD:156-159,RDLD:174-177,KVYI:196-199,RSLR:249-252	1	0	0	SignalP3NN:15,SignalP3HMM:15,SignalP4:15,SignalP5:15,DeepSig:15,Phobius:15,SignalP6:15	1	1
SPIS_04550	1.81	3.321	2.754	.	.	.	.	0	0	0	.	.	0	.	0	0.311	0.579	.	0.902	.	0.049	0.45	0.73	1	1	0	0	19099	176	-7	4.313	7	72	110	39	24	98	28	11	17	0.881	VGPR:[LIJVAP]X[KRTPEI]R:162-165	HSIS:40-43	0	0	0	SignalP3NN:20,SignalP3HMM:20,SignalP4:20,SignalP5:20,DeepSig:20,Phobius:20,SignalP6:20	1	1
SPIS_20996	1.803	3.54	2.358	.	.	.	.	0	0	0	.	.	0	.	0	0.658	0.668	0.541	.	.	0.067	0.314	0.14	1	1	0	0	31660.8	286	-3.5	5.638	12	93	152	61	34	159	74	37	37	0.792	RR:[KR]R:116-117	HDFC:109-112,RDYE:117-120,KSML:160-163,REFP:172-175,RGLL:188-191,REID:197-200	0	0	0	SignalP3NN:23,SignalP3HMM:23,SignalP4:23,SignalP5:23,DeepSig:23,Phobius:23,SignalP6:23	1	1
SPIS_12071	1.789	4.528	2.908	.	.	.	.	0	0	0	.	.	0	.	0	0.746	0.664	0.923	.	.	0.96	0.233	0.23	1	1	0	0	8057.38	74	4.5	9.724	1	26	35	22	7	41	20	13	7	0.9	KR:[KR]R:63-64	KKIT:2-5,RTIE:44-47	0	0	0	SignalP3NN:24,SignalP3HMM:24,SignalP4:24,SignalP5:24,DeepSig:24,Phobius:24,SignalP6:24	1	1
SPIS_08469	1.788	4.67	3.047	.	.	.	.	0	0	0	.	.	0	.	0	0.981	0.678	0.699	.	.	0.009	0.295	0.47	1	1	0	0	18524.8	177	-1	5.732	3	69	99	62	12	97	32	16	16	0.849	KR:[KR]R:30-31	RLFN:93-96,RLFN:93-96,RLFN:93-96,RLFN:93-96,KALA:121-124,KALA:121-124,KALA:121-124,KALA:121-124	0	0	0	SignalP3NN:17,SignalP3HMM:17,SignalP4:17,SignalP5:17,DeepSig:17,Phobius:17,SignalP6:31	1	1
SPIS_26055	1.788	4.67	3.047	.	.	.	.	0	0	0	.	.	0	.	0	0.981	0.678	0.699	.	.	0.009	0.295	0.47	1	1	0	0	18524.8	177	-1	5.732	3	69	99	62	12	97	32	16	16	0.849	KR:[KR]R:30-31	RLFN:93-96,RLFN:93-96,RLFN:93-96,RLFN:93-96,KALA:121-124,KALA:121-124,KALA:121-124,KALA:121-124	0	0	0	SignalP3NN:17,SignalP3HMM:17,SignalP4:17,SignalP5:17,DeepSig:17,Phobius:17,SignalP6:31	1	1
SPIS_08001	1.788	4.756	3.045	.	.	.	.	0	0	0	.	.	0	.	0	0.977	0.697	0.695	.	.	0.009	0.295	0.57	1	1	0	0	18552.8	177	-1	5.732	3	68	99	62	12	97	32	16	16	0.865	KR:[KR]R:30-31	RLFN:93-96,KALA:121-124	0	0	0	SignalP3NN:17,SignalP3HMM:17,SignalP4:17,SignalP5:17,DeepSig:17,Phobius:17,SignalP6:31	1	1
SPIS_26751	1.788	4.67	3.047	.	.	.	.	0	0	0	.	.	0	.	0	0.981	0.678	0.699	.	.	0.009	0.295	0.47	1	1	0	0	18524.8	177	-1	5.732	3	69	99	62	12	97	32	16	16	0.849	KR:[KR]R:30-31	RLFN:93-96,RLFN:93-96,RLFN:93-96,RLFN:93-96,KALA:121-124,KALA:121-124,KALA:121-124,KALA:121-124	0	0	0	SignalP3NN:17,SignalP3HMM:17,SignalP4:17,SignalP5:17,DeepSig:17,Phobius:17,SignalP6:31	1	1
SPIS_05346	1.788	4.67	3.047	.	.	.	.	0	0	0	.	.	0	.	0	0.981	0.678	0.699	.	.	0.009	0.295	0.47	1	1	0	0	18524.8	177	-1	5.732	3	69	99	62	12	97	32	16	16	0.849	KR:[KR]R:30-31	RLFN:93-96,RLFN:93-96,RLFN:93-96,RLFN:93-96,KALA:121-124,KALA:121-124,KALA:121-124,KALA:121-124	0	0	0	SignalP3NN:17,SignalP3HMM:17,SignalP4:17,SignalP5:17,DeepSig:17,Phobius:17,SignalP6:31	1	1
SPIS_06042	1.772	1.945	3.298	.	.	.	.	0	0	0	PF01095	Repeat:Pectinesterase	0	CE8	0	0	0.259	.	0.543	.	0.904	0.385	0.78	1	1	0	0	34511.5	328	5	8.955	2	144	204	108	39	189	36	21	15	0.851	.	KLYN:121-124,KSYI:172-175,RAWF:188-191,KGYV:203-206,RPWR:243-246,RVIF:250-253	0	0	0	SignalP3NN:16,SignalP4:16,Phobius:16,SignalP6:16,SignalP3HMM:24,SignalP5:24,DeepSig:24	1	1
SPIS_06219	1.768	3.309	2.929	.	.	.	.	0	0	0	.	.	0	.	0	0.982	0.751	.	.	0.522	0.237	0.254	0.28	1	1	0	0	16194.4	146	-2.5	5.048	4	46	76	50	16	82	25	12	13	1.032	APRR:[LIJVAP]X[KRTPEI]R:27-30,RR:[KR]R:29-30,KR:[KR]R:142-143	RRLA:29-32,RWYQ:128-131	0	0	0	SignalP3NN:15,SignalP3HMM:15,SignalP4:15,SignalP5:15,DeepSig:15,Phobius:15,SignalP6:15	1	1
SPIS_24272	1.767	2.668	2.397	.	.	.	.	0	0	0	.	.	0	.	0	0.968	0.75	.	.	0.582	0.539	0.448	0.55	1	1	0	0	24060.2	211	3.5	7.024	9	67	109	51	36	113	51	30	21	1.263	RR:[KR]R:12-13,LGRR:[LIJVAP]X[KRTPEI]R&LXXR:63-66,RR:[KR]R:65-66	RTMR:9-12,RLLA:13-16,RRLA:65-68,HPYR:85-88,HDIF:98-101,RCIF:129-132,RWFL:158-161,HPYW:162-165,KGLF:171-174	0	0	0	SignalP3NN:25,SignalP3HMM:25,SignalP4:25,SignalP5:25,DeepSig:25,Phobius:25,SignalP6:25	1	1
SPIS_07919	1.762	1.981	3.299	.	.	.	.	0	0	0	.	.	0	.	0	0.13	0.24	.	0.867	.	0.092	0.276	0.87	1	1	0	0	15771.4	160	-6	4.07	4	82	110	41	12	96	18	6	12	0.7	.	.	0	0	0	SignalP3HMM:18,Phobius:18,SignalP3NN:19,SignalP4:19,SignalP5:19,DeepSig:19,SignalP6:19	1	1
SPIS_11106	1.757	2.515	-0.23	.	.	.	.	0	0	0	PF00160	Domain:Pro_isomerase	1	.	0	0.148	0.62	0.87	.	.	0.812	0.405	0.25	1	1	1	0	33406.1	306	3.5	7.222	2	99	154	80	37	166	84	46	38	1.119	LDGR:LXXR:154-157,RR:[KR]R:285-286	RLLV:6-9,RLLV:6-9,KVYF:37-40,KVYF:37-40,RALA:69-72,RALA:69-72,KGFG:76-79,KGFG:76-79,RVIK:87-90,RVIK:87-90,KSIY:108-111,KSIY:108-111,KGLL:127-130,KGLL:127-130,HKIE:172-175,HKIE:172-175,KFFL:264-267,KFFL:264-267,KTMG:300-303,KTMG:300-303	0	0	0	SignalP3NN:28,SignalP3HMM:28,SignalP4:28,SignalP5:28,Phobius:28,SignalP6:28	1	1
SPIS_00370	1.757	2.439	-0.228	.	.	.	.	0	0	0	PF00160	Domain:Pro_isomerase	1	.	0	0.054	0.633	0.771	.	.	0.812	0.405	0.15	1	1	1	0	35290.2	323	6.5	8.447	2	105	164	84	38	174	87	49	38	1.099	LQRR:[LIJVAP]X[KRTPEI]R&LXXR:136-139,RR:[KR]R:138-139,LDGR:LXXR:171-174,RR:[KR]R:302-303	RLLV:6-9,RLLV:6-9,RLLV:6-9,RLLV:6-9,KVYF:37-40,KVYF:37-40,KVYF:37-40,KVYF:37-40,RALA:69-72,RALA:69-72,RALA:69-72,RALA:69-72,KGFG:76-79,KGFG:76-79,KGFG:76-79,KGFG:76-79,RVIK:87-90,RVIK:87-90,RVIK:87-90,RVIK:87-90,KSIY:108-111,KSIY:108-111,KSIY:108-111,KSIY:108-111,KGLL:127-130,KGLL:127-130,KGLL:127-130,KGLL:127-130,HKIE:189-192,HKIE:189-192,HKIE:189-192,HKIE:189-192,KFFL:281-284,KFFL:281-284,KFFL:…	1	0	0	SignalP3NN:28,SignalP3HMM:28,SignalP4:28,SignalP5:28,Phobius:28,SignalP6:28	1	1
SPIS_01434	1.757	2.439	-0.228	.	.	.	.	0	0	0	PF00160	Domain:Pro_isomerase	1	.	0	0.054	0.633	0.771	.	.	0.812	0.405	0.15	1	1	1	0	35290.2	323	6.5	8.447	2	105	164	84	38	174	87	49	38	1.099	LQRR:[LIJVAP]X[KRTPEI]R&LXXR:136-139,RR:[KR]R:138-139,LDGR:LXXR:171-174,RR:[KR]R:302-303	RLLV:6-9,RLLV:6-9,RLLV:6-9,RLLV:6-9,KVYF:37-40,KVYF:37-40,KVYF:37-40,KVYF:37-40,RALA:69-72,RALA:69-72,RALA:69-72,RALA:69-72,KGFG:76-79,KGFG:76-79,KGFG:76-79,KGFG:76-79,RVIK:87-90,RVIK:87-90,RVIK:87-90,RVIK:87-90,KSIY:108-111,KSIY:108-111,KSIY:108-111,KSIY:108-111,KGLL:127-130,KGLL:127-130,KGLL:127-130,KGLL:127-130,HKIE:189-192,HKIE:189-192,HKIE:189-192,HKIE:189-192,KFFL:281-284,KFFL:281-284,KFFL:…	1	0	0	SignalP3NN:28,SignalP3HMM:28,SignalP4:28,SignalP5:28,Phobius:28,SignalP6:28	1	1
SPIS_00396	1.757	2.439	-0.228	.	.	.	.	0	0	0	PF00160	Domain:Pro_isomerase	1	.	0	0.054	0.633	0.771	.	.	0.812	0.405	0.15	1	1	1	0	35290.2	323	6.5	8.447	2	105	164	84	38	174	87	49	38	1.099	LQRR:[LIJVAP]X[KRTPEI]R&LXXR:136-139,RR:[KR]R:138-139,LDGR:LXXR:171-174,RR:[KR]R:302-303	RLLV:6-9,RLLV:6-9,RLLV:6-9,RLLV:6-9,KVYF:37-40,KVYF:37-40,KVYF:37-40,KVYF:37-40,RALA:69-72,RALA:69-72,RALA:69-72,RALA:69-72,KGFG:76-79,KGFG:76-79,KGFG:76-79,KGFG:76-79,RVIK:87-90,RVIK:87-90,RVIK:87-90,RVIK:87-90,KSIY:108-111,KSIY:108-111,KSIY:108-111,KSIY:108-111,KGLL:127-130,KGLL:127-130,KGLL:127-130,KGLL:127-130,HKIE:189-192,HKIE:189-192,HKIE:189-192,HKIE:189-192,KFFL:281-284,KFFL:281-284,KFFL:…	1	0	0	SignalP3NN:28,SignalP3HMM:28,SignalP4:28,SignalP5:28,Phobius:28,SignalP6:28	1	1
SPIS_01982	1.757	2.515	-0.23	.	.	.	.	0	0	0	PF00160	Domain:Pro_isomerase	1	.	0	0.148	0.62	0.87	.	.	0.812	0.405	0.25	1	1	1	0	33406.1	306	3.5	7.222	2	99	154	80	37	166	84	46	38	1.119	LDGR:LXXR:154-157,RR:[KR]R:285-286	RLLV:6-9,RLLV:6-9,KVYF:37-40,KVYF:37-40,RALA:69-72,RALA:69-72,KGFG:76-79,KGFG:76-79,RVIK:87-90,RVIK:87-90,KSIY:108-111,KSIY:108-111,KGLL:127-130,KGLL:127-130,HKIE:172-175,HKIE:172-175,KFFL:264-267,KFFL:264-267,KTMG:300-303,KTMG:300-303	0	0	0	SignalP3NN:28,SignalP3HMM:28,SignalP4:28,SignalP5:28,Phobius:28,SignalP6:28	1	1
SPIS_26422	1.757	2.439	-0.228	.	.	.	.	0	0	0	PF00160	Domain:Pro_isomerase	1	.	0	0.054	0.633	0.771	.	.	0.812	0.405	0.15	1	1	1	0	35290.2	323	6.5	8.447	2	105	164	84	38	174	87	49	38	1.099	LQRR:[LIJVAP]X[KRTPEI]R&LXXR:136-139,RR:[KR]R:138-139,LDGR:LXXR:171-174,RR:[KR]R:302-303	RLLV:6-9,RLLV:6-9,RLLV:6-9,RLLV:6-9,KVYF:37-40,KVYF:37-40,KVYF:37-40,KVYF:37-40,RALA:69-72,RALA:69-72,RALA:69-72,RALA:69-72,KGFG:76-79,KGFG:76-79,KGFG:76-79,KGFG:76-79,RVIK:87-90,RVIK:87-90,RVIK:87-90,RVIK:87-90,KSIY:108-111,KSIY:108-111,KSIY:108-111,KSIY:108-111,KGLL:127-130,KGLL:127-130,KGLL:127-130,KGLL:127-130,HKIE:189-192,HKIE:189-192,HKIE:189-192,HKIE:189-192,KFFL:281-284,KFFL:281-284,KFFL:…	1	0	0	SignalP3NN:28,SignalP3HMM:28,SignalP4:28,SignalP5:28,Phobius:28,SignalP6:28	1	1
SPIS_04589	1.747	5.767	3.025	.	.	.	.	0	0	0	.	.	0	.	0	0.994	0.869	0.698	.	.	0.767	0.549	0.13	1	1	0	0	18465.9	162	7	8.505	6	46	86	44	20	83	44	27	17	1	LLAR:LXXR:26-29,ARKR:[LIJVAP]X[KRTPEI]R:48-51,KR:[KR]R:50-51,VTER:[LIJVAP]X[KRTPEI]R:71-74,RR:[KR]R:74-75,RR:[KR]R:100-101,LPFR:LXXR:111-114,ARKR:[LIJVAP]X[KRTPEI]R:118-121,KR:[KR]R:120-121	RKYD:75-78,HDFR:92-95,RRIV:100-103	1	0	0	SignalP3HMM:16,Phobius:16,SignalP3NN:18,SignalP4:18,DeepSig:18	1	1
SPIS_24983	1.739	4.324	2.879	.	.	.	.	0	0	0	.	.	0	.	0	0.836	0.66	0.804	.	.	0.04	0.392	0.11	1	1	0	0	22181.2	199	0	6.486	7	60	101	58	22	104	56	30	26	1.024	ANRR:[LIJVAP]X[KRTPEI]R:46-49,RR:[KR]R:48-49,IWPR:[LIJVAP]X[KRTPEI]R:179-182	HVFY:61-64,HVFY:61-64,KDYT:78-81,KDYT:78-81,KIIP:103-106,KIIP:103-106,KIIE:119-122,KIIE:119-122	0	0	0	SignalP3NN:16,SignalP3HMM:16,Phobius:16,SignalP6:16,SignalP4:18,SignalP5:18,DeepSig:18	1	1
SPIS_05764	1.739	4.324	2.879	.	.	.	.	0	0	0	.	.	0	.	0	0.836	0.66	0.804	.	.	0.04	0.392	0.11	1	1	0	0	22181.2	199	0	6.486	7	60	101	58	22	104	56	30	26	1.024	ANRR:[LIJVAP]X[KRTPEI]R:46-49,RR:[KR]R:48-49,IWPR:[LIJVAP]X[KRTPEI]R:179-182	HVFY:61-64,HVFY:61-64,KDYT:78-81,KDYT:78-81,KIIP:103-106,KIIP:103-106,KIIE:119-122,KIIE:119-122	0	0	0	SignalP3NN:16,SignalP3HMM:16,Phobius:16,SignalP6:16,SignalP4:18,SignalP5:18,DeepSig:18	1	1
SPIS_23480	1.738	0.045	3.278	.	.	.	.	0	0	0	PF05390,PF10342	Domain:Kre9_KNH1_C,Domain:Kre9_KNH	0	.	0	0.005	0.284	.	.	0.625	0.022	0.631	0.82	1	1	0	0	29158.8	278	0.5	6.73	0	114	172	85	22	149	44	23	21	0.847	.	RSLT:2-5,KKYT:200-203,HRLI:252-255,KFLN:271-274	0	0	0	SignalP3NN:19,SignalP3HMM:19,SignalP4:19,SignalP5:19,DeepSig:19,Phobius:19,SignalP6:19	1	1
SPIS_08796	1.736	4.513	3.312	VdPevD1	PDIG_23520_(Sca)	unaffected_pathogenicity,increased_virulence_(hypervirulence)	PHI:10923	1	0	0	.	.	0	.	0	0.01	0.343	.	0.777	.	0.938	0.434	0.85	1	1	0	0	15848.8	150	5	9.148	4	67	96	42	14	83	15	10	5	0.884	KR:[KR]R:46-47	KQII:120-123,KQII:120-123	0	0	0	SignalP3NN:19,SignalP3HMM:19,SignalP4:19,SignalP5:19,DeepSig:19,Phobius:19,SignalP6:19	1	1
SPIS_01768	1.736	4.605	3.312	.	.	.	.	0	0	0	PF01083	Domain:Cutinase	1	CE5	0	0.077	0.348	.	0.797	.	0.887	0.613	0.89	1	1	0	0	22913.6	223	4	8.341	5	103	147	71	17	124	27	16	11	0.803	LEER:[LIJVAP]X[KRTPEI]R&LXXR:22-25,INTR:[LIJVAP]X[KRTPEI]R:34-37,AGTR:[LIJVAP]X[KRTPEI]R:80-83	RALC:25-28,RTMN:50-53,KIYN:64-67,RDIV:83-86,KTID:176-179,KQLR:219-222	0	1	0	SignalP3NN:19,SignalP3HMM:19,SignalP4:19,SignalP5:19,DeepSig:19,Phobius:19,SignalP6:25	1	1
SPIS_25123	1.736	4.513	3.312	VdPevD1	PDIG_23520_(Sca)	unaffected_pathogenicity,increased_virulence_(hypervirulence)	PHI:10923	1	0	0	.	.	0	.	0	0.01	0.343	.	0.777	.	0.938	0.434	0.85	1	1	0	0	15848.8	150	5	9.148	4	67	96	42	14	83	15	10	5	0.884	KR:[KR]R:46-47	KQII:120-123,KQII:120-123	0	0	0	SignalP3NN:19,SignalP3HMM:19,SignalP4:19,SignalP5:19,DeepSig:19,Phobius:19,SignalP6:19	1	1
SPIS_11197	1.733	2.777	3.186	.	.	.	.	0	0	0	PF03892	Family:NapB	0	.	0	0.976	0.66	.	.	0.638	0.051	0.527	0.22	1	1	0	0	12359.2	115	2.5	7.883	2	37	67	37	10	70	24	14	10	0.59	.	RLIP:5-8,KALR:35-38,RAYR:63-66,HDWP:92-95	0	0	0	SignalP3NN:24,SignalP3HMM:24,SignalP4:24,SignalP5:24,DeepSig:24,Phobius:24,SignalP6:28	1	1
SPIS_02944	1.731	5.095	2.968	.	.	.	.	0	0	0	.	.	0	.	0	0.864	0.742	0.949	.	.	0.895	0.621	0.12	1	1	0	0	23146.7	204	5.5	8.317	5	56	90	61	22	104	54	31	23	1.647	LLSR:LXXR:91-94	KTIT:28-31,KEIV:33-36,KTIY:38-41,KQYE:43-46,KVWV:58-61,KQIY:69-72,RQLE:94-97,KAYL:131-134,KIIH:138-141,RNLR:168-171,RSMA:183-186,RALL:195-198,HEYE:199-202	0	0	0	SignalP3NN:15,SignalP4:15,DeepSig:15,SignalP3HMM:17,SignalP5:17,Phobius:17,SignalP6:17	1	1
SPIS_22522	1.73	2.225	3.263	.	.	.	.	0	0	0	PF00722	Domain:Glyco_hydro_16	0	GH16_3,GH16,GH16_5,GH16_9,GH16_6,GH16_7,GH16_10	0	0.001	0.352	.	0.588	.	0.034	0.424	0.8	1	1	0	0	31346	295	5.5	8.733	4	125	187	74	34	166	47	27	20	0.759	IPTR:[LIJVAP]X[KRTPEI]R:90-93,LETR:[LIJVAP]X[KRTPEI]R&LXXR:103-106,VETR:[LIJVAP]X[KRTPEI]R:120-123,LVRR:[LIJVAP]X[KRTPEI]R&LXXR:232-235,RR:[KR]R:234-235	KTLF:29-32,KWIT:48-51,HIYE:209-212,RGLV:230-233,KEMA:283-286	0	0	0	SignalP3NN:17,SignalP5:17,SignalP6:17,DeepSig:19,SignalP3HMM:24,SignalP4:24,Phobius:24	1	1
SPIS_06695	1.718	4.705	3.312	.	.	.	.	0	0	0	.	.	0	.	0	0.014	0.719	0.818	0.562	.	0.969	0.439	0.41	1	1	0	0	13060.6	118	1.5	7.966	1	37	60	34	13	67	18	10	8	0.758	LVVR:LXXR:30-33,RR:[KR]R:83-84	KLII:4-7,RYYQ:66-69,RRIC:83-86,KVIY:109-112	0	0	0	SignalP3NN:16,SignalP4:16,SignalP5:16,DeepSig:16,SignalP3HMM:27,Phobius:27,SignalP6:27	1	1
SPIS_07997	1.718	4.732	3.312	.	.	.	.	0	0	0	.	.	0	.	0	0.017	0.724	0.825	0.553	.	0.969	0.439	0.41	1	1	0	0	13118.6	118	0.5	6.971	1	36	60	34	13	66	19	10	9	0.781	LVVR:LXXR:30-33,RR:[KR]R:83-84	KLII:4-7,RYYQ:66-69,RRIC:83-86,KVIY:109-112	0	0	0	SignalP3NN:16,SignalP4:16,SignalP5:16,DeepSig:16,SignalP3HMM:27,Phobius:27,SignalP6:27	1	1
SPIS_11308	1.713	2.772	3.295	.	.	.	.	0	0	0	.	.	0	.	0	0.863	0.628	.	.	0.646	0.944	0.395	0.36	1	1	0	0	13379.3	120	-1	6.066	3	36	67	37	15	71	31	16	15	0.667	.	KPWF:39-42,RTMV:98-101,KHYV:103-106,RCFM:113-116	0	0	0	SignalP3NN:27,SignalP3HMM:27,SignalP4:27,SignalP5:27,DeepSig:27,Phobius:27,SignalP6:27	1	1
SPIS_25176	1.702	-0.561	-0.186	.	.	.	.	0	0	0	.	.	0	.	0	0.873	0.624	.	.	0.508	0.012	0.419	0.23	1	1	1	0	20218.5	186	-3.5	5.255	1	66	104	59	17	94	43	21	22	0.725	KR:[KR]R:101-102,LAVR:LXXR:166-169,RR:[KR]R:178-179	RGYS:179-182,RGYS:179-182	0	0	0	SignalP3NN:20,SignalP3HMM:20,SignalP4:20,SignalP5:20,DeepSig:20,Phobius:20,SignalP6:20	1	1
SPIS_00938	1.702	-0.561	-0.186	.	.	.	.	0	0	0	.	.	0	.	0	0.873	0.624	.	.	0.508	0.012	0.419	0.23	1	1	1	0	20218.5	186	-3.5	5.255	1	66	104	59	17	94	43	21	22	0.725	KR:[KR]R:101-102,LAVR:LXXR:166-169,RR:[KR]R:178-179	RGYS:179-182,RGYS:179-182	0	0	0	SignalP3NN:20,SignalP3HMM:20,SignalP4:20,SignalP5:20,DeepSig:20,Phobius:20,SignalP6:20	1	1
SPIS_20823	1.7	0.733	2.005	.	.	.	.	0	0	0	PF01464	Domain:SLT	0	GH23	0	0.04	0.596	.	.	0.536	0.741	0.241	0.41	1	1	0	0	25335.8	230	-3.5	5.232	3	76	123	70	26	130	45	22	23	0.807	VRPR:[LIJVAP]X[KRTPEI]R:3-6,LKNR:LXXR:184-187	RMIS:6-9,HPLV:159-162,HGLT:164-167,RYMP:187-190,KTYQ:226-229	0	0	0	SignalP3NN:22,SignalP3HMM:22,SignalP4:22,SignalP5:22,DeepSig:22,Phobius:22,SignalP6:28	1	1
SPIS_06367	1.698	5	3.259	PsPNPi,RsRlpA,VdAve1,PsShr1	.	.	.	0	0	0	.	.	0	.	0	0.15	0.423	.	0.765	.	0.966	0.466	0.86	1	1	0	0	13337.9	124	-6	4.165	4	48	77	38	15	73	21	8	13	0.867	.	HALY:48-51,KQIK:68-71,KCML:88-91,RDIT:105-108,RYYD:115-118	0	0	0	SignalP3NN:18,SignalP3HMM:18,SignalP4:18,SignalP5:18,DeepSig:18,Phobius:18,SignalP6:18	1	1
SPIS_06151	1.698	5.131	3.279	PsPNPi,RsRlpA,VdAve1,PsShr1	.	.	.	0	0	0	.	.	0	.	0	0.161	0.438	.	0.816	.	0.966	0.466	0.86	1	1	0	0	13323.9	124	-6	4.165	4	48	77	37	15	73	21	8	13	0.867	.	HALY:48-51,KQIK:68-71,KCML:88-91,RDIT:105-108,RYYD:115-118	0	0	0	SignalP3NN:18,SignalP3HMM:18,SignalP4:18,SignalP5:18,DeepSig:18,Phobius:18,SignalP6:18	1	1
SPIS_23475	1.685	5.14	3.31	.	.	.	.	0	0	0	.	.	0	.	0	0.873	0.702	0.734	.	.	0.898	0.296	0.48	1	1	0	0	26199	240	10.5	9.168	6	80	134	66	21	118	68	41	27	1.122	LEHR:LXXR:20-23	KNFL:58-61,RLYA:89-92,KVFG:120-123,KCMK:129-132,KVFE:164-167,KTMT:214-217	0	0	0	SignalP3NN:14,SignalP3HMM:14,SignalP4:14,SignalP5:14,DeepSig:14,Phobius:19,SignalP6:23	1	1
SPIS_09236	1.675	2.849	3.225	.	PELB,CcpelA,PelE,PelD,PelA	reduced_virulence,increased_virulence_(hypervirulence)	PHI:222,PHI:2476,PHI:6855,PHI:6854,PHI:6853	1	1	0	PF00544	Repeat:Pectate_lyase_4	0	PL1_7,PL1_9,PL1,PL1_10,PL1_5,PL1_6,PL1_3,PL1_12,PL1_8,PL1_1,PL1_4,PL1_11,PL1_13,PL1_2	0	0.002	0.26	.	0.58	.	0.659	0.505	0.84	1	1	0	0	33390.2	319	5	8.066	1	138	205	98	31	161	63	36	27	1.042	PATR:[LIJVAP]X[KRTPEI]R:21-24,KR:[KR]R:26-27,VNTR:[LIJVAP]X[KRTPEI]R:238-241	RNLA:116-119,RNLA:116-119,KVLA:122-125,KVLA:122-125,KDYY:154-157,KDYY:154-157,HIYN:225-228,HIYN:225-228,KVLV:245-248,KVLV:245-248	0	0	0	SignalP3NN:19,SignalP3HMM:19,SignalP4:19,SignalP5:19,DeepSig:19,Phobius:19,SignalP6:27	1	1
SPIS_26485	1.675	2.849	3.225	.	PELB,CcpelA,PelE,PelD,PelA	reduced_virulence,increased_virulence_(hypervirulence)	PHI:222,PHI:2476,PHI:6855,PHI:6854,PHI:6853	1	1	0	PF00544	Repeat:Pectate_lyase_4	0	PL1_7,PL1_9,PL1,PL1_10,PL1_5,PL1_6,PL1_3,PL1_12,PL1_8,PL1_1,PL1_4,PL1_11,PL1_13,PL1_2	0	0.002	0.26	.	0.58	.	0.659	0.505	0.84	1	1	0	0	33390.2	319	5	8.066	1	138	205	98	31	161	63	36	27	1.042	PATR:[LIJVAP]X[KRTPEI]R:21-24,KR:[KR]R:26-27,VNTR:[LIJVAP]X[KRTPEI]R:238-241	RNLA:116-119,RNLA:116-119,KVLA:122-125,KVLA:122-125,KDYY:154-157,KDYY:154-157,HIYN:225-228,HIYN:225-228,KVLV:245-248,KVLV:245-248	0	0	0	SignalP3NN:19,SignalP3HMM:19,SignalP4:19,SignalP5:19,DeepSig:19,Phobius:19,SignalP6:27	1	1
SPIS_26978	1.675	1.867	3.226	.	.	.	.	0	0	0	PF00544	Repeat:Pectate_lyase_4	0	PL1_7,PL1_9,PL1,PL1_10,PL1_5,PL1_6,PL1_3,PL1_12,PL1_8,PL1_1,PL1_4,PL1_11,PL1_13,PL1_2	0	0.001	0.264	.	0.578	.	0.659	0.505	0.84	1	1	0	0	33404.2	319	5	8.066	1	138	204	98	31	161	63	36	27	1.056	PATR:[LIJVAP]X[KRTPEI]R:21-24,KR:[KR]R:26-27,VNTR:[LIJVAP]X[KRTPEI]R:238-241	RNLA:116-119,RNLA:116-119,KVLA:122-125,KVLA:122-125,KDYY:154-157,KDYY:154-157,HIYN:225-228,HIYN:225-228,KVLV:245-248,KVLV:245-248	0	0	0	SignalP3NN:19,SignalP3HMM:19,SignalP4:19,SignalP5:19,DeepSig:19,Phobius:19,SignalP6:27	1	1
SPIS_05424	1.675	1.867	3.226	.	.	.	.	0	0	0	PF00544	Repeat:Pectate_lyase_4	0	PL1_7,PL1_9,PL1,PL1_10,PL1_5,PL1_6,PL1_3,PL1_12,PL1_8,PL1_1,PL1_4,PL1_11,PL1_13,PL1_2	0	0.001	0.264	.	0.578	.	0.659	0.505	0.84	1	1	0	0	33404.2	319	5	8.066	1	138	204	98	31	161	63	36	27	1.056	PATR:[LIJVAP]X[KRTPEI]R:21-24,KR:[KR]R:26-27,VNTR:[LIJVAP]X[KRTPEI]R:238-241	RNLA:116-119,RNLA:116-119,KVLA:122-125,KVLA:122-125,KDYY:154-157,KDYY:154-157,HIYN:225-228,HIYN:225-228,KVLV:245-248,KVLV:245-248	0	0	0	SignalP3NN:19,SignalP3HMM:19,SignalP4:19,SignalP5:19,DeepSig:19,Phobius:19,SignalP6:27	1	1
SPIS_18763	1.642	2.616	3.035	.	.	.	.	0	0	0	.	.	0	GH13_32,GH13_15,GH13_24,GH13,GH13_14,GH13_12,GH13_10	0	0.029	0.418	.	0.74	.	0.957	0.3	0.8	1	1	0	0	17629.4	169	-6	4.21	4	76	114	49	21	101	21	8	13	0.766	LTSR:LXXR:31-34,RR:[KR]R:34-35	RLLQ:8-11,KDIS:99-102,KSIP:121-124	0	0	0	SignalP3NN:18,SignalP4:18,DeepSig:18,SignalP3HMM:22	1	1
SPIS_06374	1.642	3.821	3.227	.	.	.	.	0	0	0	PF08031	Domain:BBE	0	.	0	0.19	0.59	.	0.808	.	0.748	0.592	0.66	1	1	0	0	26121	238	-8.5	4.409	2	77	135	62	33	134	45	19	26	1	KR:[KR]R:38-39	KRYA:38-41,REIT:60-63,HYYD:78-81,RIWF:133-136,KQIS:156-159	0	0	0	SignalP3NN:16,SignalP3HMM:16,SignalP4:16,SignalP5:16,SignalP6:16,Phobius:18,DeepSig:24	1	1
SPIS_23056	1.619	1.896	3.295	.	.	.	.	0	0	0	PF01095	Repeat:Pectinesterase	0	CE8	0	0	0.25	.	0.541	.	0.904	0.385	0.77	1	1	0	0	34555.5	328	5	8.955	2	144	203	108	39	188	36	21	15	0.872	.	KLYN:121-124,KSYI:172-175,RAWF:188-191,KGYI:203-206,RPWR:243-246,RVIF:250-253	0	0	0	SignalP3NN:16,SignalP4:16,SignalP6:16,SignalP3HMM:24,SignalP5:24,DeepSig:24,Phobius:24	1	1
SPIS_06088	1.619	4.625	3.034	CfEcp6,Mg3LysM,RsLysM,Mg1LysM,MgxLysM,RiSLM,MoSlp1	.	.	.	0	0	0	PF01476	Domain:LysM	1	CBM50	0	0.516	0.303	.	0.957	.	0.91	0.55	0.92	1	1	0	0	19213.5	188	-13	3.816	8	77	132	66	8	106	28	8	20	0.957	VLRR:[LIJVAP]X[KRTPEI]R:20-23,RR:[KR]R:22-23	KSYI:2-5,KSYI:2-5	0	0	0	SignalP3NN:18,SignalP3HMM:18,SignalP4:18,SignalP5:18,DeepSig:18,Phobius:18,SignalP6:23	1	1
SPIS_23474	1.619	4.625	3.034	CfEcp6,Mg3LysM,RsLysM,Mg1LysM,MgxLysM,RiSLM,MoSlp1	.	.	.	0	0	0	PF01476	Domain:LysM	1	CBM50	0	0.516	0.303	.	0.957	.	0.91	0.55	0.92	1	1	0	0	19213.5	188	-13	3.816	8	77	132	66	8	106	28	8	20	0.957	VLRR:[LIJVAP]X[KRTPEI]R:20-23,RR:[KR]R:22-23	KSYI:2-5,KSYI:2-5	0	0	0	SignalP3NN:18,SignalP3HMM:18,SignalP4:18,SignalP5:18,DeepSig:18,Phobius:18,SignalP6:23	1	1
SPIS_09282	1.602	6.104	3.217	.	.	.	.	0	0	0	PF14021	Domain:TNT	1	.	0	0.458	0.636	.	0.675	.	0.055	0.347	0.48	1	1	0	0	24374.5	224	-1.5	5.668	4	70	133	56	28	134	36	18	18	0.783	LEKR:[LIJVAP]X[KRTPEI]R&LXXR:18-21,KR:[KR]R:20-21,RR:[KR]R:217-218	HSYA:72-75,RALP:147-150,HVYE:168-171,KAFD:174-177,RRLN:217-220	0	0	0	SignalP3NN:13,SignalP4:13,SignalP5:13,Phobius:13,DeepSig:17,SignalP3HMM:18,SignalP6:21	1	1
SPIS_01942	1.601	1.36	3.072	.	.	.	.	0	0	0	.	.	0	.	0	0.152	0.508	.	.	0.523	0.017	0.402	0.32	1	1	0	0	22516.4	211	-3.5	4.692	5	81	127	66	20	124	31	14	17	0.644	RR:[KR]R:198-199	RTLI:51-54,RTLI:51-54,RTLI:51-54,RTLI:51-54,RTLI:51-54,RTLI:51-54,RTLI:51-54,RTLI:51-54,RTLI:51-54,RTLI:51-54,RTLI:51-54,RTLI:51-54,RSMG:199-202,RSMG:199-202,RSMG:199-202,RSMG:199-202,RSMG:199-202,RSMG:199-202,RSMG:199-202,RSMG:199-202,RSMG:199-202,RSMG:199-202,RSMG:199-202,RSMG:199-202	0	0	0	SignalP3NN:18,SignalP4:18,SignalP5:18,SignalP3HMM:24,DeepSig:24,Phobius:24,SignalP6:24	1	1
SPIS_00487	1.601	1.36	3.072	.	.	.	.	0	0	0	.	.	0	.	0	0.152	0.508	.	.	0.523	0.017	0.402	0.32	1	1	0	0	22516.4	211	-3.5	4.692	5	81	127	66	20	124	31	14	17	0.644	RR:[KR]R:198-199	RTLI:51-54,RTLI:51-54,RTLI:51-54,RTLI:51-54,RTLI:51-54,RTLI:51-54,RTLI:51-54,RTLI:51-54,RTLI:51-54,RTLI:51-54,RTLI:51-54,RTLI:51-54,RSMG:199-202,RSMG:199-202,RSMG:199-202,RSMG:199-202,RSMG:199-202,RSMG:199-202,RSMG:199-202,RSMG:199-202,RSMG:199-202,RSMG:199-202,RSMG:199-202,RSMG:199-202	0	0	0	SignalP3NN:18,SignalP4:18,SignalP5:18,SignalP3HMM:24,DeepSig:24,Phobius:24,SignalP6:24	1	1
SPIS_04464	1.601	1.36	3.072	.	.	.	.	0	0	0	.	.	0	.	0	0.152	0.508	.	.	0.523	0.017	0.402	0.32	1	1	0	0	22516.4	211	-3.5	4.692	5	81	127	66	20	124	31	14	17	0.644	RR:[KR]R:198-199	RTLI:51-54,RTLI:51-54,RTLI:51-54,RTLI:51-54,RTLI:51-54,RTLI:51-54,RTLI:51-54,RTLI:51-54,RTLI:51-54,RTLI:51-54,RTLI:51-54,RTLI:51-54,RSMG:199-202,RSMG:199-202,RSMG:199-202,RSMG:199-202,RSMG:199-202,RSMG:199-202,RSMG:199-202,RSMG:199-202,RSMG:199-202,RSMG:199-202,RSMG:199-202,RSMG:199-202	0	0	0	SignalP3NN:18,SignalP4:18,SignalP5:18,SignalP3HMM:24,DeepSig:24,Phobius:24,SignalP6:24	1	1
SPIS_01531	1.601	1.36	3.072	.	.	.	.	0	0	0	.	.	0	.	0	0.152	0.508	.	.	0.523	0.017	0.402	0.32	1	1	0	0	22516.4	211	-3.5	4.692	5	81	127	66	20	124	31	14	17	0.644	RR:[KR]R:198-199	RTLI:51-54,RTLI:51-54,RTLI:51-54,RTLI:51-54,RTLI:51-54,RTLI:51-54,RTLI:51-54,RTLI:51-54,RTLI:51-54,RTLI:51-54,RTLI:51-54,RTLI:51-54,RSMG:199-202,RSMG:199-202,RSMG:199-202,RSMG:199-202,RSMG:199-202,RSMG:199-202,RSMG:199-202,RSMG:199-202,RSMG:199-202,RSMG:199-202,RSMG:199-202,RSMG:199-202	0	0	0	SignalP3NN:18,SignalP4:18,SignalP5:18,SignalP3HMM:24,DeepSig:24,Phobius:24,SignalP6:24	1	1
SPIS_00385	1.601	1.36	3.072	.	.	.	.	0	0	0	.	.	0	.	0	0.152	0.508	.	.	0.523	0.017	0.402	0.32	1	1	0	0	22516.4	211	-3.5	4.692	5	81	127	66	20	124	31	14	17	0.644	RR:[KR]R:198-199	RTLI:51-54,RTLI:51-54,RTLI:51-54,RTLI:51-54,RTLI:51-54,RTLI:51-54,RTLI:51-54,RTLI:51-54,RTLI:51-54,RTLI:51-54,RTLI:51-54,RTLI:51-54,RSMG:199-202,RSMG:199-202,RSMG:199-202,RSMG:199-202,RSMG:199-202,RSMG:199-202,RSMG:199-202,RSMG:199-202,RSMG:199-202,RSMG:199-202,RSMG:199-202,RSMG:199-202	0	0	0	SignalP3NN:18,SignalP4:18,SignalP5:18,SignalP3HMM:24,DeepSig:24,Phobius:24,SignalP6:24	1	1
SPIS_03417	1.601	1.36	3.072	.	.	.	.	0	0	0	.	.	0	.	0	0.152	0.508	.	.	0.523	0.017	0.402	0.32	1	1	0	0	22516.4	211	-3.5	4.692	5	81	127	66	20	124	31	14	17	0.644	RR:[KR]R:198-199	RTLI:51-54,RTLI:51-54,RTLI:51-54,RTLI:51-54,RTLI:51-54,RTLI:51-54,RTLI:51-54,RTLI:51-54,RTLI:51-54,RTLI:51-54,RTLI:51-54,RTLI:51-54,RSMG:199-202,RSMG:199-202,RSMG:199-202,RSMG:199-202,RSMG:199-202,RSMG:199-202,RSMG:199-202,RSMG:199-202,RSMG:199-202,RSMG:199-202,RSMG:199-202,RSMG:199-202	0	0	0	SignalP3NN:18,SignalP4:18,SignalP5:18,SignalP3HMM:24,DeepSig:24,Phobius:24,SignalP6:24	1	1
SPIS_10833	1.601	1.36	3.072	.	.	.	.	0	0	0	.	.	0	.	0	0.152	0.508	.	.	0.523	0.017	0.402	0.32	1	1	0	0	22516.4	211	-3.5	4.692	5	81	127	66	20	124	31	14	17	0.644	RR:[KR]R:198-199	RTLI:51-54,RTLI:51-54,RTLI:51-54,RTLI:51-54,RTLI:51-54,RTLI:51-54,RTLI:51-54,RTLI:51-54,RTLI:51-54,RTLI:51-54,RTLI:51-54,RTLI:51-54,RSMG:199-202,RSMG:199-202,RSMG:199-202,RSMG:199-202,RSMG:199-202,RSMG:199-202,RSMG:199-202,RSMG:199-202,RSMG:199-202,RSMG:199-202,RSMG:199-202,RSMG:199-202	0	0	0	SignalP3NN:18,SignalP4:18,SignalP5:18,SignalP3HMM:24,DeepSig:24,Phobius:24,SignalP6:24	1	1
SPIS_00310	1.601	1.36	3.072	.	.	.	.	0	0	0	.	.	0	.	0	0.152	0.508	.	.	0.523	0.017	0.402	0.32	1	1	0	0	22516.4	211	-3.5	4.692	5	81	127	66	20	124	31	14	17	0.644	RR:[KR]R:198-199	RTLI:51-54,RTLI:51-54,RTLI:51-54,RTLI:51-54,RTLI:51-54,RTLI:51-54,RTLI:51-54,RTLI:51-54,RTLI:51-54,RTLI:51-54,RTLI:51-54,RTLI:51-54,RSMG:199-202,RSMG:199-202,RSMG:199-202,RSMG:199-202,RSMG:199-202,RSMG:199-202,RSMG:199-202,RSMG:199-202,RSMG:199-202,RSMG:199-202,RSMG:199-202,RSMG:199-202	0	0	0	SignalP3NN:18,SignalP4:18,SignalP5:18,SignalP3HMM:24,DeepSig:24,Phobius:24,SignalP6:24	1	1
SPIS_11062	1.601	1.325	3.03	.	.	.	.	0	0	0	.	.	0	.	0	0.147	0.513	.	.	0.528	0.017	0.402	0.34	1	1	0	0	22444.3	211	-2.5	4.86	5	82	128	66	20	125	30	14	16	0.633	RR:[KR]R:198-199	RTLI:51-54,RSMG:199-202	0	0	0	SignalP3NN:18,SignalP3HMM:18,SignalP4:18,SignalP5:18,DeepSig:24,Phobius:24,SignalP6:24	1	1
SPIS_00457	1.601	1.36	3.072	.	.	.	.	0	0	0	.	.	0	.	0	0.152	0.508	.	.	0.523	0.017	0.402	0.32	1	1	0	0	22516.4	211	-3.5	4.692	5	81	127	66	20	124	31	14	17	0.644	RR:[KR]R:198-199	RTLI:51-54,RTLI:51-54,RTLI:51-54,RTLI:51-54,RTLI:51-54,RTLI:51-54,RTLI:51-54,RTLI:51-54,RTLI:51-54,RTLI:51-54,RTLI:51-54,RTLI:51-54,RSMG:199-202,RSMG:199-202,RSMG:199-202,RSMG:199-202,RSMG:199-202,RSMG:199-202,RSMG:199-202,RSMG:199-202,RSMG:199-202,RSMG:199-202,RSMG:199-202,RSMG:199-202	0	0	0	SignalP3NN:18,SignalP4:18,SignalP5:18,SignalP3HMM:24,DeepSig:24,Phobius:24,SignalP6:24	1	1
SPIS_01969	1.601	1.36	3.072	.	.	.	.	0	0	0	.	.	0	.	0	0.152	0.508	.	.	0.523	0.017	0.402	0.32	1	1	0	0	22516.4	211	-3.5	4.692	5	81	127	66	20	124	31	14	17	0.644	RR:[KR]R:198-199	RTLI:51-54,RTLI:51-54,RTLI:51-54,RTLI:51-54,RTLI:51-54,RTLI:51-54,RTLI:51-54,RTLI:51-54,RTLI:51-54,RTLI:51-54,RTLI:51-54,RTLI:51-54,RSMG:199-202,RSMG:199-202,RSMG:199-202,RSMG:199-202,RSMG:199-202,RSMG:199-202,RSMG:199-202,RSMG:199-202,RSMG:199-202,RSMG:199-202,RSMG:199-202,RSMG:199-202	0	0	0	SignalP3NN:18,SignalP4:18,SignalP5:18,SignalP3HMM:24,DeepSig:24,Phobius:24,SignalP6:24	1	1
SPIS_04373	1.601	1.36	3.072	.	.	.	.	0	0	0	.	.	0	.	0	0.152	0.508	.	.	0.523	0.017	0.402	0.32	1	1	0	0	22516.4	211	-3.5	4.692	5	81	127	66	20	124	31	14	17	0.644	RR:[KR]R:198-199	RTLI:51-54,RTLI:51-54,RTLI:51-54,RTLI:51-54,RTLI:51-54,RTLI:51-54,RTLI:51-54,RTLI:51-54,RTLI:51-54,RTLI:51-54,RTLI:51-54,RTLI:51-54,RSMG:199-202,RSMG:199-202,RSMG:199-202,RSMG:199-202,RSMG:199-202,RSMG:199-202,RSMG:199-202,RSMG:199-202,RSMG:199-202,RSMG:199-202,RSMG:199-202,RSMG:199-202	0	0	0	SignalP3NN:18,SignalP4:18,SignalP5:18,SignalP3HMM:24,DeepSig:24,Phobius:24,SignalP6:24	1	1
SPIS_03517	1.601	1.36	3.072	.	.	.	.	0	0	0	.	.	0	.	0	0.152	0.508	.	.	0.523	0.017	0.402	0.32	1	1	0	0	22516.4	211	-3.5	4.692	5	81	127	66	20	124	31	14	17	0.644	RR:[KR]R:198-199	RTLI:51-54,RTLI:51-54,RTLI:51-54,RTLI:51-54,RTLI:51-54,RTLI:51-54,RTLI:51-54,RTLI:51-54,RTLI:51-54,RTLI:51-54,RTLI:51-54,RTLI:51-54,RSMG:199-202,RSMG:199-202,RSMG:199-202,RSMG:199-202,RSMG:199-202,RSMG:199-202,RSMG:199-202,RSMG:199-202,RSMG:199-202,RSMG:199-202,RSMG:199-202,RSMG:199-202	0	0	0	SignalP3NN:18,SignalP4:18,SignalP5:18,SignalP3HMM:24,DeepSig:24,Phobius:24,SignalP6:24	1	1
SPIS_08907	1.59	0.265	3.045	.	.	.	.	0	0	0	.	.	0	.	0	0.008	0.314	.	.	0.505	0.022	0.494	0.8	1	1	0	0	27552.8	258	-7	4.512	6	101	160	80	30	145	41	18	23	0.77	ALKR:[LIJVAP]X[KRTPEI]R:25-28,KR:[KR]R:27-28,KR:[KR]R:180-181	KTFV:5-8,HQLD:171-174,RRLT:181-184,HAWN:219-222	1	0	0	SignalP3NN:20,SignalP3HMM:20,SignalP4:20,SignalP5:20,DeepSig:20,SignalP6:20,Phobius:25	1	1
SPIS_03340	1.582	3.818	3.312	.	.	.	.	0	0	0	.	.	0	.	0	1	0.449	.	0.72	.	0.005	0.601	0.83	1	1	0	0	10267.8	108	-2.5	4.259	0	50	88	24	3	56	10	4	6	0.889	.	KSIL:26-29	0	0	0	SignalP3NN:16,SignalP3HMM:16,SignalP4:16,SignalP5:16,DeepSig:16,Phobius:16,SignalP6:16	1	1
SPIS_06102	1.581	2.098	3.266	.	.	.	.	0	0	0	.	.	0	.	0	0.014	0.323	.	0.57	.	0.09	0.299	0.74	1	1	0	0	18865.5	180	-2	4.545	3	71	113	61	18	115	16	7	9	0.824	AERR:[LIJVAP]X[KRTPEI]R:23-26,RR:[KR]R:25-26	RRIA:25-28,RRIA:25-28,RRIA:25-28,RAFA:149-152,RAFA:149-152,RAFA:149-152	0	0	0	SignalP3NN:18,SignalP3HMM:18,SignalP4:18,DeepSig:18,SignalP5:20,Phobius:20,SignalP6:20	1	1
SPIS_02155	1.581	2.098	3.266	.	.	.	.	0	0	0	.	.	0	.	0	0.014	0.323	.	0.57	.	0.09	0.299	0.74	1	1	0	0	18865.5	180	-2	4.545	3	71	113	61	18	115	16	7	9	0.824	AERR:[LIJVAP]X[KRTPEI]R:23-26,RR:[KR]R:25-26	RRIA:25-28,RRIA:25-28,RRIA:25-28,RAFA:149-152,RAFA:149-152,RAFA:149-152	0	0	0	SignalP3NN:18,SignalP3HMM:18,SignalP4:18,DeepSig:18,SignalP5:20,Phobius:20,SignalP6:20	1	1
SPIS_25727	1.581	2.098	3.266	.	.	.	.	0	0	0	.	.	0	.	0	0.014	0.323	.	0.57	.	0.09	0.299	0.74	1	1	0	0	18865.5	180	-2	4.545	3	71	113	61	18	115	16	7	9	0.824	AERR:[LIJVAP]X[KRTPEI]R:23-26,RR:[KR]R:25-26	RRIA:25-28,RRIA:25-28,RRIA:25-28,RAFA:149-152,RAFA:149-152,RAFA:149-152	0	0	0	SignalP3NN:18,SignalP3HMM:18,SignalP4:18,DeepSig:18,SignalP5:20,Phobius:20,SignalP6:20	1	1
SPIS_05156	1.573	1.635	2.253	.	.	.	.	0	0	0	PF12296	Family:HsbA	0	.	0	0.947	0.239	0.64	.	.	0.101	0.181	0.84	1	1	0	0	18210.2	175	-8	4.226	0	71	109	70	9	92	36	14	22	0.898	IEKR:[LIJVAP]X[KRTPEI]R:19-22,KR:[KR]R:21-22	RTIN:32-35	0	0	0	SignalP3NN:16,SignalP3HMM:16,SignalP4:16,SignalP5:16,DeepSig:16,SignalP6:22,Phobius:24	1	1
SPIS_20112	1.564	2.009	3.178	.	.	.	.	0	0	0	PF04616	Family:Glyco_hydro_43	0	GH43_6,GH43_5,GH43_3,GH43,GH43_4,GH43_30,GH43_34,GH43_7,GH43_26,GH43_8,GH43_31,GH43_29,GH43_32,GH43_11,GH43_9,GH43_19,GH43_10,GH43_23,GH43_22,GH43_18,GH43_33,GH43_12,GH43_2	0	0	0.302	.	0.628	.	0.53	0.432	0.86	1	1	0	0	34310.2	325	2.5	7.216	9	146	209	79	47	192	41	23	18	0.847	IIRR:[LIJVAP]X[KRTPEI]R:38-41,RR:[KR]R:40-41,KR:[KR]R:309-310	KPYN:145-148,KRFG:309-312	0	1	0	Phobius:17,SignalP3NN:19,SignalP4:19,DeepSig:19,SignalP6:19,SignalP3HMM:21,SignalP5:21	1	1
SPIS_08178	1.564	0.784	2.07	.	.	.	.	0	0	0	PF05573	Family:NosL	0	.	0	0.975	0.434	.	.	0.561	0.362	0.573	0.29	1	1	0	0	17303.1	162	-1.5	5.983	2	49	89	63	21	113	41	21	20	0.647	LSTR:[LIJVAP]X[KRTPEI]R&LXXR:124-127,KR:[KR]R:140-141	RLIA:2-5,HYFD:59-62,KDLF:65-68,KFLR:69-72,HGMG:81-84,KAID:98-101,HELV:119-122,RVLA:141-144,KSLD:154-157	0	0	0	SignalP3NN:20,SignalP3HMM:20,SignalP4:20,SignalP5:20,DeepSig:20,Phobius:20,SignalP6:20	1	1
SPIS_13381	1.563	4.8	3.309	.	.	.	.	0	0	0	PF01546	Family:Peptidase_M20	0	.	0	0.997	0.613	0.689	.	.	0.92	0.337	0.34	1	1	0	0	8076.66	75	4.5	8.782	3	23	39	29	8	52	20	13	7	0.652	RR:[KR]R:40-41,LAVR:LXXR:49-52,VRPR:[LIJVAP]X[KRTPEI]R:51-54	KGFI:2-5,RRLI:40-43	0	0	0	SignalP3HMM:17,SignalP4:17,SignalP5:17,DeepSig:17,Phobius:17,SignalP6:17,SignalP3NN:18	1	1
SPIS_06851	1.55	2.079	2.232	.	.	.	.	0	0	0	PF17200	Family:sCache_2	0	.	0	0.835	0.703	.	.	0.562	0.01	0.398	0.61	1	1	0	0	15660	148	3.5	9.833	0	53	89	50	8	85	26	15	11	0.59	LYPR:[LIJVAP]X[KRTPEI]R&LXXR:133-136	RMMD:23-26,HGLA:40-43,RTMK:69-72	0	0	0	SignalP4:17,SignalP5:17,DeepSig:17,SignalP3NN:18,SignalP3HMM:20,Phobius:20,SignalP6:21	1	1
SPIS_26491	1.547	2.72	3.225	.	.	.	.	0	0	0	.	.	0	.	0	0.814	0.581	.	.	0.514	0.803	0.379	0.59	1	1	0	0	20260.8	193	-4	4.608	4	79	113	52	20	115	34	15	19	0.707	LGQR:LXXR:68-71	KLYN:44-47,RLFV:55-58,KVWV:96-99	0	0	0	SignalP3NN:17,SignalP3HMM:17,SignalP4:17,SignalP5:17,DeepSig:17,Phobius:17,SignalP6:17	1	1
SPIS_26236	1.547	2.724	3.232	.	.	.	.	0	0	0	.	.	0	.	0	0.814	0.578	.	.	0.509	0.803	0.379	0.63	1	1	0	0	20246.7	193	-4	4.608	4	79	114	52	20	115	34	15	19	0.69	LGQR:LXXR:68-71	KLYN:44-47,KLYN:44-47,RLFV:55-58,RLFV:55-58,KVWV:96-99,KVWV:96-99	0	0	0	SignalP3NN:17,SignalP3HMM:17,SignalP4:17,SignalP5:17,DeepSig:17,Phobius:17,SignalP6:17	1	1
SPIS_00231	1.547	2.724	3.232	.	.	.	.	0	0	0	.	.	0	.	0	0.814	0.578	.	.	0.509	0.803	0.379	0.63	1	1	0	0	20246.7	193	-4	4.608	4	79	114	52	20	115	34	15	19	0.69	LGQR:LXXR:68-71	KLYN:44-47,KLYN:44-47,RLFV:55-58,RLFV:55-58,KVWV:96-99,KVWV:96-99	0	0	0	SignalP3NN:17,SignalP3HMM:17,SignalP4:17,SignalP5:17,DeepSig:17,Phobius:17,SignalP6:17	1	1
SPIS_25812	1.542	1.959	3.312	.	.	.	.	0	0	0	.	.	0	.	0	0.14	0.228	.	0.633	.	0.754	0.312	0.93	1	1	0	0	14659.3	151	-5	3.812	10	72	113	36	8	102	11	3	8	0.311	PIPR:[LIJVAP]X[KRTPEI]R:44-47	.	0	0	0	SignalP3NN:18,SignalP3HMM:18,SignalP4:18,SignalP5:18,Phobius:20,SignalP6:23,DeepSig:24	1	1
SPIS_04587	1.539	4.323	3.312	.	.	.	.	0	0	0	.	.	0	.	0	1	0.516	.	0.665	.	0.989	0.572	0.81	1	1	0	0	12404.3	125	2.5	8.597	0	55	92	34	8	66	12	8	4	0.829	VHER:[LIJVAP]X[KRTPEI]R:18-21,LVAR:LXXR:27-30	RYYP:37-40,KALQ:114-117	0	0	0	SignalP3NN:14,SignalP5:14,SignalP3HMM:16,SignalP4:19,DeepSig:19,SignalP6:21,Phobius:26	1	1
SPIS_00014	1.533	1.864	2.585	.	.	.	.	0	0	0	PF12296	Family:HsbA	0	.	0	0.901	0.576	.	.	0.627	0.83	0.366	0.36	1	1	0	0	23426.6	219	-3	5.539	0	75	124	85	20	121	46	23	23	0.882	LQPR:[LIJVAP]X[KRTPEI]R&LXXR:23-26,LANR:LXXR:75-78	KNID:40-43,KPLF:122-125,KVLL:139-142,RHMA:185-188,KWFW:203-206	0	0	0	SignalP3NN:18,SignalP3HMM:18,SignalP4:18,SignalP5:18,DeepSig:18,Phobius:18,SignalP6:26	1	1
SPIS_24613	1.531	2.063	2.252	.	.	.	.	0	0	0	.	.	0	.	0	0.874	0.64	.	.	0.525	0.744	0.412	0.41	1	1	0	0	22955.4	216	0.5	6.689	5	75	120	71	17	129	38	20	18	0.764	LSKR:[LIJVAP]X[KRTPEI]R&LXXR:33-36,KR:[KR]R:35-36	RQLP:36-39,RAIY:87-90,KLLG:212-215	0	0	0	SignalP3NN:18,SignalP3HMM:18,SignalP4:18,SignalP5:18,Phobius:18,SignalP6:18	1	1
SPIS_17639	1.529	2.612	3.237	.	.	.	.	0	0	0	.	.	0	.	0	0.357	0.341	0.776	.	.	0.122	0.555	0.49	1	1	0	0	28560.4	268	1.5	8.471	0	92	164	70	15	138	58	30	28	0.889	KR:[KR]R:41-42,KR:[KR]R:57-58,KR:[KR]R:81-82,KR:[KR]R:108-109,KR:[KR]R:135-136,KR:[KR]R:162-163,KR:[KR]R:189-190,KR:[KR]R:216-217,KR:[KR]R:243-244	.	0	0	0	SignalP3NN:22,SignalP3HMM:22,SignalP4:22,SignalP5:22,DeepSig:22,Phobius:22,SignalP6:22	1	1
SPIS_05749	1.521	3.319	2.864	PaMiSSP10b	.	.	.	0	0	0	PF10342	Domain:Kre9_KNH	0	.	0	0.019	0.248	.	0.584	.	0.021	0.572	0.83	1	1	0	0	15038	142	-5.5	4.254	4	57	92	41	12	82	23	9	14	0.583	PVTR:[LIJVAP]X[KRTPEI]R:38-41	KEYT:93-96,KEYT:93-96,KEYT:93-96,KEYT:93-96	0	0	0	SignalP3NN:17,SignalP3HMM:17,SignalP4:17,SignalP5:17,DeepSig:17,Phobius:17,SignalP6:17	1	1
SPIS_26683	1.521	3.319	2.864	PaMiSSP10b	.	.	.	0	0	0	PF10342	Domain:Kre9_KNH	0	.	0	0.019	0.248	.	0.584	.	0.021	0.572	0.83	1	1	0	0	15038	142	-5.5	4.254	4	57	92	41	12	82	23	9	14	0.583	PVTR:[LIJVAP]X[KRTPEI]R:38-41	KEYT:93-96,KEYT:93-96,KEYT:93-96,KEYT:93-96	0	0	0	SignalP3NN:17,SignalP3HMM:17,SignalP4:17,SignalP5:17,DeepSig:17,Phobius:17,SignalP6:17	1	1
SPIS_06084	1.521	3.319	2.864	PaMiSSP10b	.	.	.	0	0	0	PF10342	Domain:Kre9_KNH	0	.	0	0.019	0.248	.	0.584	.	0.021	0.572	0.83	1	1	0	0	15038	142	-5.5	4.254	4	57	92	41	12	82	23	9	14	0.583	PVTR:[LIJVAP]X[KRTPEI]R:38-41	KEYT:93-96,KEYT:93-96,KEYT:93-96,KEYT:93-96	0	0	0	SignalP3NN:17,SignalP3HMM:17,SignalP4:17,SignalP5:17,DeepSig:17,Phobius:17,SignalP6:17	1	1
SPIS_02942	1.521	3.319	2.864	PaMiSSP10b	.	.	.	0	0	0	PF10342	Domain:Kre9_KNH	0	.	0	0.019	0.248	.	0.584	.	0.021	0.572	0.83	1	1	0	0	15038	142	-5.5	4.254	4	57	92	41	12	82	23	9	14	0.583	PVTR:[LIJVAP]X[KRTPEI]R:38-41	KEYT:93-96,KEYT:93-96,KEYT:93-96,KEYT:93-96	0	0	0	SignalP3NN:17,SignalP3HMM:17,SignalP4:17,SignalP5:17,DeepSig:17,Phobius:17,SignalP6:17	1	1
SPIS_25809	1.514	6.271	3.311	.	.	.	.	0	0	0	.	.	0	.	0	1	0.804	0.868	0.815	.	0.99	0.322	0.38	1	1	0	0	20888.6	192	-12.5	4.21	20	67	113	39	22	121	48	18	30	0.818	AEPR:[LIJVAP]X[KRTPEI]R:51-54,KR:[KR]R:69-70,ANPR:[LIJVAP]X[KRTPEI]R:139-142	KEFD:55-58,KMYG:129-132	1	0	0	SignalP3NN:19,SignalP3HMM:19,SignalP4:19,SignalP5:19,DeepSig:19,Phobius:19,SignalP6:25	1	1
SPIS_26127	1.508	2.043	3.312	.	.	.	.	0	0	0	.	.	0	.	0	0.208	0.23	.	0.645	.	0.754	0.312	0.91	1	1	0	0	14413.1	149	-5	3.812	10	72	111	36	7	100	11	3	8	0.3	PIPR:[LIJVAP]X[KRTPEI]R:44-47	.	0	0	0	SignalP3NN:18,SignalP3HMM:18,SignalP4:18,SignalP5:18,Phobius:20,SignalP6:23,DeepSig:24	1	1
SPIS_24428	1.477	3.065	2.611	.	.	.	.	0	0	0	.	.	0	.	0	0.997	0.437	0.735	.	.	0.023	0.172	0.44	1	1	1	0	14384.6	138	9.5	10.849	0	49	80	46	9	83	33	22	11	0.423	KR:[KR]R:79-80,AQRR:[LIJVAP]X[KRTPEI]R:114-117,RR:[KR]R:116-117,VGKR:[LIJVAP]X[KRTPEI]R:126-129,KR:[KR]R:128-129	KVLL:2-5,KKIG:49-52,KHLW:69-72	1	0	0	SignalP3NN:17,SignalP3HMM:17,SignalP4:17,SignalP5:17,DeepSig:17,SignalP6:17,Phobius:27	1	1
SPIS_16379	1.477	4.03	2.999	.	.	.	.	0	0	0	.	.	0	.	0	0.997	0.554	0.679	.	.	0.122	0.445	0.37	1	1	0	0	9280.79	86	3	9.995	0	26	49	36	6	52	22	13	9	0.692	RR:[KR]R:2-3,LKDR:LXXR:80-83	RAIT:3-6,RVLK:78-81	0	0	0	SignalP3NN:22,SignalP3HMM:22,SignalP4:22,SignalP5:22,DeepSig:22,Phobius:22,SignalP6:22	1	1
SPIS_08390	1.469	3.304	3.007	.	.	.	.	0	0	0	.	.	0	.	0	0.767	0.421	0.669	.	.	0.952	0.353	0.43	1	1	0	0	21989	205	-6	4.638	1	67	122	71	11	111	49	22	27	0.78	LLDR:LXXR:57-60,LMNR:LXXR:74-77,LSKR:[LIJVAP]X[KRTPEI]R&LXXR:92-95,KR:[KR]R:94-95,LESR:LXXR:140-143,LEKR:[LIJVAP]X[KRTPEI]R&LXXR:162-165,KR:[KR]R:164-165	KLFT:2-5,RNLL:55-58,KALE:103-106,REML:124-127,HLLE:138-141,RVMG:143-146,RPWF:181-184	0	0	0	SignalP3NN:16,SignalP3HMM:16,SignalP4:16,SignalP5:16,DeepSig:16,Phobius:16,SignalP6:16	1	1
SPIS_25162	1.461	5.113	2.877	.	.	.	.	0	0	0	.	.	0	.	0	0.899	0.784	0.715	.	.	0.797	0.311	0.19	1	1	0	0	15903.1	147	2.5	7.3	5	55	79	40	17	88	39	22	17	0.558	AFTR:[LIJVAP]X[KRTPEI]R:13-16,KR:[KR]R:105-106	KPLY:2-5,RGWD:64-67,RFLS:75-78,KDWL:91-94,KRMS:105-108	0	0	0	SignalP3NN:20,SignalP3HMM:20,SignalP5:20,DeepSig:20,Phobius:20,SignalP6:20	1	1
SPIS_18839	1.461	1.776	1.841	.	.	.	.	0	0	0	PF00657	Family:Lipase_GDSL	0	CE16	0	0.384	0.462	.	0.509	.	0.432	0.362	0.75	1	1	0	0	25504.6	230	-9	4.247	0	70	131	68	38	134	33	13	20	1.32	LNER:[LIJVAP]X[KRTPEI]R&LXXR:178-181,RR:[KR]R:181-182	HSLV:34-37,HEFL:69-72,KIWK:82-85,HRWY:132-135,RRLN:181-184,RTFM:193-196,KTFN:201-204	0	0	0	SignalP3NN:21,SignalP3HMM:21,SignalP4:21,SignalP5:21,Phobius:21,SignalP6:21	1	1
SPIS_06349	1.458	-0.232	2.573	.	.	.	.	0	0	0	PF03659	Family:Glyco_hydro_71	0	GH71	0	0	0.448	.	.	0.809	0.387	0.297	0.77	1	1	0	0	26206.4	234	-8	4.238	2	84	134	60	38	133	33	13	20	1.224	LTWR:LXXR:13-16	HFYL:3-6,HFYL:3-6,HFMV:26-29,HFMV:26-29,KLMY:88-91,KLMY:88-91,KYWN:155-158,KYWN:155-158,KLIS:184-187,KLIS:184-187	0	0	0	SignalP3NN:20,SignalP3HMM:20,SignalP4:20,SignalP5:20,Phobius:20,SignalP6:20	1	1
SPIS_25031	1.458	-0.232	2.573	.	.	.	.	0	0	0	PF03659	Family:Glyco_hydro_71	0	GH71	0	0	0.448	.	.	0.809	0.387	0.297	0.77	1	1	0	0	26206.4	234	-8	4.238	2	84	134	60	38	133	33	13	20	1.224	LTWR:LXXR:13-16	HFYL:3-6,HFYL:3-6,HFMV:26-29,HFMV:26-29,KLMY:88-91,KLMY:88-91,KYWN:155-158,KYWN:155-158,KLIS:184-187,KLIS:184-187	0	0	0	SignalP3NN:20,SignalP3HMM:20,SignalP4:20,SignalP5:20,Phobius:20,SignalP6:20	1	1
SPIS_25774	1.451	2.218	3.308	MoCDIP4,ChNIS1,CoNIS1,MoNIS1	.	.	.	0	0	0	PF03443	Family:AA9	1	AA9	0	0.012	0.264	.	.	0.594	0.816	0.522	0.83	1	1	0	0	28062.9	268	-11	4.38	2	106	173	88	33	160	41	17	24	0.718	KR:[KR]R:259-260	HVLG:24-27,HEII:178-181,RSFN:264-267	0	0	0	SignalP3NN:21,SignalP6:21,SignalP3HMM:23,SignalP5:23,Phobius:23	1	1
SPIS_23776	1.445	5.247	3.311	.	.	.	.	0	0	0	.	.	0	.	0	0.999	0.75	.	0.54	.	0.082	0.41	0.72	1	1	0	0	28260.6	263	-2.5	5.586	21	109	174	60	25	145	52	26	26	0.629	IPPR:[LIJVAP]X[KRTPEI]R:52-55,KR:[KR]R:76-77,PCPR:[LIJVAP]X[KRTPEI]R:132-135,LFHR:LXXR:244-247	.	0	0	0	SignalP3NN:19,SignalP3HMM:19,SignalP4:19,SignalP5:19,DeepSig:19,Phobius:19,SignalP6:19	1	1
SPIS_14387	1.423	1.211	2.875	.	.	.	.	0	0	0	PF14870	Repeat:PSII_BNR	0	.	0	0.98	0.448	.	.	0.793	0.989	0.56	0.37	1	1	0	0	14986	144	-0.5	6.326	0	58	86	55	14	91	32	17	15	0.286	PAKR:[LIJVAP]X[KRTPEI]R:34-37,KR:[KR]R:36-37,RR:[KR]R:96-97	RGLI:2-5,HILA:6-9,HAMA:21-24,KALE:28-31,KRWA:36-39,HGIV:62-65,KTFR:73-76,RGWA:97-100	0	0	0	SignalP3NN:24,SignalP3HMM:24,SignalP4:24,SignalP5:24,DeepSig:24,Phobius:24,SignalP6:24	1	1
SPIS_15112	1.408	4.386	3.277	PgShr9	.	.	.	0	0	0	.	.	0	.	0	0.009	0.317	.	0.866	.	0.909	0.33	0.94	1	1	0	0	13541.8	131	-11	3.53	6	61	89	36	16	77	16	3	13	0.788	.	HAYS:80-83	0	0	0	SignalP4:19,SignalP5:19,DeepSig:19,Phobius:19,SignalP6:19,SignalP3NN:20,SignalP3HMM:20	1	1
SPIS_00472	1.407	2.901	3.071	MoCDIP1	.	.	.	0	0	0	PF00544	Repeat:Pectate_lyase_4	0	PL1_10,PL1_7,PL1,PL1_9,PL1_5,PL1_6,PL1_3,PL1_11,PL1_12,PL1_13,PL1_4,PL1_1,PL1_8	0	0.006	0.54	.	.	0.714	0.044	0.449	0.55	1	1	0	0	39547.4	358	5	7.569	2	105	196	103	44	192	88	49	39	1.234	ADTR:[LIJVAP]X[KRTPEI]R:71-74,LGIR:[LIJVAP]X[KRTPEI]R&LXXR:126-129,IGTR:[LIJVAP]X[KRTPEI]R:220-223,AGKR:[LIJVAP]X[KRTPEI]R:300-303,KR:[KR]R:302-303	HDWA:23-26,KVFN:56-59,KIIY:77-80,RNLG:124-127,RAWI:144-147,HNFW:214-217,RNIG:218-221,HIYN:233-236,RTMR:303-306	0	0	0	SignalP3NN:18,SignalP3HMM:18,SignalP4:18,SignalP5:18,DeepSig:18,Phobius:18,SignalP6:18	1	1
SPIS_24511	1.396	0.104	2.548	.	.	.	.	0	0	0	PF01328	Family:Peroxidase_2	0	.	0	0	0.36	.	.	0.519	0.768	0.23	0.84	1	1	1	0	43297.7	405	2	7.237	5	144	248	118	46	239	62	33	29	0.858	LVER:[LIJVAP]X[KRTPEI]R&LXXR:31-34	KVIA:2-5,HRYI:90-93,RDIR:98-101,HGFL:113-116,RVLT:175-178,RGYA:275-278	0	0	0	SignalP3NN:16,SignalP3HMM:16,SignalP4:16,SignalP5:16,Phobius:16,SignalP6:16	1	1
SPIS_25241	1.375	4.378	3.256	.	.	.	.	0	0	0	.	.	0	.	0	0.918	0.565	.	0.75	.	0.521	0.333	0.77	1	1	0	0	14216	135	-1	5.639	1	49	90	48	11	74	22	11	11	0.853	.	KALS:27-30	0	0	0	SignalP3NN:19,SignalP3HMM:19,SignalP4:19,SignalP5:19,DeepSig:19,Phobius:19,SignalP6:19	1	1
SPIS_16122	1.373	2.54	3.31	.	.	.	.	0	0	0	.	.	0	.	0	0.967	0.576	.	.	0.618	0.14	0.309	0.48	1	1	0	0	13966.4	132	3.5	8.807	3	47	78	50	3	80	26	15	11	0.405	LDLR:LXXR:83-86,LTLR:LXXR:89-92,LRGR:LXXR:96-99,PGIR:[LIJVAP]X[KRTPEI]R:106-109	RLIP:103-106,RLLR:123-126	0	0	0	SignalP3NN:18,SignalP3HMM:18,SignalP4:18,SignalP5:18,DeepSig:18,Phobius:18,SignalP6:18	1	1
SPIS_09189	1.366	2.86	2.159	.	.	.	.	0	0	0	PF03928	Family:HbpS-like	0	.	0	0.676	0.546	.	0.788	.	0.005	0.606	0.67	1	1	0	0	19092.5	182	-6	4.183	0	65	114	63	14	109	24	9	15	0.787	RR:[KR]R:36-37,LYNR:LXXR:109-112	RTLT:23-26,RTLT:23-26,RTLT:23-26,RRYI:36-39,RRYI:36-39,RRYI:36-39	0	0	0	SignalP3NN:17,SignalP3HMM:17,SignalP4:17,SignalP5:17,DeepSig:17,Phobius:17,SignalP6:17	1	1
SPIS_25500	1.366	2.86	2.159	.	.	.	.	0	0	0	PF03928	Family:HbpS-like	0	.	0	0.676	0.546	.	0.788	.	0.005	0.606	0.67	1	1	0	0	19092.5	182	-6	4.183	0	65	114	63	14	109	24	9	15	0.787	RR:[KR]R:36-37,LYNR:LXXR:109-112	RTLT:23-26,RTLT:23-26,RTLT:23-26,RRYI:36-39,RRYI:36-39,RRYI:36-39	0	0	0	SignalP3NN:17,SignalP3HMM:17,SignalP4:17,SignalP5:17,DeepSig:17,Phobius:17,SignalP6:17	1	1
SPIS_03661	1.366	2.86	2.159	.	.	.	.	0	0	0	PF03928	Family:HbpS-like	0	.	0	0.676	0.546	.	0.788	.	0.005	0.606	0.67	1	1	0	0	19092.5	182	-6	4.183	0	65	114	63	14	109	24	9	15	0.787	RR:[KR]R:36-37,LYNR:LXXR:109-112	RTLT:23-26,RTLT:23-26,RTLT:23-26,RRYI:36-39,RRYI:36-39,RRYI:36-39	0	0	0	SignalP3NN:17,SignalP3HMM:17,SignalP4:17,SignalP5:17,DeepSig:17,Phobius:17,SignalP6:17	1	1
SPIS_03952	1.366	2.8	2.183	.	.	.	.	0	0	0	PF03928	Family:HbpS-like	0	.	0	0.649	0.531	.	0.823	.	0.005	0.606	0.58	1	1	0	0	19118.5	182	-6	4.183	0	64	114	62	14	109	24	9	15	0.787	RR:[KR]R:36-37,LYNR:LXXR:109-112	RTLT:23-26,RRYI:36-39	0	0	0	SignalP3NN:17,SignalP3HMM:17,SignalP4:17,SignalP5:17,DeepSig:17,Phobius:17,SignalP6:17	1	1
SPIS_08061	1.358	1.282	2.303	.	.	.	.	0	0	0	.	.	0	.	0	0.894	0.482	.	.	0.514	0.298	0.463	0.25	1	1	0	0	23162.5	211	1.5	7.318	0	66	119	71	17	117	55	29	26	0.646	LDSR:LXXR:137-140,LDAR:LXXR:150-153,PVPR:[LIJVAP]X[KRTPEI]R:159-162,RR:[KR]R:162-163	RFLA:4-7,RDYL:26-29,RSYP:50-53,KELF:118-121,RLLP:156-159,RLWA:175-178,HTLD:184-187,RELK:192-195	0	0	0	SignalP3NN:25,SignalP3HMM:25,SignalP4:25,SignalP5:25,DeepSig:25,Phobius:25,SignalP6:25	1	1
SPIS_07611	1.356	3.192	2.94	.	.	.	.	0	0	0	PF03150,PF00034	Family:CCP_MauG,Domain:Cytochrom_C	0	.	0	0.029	0.576	0.511	.	.	0.936	0.402	0.08	1	1	0	0	35717.6	332	3.5	7.742	4	114	185	101	31	185	78	42	36	0.835	RR:[KR]R:3-4,ATPR:[LIJVAP]X[KRTPEI]R:323-326	RRFT:3-6,KKLY:46-49,HNLS:66-69,HNWQ:82-85,HALA:130-133,KAIA:163-166,KWLK:181-184,KALS:188-191,RQFT:288-291,RKIV:296-299,KTLT:303-306	0	1	0	SignalP3NN:21,SignalP4:21,DeepSig:21,Phobius:21,SignalP3HMM:22,SignalP5:22,SignalP6:22	1	1
SPIS_12619	1.345	4.533	3.157	.	.	.	.	0	0	0	.	.	0	.	0	0.702	0.653	0.643	.	.	0.942	0.33	0.11	1	1	0	0	10221.9	94	1	7.791	2	35	51	32	6	56	19	10	9	0.519	RR:[KR]R:79-80	.	0	0	0	SignalP3NN:16,SignalP3HMM:16,SignalP4:16,Phobius:16,DeepSig:26	1	1
SPIS_25157	1.332	2.871	3.181	.	.	.	.	0	0	0	.	.	0	.	0	1	0.569	.	.	0.501	0.991	0.575	0.6	1	1	0	0	13563	131	1	8.661	0	41	74	61	5	89	17	9	8	0.564	VSKR:[LIJVAP]X[KRTPEI]R:26-29,KR:[KR]R:28-29	RQYP:52-55,KDLV:61-64,KLLT:76-79,RDIN:83-86	0	0	0	SignalP5:17,DeepSig:20,Phobius:20,SignalP3NN:22,SignalP3HMM:22,SignalP4:22,SignalP6:29	1	1
SPIS_10682	1.327	0.368	3.122	.	.	.	.	0	0	0	.	.	0	.	0	0.039	0.433	.	.	0.766	0.286	0.326	0.66	1	1	0	0	30807	286	9	9.959	1	103	168	94	23	152	51	31	20	0.821	LPTR:[LIJVAP]X[KRTPEI]R&LXXR:29-32,RR:[KR]R:40-41,PVKR:[LIJVAP]X[KRTPEI]R:48-51,KR:[KR]R:50-51,LAAR:LXXR:57-60,KR:[KR]R:101-102,RR:[KR]R:103-104,VLTR:[LIJVAP]X[KRTPEI]R:200-203	RSLI:5-8,RNLG:41-44,KLLH:167-170,KLLW:180-183	1	0	1	SignalP6:22,SignalP3NN:26,SignalP3HMM:26,SignalP4:26,SignalP5:26,DeepSig:26,Phobius:26	1	1
SPIS_00247	1.317	2.986	3.051	MoCDIP1	.	.	.	0	0	0	PF00544	Repeat:Pectate_lyase_4	0	PL1_10,PL1_7,PL1,PL1_9,PL1_5,PL1_6,PL1_3,PL1_11,PL1_12,PL1_13,PL1_4,PL1_1,PL1_8	0	0.006	0.562	.	.	0.715	0.033	0.433	0.6	1	1	0	0	39406.1	358	3	7.026	2	107	197	104	44	193	86	47	39	1.203	ADTR:[LIJVAP]X[KRTPEI]R:71-74,LGIR:[LIJVAP]X[KRTPEI]R&LXXR:126-129,IGTR:[LIJVAP]X[KRTPEI]R:220-223	HDWA:23-26,KVFN:56-59,KIIY:77-80,RNLG:124-127,RAWI:144-147,HNFW:214-217,HIYN:233-236	0	0	0	SignalP3NN:18,SignalP3HMM:18,SignalP4:18,SignalP5:18,DeepSig:18,Phobius:18,SignalP6:18	1	1
SPIS_00971	1.317	2.895	3.06	MoCDIP1	.	.	.	0	0	0	PF00544	Repeat:Pectate_lyase_4	0	PL1_10,PL1_7,PL1,PL1_9,PL1_5,PL1_6,PL1_3,PL1_11,PL1_12,PL1_13,PL1_4,PL1_1,PL1_8	0	0.006	0.541	.	.	0.714	0.044	0.449	0.62	1	1	0	0	39519.3	358	4	7.262	2	105	196	103	44	192	87	48	39	1.247	ADTR:[LIJVAP]X[KRTPEI]R:71-74,LGIR:[LIJVAP]X[KRTPEI]R&LXXR:126-129,IGTR:[LIJVAP]X[KRTPEI]R:220-223,AGKR:[LIJVAP]X[KRTPEI]R:300-303,KR:[KR]R:302-303	HDWA:23-26,KVFN:56-59,KIIY:77-80,RNLG:124-127,RAWI:144-147,HNFW:214-217,HIYN:233-236,RTMR:303-306	0	0	0	SignalP3NN:18,SignalP3HMM:18,SignalP4:18,SignalP5:18,DeepSig:18,Phobius:18,SignalP6:18	1	1
SPIS_05304	1.317	2.894	3.062	MoCDIP1	.	.	.	0	0	0	PF00544	Repeat:Pectate_lyase_4	0	PL1_10,PL1_7,PL1,PL1_9,PL1_5,PL1_6,PL1_3,PL1_11,PL1_12,PL1_13,PL1_4,PL1_1,PL1_8	0	0.005	0.541	.	.	0.714	0.033	0.433	0.61	1	1	0	0	39491.2	358	4	7.262	2	106	196	103	44	192	87	48	39	1.218	ADTR:[LIJVAP]X[KRTPEI]R:71-74,LGIR:[LIJVAP]X[KRTPEI]R&LXXR:126-129,IGTR:[LIJVAP]X[KRTPEI]R:220-223,AGKR:[LIJVAP]X[KRTPEI]R:300-303,KR:[KR]R:302-303	HDWA:23-26,HDWA:23-26,HDWA:23-26,KVFN:56-59,KVFN:56-59,KVFN:56-59,KIIY:77-80,KIIY:77-80,KIIY:77-80,RNLG:124-127,RNLG:124-127,RNLG:124-127,RAWI:144-147,RAWI:144-147,RAWI:144-147,HNFW:214-217,HNFW:214-217,HNFW:214-217,HIYN:233-236,HIYN:233-236,HIYN:233-236,RTMR:303-306,RTMR:303-306,RTMR:303-306	0	0	0	SignalP3NN:18,SignalP3HMM:18,SignalP4:18,SignalP5:18,DeepSig:18,Phobius:18,SignalP6:18	1	1
SPIS_26829	1.317	2.782	3.033	MoCDIP1	.	.	.	0	0	0	PF00544	Repeat:Pectate_lyase_4	0	PL1_10,PL1_7,PL1,PL1_9,PL1_5,PL1_6,PL1_3,PL1_11,PL1_12,PL1_13,PL1_4,PL1_1,PL1_8	0	0.005	0.521	.	.	0.707	0.033	0.433	0.44	1	1	0	0	39492.2	358	3	7.027	2	106	196	103	44	192	88	48	40	1.205	ADTR:[LIJVAP]X[KRTPEI]R:71-74,LGIR:[LIJVAP]X[KRTPEI]R&LXXR:126-129,IGTR:[LIJVAP]X[KRTPEI]R:220-223,AGKR:[LIJVAP]X[KRTPEI]R:300-303,KR:[KR]R:302-303	HDWA:23-26,KVFN:56-59,KIIY:77-80,RNLG:124-127,RAWI:144-147,HNFW:214-217,HIYN:233-236,RTMR:303-306	0	0	0	SignalP3NN:18,SignalP3HMM:18,SignalP4:18,SignalP5:18,DeepSig:18,Phobius:18,SignalP6:18	1	1
SPIS_01607	1.317	2.894	3.062	MoCDIP1	.	.	.	0	0	0	PF00544	Repeat:Pectate_lyase_4	0	PL1_10,PL1_7,PL1,PL1_9,PL1_5,PL1_6,PL1_3,PL1_11,PL1_12,PL1_13,PL1_4,PL1_1,PL1_8	0	0.005	0.541	.	.	0.714	0.033	0.433	0.61	1	1	0	0	39491.2	358	4	7.262	2	106	196	103	44	192	87	48	39	1.218	ADTR:[LIJVAP]X[KRTPEI]R:71-74,LGIR:[LIJVAP]X[KRTPEI]R&LXXR:126-129,IGTR:[LIJVAP]X[KRTPEI]R:220-223,AGKR:[LIJVAP]X[KRTPEI]R:300-303,KR:[KR]R:302-303	HDWA:23-26,HDWA:23-26,HDWA:23-26,KVFN:56-59,KVFN:56-59,KVFN:56-59,KIIY:77-80,KIIY:77-80,KIIY:77-80,RNLG:124-127,RNLG:124-127,RNLG:124-127,RAWI:144-147,RAWI:144-147,RAWI:144-147,HNFW:214-217,HNFW:214-217,HNFW:214-217,HIYN:233-236,HIYN:233-236,HIYN:233-236,RTMR:303-306,RTMR:303-306,RTMR:303-306	0	0	0	SignalP3NN:18,SignalP3HMM:18,SignalP4:18,SignalP5:18,DeepSig:18,Phobius:18,SignalP6:18	1	1
SPIS_26168	1.317	2.894	3.062	MoCDIP1	.	.	.	0	0	0	PF00544	Repeat:Pectate_lyase_4	0	PL1_10,PL1_7,PL1,PL1_9,PL1_5,PL1_6,PL1_3,PL1_11,PL1_12,PL1_13,PL1_4,PL1_1,PL1_8	0	0.005	0.541	.	.	0.714	0.033	0.433	0.61	1	1	0	0	39491.2	358	4	7.262	2	106	196	103	44	192	87	48	39	1.218	ADTR:[LIJVAP]X[KRTPEI]R:71-74,LGIR:[LIJVAP]X[KRTPEI]R&LXXR:126-129,IGTR:[LIJVAP]X[KRTPEI]R:220-223,AGKR:[LIJVAP]X[KRTPEI]R:300-303,KR:[KR]R:302-303	HDWA:23-26,HDWA:23-26,HDWA:23-26,KVFN:56-59,KVFN:56-59,KVFN:56-59,KIIY:77-80,KIIY:77-80,KIIY:77-80,RNLG:124-127,RNLG:124-127,RNLG:124-127,RAWI:144-147,RAWI:144-147,RAWI:144-147,HNFW:214-217,HNFW:214-217,HNFW:214-217,HIYN:233-236,HIYN:233-236,HIYN:233-236,RTMR:303-306,RTMR:303-306,RTMR:303-306	0	0	0	SignalP3NN:18,SignalP3HMM:18,SignalP4:18,SignalP5:18,DeepSig:18,Phobius:18,SignalP6:18	1	1
SPIS_18968	1.316	-0.041	2.52	.	.	.	.	0	0	0	PF01328	Family:Peroxidase_2	0	.	0	0	0.323	.	.	0.505	0.934	0.351	0.81	1	1	1	0	45816.2	425	-4	5.341	5	147	250	115	51	237	67	33	34	1.067	AERR:[LIJVAP]X[KRTPEI]R:32-35,RR:[KR]R:34-35,RR:[KR]R:38-39,LDAR:LXXR:370-373	KTII:2-5,RRIR:35-38,HQFV:95-98,HNFL:119-122,KMMT:224-227,RWFQ:246-249	0	0	1	SignalP3NN:15,SignalP3HMM:15,SignalP4:15,SignalP5:15,DeepSig:15,Phobius:15,SignalP6:15	1	1
SPIS_02836	1.309	3.04	2.689	.	.	.	.	0	0	0	.	.	0	.	0	0.935	0.415	0.632	.	.	0.624	0.481	0.19	1	1	0	0	13969	129	0	6.482	1	45	71	50	16	82	34	18	16	0.523	.	KFLH:2-5,KALF:45-48,KAYA:52-55,KGMA:74-77,KELD:100-103,RLIG:108-111	0	0	0	SignalP6:18,SignalP3NN:20,SignalP3HMM:20,SignalP4:20,SignalP5:20,DeepSig:20,Phobius:20	1	1
SPIS_07935	1.305	3.134	2.584	.	.	.	.	0	0	0	PF11807	Family:UstYa	1	.	0	0.769	0.595	.	.	0.84	0.031	0.276	0.25	1	1	0	0	26609	240	-0.5	6.428	6	77	125	70	35	133	56	31	25	0.818	LLHR:LXXR:17-20,ATER:[LIJVAP]X[KRTPEI]R:195-198	RILD:49-52,RILD:49-52,RILD:49-52,HWYT:61-64,HWYT:61-64,HWYT:61-64,HDIA:92-95,HDIA:92-95,HDIA:92-95,KGLY:112-115,KGLY:112-115,KGLY:112-115,HQLH:121-124,HQLH:121-124,HQLH:121-124,RKLF:130-133,RKLF:130-133,RKLF:130-133,HCFD:151-154,HCFD:151-154,HCFD:151-154,RQFI:157-160,RQFI:157-160,RQFI:157-160,RTYA:192-195,RTYA:192-195,RTYA:192-195	0	0	0	SignalP6:20,SignalP3NN:23,SignalP3HMM:23,SignalP4:23,SignalP5:23,DeepSig:23,Phobius:23	1	1
SPIS_26260	1.305	3.134	2.584	.	.	.	.	0	0	0	PF11807	Family:UstYa	1	.	0	0.769	0.595	.	.	0.84	0.031	0.276	0.25	1	1	0	0	26609	240	-0.5	6.428	6	77	125	70	35	133	56	31	25	0.818	LLHR:LXXR:17-20,ATER:[LIJVAP]X[KRTPEI]R:195-198	RILD:49-52,RILD:49-52,RILD:49-52,HWYT:61-64,HWYT:61-64,HWYT:61-64,HDIA:92-95,HDIA:92-95,HDIA:92-95,KGLY:112-115,KGLY:112-115,KGLY:112-115,HQLH:121-124,HQLH:121-124,HQLH:121-124,RKLF:130-133,RKLF:130-133,RKLF:130-133,HCFD:151-154,HCFD:151-154,HCFD:151-154,RQFI:157-160,RQFI:157-160,RQFI:157-160,RTYA:192-195,RTYA:192-195,RTYA:192-195	0	0	0	SignalP6:20,SignalP3NN:23,SignalP3HMM:23,SignalP4:23,SignalP5:23,DeepSig:23,Phobius:23	1	1
SPIS_26749	1.305	3.134	2.584	.	.	.	.	0	0	0	PF11807	Family:UstYa	1	.	0	0.769	0.595	.	.	0.84	0.031	0.276	0.25	1	1	0	0	26609	240	-0.5	6.428	6	77	125	70	35	133	56	31	25	0.818	LLHR:LXXR:17-20,ATER:[LIJVAP]X[KRTPEI]R:195-198	RILD:49-52,RILD:49-52,RILD:49-52,HWYT:61-64,HWYT:61-64,HWYT:61-64,HDIA:92-95,HDIA:92-95,HDIA:92-95,KGLY:112-115,KGLY:112-115,KGLY:112-115,HQLH:121-124,HQLH:121-124,HQLH:121-124,RKLF:130-133,RKLF:130-133,RKLF:130-133,HCFD:151-154,HCFD:151-154,HCFD:151-154,RQFI:157-160,RQFI:157-160,RQFI:157-160,RTYA:192-195,RTYA:192-195,RTYA:192-195	0	0	0	SignalP6:20,SignalP3NN:23,SignalP3HMM:23,SignalP4:23,SignalP5:23,DeepSig:23,Phobius:23	1	1
SPIS_07047	1.297	1.337	3.312	.	.	.	.	0	0	0	PF00034	Domain:Cytochrom_C	0	.	0	0.98	0.25	.	.	0.517	0.938	0.296	0.47	1	1	0	0	11729.4	115	2	7.854	2	51	69	39	6	70	23	13	10	0.372	.	KTIG:2-5,KALF:43-46,KAIQ:61-64,KYML:75-78,RGYP:96-99	0	0	0	SignalP3NN:21,SignalP3HMM:21,SignalP4:21,SignalP5:21,DeepSig:21,Phobius:21,SignalP6:21	1	1
SPIS_06803	1.296	3.042	3.31	.	.	.	.	0	0	0	.	.	0	.	0	0.962	0.272	0.701	.	.	0.798	0.581	0.3	1	1	0	0	22436.8	222	-3	5.963	1	99	130	57	23	125	48	25	23	0.352	ACPR:[LIJVAP]X[KRTPEI]R:213-216	RPYA:210-213,RKYR:216-219	0	0	0	SignalP3NN:23,SignalP3HMM:23,SignalP4:23,SignalP5:23,DeepSig:23,Phobius:23,SignalP6:23	1	1
SPIS_05432	1.291	1.902	3.309	.	.	.	.	0	0	0	.	.	0	.	0	0.368	0.54	.	.	0.622	0.9	0.344	0.68	1	1	0	0	27416.6	255	5.5	7.764	5	97	158	70	28	136	58	34	24	0.6	LADR:LXXR:122-125	RVYF:96-99,RGYA:114-117,RTFS:127-130,RVYA:140-143,RTLH:159-162,KVLS:180-183,HRWS:186-189,KQFP:204-207,HPLG:235-238	0	0	0	SignalP3NN:22,SignalP3HMM:22,SignalP4:22,SignalP5:22,Phobius:22,DeepSig:30,SignalP6:30	1	1
SPIS_24462	1.291	1.867	3.309	.	.	.	.	0	0	0	.	.	0	.	0	0.395	0.543	.	.	0.653	0.9	0.344	0.69	1	1	0	0	27400.6	255	5.5	7.764	5	97	158	71	28	137	58	34	24	0.592	LADR:LXXR:122-125	RVYF:96-99,RGYA:114-117,RTFA:127-130,RVYA:140-143,RTLH:159-162,KVLS:180-183,HRWS:186-189,KQFP:204-207,HPLG:235-238	0	0	0	SignalP3NN:22,SignalP3HMM:22,SignalP4:22,SignalP5:22,Phobius:22,DeepSig:30,SignalP6:30	1	1
SPIS_22685	1.275	0.054	2.744	.	.	.	.	0	0	0	.	.	0	.	0	0.005	0.347	.	.	0.533	0.011	0.446	0.63	1	1	0	0	21707.5	199	-3	4.629	2	70	117	58	30	118	20	9	11	1.093	LFFR:LXXR:171-174	KAFF:85-88	0	0	0	SignalP3NN:17,SignalP3HMM:17,SignalP4:17,SignalP5:17,DeepSig:17,Phobius:17,SignalP6:17	1	1
SPIS_11831	1.272	2.937	3.106	.	.	.	.	0	0	0	.	.	0	.	0	0.045	0.467	.	0.783	.	0.798	0.449	0.73	1	1	0	0	9137.34	88	-3	3.884	1	35	58	31	7	55	7	2	5	0.875	.	.	0	0	0	SignalP4:16,SignalP3NN:33,SignalP3HMM:33,SignalP5:33,Phobius:33,SignalP6:33	1	1
SPIS_09165	1.269	2.104	2.462	.	.	.	.	0	0	0	PF11625	Family:DUF3253	0	.	0	0.983	0.605	.	.	0.507	0.007	0.423	0	1	1	0	0	19154.6	172	1.5	7.169	5	56	92	43	13	87	47	25	22	0.575	PLPR:[LIJVAP]X[KRTPEI]R:26-29,LCGR:LXXR:56-59,LKHR:LXXR:83-86,LQRR:[LIJVAP]X[KRTPEI]R&LXXR:91-94,RR:[KR]R:93-94,LKQR:LXXR:114-117,IRIR:[LIJVAP]X[KRTPEI]R:163-166,RR:[KR]R:166-167	HRLE:85-88,KTFC:98-101,RSLT:107-110,RGFV:117-120	0	0	0	SignalP3NN:22,SignalP3HMM:22,SignalP4:22,SignalP5:22,Phobius:22,SignalP6:22	1	1
SPIS_11701	1.269	1.99	2.427	.	.	.	.	0	0	0	PF11625	Family:DUF3253	0	.	0	0.982	0.61	.	.	0.548	0.007	0.423	0	1	1	0	0	19162.6	172	1	7.064	5	56	92	44	13	88	46	24	22	0.625	PLPR:[LIJVAP]X[KRTPEI]R:26-29,LCGR:LXXR:56-59,LKHR:LXXR:83-86,LQRR:[LIJVAP]X[KRTPEI]R&LXXR:91-94,RR:[KR]R:93-94,LKQR:LXXR:114-117,IRIR:[LIJVAP]X[KRTPEI]R:163-166,RR:[KR]R:166-167	HRLE:85-88,KTFC:98-101,RSLT:107-110,RGFV:117-120	0	0	0	SignalP3NN:22,SignalP3HMM:22,SignalP4:22,SignalP5:22,Phobius:22,SignalP6:22	1	1
SPIS_11145	1.269	2.07	2.451	.	.	.	.	0	0	0	PF11625	Family:DUF3253	0	.	0	0.983	0.608	.	.	0.522	0.007	0.423	0	1	1	0	0	19136.6	172	1.5	7.169	5	56	92	44	13	87	47	25	22	0.6	PLPR:[LIJVAP]X[KRTPEI]R:26-29,LCGR:LXXR:56-59,LKHR:LXXR:83-86,LQRR:[LIJVAP]X[KRTPEI]R&LXXR:91-94,RR:[KR]R:93-94,LKQR:LXXR:114-117,IRIR:[LIJVAP]X[KRTPEI]R:163-166,RR:[KR]R:166-167	HRLE:85-88,KTFC:98-101,RSLT:107-110,RGFV:117-120	0	0	0	SignalP3NN:22,SignalP3HMM:22,SignalP4:22,SignalP5:22,Phobius:22,SignalP6:22	1	1
SPIS_09101	1.269	2.036	2.44	.	.	.	.	0	0	0	PF11625	Family:DUF3253	0	.	0	0.982	0.608	.	.	0.531	0.007	0.423	0	1	1	0	0	19180.7	172	1	7.064	5	56	92	43	13	88	46	24	22	0.6	PLPR:[LIJVAP]X[KRTPEI]R:26-29,LCGR:LXXR:56-59,LKHR:LXXR:83-86,LQRR:[LIJVAP]X[KRTPEI]R&LXXR:91-94,RR:[KR]R:93-94,LKQR:LXXR:114-117,IRIR:[LIJVAP]X[KRTPEI]R:163-166,RR:[KR]R:166-167	HRLE:85-88,KTFC:98-101,RSLT:107-110,RGFV:117-120	0	0	0	SignalP3NN:22,SignalP3HMM:22,SignalP4:22,SignalP5:22,Phobius:22,SignalP6:22	1	1
SPIS_03402	1.269	3.733	2.461	.	.	.	.	0	0	0	PF11625	Family:DUF3253	0	.	0	0.984	0.626	0.513	.	.	0.007	0.423	0.01	1	1	0	0	19230.7	172	1.5	7.168	5	55	91	43	14	88	47	25	22	0.6	PLPR:[LIJVAP]X[KRTPEI]R:26-29,LCGR:LXXR:56-59,LKHR:LXXR:83-86,LQRR:[LIJVAP]X[KRTPEI]R&LXXR:91-94,RR:[KR]R:93-94,LKQR:LXXR:114-117,IRIR:[LIJVAP]X[KRTPEI]R:163-166,RR:[KR]R:166-167	HRLE:85-88,KTFC:98-101,RSLT:107-110,RGFV:117-120	0	0	0	SignalP3NN:22,SignalP3HMM:22,SignalP4:22,SignalP5:22,Phobius:22,SignalP6:22	1	1
SPIS_23777	1.258	0.35	1.566	.	.	.	.	0	0	0	.	.	0	.	0	0.597	0.597	.	.	0.755	0.944	0.444	0.56	1	1	0	0	21746.8	202	0.5	6.63	4	73	114	60	22	115	41	22	19	0.844	VPTR:[LIJVAP]X[KRTPEI]R:6-9,LSFR:LXXR:129-132	RTMR:9-12,KLMI:160-163,HILT:195-198	0	0	0	SignalP3NN:29,SignalP3HMM:29,SignalP4:29,SignalP5:29,Phobius:29,SignalP6:29	1	1
SPIS_05581	1.257	4.468	3.283	MoCDIP1	.	.	.	0	0	0	PF00295	Repeat:Glyco_hydro_28	0	GH28	0	0	0.372	.	0.597	.	0.633	0.375	0.84	1	1	0	0	47708.7	437	-6.5	5.308	11	152	269	111	55	233	75	37	38	1.233	LHPR:[LIJVAP]X[KRTPEI]R&LXXR:4-7,IKPR:[LIJVAP]X[KRTPEI]R:246-249,ITIR:[LIJVAP]X[KRTPEI]R:253-256	RALH:2-5,RPMP:160-163,HVIQ:178-181,HDIT:251-254,RNLT:256-259,KIIK:289-292,KTWV:306-309,RDYE:318-321,RNLC:397-400,RNYT:406-409,HGIQ:433-436	0	0	0	SignalP3NN:22,SignalP3HMM:22,SignalP4:22,SignalP5:22,DeepSig:22,SignalP6:22,Phobius:24	1	1
SPIS_24136	1.256	2.495	2.593	.	.	.	.	0	0	0	.	.	0	.	0	0.328	0.467	0.662	.	.	0.039	0.269	0.16	1	1	0	0	33900.6	319	4.5	7.648	14	119	180	102	24	185	93	50	43	0.711	KR:[KR]R:48-49,KR:[KR]R:80-81,KR:[KR]R:119-120,RR:[KR]R:162-163,IVER:[LIJVAP]X[KRTPEI]R:171-174,LEAR:LXXR:179-182,KR:[KR]R:216-217,KR:[KR]R:238-239,KR:[KR]R:283-284,KR:[KR]R:290-291	KTLK:63-66,RTLH:99-102,HRMK:116-119,KVLN:142-145,RSIE:163-166,RSYH:174-177,KAIR:193-196,RILR:221-224,RDLG:291-294	0	0	0	SignalP3NN:27,SignalP3HMM:27,SignalP4:27,SignalP5:27,DeepSig:27,Phobius:27,SignalP6:27	1	1
SPIS_20969	1.255	3.469	2.347	.	.	.	.	0	0	0	.	.	0	.	0	0.692	0.628	.	0.635	.	0.366	0.654	0.48	1	1	0	0	28411	265	-6	4.784	6	93	161	75	30	157	52	24	28	0.985	LSTR:[LIJVAP]X[KRTPEI]R&LXXR:67-70,KR:[KR]R:73-74	RQFK:40-43,HRFG:55-58,HELC:102-105,RGFY:138-141,RAIQ:151-154,KEIS:241-244	0	0	0	SignalP3NN:20,SignalP3HMM:20,SignalP4:20,SignalP5:20,DeepSig:20,Phobius:20,SignalP6:20	1	1
SPIS_07632	1.254	-0.237	2.407	.	.	.	.	0	0	0	PF10670	Family:DUF4198	0	.	0	0.58	0.353	.	.	0.756	0.009	0.673	0.16	1	1	0	0	27898	255	2.5	7.466	0	76	137	81	30	160	69	37	32	0.519	PMER:[LIJVAP]X[KRTPEI]R:51-54,KR:[KR]R:85-86,AMPR:[LIJVAP]X[KRTPEI]R:212-215	HPME:50-53,RDLR:75-78,HVFF:104-107,KWIV:120-123,RPYG:153-156,RGIV:164-167	0	0	0	SignalP3NN:22,SignalP3HMM:22,SignalP4:22,SignalP5:22,DeepSig:22,Phobius:22,SignalP6:22	1	1
SPIS_08045	1.254	-0.529	3.119	.	.	.	.	0	0	0	PF00753	Domain:Lactamase_B	0	.	0	0.066	0.33	.	.	0.921	0.193	0.657	0.4	1	1	0	0	34930	326	8	9.052	0	111	184	123	41	202	76	45	31	0.622	LLKR:[LIJVAP]X[KRTPEI]R&LXXR:75-78,KR:[KR]R:77-78,VKTR:[LIJVAP]X[KRTPEI]R:275-278	HRFK:40-43,KVML:62-65,KRMF:77-80,KGIQ:85-88,KTFG:111-114,RVFF:188-191,RIIS:208-211,RSLL:242-245,RLWV:289-292,KAFA:310-313	0	0	0	SignalP3NN:26,SignalP3HMM:26,SignalP4:26,SignalP5:26,DeepSig:26,Phobius:26,SignalP6:26	1	1
SPIS_18507	1.249	3.612	2.699	.	.	.	.	0	0	0	.	.	0	.	0	0.976	0.538	0.674	.	.	0.051	0.434	0.11	1	1	0	0	18806.5	168	-1.5	5.705	2	50	86	60	15	92	46	23	23	0.941	PLTR:[LIJVAP]X[KRTPEI]R:28-31,IARR:[LIJVAP]X[KRTPEI]R:93-96,RR:[KR]R:95-96,LFDR:LXXR:115-118,LIYR:LXXR:152-155	RVLR:3-6,RELD:42-45,HDIL:47-50,HRIL:53-56,KQIR:79-82,RAYV:139-142,RLIY:151-154	0	0	0	SignalP4:20,SignalP5:20,Phobius:23,SignalP6:23,SignalP3NN:24,SignalP3HMM:24,DeepSig:24	1	1
SPIS_00719	1.246	4.495	3.299	.	.	.	.	0	0	0	PF00188	Domain:CAP	1	.	0	0.022	0.385	.	0.693	.	0.012	0.678	0.79	1	1	0	0	31826.9	300	-6.5	5.06	5	122	197	86	38	162	54	26	28	0.812	KR:[KR]R:22-23	KHYG:63-66,KHYG:63-66,KHYG:63-66,KHYG:63-66,KHYG:63-66,KHYG:63-66,KHYG:63-66,KHYG:63-66,KHYG:63-66,HNIH:127-130,HNIH:127-130,HNIH:127-130,HNIH:127-130,HNIH:127-130,HNIH:127-130,HNIH:127-130,HNIH:127-130,HNIH:127-130,KAIN:290-293,KAIN:290-293,KAIN:290-293,KAIN:290-293,KAIN:290-293,KAIN:290-293,KAIN:290-293,KAIN:290-293,KAIN:290-293	0	0	0	SignalP3NN:16,SignalP3HMM:16,SignalP4:16,SignalP5:16,DeepSig:16,Phobius:16,SignalP6:23	1	1
SPIS_09053	1.246	4.495	3.299	.	.	.	.	0	0	0	PF00188	Domain:CAP	1	.	0	0.022	0.385	.	0.693	.	0.012	0.678	0.79	1	1	0	0	31826.9	300	-6.5	5.06	5	122	197	86	38	162	54	26	28	0.812	KR:[KR]R:22-23	KHYG:63-66,KHYG:63-66,KHYG:63-66,KHYG:63-66,KHYG:63-66,KHYG:63-66,KHYG:63-66,KHYG:63-66,KHYG:63-66,HNIH:127-130,HNIH:127-130,HNIH:127-130,HNIH:127-130,HNIH:127-130,HNIH:127-130,HNIH:127-130,HNIH:127-130,HNIH:127-130,KAIN:290-293,KAIN:290-293,KAIN:290-293,KAIN:290-293,KAIN:290-293,KAIN:290-293,KAIN:290-293,KAIN:290-293,KAIN:290-293	0	0	0	SignalP3NN:16,SignalP3HMM:16,SignalP4:16,SignalP5:16,DeepSig:16,Phobius:16,SignalP6:23	1	1
SPIS_02988	1.246	4.495	3.299	.	.	.	.	0	0	0	PF00188	Domain:CAP	1	.	0	0.022	0.385	.	0.693	.	0.012	0.678	0.79	1	1	0	0	31826.9	300	-6.5	5.06	5	122	197	86	38	162	54	26	28	0.812	KR:[KR]R:22-23	KHYG:63-66,KHYG:63-66,KHYG:63-66,KHYG:63-66,KHYG:63-66,KHYG:63-66,KHYG:63-66,KHYG:63-66,KHYG:63-66,HNIH:127-130,HNIH:127-130,HNIH:127-130,HNIH:127-130,HNIH:127-130,HNIH:127-130,HNIH:127-130,HNIH:127-130,HNIH:127-130,KAIN:290-293,KAIN:290-293,KAIN:290-293,KAIN:290-293,KAIN:290-293,KAIN:290-293,KAIN:290-293,KAIN:290-293,KAIN:290-293	0	0	0	SignalP3NN:16,SignalP3HMM:16,SignalP4:16,SignalP5:16,DeepSig:16,Phobius:16,SignalP6:23	1	1
SPIS_00574	1.246	4.495	3.299	.	.	.	.	0	0	0	PF00188	Domain:CAP	1	.	0	0.022	0.385	.	0.693	.	0.012	0.678	0.79	1	1	0	0	31826.9	300	-6.5	5.06	5	122	197	86	38	162	54	26	28	0.812	KR:[KR]R:22-23	KHYG:63-66,KHYG:63-66,KHYG:63-66,KHYG:63-66,KHYG:63-66,KHYG:63-66,KHYG:63-66,KHYG:63-66,KHYG:63-66,HNIH:127-130,HNIH:127-130,HNIH:127-130,HNIH:127-130,HNIH:127-130,HNIH:127-130,HNIH:127-130,HNIH:127-130,HNIH:127-130,KAIN:290-293,KAIN:290-293,KAIN:290-293,KAIN:290-293,KAIN:290-293,KAIN:290-293,KAIN:290-293,KAIN:290-293,KAIN:290-293	0	0	0	SignalP3NN:16,SignalP3HMM:16,SignalP4:16,SignalP5:16,DeepSig:16,Phobius:16,SignalP6:23	1	1
SPIS_04442	1.246	4.495	3.299	.	.	.	.	0	0	0	PF00188	Domain:CAP	1	.	0	0.022	0.385	.	0.693	.	0.012	0.678	0.79	1	1	0	0	31826.9	300	-6.5	5.06	5	122	197	86	38	162	54	26	28	0.812	KR:[KR]R:22-23	KHYG:63-66,KHYG:63-66,KHYG:63-66,KHYG:63-66,KHYG:63-66,KHYG:63-66,KHYG:63-66,KHYG:63-66,KHYG:63-66,HNIH:127-130,HNIH:127-130,HNIH:127-130,HNIH:127-130,HNIH:127-130,HNIH:127-130,HNIH:127-130,HNIH:127-130,HNIH:127-130,KAIN:290-293,KAIN:290-293,KAIN:290-293,KAIN:290-293,KAIN:290-293,KAIN:290-293,KAIN:290-293,KAIN:290-293,KAIN:290-293	0	0	0	SignalP3NN:16,SignalP3HMM:16,SignalP4:16,SignalP5:16,DeepSig:16,Phobius:16,SignalP6:23	1	1
SPIS_02215	1.246	4.495	3.299	.	.	.	.	0	0	0	PF00188	Domain:CAP	1	.	0	0.022	0.385	.	0.693	.	0.012	0.678	0.79	1	1	0	0	31826.9	300	-6.5	5.06	5	122	197	86	38	162	54	26	28	0.812	KR:[KR]R:22-23	KHYG:63-66,KHYG:63-66,KHYG:63-66,KHYG:63-66,KHYG:63-66,KHYG:63-66,KHYG:63-66,KHYG:63-66,KHYG:63-66,HNIH:127-130,HNIH:127-130,HNIH:127-130,HNIH:127-130,HNIH:127-130,HNIH:127-130,HNIH:127-130,HNIH:127-130,HNIH:127-130,KAIN:290-293,KAIN:290-293,KAIN:290-293,KAIN:290-293,KAIN:290-293,KAIN:290-293,KAIN:290-293,KAIN:290-293,KAIN:290-293	0	0	0	SignalP3NN:16,SignalP3HMM:16,SignalP4:16,SignalP5:16,DeepSig:16,Phobius:16,SignalP6:23	1	1
SPIS_26762	1.246	4.495	3.299	.	.	.	.	0	0	0	PF00188	Domain:CAP	1	.	0	0.022	0.385	.	0.693	.	0.012	0.678	0.79	1	1	0	0	31826.9	300	-6.5	5.06	5	122	197	86	38	162	54	26	28	0.812	KR:[KR]R:22-23	KHYG:63-66,KHYG:63-66,KHYG:63-66,KHYG:63-66,KHYG:63-66,KHYG:63-66,KHYG:63-66,KHYG:63-66,KHYG:63-66,HNIH:127-130,HNIH:127-130,HNIH:127-130,HNIH:127-130,HNIH:127-130,HNIH:127-130,HNIH:127-130,HNIH:127-130,HNIH:127-130,KAIN:290-293,KAIN:290-293,KAIN:290-293,KAIN:290-293,KAIN:290-293,KAIN:290-293,KAIN:290-293,KAIN:290-293,KAIN:290-293	0	0	0	SignalP3NN:16,SignalP3HMM:16,SignalP4:16,SignalP5:16,DeepSig:16,Phobius:16,SignalP6:23	1	1
SPIS_26452	1.246	4.495	3.299	.	.	.	.	0	0	0	PF00188	Domain:CAP	1	.	0	0.022	0.385	.	0.693	.	0.012	0.678	0.79	1	1	0	0	31826.9	300	-6.5	5.06	5	122	197	86	38	162	54	26	28	0.812	KR:[KR]R:22-23	KHYG:63-66,KHYG:63-66,KHYG:63-66,KHYG:63-66,KHYG:63-66,KHYG:63-66,KHYG:63-66,KHYG:63-66,KHYG:63-66,HNIH:127-130,HNIH:127-130,HNIH:127-130,HNIH:127-130,HNIH:127-130,HNIH:127-130,HNIH:127-130,HNIH:127-130,HNIH:127-130,KAIN:290-293,KAIN:290-293,KAIN:290-293,KAIN:290-293,KAIN:290-293,KAIN:290-293,KAIN:290-293,KAIN:290-293,KAIN:290-293	0	0	0	SignalP3NN:16,SignalP3HMM:16,SignalP4:16,SignalP5:16,DeepSig:16,Phobius:16,SignalP6:23	1	1
SPIS_00341	1.246	4.495	3.299	.	.	.	.	0	0	0	PF00188	Domain:CAP	1	.	0	0.022	0.385	.	0.693	.	0.012	0.678	0.79	1	1	0	0	31826.9	300	-6.5	5.06	5	122	197	86	38	162	54	26	28	0.812	KR:[KR]R:22-23	KHYG:63-66,KHYG:63-66,KHYG:63-66,KHYG:63-66,KHYG:63-66,KHYG:63-66,KHYG:63-66,KHYG:63-66,KHYG:63-66,HNIH:127-130,HNIH:127-130,HNIH:127-130,HNIH:127-130,HNIH:127-130,HNIH:127-130,HNIH:127-130,HNIH:127-130,HNIH:127-130,KAIN:290-293,KAIN:290-293,KAIN:290-293,KAIN:290-293,KAIN:290-293,KAIN:290-293,KAIN:290-293,KAIN:290-293,KAIN:290-293	0	0	0	SignalP3NN:16,SignalP3HMM:16,SignalP4:16,SignalP5:16,DeepSig:16,Phobius:16,SignalP6:23	1	1
SPIS_11535	1.243	1.815	2.801	.	.	.	.	0	0	0	PF13458	Family:Peripla_BP_6	0	.	0	0.771	0.544	.	.	0.618	0.842	0.425	0.49	1	1	0	0	21431.7	203	-0.5	6.238	0	72	122	70	17	126	39	20	19	0.694	KR:[KR]R:2-3,IPER:[LIJVAP]X[KRTPEI]R:46-49,RR:[KR]R:83-84	KRFY:2-5,KEIG:57-60,KVIV:65-68,RRFV:83-86,KVLY:145-148	0	0	0	SignalP5:24,DeepSig:24,SignalP6:24,SignalP3NN:26,SignalP3HMM:26,SignalP4:26,Phobius:26	1	1
SPIS_01166	1.242	-1.011	-0.025	.	.	.	.	0	0	0	PF00672	Domain:HAMP	0	.	0	0.999	0.584	.	.	0.724	0.025	0.276	0.14	1	1	1	0	22835.5	214	0.5	6.736	0	71	113	92	13	135	48	25	23	0.441	LGAR:LXXR:27-30,VLIR:[LIJVAP]X[KRTPEI]R:80-83,ATRR:[LIJVAP]X[KRTPEI]R:151-154,RR:[KR]R:153-154,KR:[KR]R:207-208	RPLW:44-47,RPIY:51-54,RVFD:71-74,KPIA:98-101,RRLI:153-156,RLLD:162-165,KDWA:173-176,KRLL:207-210,KELE:211-214	0	0	0	SignalP3NN:16,SignalP3HMM:16,SignalP4:16,SignalP5:16,Phobius:16,SignalP6:16,DeepSig:28	1	1
SPIS_17630	1.234	4.565	3.311	.	.	.	.	0	0	0	.	.	0	.	0	1	0.55	0.507	0.574	.	0.318	0.464	0.77	1	1	0	0	23151.3	239	0.5	6.724	0	117	198	91	12	136	28	15	13	0.617	LIIR:[LIJVAP]X[KRTPEI]R&LXXR:34-37,LAER:[LIJVAP]X[KRTPEI]R&LXXR:44-47,VDTR:[LIJVAP]X[KRTPEI]R:52-55,PQTR:[LIJVAP]X[KRTPEI]R:61-64,RR:[KR]R:231-232	HRLI:32-35,RDFA:37-40,REYY:75-78,RDWS:232-235	0	0	0	SignalP3NN:22,SignalP3HMM:22,SignalP4:22,SignalP5:22,DeepSig:22,Phobius:22,SignalP6:22	1	1
SPIS_13132	1.232	1.005	0.995	.	.	.	.	0	0	0	PF01556,PF00226	Domain:DnaJ_C,Domain:DnaJ	0	.	0	0.586	0.39	0.759	.	.	0.971	0.325	0.03	1	1	0	0	25156.2	224	-5	5.566	0	61	108	64	33	118	74	37	37	0.957	AYKR:[LIJVAP]X[KRTPEI]R:41-44,KR:[KR]R:43-44,LRVR:LXXR:112-115,RR:[KR]R:124-125	KVLD:25-28,KAYK:40-43,RKYH:47-50,RNLT:147-150,RHLA:206-209	0	0	0	SignalP3NN:20,SignalP3HMM:20,SignalP4:20,SignalP5:20,DeepSig:20,Phobius:20,SignalP6:20	1	1
SPIS_00292	1.227	0.953	3.191	.	.	.	.	0	0	0	PF07081	Domain:DUF1349	0	.	0	0.024	0.466	.	.	0.661	0.804	0.403	0.59	1	1	0	0	27154.1	242	13.5	10.104	3	77	128	66	32	130	52	34	18	1.231	VVER:[LIJVAP]X[KRTPEI]R:172-175,LEER:[LIJVAP]X[KRTPEI]R&LXXR:201-204	HTLN:29-32,HRLN:46-49,KQFT:59-62,KWIK:130-133,RELT:194-197,KPMY:219-222,KNLR:236-239	0	0	0	SignalP3NN:20,SignalP3HMM:20,SignalP4:20,SignalP5:20,DeepSig:20,Phobius:20,SignalP6:20	1	1
SPIS_08116	1.226	3.956	2.84	.	.	.	.	0	0	0	PF11233	Family:DUF3035	0	.	0	0.988	0.57	0.742	.	.	0.037	0.41	0.07	1	1	0	0	20858.7	190	6	10.582	1	60	104	56	8	97	50	28	22	0.5	KR:[KR]R:29-30,KR:[KR]R:104-105,PDIR:[LIJVAP]X[KRTPEI]R:113-116,VQRR:[LIJVAP]X[KRTPEI]R:177-180,RR:[KR]R:179-180,KR:[KR]R:181-182	RLIA:9-12,RSLG:30-33,RTIV:116-119,RSFQ:131-134,RIMF:136-139,RAWL:182-185	1	1	0	SignalP3NN:23,SignalP3HMM:23,SignalP4:23,SignalP5:23,DeepSig:23,Phobius:23,SignalP6:24	1	1
SPIS_11963	1.225	5.336	3.309	CgEP1	.	.	.	0	0	0	PF07719,PF13181	Repeat:TPR_2,Repeat:TPR_8	0	.	0	0.975	0.333	0.702	.	.	0.676	0.199	0.47	1	1	0	0	14342	136	-2	5.591	4	51	83	50	11	81	38	19	19	0.562	RR:[KR]R:69-70,LAHR:LXXR:98-101	RIID:48-51,RAFN:70-73,KDYD:75-78,RAIA:79-82	0	0	0	SignalP3NN:23,SignalP3HMM:23,SignalP4:23,SignalP5:23,DeepSig:23,Phobius:23,SignalP6:23	1	1
SPIS_17608	1.22	1.536	2.448	.	.	.	.	0	0	0	PF03198	Domain:Glyco_hydro_72	0	GH72,GH158	0	0.028	0.321	.	0.823	.	0.715	0.567	0.83	1	1	0	0	23098.8	217	-7	4.259	2	84	133	71	22	118	33	13	20	1.386	.	RYLY:32-35,RFYI:41-44,RDLP:79-82,RVYS:93-96,KAYL:165-168,KSLS:171-174	0	0	0	SignalP3NN:23,SignalP3HMM:23,SignalP4:23,SignalP5:23,DeepSig:23,Phobius:23,SignalP6:23	1	1
SPIS_08241	1.216	0.216	1.751	.	.	.	.	0	0	0	PF02119	Family:FlgI	0	.	0	0.946	0.474	.	.	0.736	0.444	0.423	0.49	1	1	0	0	21777.2	212	0.5	7.02	0	83	127	80	9	133	39	20	19	0.538	ITPR:[LIJVAP]X[KRTPEI]R:4-7,VNIR:[LIJVAP]X[KRTPEI]R:91-94,IIER:[LIJVAP]X[KRTPEI]R:196-199	RTIT:2-5,RALL:7-10,RALL:16-19,KDIA:43-46,KDLR:139-142,RELP:199-202	0	0	0	SignalP3NN:30,SignalP4:30,DeepSig:30,SignalP5:36,SignalP6:36,SignalP3HMM:38,Phobius:38	1	1
SPIS_13346	1.212	3.1	3.285	Pst18363,UfRTP1	.	.	.	0	0	0	.	.	0	.	0	0.036	0.409	.	.	0.536	0.868	0.357	0.57	1	1	0	0	10235.5	95	-9	3.47	4	39	57	29	16	63	13	2	11	0.926	.	KSIL:2-5	0	0	0	SignalP3NN:18,SignalP3HMM:18,SignalP4:18,SignalP5:18,DeepSig:18,Phobius:18,SignalP6:18	1	1
SPIS_09293	1.204	2.826	3.018	.	.	.	.	0	0	0	.	.	0	CE8	0	0.08	0.486	.	0.792	.	0.007	0.438	0.71	1	1	0	0	24385.5	225	0	6.459	6	81	139	67	24	126	28	15	13	0.94	LLCR:LXXR:211-214	RTLT:3-6,HTLL:39-42,RNLV:101-104,RVYN:160-163,HLLC:210-213	0	0	0	SignalP4:19,SignalP5:19,DeepSig:19,Phobius:19,SignalP6:19,SignalP3NN:25,SignalP3HMM:25	1	1
SPIS_03824	1.201	1.47	2.58	.	.	.	.	0	0	0	PF12296	Family:HsbA	0	.	0	0.961	0.429	.	.	0.513	0.83	0.366	0.49	1	1	0	0	19352.1	183	-4	4.889	0	64	104	75	14	102	36	17	19	0.841	LQPR:[LIJVAP]X[KRTPEI]R&LXXR:23-26,LANR:LXXR:75-78	KNID:40-43,KNID:40-43,KPLF:122-125,KPLF:122-125,KVLL:139-142,KVLL:139-142	0	0	0	SignalP3NN:18,SignalP3HMM:18,SignalP4:18,SignalP5:18,DeepSig:18,Phobius:18,SignalP6:26	1	1
SPIS_01660	1.201	1.393	2.58	.	.	.	.	0	0	0	PF12296	Family:HsbA	0	.	0	0.962	0.425	.	.	0.536	0.83	0.366	0.48	1	1	0	0	19338	183	-4	4.889	0	64	105	75	14	102	36	17	19	0.818	LQPR:[LIJVAP]X[KRTPEI]R&LXXR:23-26,LANR:LXXR:75-78	KNID:40-43,KPLF:122-125,KVLL:139-142	0	0	0	SignalP3NN:18,SignalP3HMM:18,SignalP4:18,SignalP5:18,DeepSig:18,Phobius:18,SignalP6:26	1	1
SPIS_04525	1.201	1.47	2.58	.	.	.	.	0	0	0	PF12296	Family:HsbA	0	.	0	0.961	0.429	.	.	0.513	0.83	0.366	0.49	1	1	0	0	19352.1	183	-4	4.889	0	64	104	75	14	102	36	17	19	0.841	LQPR:[LIJVAP]X[KRTPEI]R&LXXR:23-26,LANR:LXXR:75-78	KNID:40-43,KNID:40-43,KPLF:122-125,KPLF:122-125,KVLL:139-142,KVLL:139-142	0	0	0	SignalP3NN:18,SignalP3HMM:18,SignalP4:18,SignalP5:18,DeepSig:18,Phobius:18,SignalP6:26	1	1
SPIS_07925	1.197	1.99	2.612	.	.	.	.	0	0	0	.	.	0	.	0	0.964	0.236	0.659	.	.	0.023	0.172	0.44	1	1	1	0	12920.1	124	13.5	11.594	0	44	70	42	8	77	27	21	6	0.408	KR:[KR]R:79-80,AQRR:[LIJVAP]X[KRTPEI]R:100-103,RR:[KR]R:102-103,VGKR:[LIJVAP]X[KRTPEI]R:112-115,KR:[KR]R:114-115	KVLL:2-5,KKIG:49-52,KHLW:69-72	1	0	0	SignalP3NN:17,SignalP3HMM:17,SignalP4:17,SignalP5:17,DeepSig:17,SignalP6:17,Phobius:27	1	1
SPIS_05807	1.194	3.158	2.465	.	.	.	.	0	0	0	.	.	0	.	0	0.78	0.483	0.952	.	.	0.613	0.397	0.05	1	1	0	0	13771.2	123	5.5	10.046	0	30	55	41	9	71	40	23	17	1	RR:[KR]R:3-4,RR:[KR]R:96-97	RRLF:4-7,KVLA:89-92,RVLN:97-100	1	0	0	SignalP3NN:23,SignalP3HMM:23,SignalP4:23,SignalP5:23,DeepSig:23,Phobius:23,SignalP6:23	1	1
SPIS_06699	1.183	3.686	3.257	.	.	.	.	0	0	0	.	.	0	.	0	0.963	0.436	0.703	.	.	0.173	0.342	0.09	1	1	0	0	16270.6	148	2.5	8.252	3	47	76	47	13	90	41	22	19	0.51	RR:[KR]R:2-3,RR:[KR]R:64-65,LTAR:LXXR:106-109,RR:[KR]R:145-146	RALL:3-6,RDLG:82-85,KIYG:127-130,RRMK:145-148	0	0	0	SignalP3NN:19,SignalP3HMM:19,SignalP4:19,SignalP5:19,DeepSig:19,Phobius:19,SignalP6:19	1	1
SPIS_09132	1.183	0.087	3.3	.	.	.	.	0	0	0	PF04616	Family:Glyco_hydro_43	0	GH43_26,GH43,GH43_27,GH43_34,GH43_32,GH43_31,GH43_3,GH43_30,GH43_17,GH43_33,GH43_6,GH43_22,GH43_29	0	0	0.357	.	.	0.8	0.509	0.345	0.65	1	1	0	0	37912.4	349	3	7.123	6	132	198	77	53	205	59	33	26	0.819	RR:[KR]R:315-316	RTLE:62-65,HYID:93-96,HIYY:100-103,HVIR:116-119,KNYF:151-154,HKLL:186-189,KTFI:235-238,RRYS:315-318,KVLK:321-324,KVMR:341-344	0	0	0	SignalP3NN:22,SignalP3HMM:22,SignalP4:22,SignalP5:22,DeepSig:22,Phobius:22,SignalP6:22	1	1
SPIS_23913	1.181	2.688	2.279	.	.	.	.	0	0	0	.	.	0	.	0	0.685	0.475	.	0.553	.	0.863	0.563	0.34	1	1	0	0	18996.9	179	1	7.197	0	55	109	61	21	118	20	11	9	0.878	KR:[KR]R:138-139	HRFF:7-10,KQFI:49-52,HVIQ:63-66,RAIF:103-106	0	0	0	SignalP3NN:26,SignalP3HMM:26,SignalP4:26,SignalP5:26,DeepSig:26,Phobius:26,SignalP6:26	1	1
SPIS_00540	1.18	4.357	3.171	.	.	.	.	0	0	0	PF14021	Domain:TNT	1	.	0	0.033	0.357	.	0.54	.	0.987	0.457	0.6	1	1	0	0	23633.6	223	-5.5	4.348	4	87	138	63	27	143	29	12	17	0.567	RR:[KR]R:78-79	RYIC:48-51,RYIC:48-51,RRFG:78-81,RRFG:78-81,RYMS:137-140,RYMS:137-140,RSLP:149-152,RSLP:149-152,RVYM:169-172,RVYM:169-172,RSLH:175-178,RSLH:175-178	0	0	0	SignalP3NN:18,SignalP3HMM:18,SignalP4:18,SignalP5:18,DeepSig:18,Phobius:18,SignalP6:18	1	1
SPIS_02909	1.18	4.357	3.171	.	.	.	.	0	0	0	PF14021	Domain:TNT	1	.	0	0.033	0.357	.	0.54	.	0.987	0.457	0.6	1	1	0	0	23633.6	223	-5.5	4.348	4	87	138	63	27	143	29	12	17	0.567	RR:[KR]R:78-79	RYIC:48-51,RYIC:48-51,RRFG:78-81,RRFG:78-81,RYMS:137-140,RYMS:137-140,RSLP:149-152,RSLP:149-152,RVYM:169-172,RVYM:169-172,RSLH:175-178,RSLH:175-178	0	0	0	SignalP3NN:18,SignalP3HMM:18,SignalP4:18,SignalP5:18,DeepSig:18,Phobius:18,SignalP6:18	1	1
SPIS_20592	1.179	3.498	3.263	.	.	.	.	0	0	0	.	.	0	.	0	0.006	0.504	0.602	0.652	.	0.907	0.533	0.49	1	1	0	0	16391.1	144	-2	4.545	2	45	77	39	21	77	16	7	9	1.212	LATR:[LIJVAP]X[KRTPEI]R&LXXR:33-36	KLFT:4-7,KQWY:98-101	0	0	0	SignalP3NN:20,SignalP3HMM:20,SignalP4:20,SignalP5:20,DeepSig:20,Phobius:20,SignalP6:20	1	1
SPIS_20543	1.177	0.053	2.843	.	.	.	.	0	0	0	PF04616	Family:Glyco_hydro_43	0	GH43_30,GH43,GH43_34,GH43_3,GH43_8,GH43_29,GH43_32,GH43_33,GH43_26,GH43_19,GH43_11,GH43_31,GH43_22,GH43_24,GH43_4,GH43_10,GH43_17,GH43_35,GH43_28	0	0.002	0.412	.	.	0.705	0.053	0.462	0.61	1	1	0	0	36872.4	338	12	9.366	5	106	192	105	39	199	72	44	28	1.037	KR:[KR]R:87-88,LCPR:[LIJVAP]X[KRTPEI]R&LXXR:157-160,RR:[KR]R:179-180,VSKR:[LIJVAP]X[KRTPEI]R:214-217,KR:[KR]R:216-217,PYER:[LIJVAP]X[KRTPEI]R:279-282,VDKR:[LIJVAP]X[KRTPEI]R:315-318,KR:[KR]R:317-318	HALV:20-23,KAII:48-51,HFFS:58-61,KWIN:69-72,KNFS:82-85,RVWA:105-108,HCLS:134-137,KQIT:142-145,RRYV:179-182,HVIW:308-311	0	0	0	SignalP3NN:21,SignalP3HMM:21,SignalP4:21,SignalP5:21,DeepSig:21,Phobius:21,SignalP6:30	1	1
SPIS_23072	1.176	-0.592	3.115	.	.	.	.	0	0	0	.	.	0	.	0	0.001	0.226	.	.	0.696	0.012	0.448	0.76	1	1	0	0	33714.7	310	-8	4.672	0	101	184	98	35	169	57	26	31	1.015	.	KILD:30-33,KAIH:54-57,RPIP:64-67,RTFD:103-106,RDIF:207-210,KGIG:267-270,RYWD:272-275,RLLW:289-292	0	0	0	SignalP3NN:18,SignalP3HMM:18,SignalP4:18,SignalP5:18,DeepSig:18,Phobius:18,SignalP6:18	1	1
SPIS_05511	1.17	5.058	2.928	.	.	.	.	0	0	0	.	.	0	.	0	0.922	0.743	0.867	.	.	0.797	0.311	0.11	1	1	0	0	11493.1	103	4	8.71	3	36	54	25	11	56	29	17	12	0.769	AFTR:[LIJVAP]X[KRTPEI]R:13-16,RR:[KR]R:50-51	KPLY:2-5	0	0	0	SignalP3NN:20,SignalP3HMM:20,SignalP5:20,DeepSig:20,Phobius:20,SignalP6:20	1	1
SPIS_14154	1.167	3.14	3.312	RiNLE1	.	.	.	0	0	0	.	.	0	.	0	0	0.096	.	0.668	.	0.571	0.436	0.84	1	1	0	0	37317.7	381	4	8.267	3	194	279	122	24	211	38	22	16	0.636	LASR:LXXR:33-36,RR:[KR]R:372-373,LLSR:LXXR:375-378	RDFS:28-31,KNLD:195-198,RSLL:373-376,REMY:378-381	0	0	0	SignalP3NN:23,SignalP3HMM:23,SignalP4:23,SignalP5:23,DeepSig:23,Phobius:23,SignalP6:23	1	1
SPIS_04502	1.167	-0.144	1.272	.	.	.	.	0	0	0	.	.	0	.	0	0.756	0.479	.	.	0.596	0.111	0.577	0.59	1	1	1	0	20235.7	190	-8.5	4.469	2	67	115	65	24	111	40	17	23	0.939	LEKR:[LIJVAP]X[KRTPEI]R&LXXR:37-40,KR:[KR]R:39-40,KR:[KR]R:79-80	KKFT:22-25,KKFT:22-25,KKFT:22-25,KKFT:22-25,KKFT:22-25,KKFT:22-25,KKFT:22-25,KKFT:22-25,KKFT:22-25,KKFT:22-25,KKFT:22-25,KKFT:22-25,KKFT:22-25,KKFT:22-25,HDYH:31-34,HDYH:31-34,HDYH:31-34,HDYH:31-34,HDYH:31-34,HDYH:31-34,HDYH:31-34,HDYH:31-34,HDYH:31-34,HDYH:31-34,HDYH:31-34,HDYH:31-34,HDYH:31-34,HDYH:31-34,RALG:40-43,RALG:40-43,RALG:40-43,RALG:40-43,RALG:40-43,RALG:40-43,RALG:40-43,RALG:40-43,RAL…	0	0	0	SignalP3NN:17,SignalP3HMM:17,SignalP4:17,SignalP5:17,Phobius:17,SignalP6:17	1	1
SPIS_04398	1.167	-0.144	1.272	.	.	.	.	0	0	0	.	.	0	.	0	0.756	0.479	.	.	0.596	0.111	0.577	0.59	1	1	1	0	20235.7	190	-8.5	4.469	2	67	115	65	24	111	40	17	23	0.939	LEKR:[LIJVAP]X[KRTPEI]R&LXXR:37-40,KR:[KR]R:39-40,KR:[KR]R:79-80	KKFT:22-25,KKFT:22-25,KKFT:22-25,KKFT:22-25,KKFT:22-25,KKFT:22-25,KKFT:22-25,KKFT:22-25,KKFT:22-25,KKFT:22-25,KKFT:22-25,KKFT:22-25,KKFT:22-25,KKFT:22-25,HDYH:31-34,HDYH:31-34,HDYH:31-34,HDYH:31-34,HDYH:31-34,HDYH:31-34,HDYH:31-34,HDYH:31-34,HDYH:31-34,HDYH:31-34,HDYH:31-34,HDYH:31-34,HDYH:31-34,HDYH:31-34,RALG:40-43,RALG:40-43,RALG:40-43,RALG:40-43,RALG:40-43,RALG:40-43,RALG:40-43,RALG:40-43,RAL…	0	0	0	SignalP3NN:17,SignalP3HMM:17,SignalP4:17,SignalP5:17,Phobius:17,SignalP6:17	1	1
SPIS_11158	1.167	-0.144	1.272	.	.	.	.	0	0	0	.	.	0	.	0	0.756	0.479	.	.	0.596	0.111	0.577	0.59	1	1	1	0	20235.7	190	-8.5	4.469	2	67	115	65	24	111	40	17	23	0.939	LEKR:[LIJVAP]X[KRTPEI]R&LXXR:37-40,KR:[KR]R:39-40,KR:[KR]R:79-80	KKFT:22-25,KKFT:22-25,KKFT:22-25,KKFT:22-25,KKFT:22-25,KKFT:22-25,KKFT:22-25,KKFT:22-25,KKFT:22-25,KKFT:22-25,KKFT:22-25,KKFT:22-25,KKFT:22-25,KKFT:22-25,HDYH:31-34,HDYH:31-34,HDYH:31-34,HDYH:31-34,HDYH:31-34,HDYH:31-34,HDYH:31-34,HDYH:31-34,HDYH:31-34,HDYH:31-34,HDYH:31-34,HDYH:31-34,HDYH:31-34,HDYH:31-34,RALG:40-43,RALG:40-43,RALG:40-43,RALG:40-43,RALG:40-43,RALG:40-43,RALG:40-43,RALG:40-43,RAL…	0	0	0	SignalP3NN:17,SignalP3HMM:17,SignalP4:17,SignalP5:17,Phobius:17,SignalP6:17	1	1
SPIS_09117	1.167	-0.144	1.272	.	.	.	.	0	0	0	.	.	0	.	0	0.756	0.479	.	.	0.596	0.111	0.577	0.59	1	1	1	0	20235.7	190	-8.5	4.469	2	67	115	65	24	111	40	17	23	0.939	LEKR:[LIJVAP]X[KRTPEI]R&LXXR:37-40,KR:[KR]R:39-40,KR:[KR]R:79-80	KKFT:22-25,KKFT:22-25,KKFT:22-25,KKFT:22-25,KKFT:22-25,KKFT:22-25,KKFT:22-25,KKFT:22-25,KKFT:22-25,KKFT:22-25,KKFT:22-25,KKFT:22-25,KKFT:22-25,KKFT:22-25,HDYH:31-34,HDYH:31-34,HDYH:31-34,HDYH:31-34,HDYH:31-34,HDYH:31-34,HDYH:31-34,HDYH:31-34,HDYH:31-34,HDYH:31-34,HDYH:31-34,HDYH:31-34,HDYH:31-34,HDYH:31-34,RALG:40-43,RALG:40-43,RALG:40-43,RALG:40-43,RALG:40-43,RALG:40-43,RALG:40-43,RALG:40-43,RAL…	0	0	0	SignalP3NN:17,SignalP3HMM:17,SignalP4:17,SignalP5:17,Phobius:17,SignalP6:17	1	1
SPIS_01512	1.167	-0.144	1.272	.	.	.	.	0	0	0	.	.	0	.	0	0.756	0.479	.	.	0.596	0.111	0.577	0.59	1	1	1	0	20235.7	190	-8.5	4.469	2	67	115	65	24	111	40	17	23	0.939	LEKR:[LIJVAP]X[KRTPEI]R&LXXR:37-40,KR:[KR]R:39-40,KR:[KR]R:79-80	KKFT:22-25,KKFT:22-25,KKFT:22-25,KKFT:22-25,KKFT:22-25,KKFT:22-25,KKFT:22-25,KKFT:22-25,KKFT:22-25,KKFT:22-25,KKFT:22-25,KKFT:22-25,KKFT:22-25,KKFT:22-25,HDYH:31-34,HDYH:31-34,HDYH:31-34,HDYH:31-34,HDYH:31-34,HDYH:31-34,HDYH:31-34,HDYH:31-34,HDYH:31-34,HDYH:31-34,HDYH:31-34,HDYH:31-34,HDYH:31-34,HDYH:31-34,RALG:40-43,RALG:40-43,RALG:40-43,RALG:40-43,RALG:40-43,RALG:40-43,RALG:40-43,RALG:40-43,RAL…	0	0	0	SignalP3NN:17,SignalP3HMM:17,SignalP4:17,SignalP5:17,Phobius:17,SignalP6:17	1	1
SPIS_07878	1.167	-0.144	1.272	.	.	.	.	0	0	0	.	.	0	.	0	0.756	0.479	.	.	0.596	0.111	0.577	0.59	1	1	1	0	20235.7	190	-8.5	4.469	2	67	115	65	24	111	40	17	23	0.939	LEKR:[LIJVAP]X[KRTPEI]R&LXXR:37-40,KR:[KR]R:39-40,KR:[KR]R:79-80	KKFT:22-25,KKFT:22-25,KKFT:22-25,KKFT:22-25,KKFT:22-25,KKFT:22-25,KKFT:22-25,KKFT:22-25,KKFT:22-25,KKFT:22-25,KKFT:22-25,KKFT:22-25,KKFT:22-25,KKFT:22-25,HDYH:31-34,HDYH:31-34,HDYH:31-34,HDYH:31-34,HDYH:31-34,HDYH:31-34,HDYH:31-34,HDYH:31-34,HDYH:31-34,HDYH:31-34,HDYH:31-34,HDYH:31-34,HDYH:31-34,HDYH:31-34,RALG:40-43,RALG:40-43,RALG:40-43,RALG:40-43,RALG:40-43,RALG:40-43,RALG:40-43,RALG:40-43,RAL…	0	0	0	SignalP3NN:17,SignalP3HMM:17,SignalP4:17,SignalP5:17,Phobius:17,SignalP6:17	1	1
SPIS_03983	1.167	-0.144	1.272	.	.	.	.	0	0	0	.	.	0	.	0	0.756	0.479	.	.	0.596	0.111	0.577	0.59	1	1	1	0	20235.7	190	-8.5	4.469	2	67	115	65	24	111	40	17	23	0.939	LEKR:[LIJVAP]X[KRTPEI]R&LXXR:37-40,KR:[KR]R:39-40,KR:[KR]R:79-80	KKFT:22-25,KKFT:22-25,KKFT:22-25,KKFT:22-25,KKFT:22-25,KKFT:22-25,KKFT:22-25,KKFT:22-25,KKFT:22-25,KKFT:22-25,KKFT:22-25,KKFT:22-25,KKFT:22-25,KKFT:22-25,HDYH:31-34,HDYH:31-34,HDYH:31-34,HDYH:31-34,HDYH:31-34,HDYH:31-34,HDYH:31-34,HDYH:31-34,HDYH:31-34,HDYH:31-34,HDYH:31-34,HDYH:31-34,HDYH:31-34,HDYH:31-34,RALG:40-43,RALG:40-43,RALG:40-43,RALG:40-43,RALG:40-43,RALG:40-43,RALG:40-43,RALG:40-43,RAL…	0	0	0	SignalP3NN:17,SignalP3HMM:17,SignalP4:17,SignalP5:17,Phobius:17,SignalP6:17	1	1
SPIS_04454	1.167	-0.144	1.272	.	.	.	.	0	0	0	.	.	0	.	0	0.756	0.479	.	.	0.596	0.111	0.577	0.59	1	1	1	0	20235.7	190	-8.5	4.469	2	67	115	65	24	111	40	17	23	0.939	LEKR:[LIJVAP]X[KRTPEI]R&LXXR:37-40,KR:[KR]R:39-40,KR:[KR]R:79-80	KKFT:22-25,KKFT:22-25,KKFT:22-25,KKFT:22-25,KKFT:22-25,KKFT:22-25,KKFT:22-25,KKFT:22-25,KKFT:22-25,KKFT:22-25,KKFT:22-25,KKFT:22-25,KKFT:22-25,KKFT:22-25,HDYH:31-34,HDYH:31-34,HDYH:31-34,HDYH:31-34,HDYH:31-34,HDYH:31-34,HDYH:31-34,HDYH:31-34,HDYH:31-34,HDYH:31-34,HDYH:31-34,HDYH:31-34,HDYH:31-34,HDYH:31-34,RALG:40-43,RALG:40-43,RALG:40-43,RALG:40-43,RALG:40-43,RALG:40-43,RALG:40-43,RALG:40-43,RAL…	0	0	0	SignalP3NN:17,SignalP3HMM:17,SignalP4:17,SignalP5:17,Phobius:17,SignalP6:17	1	1
SPIS_10955	1.167	-0.144	1.272	.	.	.	.	0	0	0	.	.	0	.	0	0.756	0.479	.	.	0.596	0.111	0.577	0.59	1	1	1	0	20235.7	190	-8.5	4.469	2	67	115	65	24	111	40	17	23	0.939	LEKR:[LIJVAP]X[KRTPEI]R&LXXR:37-40,KR:[KR]R:39-40,KR:[KR]R:79-80	KKFT:22-25,KKFT:22-25,KKFT:22-25,KKFT:22-25,KKFT:22-25,KKFT:22-25,KKFT:22-25,KKFT:22-25,KKFT:22-25,KKFT:22-25,KKFT:22-25,KKFT:22-25,KKFT:22-25,KKFT:22-25,HDYH:31-34,HDYH:31-34,HDYH:31-34,HDYH:31-34,HDYH:31-34,HDYH:31-34,HDYH:31-34,HDYH:31-34,HDYH:31-34,HDYH:31-34,HDYH:31-34,HDYH:31-34,HDYH:31-34,HDYH:31-34,RALG:40-43,RALG:40-43,RALG:40-43,RALG:40-43,RALG:40-43,RALG:40-43,RALG:40-43,RALG:40-43,RAL…	0	0	0	SignalP3NN:17,SignalP3HMM:17,SignalP4:17,SignalP5:17,Phobius:17,SignalP6:17	1	1
SPIS_03779	1.167	-0.144	1.272	.	.	.	.	0	0	0	.	.	0	.	0	0.756	0.479	.	.	0.596	0.111	0.577	0.59	1	1	1	0	20235.7	190	-8.5	4.469	2	67	115	65	24	111	40	17	23	0.939	LEKR:[LIJVAP]X[KRTPEI]R&LXXR:37-40,KR:[KR]R:39-40,KR:[KR]R:79-80	KKFT:22-25,KKFT:22-25,KKFT:22-25,KKFT:22-25,KKFT:22-25,KKFT:22-25,KKFT:22-25,KKFT:22-25,KKFT:22-25,KKFT:22-25,KKFT:22-25,KKFT:22-25,KKFT:22-25,KKFT:22-25,HDYH:31-34,HDYH:31-34,HDYH:31-34,HDYH:31-34,HDYH:31-34,HDYH:31-34,HDYH:31-34,HDYH:31-34,HDYH:31-34,HDYH:31-34,HDYH:31-34,HDYH:31-34,HDYH:31-34,HDYH:31-34,RALG:40-43,RALG:40-43,RALG:40-43,RALG:40-43,RALG:40-43,RALG:40-43,RALG:40-43,RALG:40-43,RAL…	0	0	0	SignalP3NN:17,SignalP3HMM:17,SignalP4:17,SignalP5:17,Phobius:17,SignalP6:17	1	1
SPIS_04176	1.167	-0.144	1.272	.	.	.	.	0	0	0	.	.	0	.	0	0.756	0.479	.	.	0.596	0.111	0.577	0.59	1	1	1	0	20235.7	190	-8.5	4.469	2	67	115	65	24	111	40	17	23	0.939	LEKR:[LIJVAP]X[KRTPEI]R&LXXR:37-40,KR:[KR]R:39-40,KR:[KR]R:79-80	KKFT:22-25,KKFT:22-25,KKFT:22-25,KKFT:22-25,KKFT:22-25,KKFT:22-25,KKFT:22-25,KKFT:22-25,KKFT:22-25,KKFT:22-25,KKFT:22-25,KKFT:22-25,KKFT:22-25,KKFT:22-25,HDYH:31-34,HDYH:31-34,HDYH:31-34,HDYH:31-34,HDYH:31-34,HDYH:31-34,HDYH:31-34,HDYH:31-34,HDYH:31-34,HDYH:31-34,HDYH:31-34,HDYH:31-34,HDYH:31-34,HDYH:31-34,RALG:40-43,RALG:40-43,RALG:40-43,RALG:40-43,RALG:40-43,RALG:40-43,RALG:40-43,RALG:40-43,RAL…	0	0	0	SignalP3NN:17,SignalP3HMM:17,SignalP4:17,SignalP5:17,Phobius:17,SignalP6:17	1	1
SPIS_10879	1.167	-0.144	1.272	.	.	.	.	0	0	0	.	.	0	.	0	0.756	0.479	.	.	0.596	0.111	0.577	0.59	1	1	1	0	20235.7	190	-8.5	4.469	2	67	115	65	24	111	40	17	23	0.939	LEKR:[LIJVAP]X[KRTPEI]R&LXXR:37-40,KR:[KR]R:39-40,KR:[KR]R:79-80	KKFT:22-25,KKFT:22-25,KKFT:22-25,KKFT:22-25,KKFT:22-25,KKFT:22-25,KKFT:22-25,KKFT:22-25,KKFT:22-25,KKFT:22-25,KKFT:22-25,KKFT:22-25,KKFT:22-25,KKFT:22-25,HDYH:31-34,HDYH:31-34,HDYH:31-34,HDYH:31-34,HDYH:31-34,HDYH:31-34,HDYH:31-34,HDYH:31-34,HDYH:31-34,HDYH:31-34,HDYH:31-34,HDYH:31-34,HDYH:31-34,HDYH:31-34,RALG:40-43,RALG:40-43,RALG:40-43,RALG:40-43,RALG:40-43,RALG:40-43,RALG:40-43,RALG:40-43,RAL…	0	0	0	SignalP3NN:17,SignalP3HMM:17,SignalP4:17,SignalP5:17,Phobius:17,SignalP6:17	1	1
SPIS_01283	1.167	-0.144	1.272	.	.	.	.	0	0	0	.	.	0	.	0	0.756	0.479	.	.	0.596	0.111	0.577	0.59	1	1	1	0	20235.7	190	-8.5	4.469	2	67	115	65	24	111	40	17	23	0.939	LEKR:[LIJVAP]X[KRTPEI]R&LXXR:37-40,KR:[KR]R:39-40,KR:[KR]R:79-80	KKFT:22-25,KKFT:22-25,KKFT:22-25,KKFT:22-25,KKFT:22-25,KKFT:22-25,KKFT:22-25,KKFT:22-25,KKFT:22-25,KKFT:22-25,KKFT:22-25,KKFT:22-25,KKFT:22-25,KKFT:22-25,HDYH:31-34,HDYH:31-34,HDYH:31-34,HDYH:31-34,HDYH:31-34,HDYH:31-34,HDYH:31-34,HDYH:31-34,HDYH:31-34,HDYH:31-34,HDYH:31-34,HDYH:31-34,HDYH:31-34,HDYH:31-34,RALG:40-43,RALG:40-43,RALG:40-43,RALG:40-43,RALG:40-43,RALG:40-43,RALG:40-43,RALG:40-43,RAL…	0	0	0	SignalP3NN:17,SignalP3HMM:17,SignalP4:17,SignalP5:17,Phobius:17,SignalP6:17	1	1
SPIS_01284	1.167	-0.144	1.272	.	.	.	.	0	0	0	.	.	0	.	0	0.756	0.479	.	.	0.596	0.111	0.577	0.59	1	1	1	0	20235.7	190	-8.5	4.469	2	67	115	65	24	111	40	17	23	0.939	LEKR:[LIJVAP]X[KRTPEI]R&LXXR:37-40,KR:[KR]R:39-40,KR:[KR]R:79-80	KKFT:22-25,KKFT:22-25,KKFT:22-25,KKFT:22-25,KKFT:22-25,KKFT:22-25,KKFT:22-25,KKFT:22-25,KKFT:22-25,KKFT:22-25,KKFT:22-25,KKFT:22-25,KKFT:22-25,KKFT:22-25,HDYH:31-34,HDYH:31-34,HDYH:31-34,HDYH:31-34,HDYH:31-34,HDYH:31-34,HDYH:31-34,HDYH:31-34,HDYH:31-34,HDYH:31-34,HDYH:31-34,HDYH:31-34,HDYH:31-34,HDYH:31-34,RALG:40-43,RALG:40-43,RALG:40-43,RALG:40-43,RALG:40-43,RALG:40-43,RALG:40-43,RALG:40-43,RAL…	0	0	0	SignalP3NN:17,SignalP3HMM:17,SignalP4:17,SignalP5:17,Phobius:17,SignalP6:17	1	1
SPIS_08328	1.161	1.093	3.161	.	.	.	.	0	0	0	.	.	0	.	0	0.417	0.426	.	.	0.609	0.033	0.4	0.23	1	1	0	0	10094.6	93	-0.5	6.209	1	26	49	28	7	56	23	12	11	0.519	RR:[KR]R:3-4,PGKR:[LIJVAP]X[KRTPEI]R:31-34,KR:[KR]R:33-34	RRIA:3-6,KRIS:33-36,HAMH:75-78,HMLV:79-82,RLWK:88-91	0	0	0	SignalP6:17,SignalP3NN:20,SignalP3HMM:20,SignalP4:20,SignalP5:20,DeepSig:20,Phobius:20	1	1
SPIS_20947	1.153	-1.559	-0.115	.	.	.	.	0	0	0	PF03896	Family:TRAP_alpha	0	.	0	0.472	0.583	.	.	0.694	0.021	0.51	0.43	1	1	1	0	30416.3	286	3	9.11	0	103	172	91	26	160	56	30	26	0.701	KR:[KR]R:215-216,KR:[KR]R:225-226,RR:[KR]R:274-275	RPLK:48-51,RSLI:75-78,RNFT:114-117,KAIA:123-126,KGYD:256-259	1	0	0	SignalP3HMM:21,SignalP5:21,DeepSig:21,Phobius:21,SignalP6:21,SignalP3NN:23,SignalP4:23	1	1
SPIS_21164	1.151	3.888	3.033	Pslsc1,Vdlsc1	.	.	.	0	0	0	PF00857	Family:Isochorismatase	0	.	0	0.09	0.321	.	0.515	.	0.012	0.427	0.71	1	1	0	0	27193.8	257	-4	4.899	3	93	156	95	24	153	34	16	18	0.897	IFTR:[LIJVAP]X[KRTPEI]R:98-101	HCIA:33-36,KHYA:51-54,RIYF:101-104,RYYA:154-157,KVYV:199-202	0	0	0	SignalP4:19,DeepSig:19,SignalP6:19,SignalP3NN:22,SignalP3HMM:22,SignalP5:22,Phobius:22	1	1
SPIS_11161	1.151	1.805	2.888	.	.	.	.	0	0	0	PF09459	Domain:EB_dh	0	.	0	0.016	0.323	0.725	.	.	0.119	0.417	0.21	1	1	0	0	35634.7	336	7.5	8.453	4	125	192	111	35	201	90	51	39	0.579	PGKR:[LIJVAP]X[KRTPEI]R:97-100,KR:[KR]R:99-100,LYLR:LXXR:116-119,KR:[KR]R:211-212,LAER:[LIJVAP]X[KRTPEI]R&LXXR:251-254,LDLR:LXXR:318-321	RAFK:62-65,RCFE:69-72,RDMP:172-175,KGID:187-190,HGYV:247-250,RVLK:254-257,RKLK:280-283,KGYT:296-299	1	0	0	SignalP3NN:24,SignalP3HMM:24,SignalP4:24,SignalP5:24,DeepSig:24,Phobius:24,SignalP6:24	1	1
SPIS_11458	1.151	1.884	2.904	.	.	.	.	0	0	0	PF09459	Domain:EB_dh	0	.	0	0.015	0.336	0.723	.	.	0.119	0.417	0.2	1	1	0	0	35618.6	336	7.5	8.453	4	125	193	110	35	201	90	51	39	0.574	PGKR:[LIJVAP]X[KRTPEI]R:97-100,KR:[KR]R:99-100,LYLR:LXXR:116-119,KR:[KR]R:211-212,LAER:[LIJVAP]X[KRTPEI]R&LXXR:251-254,LDLR:LXXR:318-321	RAFK:62-65,RCFE:69-72,RDMP:172-175,KGID:187-190,HGYV:247-250,RVLK:254-257,RKLK:280-283,KGYT:296-299	1	0	0	SignalP3NN:24,SignalP3HMM:24,SignalP4:24,SignalP5:24,DeepSig:24,Phobius:24,SignalP6:24	1	1
SPIS_07261	1.151	1.837	2.835	.	.	.	.	0	0	0	PF09459	Domain:EB_dh	0	.	0	0.278	0.285	0.688	.	.	0.278	0.315	0.1	1	1	0	0	32297	306	7	8.761	4	116	172	104	24	181	78	44	34	0.5	KR:[KR]R:2-3,LLVR:LXXR:106-109,LDKR:[LIJVAP]X[KRTPEI]R&LXXR:223-226,KR:[KR]R:225-226,RR:[KR]R:281-282	KRLA:2-5,KDMG:69-72,KLLV:105-108,KYLS:168-171,RPLA:251-254,KTIE:260-263,KTYN:266-269,RRFH:281-284,HTLV:290-293	0	0	0	SignalP3NN:19,SignalP3HMM:19,SignalP4:19,SignalP5:19,DeepSig:19,Phobius:19,SignalP6:19	1	1
SPIS_24765	1.149	0.688	3.045	.	.	.	.	0	0	0	.	.	0	.	0	0.283	0.417	.	.	0.726	0.952	0.353	0.47	1	1	0	0	29334.3	276	-2.5	5.663	5	99	168	92	16	148	64	32	32	0.696	LLDR:LXXR:57-60,LSKR:[LIJVAP]X[KRTPEI]R&LXXR:73-76,KR:[KR]R:75-76,KR:[KR]R:147-148,LESR:LXXR:211-214,LEKR:[LIJVAP]X[KRTPEI]R&LXXR:233-236,KR:[KR]R:235-236	KLFT:2-5,RNLL:55-58,RTIP:148-151,RQLD:155-158,KALE:174-177,REML:195-198,HLLE:209-212,RVMG:214-217,RPWF:252-255	0	0	0	SignalP3NN:16,SignalP3HMM:16,SignalP4:16,SignalP5:16,DeepSig:16,Phobius:16,SignalP6:16	1	1
SPIS_20809	1.145	0.727	3.307	.	.	.	.	0	0	0	.	.	0	.	0	0	0.009	.	0.554	.	0.988	0.512	0.94	1	1	0	0	33171.4	313	-2.5	4.872	12	150	208	85	32	174	32	15	17	0.781	VPTR:[LIJVAP]X[KRTPEI]R:34-37,KR:[KR]R:105-106,LNPR:[LIJVAP]X[KRTPEI]R&LXXR:110-113	RQII:30-33,KDLG:55-58,RELG:106-109,KAYA:162-165	0	0	0	SignalP3NN:18,SignalP4:18,SignalP5:18,Phobius:18,SignalP6:18,SignalP3HMM:20,DeepSig:20	1	1
SPIS_24844	1.144	1.225	3.311	.	.	.	.	0	0	0	.	.	0	.	0	0.015	0.469	.	.	0.613	0.931	0.307	0.65	1	1	0	0	34297.4	311	19	8.939	4	103	175	75	55	164	83	58	25	0.841	KR:[KR]R:59-60,LFSR:LXXR:95-98	HAIN:24-27,RMFP:216-219,RGYA:220-223,RDFR:245-248,KALE:251-254,KNWQ:284-287,RGMY:303-306	1	0	0	SignalP3NN:18,SignalP3HMM:18,SignalP4:18,SignalP5:18,DeepSig:18,Phobius:18,SignalP6:18	1	1
SPIS_10678	1.137	-0.91	3.295	.	.	.	.	0	0	0	PF02806,PF00128	Domain:Alpha-amylase_C,Domain:Alpha-amylase	0	GH13_32,GH13_15,GH13_24,GH13_28,GH13_13,GH13_12,GH13_14,GH13,GH13_9,GH13_41,GH13_1,GH13_10,GH13_3,GH13_37	0	0	0.037	.	.	0.544	0.349	0.528	0.86	1	1	0	0	41964.5	397	-11.5	4.473	5	163	259	121	38	213	65	28	37	0.888	AVPR:[LIJVAP]X[KRTPEI]R:21-24,ISKR:[LIJVAP]X[KRTPEI]R:68-71,KR:[KR]R:70-71,AYER:[LIJVAP]X[KRTPEI]R:319-322	KTLV:141-144,KHIP:164-167,HVFS:271-274,HRWT:287-290	0	0	0	SignalP3NN:21,SignalP3HMM:21,SignalP4:21,SignalP5:21,DeepSig:21,Phobius:21,SignalP6:21	1	1
SPIS_03558	1.126	2.232	2.417	.	.	.	.	0	0	0	PF11625	Family:DUF3253	0	.	0	0.984	0.663	.	.	0.554	0.007	0.423	0.02	1	1	0	0	19316.8	172	1	7.063	5	54	90	43	15	90	46	24	22	0.65	PLPR:[LIJVAP]X[KRTPEI]R:26-29,LCGR:LXXR:56-59,LKHR:LXXR:83-86,LQRR:[LIJVAP]X[KRTPEI]R&LXXR:91-94,RR:[KR]R:93-94,LKQR:LXXR:114-117,IRIR:[LIJVAP]X[KRTPEI]R:163-166,RR:[KR]R:166-167	HRLE:85-88,KTFC:98-101,RSLT:107-110,RGFV:117-120	0	0	0	SignalP3NN:22,SignalP3HMM:22,SignalP4:22,SignalP5:22,Phobius:22,SignalP6:22	1	1
SPIS_01383	1.126	3.645	2.408	.	.	.	.	0	0	0	PF11625	Family:DUF3253	0	.	0	0.975	0.62	0.521	.	.	0.007	0.423	0.01	1	1	0	0	19303.8	172	0.5	6.696	5	53	90	43	15	89	46	24	22	0.641	PLPR:[LIJVAP]X[KRTPEI]R:26-29,LCGR:LXXR:56-59,LKHR:LXXR:83-86,LQRR:[LIJVAP]X[KRTPEI]R&LXXR:91-94,RR:[KR]R:93-94,IRIR:[LIJVAP]X[KRTPEI]R:163-166,RR:[KR]R:166-167	HRLE:85-88,KTFC:98-101,RSLT:107-110,KQLG:115-118	0	0	0	SignalP3NN:22,SignalP3HMM:22,SignalP4:22,SignalP5:22,Phobius:22,SignalP6:22	1	1
SPIS_19432	1.121	1.848	3.306	PgShr9	.	.	.	0	0	0	PF16483	Domain:Glyco_hydro_64	0	GH64	0	0	0.202	.	.	0.553	0.076	0.51	0.86	1	1	0	0	47163.6	448	2.5	7.254	7	171	293	134	46	267	61	33	28	0.692	ANRR:[LIJVAP]X[KRTPEI]R:73-76,RR:[KR]R:75-76,ANPR:[LIJVAP]X[KRTPEI]R:181-184,VVPR:[LIJVAP]X[KRTPEI]R:364-367	RRLP:75-78,RIWF:154-157,HFYS:163-166,RGLR:233-236,RVWD:296-299,RAYA:333-336,KGYA:412-415	0	0	1	SignalP3NN:21,SignalP3HMM:21,SignalP4:21,SignalP5:21,DeepSig:21,Phobius:21,SignalP6:21	1	1
SPIS_00277	1.116	3.846	3.292	.	.	.	.	0	0	0	PF01083	Domain:Cutinase	1	CE5	0	0.458	0.176	.	0.626	.	0.015	0.282	0.81	1	1	0	0	22139	221	0.5	6.862	6	106	149	79	11	137	33	17	16	0.461	LEAR:LXXR:22-25,AVRR:[LIJVAP]X[KRTPEI]R:138-141,RR:[KR]R:140-141,LRGR:LXXR:211-214	RPLV:41-44,RLFN:109-112,RRLA:140-143	0	0	0	SignalP3NN:16,SignalP3HMM:16,SignalP4:16,SignalP5:16,DeepSig:16,Phobius:16,SignalP6:25	1	1
SPIS_01633	1.116	3.85	3.291	.	.	.	.	0	0	0	PF01083	Domain:Cutinase	1	CE5	0	0.442	0.177	.	0.658	.	0.015	0.282	0.81	1	1	0	0	22143	221	1.5	7.518	6	107	149	79	11	136	34	18	16	0.48	LEAR:LXXR:22-25,AVRR:[LIJVAP]X[KRTPEI]R:138-141,RR:[KR]R:140-141,LRGR:LXXR:211-214	RPLV:41-44,RLFN:109-112,RRLA:140-143	0	0	0	SignalP3NN:16,SignalP3HMM:16,SignalP4:16,SignalP5:16,DeepSig:16,Phobius:16,SignalP6:25	1	1
SPIS_01963	1.116	3.978	3.293	.	.	.	.	0	0	0	PF01083	Domain:Cutinase	1	CE5	0	0.513	0.192	.	0.62	.	0.015	0.282	0.81	1	1	0	0	22139	221	1.5	7.518	6	106	149	79	11	137	34	18	16	0.474	LEAR:LXXR:22-25,AVRR:[LIJVAP]X[KRTPEI]R:138-141,RR:[KR]R:140-141,LRGR:LXXR:211-214	RPLV:41-44,RLFN:109-112,RRLA:140-143	0	0	0	SignalP3NN:16,SignalP3HMM:16,SignalP4:16,SignalP5:16,DeepSig:16,Phobius:16,SignalP6:25	1	1
SPIS_00916	1.115	3.697	3.298	.	.	.	.	0	0	0	PF01083	Domain:Cutinase	1	CE5	0	0.376	0.159	.	0.653	.	0.011	0.277	0.8	1	1	0	0	22112.9	221	1.5	7.517	6	107	150	79	11	137	32	17	15	0.461	LEAR:LXXR:22-25,AVRR:[LIJVAP]X[KRTPEI]R:138-141,RR:[KR]R:140-141,LRGR:LXXR:211-214	RPLV:41-44,RPLV:41-44,RPLV:41-44,RLFN:109-112,RLFN:109-112,RLFN:109-112,RRLA:140-143,RRLA:140-143,RRLA:140-143	0	0	0	SignalP3NN:16,SignalP3HMM:16,SignalP4:16,SignalP5:16,DeepSig:16,Phobius:16,SignalP6:25	1	1
SPIS_04760	1.115	3.697	3.298	.	.	.	.	0	0	0	PF01083	Domain:Cutinase	1	CE5	0	0.376	0.159	.	0.653	.	0.011	0.277	0.8	1	1	0	0	22112.9	221	1.5	7.517	6	107	150	79	11	137	32	17	15	0.461	LEAR:LXXR:22-25,AVRR:[LIJVAP]X[KRTPEI]R:138-141,RR:[KR]R:140-141,LRGR:LXXR:211-214	RPLV:41-44,RPLV:41-44,RPLV:41-44,RLFN:109-112,RLFN:109-112,RLFN:109-112,RRLA:140-143,RRLA:140-143,RRLA:140-143	0	0	0	SignalP3NN:16,SignalP3HMM:16,SignalP4:16,SignalP5:16,DeepSig:16,Phobius:16,SignalP6:25	1	1
SPIS_26831	1.115	3.697	3.298	.	.	.	.	0	0	0	PF01083	Domain:Cutinase	1	CE5	0	0.376	0.159	.	0.653	.	0.011	0.277	0.8	1	1	0	0	22112.9	221	1.5	7.517	6	107	150	79	11	137	32	17	15	0.461	LEAR:LXXR:22-25,AVRR:[LIJVAP]X[KRTPEI]R:138-141,RR:[KR]R:140-141,LRGR:LXXR:211-214	RPLV:41-44,RPLV:41-44,RPLV:41-44,RLFN:109-112,RLFN:109-112,RLFN:109-112,RRLA:140-143,RRLA:140-143,RRLA:140-143	0	0	0	SignalP3NN:16,SignalP3HMM:16,SignalP4:16,SignalP5:16,DeepSig:16,Phobius:16,SignalP6:25	1	1
SPIS_20721	1.115	0.195	2.869	.	.	.	.	0	0	0	PF03575	Domain:Peptidase_S51	0	.	0	0.095	0.405	.	.	0.755	0.97	0.321	0.46	1	1	0	0	31791.8	299	-7	4.965	1	107	173	107	34	177	63	30	33	0.833	PDER:[LIJVAP]X[KRTPEI]R:272-275,LKAR:LXXR:278-281	KIIE:51-54,RALG:86-89,HTYD:97-100,RQWR:125-128,RAFQ:140-143,HVLV:196-199,RHFD:202-205,RTYA:239-242,KNLP:258-261,RFYF:266-269,KVIE:282-285	0	0	0	SignalP3NN:18,SignalP3HMM:18,SignalP4:18,SignalP5:18,DeepSig:18,Phobius:18,SignalP6:18	1	1
SPIS_04602	1.103	3.453	1.051	.	.	.	.	0	0	0	.	.	0	.	0	0.949	0.816	0.793	.	.	0.38	0.52	0.34	1	1	0	0	21185.8	193	1.5	6.991	0	64	105	54	23	97	48	26	22	1.263	LAAR:LXXR:13-16,AARR:[LIJVAP]X[KRTPEI]R:14-17,RR:[KR]R:16-17	KYLI:141-144,KPFA:150-153,KQLW:177-180,KMLG:185-188	0	0	0	SignalP3NN:20,SignalP3HMM:20,SignalP4:20,DeepSig:20,Phobius:20	1	1
SPIS_24747	1.103	3.439	1.048	.	.	.	.	0	0	0	.	.	0	.	0	0.934	0.816	0.801	.	.	0.38	0.52	0.3	1	1	0	0	21247.9	193	1.5	6.991	0	64	103	53	24	97	48	26	22	1.316	LAAR:LXXR:13-16,AARR:[LIJVAP]X[KRTPEI]R:14-17,RR:[KR]R:16-17	KIIN:65-68,KYLI:141-144,KPFA:150-153,KQLW:177-180,KMLG:185-188	0	0	0	SignalP3NN:20,SignalP3HMM:20,SignalP4:20,DeepSig:20,Phobius:20	1	1
SPIS_20443	1.102	-0.9	3.281	.	.	.	.	0	0	0	PF00026	Family:Asp	0	.	0	0	0.012	.	.	0.534	0.971	0.655	0.85	1	1	0	0	40054.4	388	0	6.393	2	186	254	107	42	210	44	22	22	0.989	LSAR:LXXR:61-64	KTWE:86-89,KFLS:288-291,RYYA:346-349,KFLE:366-369	0	0	0	SignalP3NN:18,SignalP3HMM:18,SignalP4:18,SignalP5:18,DeepSig:18,Phobius:18,SignalP6:18	1	1
SPIS_20099	1.102	1.028	3.144	.	.	.	.	0	0	0	PF00722	Domain:Glyco_hydro_16	0	GH16_23,GH16,GH16_21,GH16_22,GH16_3	0	0.001	0.137	.	0.559	.	0.092	0.51	0.86	1	1	0	0	27875.8	257	-11.5	4.18	1	96	160	71	36	145	40	15	25	0.938	AFTR:[LIJVAP]X[KRTPEI]R:145-148	HEFE:57-60,RALY:153-156,HKYS:185-188,KAYW:217-220	0	0	0	SignalP3NN:19,SignalP3HMM:19,SignalP4:19,SignalP5:19,Phobius:19,SignalP6:19	1	1
SPIS_23671	1.101	0.059	2.973	.	.	.	.	0	0	0	PF05572	Family:Peptidase_M43	0	.	0	0.001	0.357	.	.	0.716	0.949	0.425	0.74	1	1	0	0	33178.4	309	0	6.478	7	126	188	82	33	167	55	29	26	0.944	KR:[KR]R:2-3,RR:[KR]R:39-40,AGRR:[LIJVAP]X[KRTPEI]R:64-67,RR:[KR]R:66-67,LFKR:[LIJVAP]X[KRTPEI]R&LXXR:74-77,KR:[KR]R:76-77	KRFT:2-5,RRFD:39-42,KSFA:59-62,HLLT:91-94,KAYN:116-119,KDLN:159-162,HWLG:224-227,HTFE:230-233	0	1	1	SignalP3NN:18,SignalP3HMM:18,SignalP4:18,SignalP5:18,DeepSig:18,Phobius:18,SignalP6:18	1	1
SPIS_26816	1.1	0.76	3.144	.	.	.	.	0	0	0	PF11937	Family:DUF3455	0	.	0	0.027	0.487	.	.	0.778	0.992	0.409	0.66	1	1	0	0	28138.4	262	0	6.468	6	106	158	80	34	153	42	22	20	0.662	.	HNWR:40-43,KPLP:68-71,HHYF:155-158	0	0	0	SignalP3NN:17,SignalP3HMM:17,SignalP4:17,SignalP5:17,DeepSig:17,Phobius:17,SignalP6:17	1	1
SPIS_22707	1.098	4.549	3.298	BfNep1,FoeNEP1,PsojNIP,PpNPP1,PiNPP1,PaSD21-1,VdNEP,MpNEP1_1,MpNEP1_2	.	.	.	0	0	0	PF05630	Family:NPP1	1	.	0	0.022	0.407	.	0.583	.	0.012	0.584	0.73	1	1	0	0	24513.3	235	4	7.922	2	100	153	71	32	141	31	19	12	0.681	IGKR:[LIJVAP]X[KRTPEI]R:22-25,KR:[KR]R:24-25,PLIR:[LIJVAP]X[KRTPEI]R:169-172	KSFA:34-37,KPYL:53-56,HDWE:127-130,RYFS:172-175,HQLG:181-184	0	0	0	SignalP3NN:17,SignalP3HMM:17,SignalP4:17,SignalP5:17,DeepSig:17,Phobius:17,SignalP6:25	1	1
SPIS_13198	1.097	0.861	3.18	.	.	.	.	0	0	0	.	.	0	PL1_4,PL1	0	0	0.085	.	0.534	.	0.447	0.22	0.84	1	1	0	0	33073.2	314	-25	3.753	5	133	202	101	39	179	48	13	35	0.868	.	RVIL:57-60,KGIG:97-100,HCYI:116-119,RQFI:124-127,HYWA:158-161,HYYV:199-202	0	0	0	SignalP3NN:19,SignalP3HMM:19,SignalP4:19,SignalP5:19,DeepSig:19,Phobius:19,SignalP6:19	1	1
SPIS_22829	1.095	1.16	2.669	.	.	.	.	0	0	0	.	.	0	.	0	0.097	0.22	.	0.678	.	0.276	0.49	0.82	1	1	0	0	21929.5	210	-5.5	4.515	8	96	136	61	20	124	32	14	18	0.554	LEQR:LXXR:20-23,LLTR:[LIJVAP]X[KRTPEI]R&LXXR:124-127	RDLP:23-26,KWIE:113-116	0	0	0	SignalP3NN:19,SignalP3HMM:19,SignalP4:19,SignalP5:19,DeepSig:19,Phobius:19,SignalP6:19	1	1
SPIS_06224	1.094	3.915	3.306	ZtNIP1,CfEcp2	.	.	.	0	0	0	PF14856	Family:Hce2	1	.	0	0.343	0.167	.	0.692	.	0.929	0.543	0.87	1	1	0	0	15946.7	158	-2.5	4.991	4	78	107	43	16	94	23	11	12	0.549	AIKR:[LIJVAP]X[KRTPEI]R:111-114,KR:[KR]R:113-114	KTIG:76-79,KTIG:76-79,KTIG:76-79,HDLV:105-108,HDLV:105-108,HDLV:105-108,KRWQ:113-116,KRWQ:113-116,KRWQ:113-116	0	0	0	SignalP3NN:18,SignalP3HMM:18,SignalP4:18,SignalP5:18,DeepSig:18,Phobius:18,SignalP6:24	1	1
SPIS_24308	1.094	3.915	3.306	ZtNIP1,CfEcp2	.	.	.	0	0	0	PF14856	Family:Hce2	1	.	0	0.343	0.167	.	0.692	.	0.929	0.543	0.87	1	1	0	0	15946.7	158	-2.5	4.991	4	78	107	43	16	94	23	11	12	0.549	AIKR:[LIJVAP]X[KRTPEI]R:111-114,KR:[KR]R:113-114	KTIG:76-79,KTIG:76-79,KTIG:76-79,HDLV:105-108,HDLV:105-108,HDLV:105-108,KRWQ:113-116,KRWQ:113-116,KRWQ:113-116	0	0	0	SignalP3NN:18,SignalP3HMM:18,SignalP4:18,SignalP5:18,DeepSig:18,Phobius:18,SignalP6:24	1	1
SPIS_04720	1.094	3.915	3.306	ZtNIP1,CfEcp2	.	.	.	0	0	0	PF14856	Family:Hce2	1	.	0	0.343	0.167	.	0.692	.	0.929	0.543	0.87	1	1	0	0	15946.7	158	-2.5	4.991	4	78	107	43	16	94	23	11	12	0.549	AIKR:[LIJVAP]X[KRTPEI]R:111-114,KR:[KR]R:113-114	KTIG:76-79,KTIG:76-79,KTIG:76-79,HDLV:105-108,HDLV:105-108,HDLV:105-108,KRWQ:113-116,KRWQ:113-116,KRWQ:113-116	0	0	0	SignalP3NN:18,SignalP3HMM:18,SignalP4:18,SignalP5:18,DeepSig:18,Phobius:18,SignalP6:24	1	1
SPIS_19184	1.093	-0.261	3.264	.	.	.	.	0	0	0	PF01263	Family:Aldose_epim	0	.	0	0	0.177	.	.	0.524	0.004	0.5	0.88	1	1	0	0	43293.1	399	-10	4.698	4	140	235	102	51	216	70	32	38	1.189	KR:[KR]R:229-230	RYLQ:82-85,HTYF:91-94,RNWT:140-143,HHIY:201-204,KRYI:229-232,KMWS:302-305	0	0	0	SignalP3NN:17,SignalP3HMM:17,SignalP4:17,SignalP5:17,DeepSig:17,Phobius:17,SignalP6:17	1	1
SPIS_01148	1.091	1.046	2.843	.	.	.	.	0	0	0	PF07510	Domain:DUF1524	0	.	0	0.222	0.488	.	.	0.548	0.054	0.354	0.32	1	1	0	0	22681.2	208	-1	6.09	4	80	128	64	23	109	45	23	22	0.792	VIKR:[LIJVAP]X[KRTPEI]R:22-25,KR:[KR]R:24-25,VLRR:[LIJVAP]X[KRTPEI]R:76-79,RR:[KR]R:78-79,KR:[KR]R:135-136,LPSR:LXXR:168-171	RSYL:38-41,RSYL:38-41,RSYL:38-41,RDLF:57-60,RDLF:57-60,RDLF:57-60,HWIT:62-65,HWIT:62-65,HWIT:62-65,RNWD:129-132,RNWD:129-132,RNWD:129-132,RAWV:180-183,RAWV:180-183,RAWV:180-183,KYFY:186-189,KYFY:186-189,KYFY:186-189	0	0	0	SignalP3NN:15,SignalP3HMM:15,SignalP4:15,SignalP5:15,DeepSig:15,SignalP6:15,Phobius:20	1	1
SPIS_24986	1.091	1.046	2.843	.	.	.	.	0	0	0	PF07510	Domain:DUF1524	0	.	0	0.222	0.488	.	.	0.548	0.054	0.354	0.32	1	1	0	0	22681.2	208	-1	6.09	4	80	128	64	23	109	45	23	22	0.792	VIKR:[LIJVAP]X[KRTPEI]R:22-25,KR:[KR]R:24-25,VLRR:[LIJVAP]X[KRTPEI]R:76-79,RR:[KR]R:78-79,KR:[KR]R:135-136,LPSR:LXXR:168-171	RSYL:38-41,RSYL:38-41,RSYL:38-41,RDLF:57-60,RDLF:57-60,RDLF:57-60,HWIT:62-65,HWIT:62-65,HWIT:62-65,RNWD:129-132,RNWD:129-132,RNWD:129-132,RAWV:180-183,RAWV:180-183,RAWV:180-183,KYFY:186-189,KYFY:186-189,KYFY:186-189	0	0	0	SignalP3NN:15,SignalP3HMM:15,SignalP4:15,SignalP5:15,DeepSig:15,SignalP6:15,Phobius:20	1	1
SPIS_26902	1.091	1.046	2.843	.	.	.	.	0	0	0	PF07510	Domain:DUF1524	0	.	0	0.222	0.488	.	.	0.548	0.054	0.354	0.32	1	1	0	0	22681.2	208	-1	6.09	4	80	128	64	23	109	45	23	22	0.792	VIKR:[LIJVAP]X[KRTPEI]R:22-25,KR:[KR]R:24-25,VLRR:[LIJVAP]X[KRTPEI]R:76-79,RR:[KR]R:78-79,KR:[KR]R:135-136,LPSR:LXXR:168-171	RSYL:38-41,RSYL:38-41,RSYL:38-41,RDLF:57-60,RDLF:57-60,RDLF:57-60,HWIT:62-65,HWIT:62-65,HWIT:62-65,RNWD:129-132,RNWD:129-132,RNWD:129-132,RAWV:180-183,RAWV:180-183,RAWV:180-183,KYFY:186-189,KYFY:186-189,KYFY:186-189	0	0	0	SignalP3NN:15,SignalP3HMM:15,SignalP4:15,SignalP5:15,DeepSig:15,SignalP6:15,Phobius:20	1	1
SPIS_06706	1.091	-0.429	2.022	.	.	.	.	0	0	0	.	.	0	.	0	0.123	0.401	.	.	0.664	0.903	0.587	0.48	1	1	0	0	19908.5	185	-4.5	4.627	0	69	103	55	27	122	29	13	16	0.621	KR:[KR]R:3-4	KRLL:3-6,HYMI:102-105	0	0	0	SignalP3NN:22,SignalP3HMM:22,SignalP4:22,SignalP5:22,DeepSig:22,Phobius:22,SignalP6:22	1	1
SPIS_01824	1.09	2.919	3.217	PsXEG1	.	.	.	0	0	0	PF01670	Domain:Glyco_hydro_12	1	GH12	0	0	0.081	.	0.537	.	0.642	0.389	0.81	1	1	0	0	26582.8	253	3.5	8.776	2	118	166	71	34	146	26	15	11	0.869	LTPR:[LIJVAP]X[KRTPEI]R&LXXR:24-27	KTIF:3-6,KTLT:22-25,KTYP:86-89,KTMQ:104-107,KSWK:175-178,KYLT:212-215	0	1	0	SignalP3NN:18,SignalP3HMM:18,SignalP4:18,SignalP5:18,DeepSig:18,Phobius:18,SignalP6:27	1	1
SPIS_26878	1.069	1.872	3.308	MoCDIP4,ChNIS1,CoNIS1,MoNIS1	.	.	.	0	0	0	PF03443	Family:AA9	1	AA9	0	0.008	0.204	.	.	0.611	0.816	0.522	0.83	1	1	0	0	28035.9	268	-11	4.38	2	107	173	88	33	160	41	17	24	0.706	KR:[KR]R:259-260	HVLG:24-27,HEII:178-181,RSFS:264-267	0	0	0	SignalP3NN:21,SignalP6:21,SignalP3HMM:23,SignalP5:23,Phobius:23	1	1
SPIS_11239	1.068	0.912	3.294	.	.	.	.	0	0	0	PF00144	Domain:Beta-lactamase	0	.	0	0.526	0.397	.	.	0.765	0.595	0.429	0.6	1	1	0	0	12563.6	121	3	9.815	0	50	72	43	8	72	22	13	9	0.629	KR:[KR]R:2-3	KSFG:72-75,HSMT:94-97,KPIT:98-101	0	0	0	SignalP3NN:23,SignalP3HMM:23,SignalP4:23,SignalP5:23,DeepSig:23,Phobius:28,SignalP6:28	1	1
SPIS_26894	1.068	2.933	3.27	PsXEG1	.	.	.	0	0	0	PF01670	Domain:Glyco_hydro_12	1	GH12	0	0	0.081	.	0.542	.	0.435	0.455	0.81	1	1	0	0	26504.7	253	3.5	8.776	2	118	167	73	33	147	26	15	11	0.855	LAPR:[LIJVAP]X[KRTPEI]R&LXXR:24-27	KTLA:22-25,KTYP:86-89,KTMQ:104-107,KSWK:175-178,KYLT:212-215	0	1	0	SignalP3NN:18,SignalP3HMM:18,SignalP4:18,SignalP5:18,DeepSig:18,Phobius:18,SignalP6:27	1	1
SPIS_25686	1.068	2.928	3.27	PsXEG1	.	.	.	0	0	0	PF01670	Domain:Glyco_hydro_12	1	GH12	0	0	0.08	.	0.544	.	0.432	0.455	0.82	1	1	0	0	26534.8	253	3.5	8.776	2	118	167	72	33	146	26	15	11	0.869	LTPR:[LIJVAP]X[KRTPEI]R&LXXR:24-27	KTLT:22-25,KTLT:22-25,KTYP:86-89,KTYP:86-89,KTMQ:104-107,KTMQ:104-107,KSWK:175-178,KSWK:175-178,KYLT:212-215,KYLT:212-215	0	1	0	SignalP3NN:18,SignalP3HMM:18,SignalP4:18,SignalP5:18,DeepSig:18,Phobius:18,SignalP6:27	1	1
SPIS_25817	1.068	2.928	3.27	PsXEG1	.	.	.	0	0	0	PF01670	Domain:Glyco_hydro_12	1	GH12	0	0	0.08	.	0.544	.	0.432	0.455	0.82	1	1	0	0	26534.8	253	3.5	8.776	2	118	167	72	33	146	26	15	11	0.869	LTPR:[LIJVAP]X[KRTPEI]R&LXXR:24-27	KTLT:22-25,KTLT:22-25,KTYP:86-89,KTYP:86-89,KTMQ:104-107,KTMQ:104-107,KSWK:175-178,KSWK:175-178,KYLT:212-215,KYLT:212-215	0	1	0	SignalP3NN:18,SignalP3HMM:18,SignalP4:18,SignalP5:18,DeepSig:18,Phobius:18,SignalP6:27	1	1
SPIS_21006	1.065	6.734	3.299	MoCDIP4	.	.	.	0	0	0	PF03067	Domain:LPMO_10	0	AA16	0	0.433	0.722	.	0.827	.	0.395	0.467	0.66	1	1	0	0	23670.3	219	-4.5	4.773	4	86	132	59	27	121	39	18	21	0.945	KR:[KR]R:193-194	HGYF:17-20,KPMT:126-129,RSFA:194-197,KYFS:198-201,KDWE:204-207,RKYR:208-211	1	0	0	SignalP3NN:16,SignalP3HMM:16,Phobius:16,SignalP6:16,SignalP5:18	1	1
SPIS_05151	1.058	3.154	2.671	.	.	.	.	0	0	0	.	.	0	.	0	0.281	0.569	.	0.895	.	0.049	0.45	0.67	1	1	0	0	19171.1	176	-8	4.25	7	71	109	39	24	97	29	11	18	0.902	VGPR:[LIJVAP]X[KRTPEI]R:162-165	HSIS:40-43	0	0	0	SignalP3NN:20,SignalP3HMM:20,SignalP4:20,SignalP5:20,DeepSig:20,Phobius:20,SignalP6:20	1	1
SPIS_02622	1.055	0.935	3.224	.	.	.	.	0	0	0	.	.	0	.	0	0.929	0.316	.	.	0.758	0.982	0.584	0.65	1	1	0	0	8920.42	87	4	10.938	0	34	56	34	4	56	14	9	5	0.433	.	KVLT:49-52,KVLT:49-52,KVFR:53-56,KVFR:53-56,RWIG:84-87,RWIG:84-87	0	0	0	SignalP3NN:19,SignalP3HMM:19,SignalP4:19,SignalP5:19,DeepSig:19,Phobius:19,SignalP6:19	1	1
SPIS_02470	1.055	0.935	3.224	.	.	.	.	0	0	0	.	.	0	.	0	0.929	0.316	.	.	0.758	0.982	0.584	0.65	1	1	0	0	8920.42	87	4	10.938	0	34	56	34	4	56	14	9	5	0.433	.	KVLT:49-52,KVLT:49-52,KVFR:53-56,KVFR:53-56,RWIG:84-87,RWIG:84-87	0	0	0	SignalP3NN:19,SignalP3HMM:19,SignalP4:19,SignalP5:19,DeepSig:19,Phobius:19,SignalP6:19	1	1
SPIS_10408	1.055	0.681	3.091	.	.	.	.	0	0	0	.	.	0	.	0	0	0.063	.	0.517	.	0.584	0.438	0.85	1	1	0	0	19631.8	191	-10.5	3.832	3	87	127	60	18	112	21	6	15	0.481	.	.	0	0	0	SignalP3NN:23,SignalP3HMM:23,SignalP4:23,SignalP5:23,DeepSig:23,Phobius:23,SignalP6:23	1	1
SPIS_25860	1.054	3.986	3.014	.	.	.	.	0	0	0	PF17056	Family:KRE1	1	.	0	0.262	0.298	.	0.632	.	0.018	0.699	0.76	1	1	0	0	20240.5	189	-6	4.724	1	70	118	61	17	95	35	16	19	0.675	VEER:[LIJVAP]X[KRTPEI]R:35-38,LIAR:LXXR:50-53,KR:[KR]R:118-119	RPLP:38-41,KHLI:48-51	0	0	0	SignalP3NN:18,SignalP3HMM:18,SignalP4:18,SignalP5:18,DeepSig:18,Phobius:18,SignalP6:18	1	1
SPIS_05968	1.046	4.466	3.078	.	.	.	.	0	0	0	PF14021	Domain:TNT	1	.	0	0.055	0.389	.	0.581	.	0.987	0.46	0.62	1	1	0	0	23677.6	223	-4.5	4.478	4	87	139	61	27	141	30	13	17	0.567	AAPR:[LIJVAP]X[KRTPEI]R:12-15,RR:[KR]R:78-79	RYIC:48-51,RRFG:78-81,RYMS:137-140,RSLP:149-152,RVYM:169-172,RSLH:175-178	0	0	0	SignalP3NN:18,SignalP3HMM:18,SignalP4:18,SignalP5:18,DeepSig:18,Phobius:18,SignalP6:18	1	1
SPIS_12805	1.046	0.577	3.306	.	.	.	.	0	0	0	PF02205	Family:WH2	0	.	0	0.746	0.294	.	.	0.739	0.011	0.46	0.46	1	1	0	0	13066.9	128	-1	4.962	0	53	78	48	6	77	19	9	10	0.575	AGKR:[LIJVAP]X[KRTPEI]R:98-101,KR:[KR]R:100-101	RFIR:72-75,KRLK:100-103	0	0	0	SignalP3NN:18,SignalP3HMM:18,SignalP4:18,SignalP5:18,DeepSig:18,SignalP6:18,Phobius:20	1	1
SPIS_02785	1.04	2.196	2.999	.	.	.	.	0	0	0	PF03797	Domain:Autotransporter	0	.	0	0	0.407	.	0.506	.	0.047	0.44	0.86	1	1	0	0	38779.9	380	2.5	8.594	1	169	249	106	42	235	55	29	26	0.727	ISRR:[LIJVAP]X[KRTPEI]R:3-6,RR:[KR]R:5-6,LYLR:LXXR:262-265,LRER:[LIJVAP]X[KRTPEI]R:264-267,AKIR:[LIJVAP]X[KRTPEI]R:374-377	RRIS:5-8,RLFN:110-113,RNLG:125-128,RILA:165-168,RWFG:237-240	0	0	0	SignalP3NN:25,SignalP3HMM:25,SignalP4:25,SignalP5:25,DeepSig:25,Phobius:25,SignalP6:25	1	1
SPIS_06467	1.037	-0.891	3.299	.	.	.	.	0	0	0	.	.	0	.	0	0	0.023	.	.	0.527	0.562	0.336	0.89	1	1	0	0	20184.2	206	-4	4.233	5	116	155	67	12	120	16	6	10	0.384	LLYR:LXXR:99-102	.	0	0	0	SignalP3NN:18,SignalP3HMM:18,SignalP4:18,SignalP5:18,DeepSig:18,Phobius:18,SignalP6:18	1	1
SPIS_05517	1.034	-0.853	2.025	.	.	.	.	0	0	0	.	.	0	.	0	0.647	0.181	.	.	0.551	0.236	0.465	0.26	1	1	0	0	17213.7	168	1	6.882	0	73	95	78	16	118	39	21	18	0.297	AAPR:[LIJVAP]X[KRTPEI]R:23-26,AEPR:[LIJVAP]X[KRTPEI]R:35-38,LAYR:LXXR:59-62,KR:[KR]R:105-106,ARKR:[LIJVAP]X[KRTPEI]R:126-129,KR:[KR]R:128-129	HGLK:66-69,KAFE:96-99,RDLN:106-109,KRWI:128-131,KAMM:161-164	0	0	0	SignalP3NN:23,SignalP3HMM:23,SignalP4:23,SignalP5:23,DeepSig:23,Phobius:23,SignalP6:23	1	1
SPIS_17587	1.034	0.991	2.032	.	.	.	.	0	0	0	PF01328	Family:Peroxidase_2	0	.	0	0.885	0.567	.	.	0.665	0.006	0.723	0.36	1	1	0	0	24896.8	234	-4.5	5.093	0	84	136	76	18	126	56	27	29	0.705	KR:[KR]R:35-36,LYAR:LXXR:54-57,LNSR:LXXR:78-81,KR:[KR]R:82-83,IQKR:[LIJVAP]X[KRTPEI]R:85-88,KR:[KR]R:87-88	RTYA:18-21,RGLD:36-39,KQIR:49-52,RAWN:63-66,RTIQ:83-86,KHFP:120-123,HPFE:127-130,RGMN:138-141,HGYL:146-149	0	0	0	SignalP3NN:21,SignalP3HMM:21,SignalP4:21,SignalP5:21,DeepSig:21,Phobius:21,SignalP6:21	1	1
SPIS_14346	1.032	2.986	3.241	ChNIS1,CoNIS1,MoNIS1	.	.	.	0	0	0	PF19271	Domain:Nis1	1	.	0	0.001	0.091	.	0.64	.	0.344	0.6	0.83	1	1	0	0	15434.3	153	-4.5	4.152	2	67	105	51	10	90	14	5	9	0.674	.	KFFT:2-5	0	0	0	SignalP3NN:18,SignalP3HMM:18,SignalP4:18,SignalP5:18,DeepSig:18,Phobius:18,SignalP6:18	1	1
SPIS_04745	1.026	-0.352	3.146	.	.	.	.	0	0	0	.	.	0	.	0	0.004	0.169	.	.	0.556	0.711	0.285	0.88	1	1	0	0	28178.7	270	-5.5	4.828	6	109	180	86	20	152	45	21	24	0.712	LYGR:LXXR:125-128,LIIR:[LIJVAP]X[KRTPEI]R&LXXR:163-166,IGER:[LIJVAP]X[KRTPEI]R:239-242	KTLG:45-48,HDFD:52-55,HKYS:62-65,RVLR:107-110,KLII:162-165,RGLD:166-169	0	0	0	SignalP3NN:17,SignalP3HMM:17,SignalP4:17,SignalP5:17,DeepSig:17,Phobius:17,SignalP6:17	1	1
SPIS_03368	1.021	0.726	2.098	.	.	.	.	0	0	0	.	.	0	.	0	0.559	0.528	.	.	0.591	0.035	0.342	0.6	1	1	0	0	20117.8	185	-4	4.928	2	64	105	59	22	101	36	17	19	1.105	PYIR:[LIJVAP]X[KRTPEI]R:39-42	KSLF:2-5,KSLF:2-5,KSLF:2-5,KSLF:2-5,KPFS:24-27,KPFS:24-27,KPFS:24-27,KPFS:24-27,KGFL:58-61,KGFL:58-61,KGFL:58-61,KGFL:58-61,KLYP:62-65,KLYP:62-65,KLYP:62-65,KLYP:62-65,RAIG:112-115,RAIG:112-115,RAIG:112-115,RAIG:112-115,HRYV:133-136,HRYV:133-136,HRYV:133-136,HRYV:133-136	0	0	0	SignalP3NN:19,SignalP3HMM:19,SignalP4:19,SignalP5:19,DeepSig:19,Phobius:19,SignalP6:19	1	1
SPIS_02429	1.021	0.578	2.041	.	.	.	.	0	0	0	.	.	0	.	0	0.447	0.512	.	.	0.551	0.035	0.342	0.62	1	1	0	0	20147.8	185	-4	4.928	2	64	105	58	22	100	36	17	19	1.135	PYIR:[LIJVAP]X[KRTPEI]R:39-42	KSLF:2-5,KSLF:2-5,KPFS:24-27,KPFS:24-27,KGFL:58-61,KGFL:58-61,KLYP:62-65,KLYP:62-65,RAIG:112-115,RAIG:112-115,HRYV:133-136,HRYV:133-136	0	0	0	SignalP3NN:19,SignalP3HMM:19,SignalP4:19,SignalP5:19,DeepSig:19,Phobius:19,SignalP6:19	1	1
SPIS_01214	1.021	0.578	2.041	.	.	.	.	0	0	0	.	.	0	.	0	0.447	0.512	.	.	0.551	0.035	0.342	0.62	1	1	0	0	20147.8	185	-4	4.928	2	64	105	58	22	100	36	17	19	1.135	PYIR:[LIJVAP]X[KRTPEI]R:39-42	KSLF:2-5,KSLF:2-5,KPFS:24-27,KPFS:24-27,KGFL:58-61,KGFL:58-61,KLYP:62-65,KLYP:62-65,RAIG:112-115,RAIG:112-115,HRYV:133-136,HRYV:133-136	0	0	0	SignalP3NN:19,SignalP3HMM:19,SignalP4:19,SignalP5:19,DeepSig:19,Phobius:19,SignalP6:19	1	1
SPIS_26379	1.021	0.726	2.098	.	.	.	.	0	0	0	.	.	0	.	0	0.559	0.528	.	.	0.591	0.035	0.342	0.6	1	1	0	0	20117.8	185	-4	4.928	2	64	105	59	22	101	36	17	19	1.105	PYIR:[LIJVAP]X[KRTPEI]R:39-42	KSLF:2-5,KSLF:2-5,KSLF:2-5,KSLF:2-5,KPFS:24-27,KPFS:24-27,KPFS:24-27,KPFS:24-27,KGFL:58-61,KGFL:58-61,KGFL:58-61,KGFL:58-61,KLYP:62-65,KLYP:62-65,KLYP:62-65,KLYP:62-65,RAIG:112-115,RAIG:112-115,RAIG:112-115,RAIG:112-115,HRYV:133-136,HRYV:133-136,HRYV:133-136,HRYV:133-136	0	0	0	SignalP3NN:19,SignalP3HMM:19,SignalP4:19,SignalP5:19,DeepSig:19,Phobius:19,SignalP6:19	1	1
SPIS_06449	1.021	0.726	2.098	.	.	.	.	0	0	0	.	.	0	.	0	0.559	0.528	.	.	0.591	0.035	0.342	0.6	1	1	0	0	20117.8	185	-4	4.928	2	64	105	59	22	101	36	17	19	1.105	PYIR:[LIJVAP]X[KRTPEI]R:39-42	KSLF:2-5,KSLF:2-5,KSLF:2-5,KSLF:2-5,KPFS:24-27,KPFS:24-27,KPFS:24-27,KPFS:24-27,KGFL:58-61,KGFL:58-61,KGFL:58-61,KGFL:58-61,KLYP:62-65,KLYP:62-65,KLYP:62-65,KLYP:62-65,RAIG:112-115,RAIG:112-115,RAIG:112-115,RAIG:112-115,HRYV:133-136,HRYV:133-136,HRYV:133-136,HRYV:133-136	0	0	0	SignalP3NN:19,SignalP3HMM:19,SignalP4:19,SignalP5:19,DeepSig:19,Phobius:19,SignalP6:19	1	1
SPIS_05758	1.021	0.726	2.098	.	.	.	.	0	0	0	.	.	0	.	0	0.559	0.528	.	.	0.591	0.035	0.342	0.6	1	1	0	0	20117.8	185	-4	4.928	2	64	105	59	22	101	36	17	19	1.105	PYIR:[LIJVAP]X[KRTPEI]R:39-42	KSLF:2-5,KSLF:2-5,KSLF:2-5,KSLF:2-5,KPFS:24-27,KPFS:24-27,KPFS:24-27,KPFS:24-27,KGFL:58-61,KGFL:58-61,KGFL:58-61,KGFL:58-61,KLYP:62-65,KLYP:62-65,KLYP:62-65,KLYP:62-65,RAIG:112-115,RAIG:112-115,RAIG:112-115,RAIG:112-115,HRYV:133-136,HRYV:133-136,HRYV:133-136,HRYV:133-136	0	0	0	SignalP3NN:19,SignalP3HMM:19,SignalP4:19,SignalP5:19,DeepSig:19,Phobius:19,SignalP6:19	1	1
SPIS_11835	1.019	3.123	2.179	.	.	.	.	0	0	0	PF07715	Domain:Plug	0	.	0	0.974	0.54	.	0.599	.	0.357	0.453	0.46	1	1	0	0	15435.7	149	-1.5	5.966	2	55	95	54	8	88	31	16	15	0.512	RR:[KR]R:11-12,AETR:[LIJVAP]X[KRTPEI]R:53-56	RRFV:11-14,RLLA:17-20,KLLS:65-68,HGLA:88-91	0	0	0	SignalP3NN:36,SignalP3HMM:36,SignalP4:36,SignalP5:36,Phobius:36,SignalP6:36	1	1
SPIS_06898	1.014	0.874	3.012	.	.	.	.	0	0	0	PF10670	Family:DUF4198	0	.	0	0.989	0.363	.	.	0.791	0.674	0.533	0.16	1	1	0	0	24915.6	240	5.5	9.962	0	89	144	91	15	154	55	31	24	0.281	VMKR:[LIJVAP]X[KRTPEI]R:4-7,KR:[KR]R:6-7,LKVR:LXXR:165-168,VAPR:[LIJVAP]X[KRTPEI]R:204-207	KRLL:6-9,HDLW:23-26,RLFE:51-54,HRLE:146-149,KPLP:174-177	0	0	0	SignalP3NN:22,SignalP3HMM:22,SignalP4:22,SignalP5:22,DeepSig:22,Phobius:22,SignalP6:22	1	1
SPIS_09150	1.011	4.47	3.204	.	.	.	.	0	0	0	PF14021	Domain:TNT	1	.	0	0.042	0.37	.	0.554	.	0.987	0.455	0.62	1	1	0	0	23604.5	223	-5.5	4.348	4	87	139	62	27	143	29	12	17	0.559	RR:[KR]R:78-79	RYIC:48-51,RYIC:48-51,RRFG:78-81,RRFG:78-81,RYMS:137-140,RYMS:137-140,RSLP:149-152,RSLP:149-152,RVYM:169-172,RVYM:169-172,RGLH:175-178,RGLH:175-178	0	0	0	SignalP3NN:18,SignalP3HMM:18,SignalP4:18,SignalP5:18,DeepSig:18,Phobius:18,SignalP6:18	1	1
SPIS_25996	1.011	4.441	3.226	.	.	.	.	0	0	0	PF14021	Domain:TNT	1	.	0	0.034	0.362	.	0.547	.	0.987	0.455	0.61	1	1	0	0	23634.5	223	-5.5	4.348	4	87	139	62	27	142	29	12	17	0.567	RR:[KR]R:78-79	RYIC:48-51,RYIC:48-51,RRFG:78-81,RRFG:78-81,RYMS:137-140,RYMS:137-140,RSLP:149-152,RSLP:149-152,RVYM:169-172,RVYM:169-172,RSLH:175-178,RSLH:175-178	0	0	0	SignalP3NN:18,SignalP3HMM:18,SignalP4:18,SignalP5:18,DeepSig:18,Phobius:18,SignalP6:18	1	1
SPIS_04485	1.011	4.47	3.204	.	.	.	.	0	0	0	PF14021	Domain:TNT	1	.	0	0.042	0.37	.	0.554	.	0.987	0.455	0.62	1	1	0	0	23604.5	223	-5.5	4.348	4	87	139	62	27	143	29	12	17	0.559	RR:[KR]R:78-79	RYIC:48-51,RYIC:48-51,RRFG:78-81,RRFG:78-81,RYMS:137-140,RYMS:137-140,RSLP:149-152,RSLP:149-152,RVYM:169-172,RVYM:169-172,RGLH:175-178,RGLH:175-178	0	0	0	SignalP3NN:18,SignalP3HMM:18,SignalP4:18,SignalP5:18,DeepSig:18,Phobius:18,SignalP6:18	1	1
SPIS_03635	1.011	4.441	3.226	.	.	.	.	0	0	0	PF14021	Domain:TNT	1	.	0	0.034	0.362	.	0.547	.	0.987	0.455	0.61	1	1	0	0	23634.5	223	-5.5	4.348	4	87	139	62	27	142	29	12	17	0.567	RR:[KR]R:78-79	RYIC:48-51,RYIC:48-51,RRFG:78-81,RRFG:78-81,RYMS:137-140,RYMS:137-140,RSLP:149-152,RSLP:149-152,RVYM:169-172,RVYM:169-172,RSLH:175-178,RSLH:175-178	0	0	0	SignalP3NN:18,SignalP3HMM:18,SignalP4:18,SignalP5:18,DeepSig:18,Phobius:18,SignalP6:18	1	1
SPIS_26268	1.009	1.045	3.302	.	.	.	.	0	0	0	.	.	0	.	0	0.001	0.094	.	0.618	.	0.317	0.397	0.8	1	1	0	0	11477.8	121	-4	3.964	4	67	90	39	6	80	10	3	7	0.265	.	.	0	0	0	SignalP3NN:17,SignalP3HMM:17,SignalP4:17,SignalP5:17,DeepSig:17,Phobius:17,SignalP6:17	1	1
SPIS_23002	1.005	0.595	2.988	.	.	.	.	0	0	0	PF05572	Family:Peptidase_M43	0	.	0	0.009	0.492	.	.	0.708	0.04	0.415	0.42	1	1	0	0	33512.4	306	-5	5.336	7	115	180	79	36	159	71	35	36	0.803	KR:[KR]R:21-22,AYTR:[LIJVAP]X[KRTPEI]R:53-56,AQRR:[LIJVAP]X[KRTPEI]R:64-67,RR:[KR]R:66-67,AAKR:[LIJVAP]X[KRTPEI]R:97-100,KR:[KR]R:99-100,RR:[KR]R:157-158,RR:[KR]R:295-296	RRLL:66-69,KSLR:154-157,RVLD:192-195,HWFG:224-227,RQLT:250-253,HNYM:275-278,RCLF:284-287,RRMR:295-298	1	0	0	SignalP3NN:18,SignalP3HMM:18,SignalP4:18,SignalP5:18,DeepSig:18,Phobius:18,SignalP6:18	1	1
SPIS_02403	1.004	0.154	3.304	.	.	.	.	0	0	0	.	.	0	.	0	0.005	0.291	.	.	0.627	0.286	0.312	0.28	1	1	0	0	30256.3	269	14	10.481	3	93	142	76	26	133	55	35	20	0.873	LVNR:LXXR:96-99,PAKR:[LIJVAP]X[KRTPEI]R:122-125,KR:[KR]R:124-125,IQPR:[LIJVAP]X[KRTPEI]R:147-150,RR:[KR]R:150-151,RR:[KR]R:164-165	KGYQ:44-47,KYLN:71-74,RNIF:77-80,RDLA:106-109,KQWG:111-114,KQWF:138-141,RDLD:143-146,HPWS:152-155,RRFE:164-167,KQMA:186-189,KGIF:199-202,RNLL:204-207	0	0	0	SignalP3NN:22,SignalP3HMM:22,SignalP4:22,SignalP5:22,DeepSig:22,Phobius:22,SignalP6:22	1	1
SPIS_07980	1.002	6.364	3.29	Cri_9402	.	.	.	0	0	0	.	.	0	.	0	0.961	0.495	0.604	0.834	.	0.095	0.635	0.76	1	1	0	0	15672	146	-16.5	3.796	11	66	94	28	18	76	33	9	24	0.778	.	RFMA:5-8,RFMA:5-8,RFMA:5-8,KGLC:29-32,KGLC:29-32,KGLC:29-32,KAIQ:45-48,KAIQ:45-48,KAIQ:45-48,HQYD:71-74,HQYD:71-74,HQYD:71-74	0	0	0	SignalP3NN:19,SignalP3HMM:19,SignalP4:19,SignalP5:19,DeepSig:19,SignalP6:19,Phobius:28	1	1
SPIS_02377	1.002	6.364	3.29	Cri_9402	.	.	.	0	0	0	.	.	0	.	0	0.961	0.495	0.604	0.834	.	0.095	0.635	0.76	1	1	0	0	15672	146	-16.5	3.796	11	66	94	28	18	76	33	9	24	0.778	.	RFMA:5-8,RFMA:5-8,RFMA:5-8,KGLC:29-32,KGLC:29-32,KGLC:29-32,KAIQ:45-48,KAIQ:45-48,KAIQ:45-48,HQYD:71-74,HQYD:71-74,HQYD:71-74	0	0	0	SignalP3NN:19,SignalP3HMM:19,SignalP4:19,SignalP5:19,DeepSig:19,SignalP6:19,Phobius:28	1	1
SPIS_06271	1.002	6.364	3.29	Cri_9402	.	.	.	0	0	0	.	.	0	.	0	0.961	0.495	0.604	0.834	.	0.095	0.635	0.76	1	1	0	0	15672	146	-16.5	3.796	11	66	94	28	18	76	33	9	24	0.778	.	RFMA:5-8,RFMA:5-8,RFMA:5-8,KGLC:29-32,KGLC:29-32,KGLC:29-32,KAIQ:45-48,KAIQ:45-48,KAIQ:45-48,HQYD:71-74,HQYD:71-74,HQYD:71-74	0	0	0	SignalP3NN:19,SignalP3HMM:19,SignalP4:19,SignalP5:19,DeepSig:19,SignalP6:19,Phobius:28	1	1
SPIS_04139	1.001	0.767	2.616	.	.	.	.	0	0	0	PF03401	Family:TctC	0	.	0	0.991	0.408	.	.	0.747	0.438	0.579	0.35	1	1	0	0	16748.6	162	0	6.465	0	57	96	68	12	114	27	14	13	0.473	APIR:[LIJVAP]X[KRTPEI]R:16-19,LGER:[LIJVAP]X[KRTPEI]R&LXXR:50-53	RGWL:2-5,HPIT:29-32,RFLG:48-51,HMLT:97-100,KDLP:131-134,KQLI:139-142	0	0	0	SignalP3NN:23,SignalP3HMM:23,SignalP4:23,SignalP5:23,DeepSig:23,Phobius:23,SignalP6:23	1	1
SPIS_05621	0.994	1.128	2.814	.	.	.	.	0	0	0	.	.	0	.	0	0.51	0.434	.	.	0.507	0.012	0.466	0.66	1	1	0	0	18758	175	-6.5	4.463	3	64	108	57	19	100	35	15	20	0.81	LIVR:LXXR:64-67,ALKR:[LIJVAP]X[KRTPEI]R:79-82,KR:[KR]R:81-82,LTPR:[LIJVAP]X[KRTPEI]R&LXXR:148-151	KTFS:2-5,RAYL:35-38,KLIV:63-66,RQLL:82-85,KHWN:91-94,KVYQ:110-113,RAYY:129-132	0	0	0	SignalP3NN:18,SignalP3HMM:18,SignalP4:18,SignalP5:18,DeepSig:18,Phobius:18,SignalP6:18	1	1
SPIS_02305	0.994	2.881	2.821	.	.	.	.	0	0	0	.	.	0	.	0	0.492	0.48	.	0.531	.	0.012	0.466	0.66	1	1	0	0	18792.1	175	-6.5	4.463	3	64	108	56	20	100	35	15	20	0.833	LIVR:LXXR:64-67,ALKR:[LIJVAP]X[KRTPEI]R:79-82,KR:[KR]R:81-82,LTPR:[LIJVAP]X[KRTPEI]R&LXXR:148-151	KTFS:2-5,KTFS:2-5,KTFS:2-5,KTFS:2-5,KTFS:2-5,RAYL:35-38,RAYL:35-38,RAYL:35-38,RAYL:35-38,RAYL:35-38,KLIV:63-66,KLIV:63-66,KLIV:63-66,KLIV:63-66,KLIV:63-66,RQLL:82-85,RQLL:82-85,RQLL:82-85,RQLL:82-85,RQLL:82-85,KHWN:91-94,KHWN:91-94,KHWN:91-94,KHWN:91-94,KHWN:91-94,KVYQ:110-113,KVYQ:110-113,KVYQ:110-113,KVYQ:110-113,KVYQ:110-113,RAYY:129-132,RAYY:129-132,RAYY:129-132,RAYY:129-132,RAYY:129-132	0	0	0	SignalP3NN:18,SignalP3HMM:18,SignalP4:18,SignalP5:18,DeepSig:18,Phobius:18,SignalP6:18	1	1
SPIS_06202	0.994	2.881	2.821	.	.	.	.	0	0	0	.	.	0	.	0	0.492	0.48	.	0.531	.	0.012	0.466	0.66	1	1	0	0	18792.1	175	-6.5	4.463	3	64	108	56	20	100	35	15	20	0.833	LIVR:LXXR:64-67,ALKR:[LIJVAP]X[KRTPEI]R:79-82,KR:[KR]R:81-82,LTPR:[LIJVAP]X[KRTPEI]R&LXXR:148-151	KTFS:2-5,KTFS:2-5,KTFS:2-5,KTFS:2-5,KTFS:2-5,RAYL:35-38,RAYL:35-38,RAYL:35-38,RAYL:35-38,RAYL:35-38,KLIV:63-66,KLIV:63-66,KLIV:63-66,KLIV:63-66,KLIV:63-66,RQLL:82-85,RQLL:82-85,RQLL:82-85,RQLL:82-85,RQLL:82-85,KHWN:91-94,KHWN:91-94,KHWN:91-94,KHWN:91-94,KHWN:91-94,KVYQ:110-113,KVYQ:110-113,KVYQ:110-113,KVYQ:110-113,KVYQ:110-113,RAYY:129-132,RAYY:129-132,RAYY:129-132,RAYY:129-132,RAYY:129-132	0	0	0	SignalP3NN:18,SignalP3HMM:18,SignalP4:18,SignalP5:18,DeepSig:18,Phobius:18,SignalP6:18	1	1
SPIS_08367	0.994	2.881	2.821	.	.	.	.	0	0	0	.	.	0	.	0	0.492	0.48	.	0.531	.	0.012	0.466	0.66	1	1	0	0	18792.1	175	-6.5	4.463	3	64	108	56	20	100	35	15	20	0.833	LIVR:LXXR:64-67,ALKR:[LIJVAP]X[KRTPEI]R:79-82,KR:[KR]R:81-82,LTPR:[LIJVAP]X[KRTPEI]R&LXXR:148-151	KTFS:2-5,KTFS:2-5,KTFS:2-5,KTFS:2-5,KTFS:2-5,RAYL:35-38,RAYL:35-38,RAYL:35-38,RAYL:35-38,RAYL:35-38,KLIV:63-66,KLIV:63-66,KLIV:63-66,KLIV:63-66,KLIV:63-66,RQLL:82-85,RQLL:82-85,RQLL:82-85,RQLL:82-85,RQLL:82-85,KHWN:91-94,KHWN:91-94,KHWN:91-94,KHWN:91-94,KHWN:91-94,KVYQ:110-113,KVYQ:110-113,KVYQ:110-113,KVYQ:110-113,KVYQ:110-113,RAYY:129-132,RAYY:129-132,RAYY:129-132,RAYY:129-132,RAYY:129-132	0	0	0	SignalP3NN:18,SignalP3HMM:18,SignalP4:18,SignalP5:18,DeepSig:18,Phobius:18,SignalP6:18	1	1
SPIS_01219	0.994	2.881	2.821	.	.	.	.	0	0	0	.	.	0	.	0	0.492	0.48	.	0.531	.	0.012	0.466	0.66	1	1	0	0	18792.1	175	-6.5	4.463	3	64	108	56	20	100	35	15	20	0.833	LIVR:LXXR:64-67,ALKR:[LIJVAP]X[KRTPEI]R:79-82,KR:[KR]R:81-82,LTPR:[LIJVAP]X[KRTPEI]R&LXXR:148-151	KTFS:2-5,KTFS:2-5,KTFS:2-5,KTFS:2-5,KTFS:2-5,RAYL:35-38,RAYL:35-38,RAYL:35-38,RAYL:35-38,RAYL:35-38,KLIV:63-66,KLIV:63-66,KLIV:63-66,KLIV:63-66,KLIV:63-66,RQLL:82-85,RQLL:82-85,RQLL:82-85,RQLL:82-85,RQLL:82-85,KHWN:91-94,KHWN:91-94,KHWN:91-94,KHWN:91-94,KHWN:91-94,KVYQ:110-113,KVYQ:110-113,KVYQ:110-113,KVYQ:110-113,KVYQ:110-113,RAYY:129-132,RAYY:129-132,RAYY:129-132,RAYY:129-132,RAYY:129-132	0	0	0	SignalP3NN:18,SignalP3HMM:18,SignalP4:18,SignalP5:18,DeepSig:18,Phobius:18,SignalP6:18	1	1
SPIS_06652	0.994	2.881	2.821	.	.	.	.	0	0	0	.	.	0	.	0	0.492	0.48	.	0.531	.	0.012	0.466	0.66	1	1	0	0	18792.1	175	-6.5	4.463	3	64	108	56	20	100	35	15	20	0.833	LIVR:LXXR:64-67,ALKR:[LIJVAP]X[KRTPEI]R:79-82,KR:[KR]R:81-82,LTPR:[LIJVAP]X[KRTPEI]R&LXXR:148-151	KTFS:2-5,KTFS:2-5,KTFS:2-5,KTFS:2-5,KTFS:2-5,RAYL:35-38,RAYL:35-38,RAYL:35-38,RAYL:35-38,RAYL:35-38,KLIV:63-66,KLIV:63-66,KLIV:63-66,KLIV:63-66,KLIV:63-66,RQLL:82-85,RQLL:82-85,RQLL:82-85,RQLL:82-85,RQLL:82-85,KHWN:91-94,KHWN:91-94,KHWN:91-94,KHWN:91-94,KHWN:91-94,KVYQ:110-113,KVYQ:110-113,KVYQ:110-113,KVYQ:110-113,KVYQ:110-113,RAYY:129-132,RAYY:129-132,RAYY:129-132,RAYY:129-132,RAYY:129-132	0	0	0	SignalP3NN:18,SignalP3HMM:18,SignalP4:18,SignalP5:18,DeepSig:18,Phobius:18,SignalP6:18	1	1
SPIS_12430	0.991	0.061	3.231	.	.	.	.	0	0	0	.	.	0	.	0	0.943	0.188	.	.	0.782	0.009	0.646	0.29	1	1	0	0	22502.8	219	-1	5.815	1	78	140	83	9	147	46	23	23	0.216	PGPR:[LIJVAP]X[KRTPEI]R:38-41,IVKR:[LIJVAP]X[KRTPEI]R:61-64,KR:[KR]R:63-64,ASTR:[LIJVAP]X[KRTPEI]R:72-75,LTLR:LXXR:95-98,APPR:[LIJVAP]X[KRTPEI]R:155-158,ALRR:[LIJVAP]X[KRTPEI]R:185-188,RR:[KR]R:187-188,LGIR:[LIJVAP]X[KRTPEI]R&LXXR:189-192,LAVR:LXXR:200-203,LPGR:LXXR:209-212	RSLV:2-5,KRLA:63-66,KALG:180-183,RRLG:187-190	0	0	0	SignalP4:17,DeepSig:17,Phobius:17,SignalP6:18,SignalP5:19,SignalP3NN:20,SignalP3HMM:20	1	1
SPIS_07022	0.99	1.222	1.473	.	.	.	.	0	0	0	PF00501	Family:AMP-binding	0	.	0	0.929	0.667	.	.	0.596	0.373	0.23	0.17	1	1	0	0	22546.7	205	-2	5.918	3	68	102	66	25	120	45	23	22	0.857	LMMR:LXXR:9-12,LLKR:[LIJVAP]X[KRTPEI]R&LXXR:50-53,KR:[KR]R:52-53,VNPR:[LIJVAP]X[KRTPEI]R:99-102,LASR:LXXR:133-136	KMLG:5-8,RTFP:26-29,HALI:59-62,RHLE:81-84,RLFI:102-105,RDYE:161-164	0	0	1	SignalP5:24,DeepSig:25,SignalP6:26,SignalP3NN:27,SignalP3HMM:27,SignalP4:27,Phobius:27	1	1
SPIS_14291	0.99	-0.894	3.299	.	.	.	.	0	0	0	.	.	0	.	0	0.208	0.167	.	.	0.856	0.019	0.287	0.38	1	1	0	0	10096.9	95	8	11.608	0	33	56	30	11	59	16	13	3	0.538	.	RKMT:50-53	0	0	0	SignalP6:20,SignalP5:25,SignalP3NN:26,SignalP3HMM:26,SignalP4:26,DeepSig:26,Phobius:26	1	1
SPIS_06599	0.989	4.148	2.884	.	.	.	.	0	0	0	PF01083	Domain:Cutinase	1	CE5	0	0.312	0.321	.	0.718	.	0.439	0.439	0.64	1	1	0	0	23439.3	228	-3.5	4.894	5	98	147	84	18	138	34	16	18	0.636	VEKR:[LIJVAP]X[KRTPEI]R:20-23,KR:[KR]R:22-23,LVAR:LXXR:36-39	RSIL:3-6,RQIT:23-26,HAID:67-70	0	0	0	SignalP6:15,SignalP3NN:17,SignalP3HMM:17,SignalP4:17,SignalP5:17,DeepSig:17,Phobius:17	1	1
SPIS_08416	0.989	4.227	2.873	.	.	.	.	0	0	0	PF01083	Domain:Cutinase	1	CE5	0	0.353	0.329	.	0.737	.	0.439	0.439	0.67	1	1	0	0	23437.3	228	-3.5	4.894	5	98	146	85	18	139	34	16	18	0.642	VEKR:[LIJVAP]X[KRTPEI]R:20-23,KR:[KR]R:22-23,LVAR:LXXR:36-39	RSIL:3-6,RQIT:23-26,HAID:67-70	0	0	0	SignalP6:15,SignalP3NN:17,SignalP3HMM:17,SignalP4:17,SignalP5:17,DeepSig:17,Phobius:17	1	1
SPIS_02606	0.985	1.029	2.155	MoAVR_Pita2,MoAVR_Pita,BghBEC1019	.	.	.	0	0	0	.	.	0	.	0	0.217	0.226	.	.	0.55	0.007	0.315	0.73	1	1	0	0	27229.1	251	-9	4.69	3	96	149	76	31	131	59	27	32	0.831	AAPR:[LIJVAP]X[KRTPEI]R:20-23,LLNR:LXXR:25-28,LNRR:[LIJVAP]X[KRTPEI]R:26-29,RR:[KR]R:28-29,KR:[KR]R:146-147	RSLL:23-26,RRMA:28-31,HYLR:71-74,REMK:119-122,KKYD:140-143,HFIN:156-159,HTLL:165-168,HEMT:169-172,RAFL:214-217,KPYQ:233-236	0	0	0	SignalP3NN:20,SignalP3HMM:20,SignalP4:20,SignalP5:20,DeepSig:20,Phobius:20,SignalP6:20	1	1
SPIS_02865	0.984	-0.434	2.13	.	.	.	.	0	0	0	PF00497	Domain:SBP_bac_3	0	.	0	0.548	0.331	.	.	0.704	0.462	0.192	0.01	1	1	0	0	32239.4	301	4	8.904	2	99	163	119	18	182	69	37	32	0.667	KR:[KR]R:30-31,LGVR:LXXR:37-40,ICRR:[LIJVAP]X[KRTPEI]R:62-65,RR:[KR]R:64-65,LEVR:LXXR:79-82,RR:[KR]R:139-140,LKAR:LXXR:161-164,LQGR:LXXR:165-168,LYAR:LXXR:258-261	RLLA:5-8,RRIA:64-67,RRLS:139-142,RLLE:185-188,KDYE:213-216,KALV:239-242,KAMM:247-250,RWFL:261-264	0	0	0	SignalP3NN:21,SignalP5:21,DeepSig:21,Phobius:21,SignalP6:21,SignalP3HMM:22,SignalP4:22	1	1
SPIS_08583	0.977	0.944	2.284	.	.	.	.	0	0	0	.	.	0	.	0	0.003	0.247	0.797	.	.	0.618	0.416	0.01	1	1	0	0	31494.7	285	-1.5	6.066	2	87	147	75	24	132	91	46	45	0.725	LRSR:LXXR:51-54,KR:[KR]R:70-71,KR:[KR]R:123-124,KR:[KR]R:160-161,KR:[KR]R:217-218,KR:[KR]R:254-255	KSFT:2-5	0	0	0	SignalP3NN:20,SignalP3HMM:20,SignalP4:20,SignalP5:20,Phobius:20,SignalP6:20,DeepSig:21	1	1
SPIS_13714	0.977	0.35	2.256	.	.	.	.	0	0	0	.	.	0	AA16	0	0.535	0.431	.	.	0.676	0.971	0.555	0.31	1	1	0	0	28573.4	261	-3	5.584	3	80	150	86	26	145	52	26	26	1.019	PAPR:[LIJVAP]X[KRTPEI]R:28-31,LNQR:LXXR:129-132,VVER:[LIJVAP]X[KRTPEI]R:138-141,RR:[KR]R:141-142,LYYR:LXXR:172-175	RNIS:5-8,RSFG:31-34,HKYK:143-146,RTID:188-191,RSIQ:225-228	0	0	0	SignalP3NN:21,DeepSig:21,SignalP6:21,SignalP3HMM:23,SignalP4:23,SignalP5:23,Phobius:23	1	1
SPIS_03186	0.967	0.815	3.135	.	.	.	.	0	0	0	PF00722	Domain:Glyco_hydro_16	0	GH16_18,GH16_19,GH16,GH16_21,GH16_27,GH16_25,GH16_20,GH16_5,GH16_3,GH16_8,GH16_24	0	0.001	0.075	.	0.8	.	0.022	0.457	0.8	1	1	0	0	22191.4	207	-10.5	4.16	2	88	131	56	27	108	35	13	22	0.978	.	HTYG:162-165	0	0	0	SignalP3NN:20,SignalP3HMM:20,SignalP4:20,SignalP5:20,DeepSig:20,Phobius:20,SignalP6:20	1	1
SPIS_23972	0.966	3.045	2.58	.	.	.	.	0	0	0	.	.	0	.	0	0.594	0.41	0.907	0.675	.	0.651	0.335	0.42	1	1	0	0	18740	170	-6	4.659	5	51	95	46	18	92	46	21	25	1	KR:[KR]R:73-74	KSFL:2-5,RPYD:74-77,KALG:129-132	0	0	0	SignalP3NN:16,SignalP3HMM:16,SignalP4:16,SignalP5:16,DeepSig:16,Phobius:16,SignalP6:16	1	1
SPIS_18046	0.962	2.767	3.147	.	.	.	.	0	0	0	PF09286	Domain:Pro-kuma_activ	0	.	0	0.151	0.405	0.709	.	.	0.947	0.641	0.04	1	1	0	0	29590.8	263	10.5	8.789	4	72	134	66	30	127	77	47	30	1.13	ALPR:[LIJVAP]X[KRTPEI]R:38-41,KR:[KR]R:45-46,LPLR:LXXR:54-57,PIPR:[LIJVAP]X[KRTPEI]R:161-164,PVKR:[LIJVAP]X[KRTPEI]R:211-214,KR:[KR]R:213-214,KR:[KR]R:219-220,KR:[KR]R:262-263	HTIH:28-31,REWT:41-44,RKLP:46-49,HKLE:66-69,KHWT:85-88,HAYE:147-150,KQIG:156-159,RTIT:164-167,HRLG:205-208	1	1	0	SignalP3NN:20,SignalP3HMM:20,SignalP4:20,SignalP5:20,DeepSig:20,Phobius:20,SignalP6:20	1	1
SPIS_04241	0.957	-0.469	3.287	.	.	.	.	0	0	0	PF00034	Domain:Cytochrom_C	0	.	0	0.005	0.256	.	.	0.79	0.169	0.559	0.4	1	1	0	0	35598.3	336	-0.5	6.338	7	130	206	103	38	211	72	37	35	0.545	KR:[KR]R:57-58,LAIR:[LIJVAP]X[KRTPEI]R&LXXR:120-123,ADKR:[LIJVAP]X[KRTPEI]R:199-202,KR:[KR]R:201-202	RTIL:2-5,KALV:33-36,KPFA:51-54,KRID:57-60,RALR:89-92,RAYL:123-126,RSLM:148-151,RAWN:152-155,RDLA:202-205,KSWS:228-231,RAMA:270-273,KSLP:277-280,RIYP:320-323	0	0	0	SignalP3NN:20,SignalP3HMM:20,SignalP4:20,SignalP5:20,DeepSig:20,Phobius:20,SignalP6:21	1	1
SPIS_20844	0.955	-0.705	3.252	.	.	.	.	0	0	0	PF03022	Repeat:MRJP	0	.	0	0	0.135	.	.	0.663	0.629	0.66	0.81	1	1	0	0	40198	375	-10.5	4.544	0	128	226	115	38	216	66	29	37	0.763	RR:[KR]R:190-191	RLIN:2-5,RLFL:48-51,RVFW:143-146,KAYL:168-171,RVLK:191-194,KWFY:235-238,RILT:302-305,RLLW:320-323,RLWM:333-336,RGIP:343-346	0	0	0	SignalP3NN:17,SignalP4:17,SignalP5:17,DeepSig:17,Phobius:17	1	0
SPIS_18886	0.949	-1.146	3.276	.	.	.	.	0	0	0	PF13363,PF01301,PF13364,PF10435	Domain:BetaGal_dom3,Domain:Glyco_hydro_35,Domain:BetaGal_dom4_5,Domain:BetaGal_dom2	0	GH35	0	0	0.048	.	.	0.704	0.992	0.581	0.83	1	1	0	0	60313.7	567	-19	4.323	1	221	357	161	70	315	79	32	47	0.939	LYRR:[LIJVAP]X[KRTPEI]R&LXXR:32-35,RR:[KR]R:34-35,LGQR:LXXR:54-57,LIWR:LXXR:399-402,ILKR:[LIJVAP]X[KRTPEI]R:502-505,KR:[KR]R:504-505	HALF:4-7,HSLY:30-33,RSLS:49-52,RVFI:57-60,HPWR:66-69,RFYG:393-396,RVMG:417-420,RGYL:454-457	0	0	0	SignalP3NN:23,SignalP3HMM:23,SignalP4:23,SignalP5:23,DeepSig:23,Phobius:23,SignalP6:23	1	1
SPIS_02506	0.949	3.737	3.297	.	.	.	.	0	0	0	PF01083	Domain:Cutinase	1	CE5	0	0.433	0.156	.	0.649	.	0.011	0.277	0.8	1	1	0	0	22113	221	2.5	7.926	6	107	150	79	11	137	33	18	15	0.474	LEAR:LXXR:22-25,AVRR:[LIJVAP]X[KRTPEI]R:138-141,RR:[KR]R:140-141,LRGR:LXXR:211-214	RPLV:41-44,RLFN:109-112,RRLA:140-143	0	0	0	SignalP3NN:16,SignalP3HMM:16,SignalP4:16,SignalP5:16,DeepSig:16,Phobius:16,SignalP6:25	1	1
SPIS_20923	0.948	3.09	3.312	.	.	.	.	0	0	0	.	.	0	.	0	0	0.433	0.759	0.63	.	0.092	0.365	0.69	1	1	0	0	23126	213	-7	4.099	6	84	125	57	26	121	25	9	16	0.588	LLRR:[LIJVAP]X[KRTPEI]R&LXXR:33-36,RR:[KR]R:35-36	RSYY:99-102,RDYN:164-167	0	0	0	SignalP3NN:19,SignalP3HMM:19,SignalP4:19,SignalP5:19,DeepSig:19,Phobius:19,SignalP6:19	1	1
SPIS_00529	0.944	-1.872	2.126	.	.	.	.	0	0	0	PF02239	Repeat:Cytochrom_D1	0	.	0	0.001	0.259	.	.	0.88	0.032	0.268	0.38	1	1	0	0	41340.4	384	3.5	7.509	1	125	215	137	37	232	93	50	43	0.73	PGPR:[LIJVAP]X[KRTPEI]R:15-18,VVER:[LIJVAP]X[KRTPEI]R:26-29,LSGR:LXXR:151-154,RR:[KR]R:154-155,RR:[KR]R:224-225,LSAR:LXXR:343-346	RLLV:33-36,RVIQ:90-93,KVFD:120-123,RTLD:125-128,KVIG:144-147,RRFI:154-157,RWYL:199-202,RRIL:224-227,RGWA:246-249,KTLE:321-324	0	0	0	SignalP6:12,SignalP3HMM:15,SignalP3NN:19,SignalP4:19,DeepSig:19,Phobius:19	1	1
SPIS_07979	0.943	3.808	3.307	.	.	.	.	0	0	0	.	.	0	.	0	0.991	0.359	0.69	0.554	.	0.962	0.467	0.29	1	1	0	0	15537.8	139	7.5	10.256	1	32	78	37	11	71	27	18	9	1.219	IIPR:[LIJVAP]X[KRTPEI]R:43-46,KR:[KR]R:128-129	KFFI:3-6,KYIP:23-26,HEWS:136-139	1	1	0	SignalP3NN:17,SignalP3HMM:17,SignalP4:17,SignalP5:17,DeepSig:17,Phobius:17,SignalP6:17	1	1
SPIS_22452	0.942	-0.21	2.76	PsAvr3b_2,MIAvrM14,PsAvr3b_1	.	.	.	0	0	0	PF04616,PF00293	Family:Glyco_hydro_43,Domain:NUDIX	1	GH43_26,GH43,GH43_27,GH43_34,GH43_31,GH43_32,GH43_3	0	0	0.073	.	.	0.902	0.1	0.359	0.2	1	1	0	0	55552.7	500	2	6.82	7	157	257	127	64	279	117	62	55	0.925	KR:[KR]R:84-85,PMER:[LIJVAP]X[KRTPEI]R:216-219,RR:[KR]R:269-270,LQYR:LXXR:365-368,IERR:[LIJVAP]X[KRTPEI]R:454-457,RR:[KR]R:456-457	RTLE:62-65,KRYC:84-87,KNYF:125-128,HKLL:160-163,KTFI:189-192,RRYS:269-272,KVLR:275-278,RKIE:316-319,RVWE:328-331,RELK:395-398,RLFH:482-485,RKLG:494-497	0	1	1	SignalP3NN:22,SignalP3HMM:22,SignalP4:22,SignalP5:22,DeepSig:22,Phobius:22,SignalP6:22	1	1
SPIS_18901	0.941	3.363	3.096	PsXEG1	.	.	.	0	0	0	PF01670	Domain:Glyco_hydro_12	1	GH12	0	0.66	0.461	.	.	0.706	0.835	0.428	0.44	1	1	0	0	19004.6	175	0.5	6.729	0	63	97	56	20	97	32	17	15	0.711	PLTR:[LIJVAP]X[KRTPEI]R:22-25,LSKR:[LIJVAP]X[KRTPEI]R&LXXR:37-40,KR:[KR]R:39-40,APRR:[LIJVAP]X[KRTPEI]R:156-159,RR:[KR]R:158-159	RTIS:4-7,KALS:35-38,KPFF:93-96,HFLR:130-133,RPLR:161-164	0	0	0	SignalP3NN:20,SignalP3HMM:20,SignalP4:20,SignalP5:20,DeepSig:20,Phobius:20,SignalP6:20	1	1
SPIS_19587	0.935	-1.646	0.089	.	.	.	.	0	0	0	PF00226	Domain:DnaJ	0	.	0	0	0.185	0.635	.	.	0.615	0.214	0.04	1	1	1	0	45913.2	412	17.5	10.077	1	114	203	118	41	213	126	74	52	1.03	LSHR:LXXR:188-191,RR:[KR]R:191-192,RR:[KR]R:205-206,KR:[KR]R:248-249,AKKR:[LIJVAP]X[KRTPEI]R:297-300,KR:[KR]R:299-300,KR:[KR]R:405-406	HLLL:6-9,HEIF:25-28,KAYR:61-64,RTLH:68-71,KKFN:113-116,HFLK:143-146,KEFV:194-197,RYIK:199-202,RRMA:205-208,REME:249-252,KILI:307-310,RVLG:362-365	1	0	0	SignalP3NN:19,SignalP4:19,DeepSig:19,SignalP6:19,SignalP3HMM:21,SignalP5:21,Phobius:21	1	1
SPIS_08643	0.935	2.897	3.153	.	.	.	.	0	0	0	.	.	0	.	0	0.101	0.48	.	0.669	.	0.043	0.413	0.71	1	1	0	0	21500.9	202	-3.5	4.894	3	84	123	56	24	108	34	16	18	0.92	.	HDLS:48-51,HDLS:48-51,HDLS:48-51,HDLS:48-51,HDLS:48-51,HDLS:48-51	0	0	0	SignalP3NN:15,SignalP3HMM:15,SignalP4:15,SignalP5:15,DeepSig:15,Phobius:21,SignalP6:21	1	1
SPIS_02025	0.935	2.897	3.153	.	.	.	.	0	0	0	.	.	0	.	0	0.101	0.48	.	0.669	.	0.043	0.413	0.71	1	1	0	0	21500.9	202	-3.5	4.894	3	84	123	56	24	108	34	16	18	0.92	.	HDLS:48-51,HDLS:48-51,HDLS:48-51,HDLS:48-51,HDLS:48-51,HDLS:48-51	0	0	0	SignalP3NN:15,SignalP3HMM:15,SignalP4:15,SignalP5:15,DeepSig:15,Phobius:21,SignalP6:21	1	1
SPIS_00392	0.935	2.897	3.153	.	.	.	.	0	0	0	.	.	0	.	0	0.101	0.48	.	0.669	.	0.043	0.413	0.71	1	1	0	0	21500.9	202	-3.5	4.894	3	84	123	56	24	108	34	16	18	0.92	.	HDLS:48-51,HDLS:48-51,HDLS:48-51,HDLS:48-51,HDLS:48-51,HDLS:48-51	0	0	0	SignalP3NN:15,SignalP3HMM:15,SignalP4:15,SignalP5:15,DeepSig:15,Phobius:21,SignalP6:21	1	1
SPIS_00517	0.935	2.897	3.153	.	.	.	.	0	0	0	.	.	0	.	0	0.101	0.48	.	0.669	.	0.043	0.413	0.71	1	1	0	0	21500.9	202	-3.5	4.894	3	84	123	56	24	108	34	16	18	0.92	.	HDLS:48-51,HDLS:48-51,HDLS:48-51,HDLS:48-51,HDLS:48-51,HDLS:48-51	0	0	0	SignalP3NN:15,SignalP3HMM:15,SignalP4:15,SignalP5:15,DeepSig:15,Phobius:21,SignalP6:21	1	1
SPIS_27062	0.935	2.897	3.153	.	.	.	.	0	0	0	.	.	0	.	0	0.101	0.48	.	0.669	.	0.043	0.413	0.71	1	1	0	0	21500.9	202	-3.5	4.894	3	84	123	56	24	108	34	16	18	0.92	.	HDLS:48-51,HDLS:48-51,HDLS:48-51,HDLS:48-51,HDLS:48-51,HDLS:48-51	0	0	0	SignalP3NN:15,SignalP3HMM:15,SignalP4:15,SignalP5:15,DeepSig:15,Phobius:21,SignalP6:21	1	1
SPIS_00940	0.935	2.897	3.153	.	.	.	.	0	0	0	.	.	0	.	0	0.101	0.48	.	0.669	.	0.043	0.413	0.71	1	1	0	0	21500.9	202	-3.5	4.894	3	84	123	56	24	108	34	16	18	0.92	.	HDLS:48-51,HDLS:48-51,HDLS:48-51,HDLS:48-51,HDLS:48-51,HDLS:48-51	0	0	0	SignalP3NN:15,SignalP3HMM:15,SignalP4:15,SignalP5:15,DeepSig:15,Phobius:21,SignalP6:21	1	1
SPIS_14878	0.934	-1.607	3.308	.	.	.	.	0	0	0	.	.	0	.	0	0	0.057	.	.	0.919	0.988	0.592	0.91	1	1	0	0	38994.8	403	-19	3.824	9	220	308	162	16	235	44	13	31	0.368	ILRR:[LIJVAP]X[KRTPEI]R:23-26,RR:[KR]R:25-26,LIFR:LXXR:100-103,ALER:[LIJVAP]X[KRTPEI]R:104-107,LNLR:LXXR:261-264,ALTR:[LIJVAP]X[KRTPEI]R:361-364	KNIV:5-8,RALE:103-106,RGFV:345-348	0	0	0	SignalP3NN:20,SignalP3HMM:20,SignalP4:20,SignalP5:20,DeepSig:20,Phobius:20,SignalP6:26	1	1
SPIS_16015	0.934	-0.242	3.14	.	.	.	.	0	0	0	PF01328	Family:Peroxidase_2	0	.	0	0	0.234	.	.	0.591	0.127	0.411	0.82	1	1	0	0	48580.1	453	-8.5	4.853	5	157	265	132	59	271	77	36	41	0.913	LAKR:[LIJVAP]X[KRTPEI]R&LXXR:43-46,KR:[KR]R:45-46,LGPR:[LIJVAP]X[KRTPEI]R&LXXR:128-131,RR:[KR]R:317-318	HPLA:41-44,HQFI:81-84,HGYL:104-107,HSLN:200-203,RSFF:288-291,KWLP:303-306,KYIG:412-415	0	0	0	SignalP3NN:15,SignalP3HMM:15,SignalP5:15,DeepSig:15,Phobius:15,SignalP6:15	1	1
SPIS_23494	0.933	-2.929	-2.537	.	.	.	.	0	0	0	.	.	0	.	0	0.841	0.707	.	.	0.669	0.026	0.381	0.39	0	1	0	1	24974.7	233	2.5	6.978	1	88	137	66	28	131	51	29	22	0.569	LIYR:LXXR:89-92,IYRR:[LIJVAP]X[KRTPEI]R:90-93,RR:[KR]R:92-93,KR:[KR]R:94-95,ARRR:[LIJVAP]X[KRTPEI]R:124-127,RR:[KR]R:125-126	HYYF:70-73,HDIG:114-117,RRYW:126-129,KHYS:201-204	1	0	0	SignalP3HMM:22,SignalP5:22,SignalP6:22,SignalP3NN:24,SignalP4:24,Phobius:24	1	1
SPIS_07032	0.933	1.58	-1.281	.	.	.	.	0	0	0	PF00171	Family:Aldedh	0	.	0	0.99	0.916	0.755	.	.	0.067	0.392	0.42	0	0	0	0	15894.1	147	2	7.357	1	48	79	43	16	82	36	20	16	1.026	AGTR:[LIJVAP]X[KRTPEI]R:103-106	KTFP:32-35,KEMR:43-46,RAIL:50-53,RIYV:106-109,KFLD:116-119,KAIQ:126-129	0	0	0	.	0	0
SPIS_00278	0.933	1.193	-1.303	.	.	.	.	0	0	0	PF01042	Domain:Ribonuc_L-PSP	0	.	0	1	0.847	0.708	.	.	0.036	0.385	0.36	0	0	0	0	13781.9	130	0	6.465	1	43	75	48	11	77	29	15	14	0.909	.	KNLK:61-64,KDMN:85-88,KIYE:95-98	0	0	0	.	0	0
SPIS_08619	0.921	-0.665	3.175	.	.	.	.	0	0	0	.	.	0	.	0	0.026	0.105	.	.	0.564	0.593	0.246	0.7	1	1	0	0	22907.6	224	11	10.502	0	102	146	50	21	122	35	24	11	0.521	LSKR:[LIJVAP]X[KRTPEI]R&LXXR:83-86,KR:[KR]R:85-86,KR:[KR]R:132-133,IQKR:[LIJVAP]X[KRTPEI]R:180-183,KR:[KR]R:182-183	RQFG:183-186,RQFG:183-186	1	0	0	SignalP3NN:21,SignalP3HMM:21,SignalP4:21,SignalP5:21,DeepSig:21,Phobius:21,SignalP6:21	1	1
SPIS_00007	0.921	-0.672	3.172	.	.	.	.	0	0	0	.	.	0	.	0	0.022	0.105	.	.	0.564	0.593	0.246	0.71	1	1	0	0	22949.6	224	11	10.502	0	101	146	51	21	122	35	24	11	0.528	LSKR:[LIJVAP]X[KRTPEI]R&LXXR:83-86,KR:[KR]R:85-86,KR:[KR]R:132-133,IQKR:[LIJVAP]X[KRTPEI]R:180-183,KR:[KR]R:182-183	RQFG:183-186,RQFG:183-186	1	0	0	SignalP3NN:21,SignalP3HMM:21,SignalP4:21,SignalP5:21,DeepSig:21,Phobius:21,SignalP6:21	1	1
SPIS_04536	0.921	-0.665	3.175	.	.	.	.	0	0	0	.	.	0	.	0	0.026	0.105	.	.	0.564	0.593	0.246	0.7	1	1	0	0	22907.6	224	11	10.502	0	102	146	50	21	122	35	24	11	0.521	LSKR:[LIJVAP]X[KRTPEI]R&LXXR:83-86,KR:[KR]R:85-86,KR:[KR]R:132-133,IQKR:[LIJVAP]X[KRTPEI]R:180-183,KR:[KR]R:182-183	RQFG:183-186,RQFG:183-186	1	0	0	SignalP3NN:21,SignalP3HMM:21,SignalP4:21,SignalP5:21,DeepSig:21,Phobius:21,SignalP6:21	1	1
SPIS_05727	0.921	-0.672	3.172	.	.	.	.	0	0	0	.	.	0	.	0	0.022	0.105	.	.	0.564	0.593	0.246	0.71	1	1	0	0	22949.6	224	11	10.502	0	101	146	51	21	122	35	24	11	0.528	LSKR:[LIJVAP]X[KRTPEI]R&LXXR:83-86,KR:[KR]R:85-86,KR:[KR]R:132-133,IQKR:[LIJVAP]X[KRTPEI]R:180-183,KR:[KR]R:182-183	RQFG:183-186,RQFG:183-186	1	0	0	SignalP3NN:21,SignalP3HMM:21,SignalP4:21,SignalP5:21,DeepSig:21,Phobius:21,SignalP6:21	1	1
SPIS_25520	0.921	-0.603	3.183	.	.	.	.	0	0	0	.	.	0	.	0	0.023	0.11	.	.	0.551	0.593	0.246	0.73	1	1	0	0	22976.7	224	11	10.502	0	100	146	51	21	122	35	24	11	0.542	LSKR:[LIJVAP]X[KRTPEI]R&LXXR:83-86,KR:[KR]R:85-86,KR:[KR]R:132-133,IQKR:[LIJVAP]X[KRTPEI]R:180-183,KR:[KR]R:182-183	RQFG:183-186	1	0	0	SignalP3NN:21,SignalP3HMM:21,SignalP4:21,SignalP5:21,DeepSig:21,Phobius:21,SignalP6:21	1	1
SPIS_02687	0.909	2.755	2.728	.	.	.	.	0	0	0	.	.	0	.	0	0.993	0.315	0.813	.	.	0.763	0.452	0.15	1	1	0	0	12985.9	123	0	6.462	2	46	70	51	7	72	35	18	17	0.541	LLLR:LXXR:28-31,ARTR:[LIJVAP]X[KRTPEI]R:64-67,LKPR:[LIJVAP]X[KRTPEI]R&LXXR:82-85	RSIV:46-49,KDLE:69-72,KAID:95-98,RALE:99-102,KALA:116-119	0	0	0	SignalP3NN:18,SignalP3HMM:18,SignalP4:18,SignalP5:20,SignalP6:24,DeepSig:26,Phobius:34	1	1
SPIS_11674	0.909	-0.718	2.799	.	SpeB	unaffected_pathogenicity,reduced_virulence	PHI:9150	0	1	0	PF00491	Domain:Arginase	0	.	0	0.001	0.344	.	.	0.733	0.975	0.386	0.44	1	1	0	0	39785.8	367	-2.5	6.224	2	125	202	110	44	204	91	48	43	0.891	PHKR:[LIJVAP]X[KRTPEI]R:29-32,KR:[KR]R:31-32,RR:[KR]R:103-104,AGIR:[LIJVAP]X[KRTPEI]R:223-226	KVFG:3-6,KRLW:31-34,RRLN:103-106,HQIE:116-119,KGIS:137-140,KTLP:144-147,RVIT:148-151,HTIT:156-159,RSMN:164-167,RAYG:168-171,KVFG:188-191,REID:249-252,KKIH:261-264,RELR:301-304,RGLK:308-311	0	0	0	SignalP3NN:17,SignalP4:17,DeepSig:17,SignalP3HMM:19,SignalP5:19,Phobius:19,SignalP6:19	1	1
SPIS_00440	0.909	3.095	0.928	.	.	.	.	0	0	0	.	.	0	.	0	0.959	0.756	0.903	.	.	0.38	0.52	0.2	1	1	0	0	20164.8	183	1	6.884	0	58	97	54	20	93	49	26	23	1.25	LAAR:LXXR:13-16,AARR:[LIJVAP]X[KRTPEI]R:14-17,RR:[KR]R:16-17	KYLI:132-135,KPFA:141-144,KQLW:168-171,KMLG:176-179	0	0	0	SignalP3NN:20,SignalP3HMM:20,SignalP4:20,Phobius:20	1	1
SPIS_24776	0.907	-1.855	2.94	.	.	.	.	0	0	0	PF03659	Family:Glyco_hydro_71	0	GH71,GH99	0	0	0.009	.	.	0.701	0.061	0.382	0.84	1	1	0	0	47845	448	-27.5	3.916	3	178	281	135	62	268	65	20	45	0.831	PTIR:[LIJVAP]X[KRTPEI]R:149-152	KLLI:92-95,KPFV:131-134,KSYM:214-217,KAWV:233-236,HYIG:270-273,HAYS:309-312,KNFI:398-401,KPFG:403-406	0	0	0	SignalP3NN:22,SignalP4:22,SignalP5:22,DeepSig:22,SignalP6:22,SignalP3HMM:27,Phobius:27	1	1
SPIS_25217	0.907	-0.933	3.304	.	.	.	.	0	0	0	PF00026	Family:Asp	0	.	0	0	0.022	.	.	0.509	0.127	0.667	0.85	1	1	0	0	42540.3	410	-3.5	5.002	2	180	267	117	47	235	48	23	25	0.766	.	KTYG:50-53,KTLE:98-101,RKLQ:136-139,KKLF:222-225,KTFT:338-341	0	0	0	SignalP3NN:19,SignalP3HMM:19,SignalP4:19,SignalP5:19,DeepSig:19,Phobius:19,SignalP6:19	1	1
SPIS_08743	0.905	4.117	3.312	.	.	.	.	0	0	0	.	.	0	.	0	0.999	0.481	0.621	.	.	0.953	0.519	0.04	1	1	0	0	11238.6	100	3	9.236	2	31	51	19	8	51	31	17	14	0.708	KR:[KR]R:23-24,RR:[KR]R:26-27,VEER:[LIJVAP]X[KRTPEI]R:61-64,RR:[KR]R:70-71,LQER:[LIJVAP]X[KRTPEI]R&LXXR:74-77,LGMR:LXXR:82-85	RGWG:44-47,RELL:71-74,RLWG:85-88	1	0	0	SignalP3NN:16,SignalP3HMM:16,SignalP4:16,SignalP5:16,DeepSig:16,Phobius:16,SignalP6:16	1	1
SPIS_19791	0.903	-0.729	3.252	.	.	.	.	0	0	0	PF07992	Domain:Pyr_redox_2	0	.	0	0	0.243	.	.	0.839	0.006	0.663	0.33	1	1	0	0	43710.9	404	-8	4.932	3	136	238	128	40	222	91	43	48	0.939	RR:[KR]R:54-55,RR:[KR]R:71-72,KR:[KR]R:349-350,VEKR:[LIJVAP]X[KRTPEI]R:374-377,KR:[KR]R:376-377,LWAR:LXXR:386-389	RRIH:71-74,KVIL:140-143,RDIV:148-151,KDII:202-205,RAIV:217-220,HDIH:231-234,RTIT:241-244,HALW:343-346,RDLV:377-380,RMLW:384-387	0	0	1	SignalP4:18,SignalP5:18,SignalP3NN:24,SignalP3HMM:24,DeepSig:24,Phobius:24,SignalP6:24	1	1
SPIS_23006	0.903	-0.445	3.064	.	.	.	.	0	0	0	PF00491	Domain:Arginase	0	.	0	0	0.229	.	.	0.7	0.977	0.371	0.55	1	1	0	0	42663	396	-4.5	5.973	3	137	226	119	47	223	95	49	46	0.881	AGIR:[LIJVAP]X[KRTPEI]R:252-255	KVFG:3-6,KSLW:32-35,KVID:126-129,HQIE:145-148,KGIS:166-169,KTLP:173-176,RVIT:177-180,HTIT:185-188,RSMN:193-196,RAYG:197-200,KVFG:217-220,REID:278-281,KKIH:290-293,RELR:330-333,RGLK:337-340	0	0	0	SignalP5:18,SignalP6:18,SignalP3NN:20,SignalP3HMM:20,SignalP4:20,DeepSig:20,Phobius:20	1	1
SPIS_22702	0.902	2.095	3.02	.	.	.	.	0	0	0	PF00010	Domain:HLH	0	.	0	0.032	0.335	0.578	.	.	0.896	0.256	0.02	1	1	0	0	35313.7	320	5	7.175	3	94	169	82	32	160	94	53	41	0.831	LLPR:[LIJVAP]X[KRTPEI]R&LXXR:139-142,RR:[KR]R:185-186,KR:[KR]R:197-198,KR:[KR]R:220-221,AVER:[LIJVAP]X[KRTPEI]R:228-231,RR:[KR]R:231-232,ASKR:[LIJVAP]X[KRTPEI]R:252-255,KR:[KR]R:254-255,LRSR:LXXR:302-305	KILY:2-5,KQFI:25-28,HALP:56-59,RMFH:69-72,HHLN:135-138,RSIT:172-175,RRYR:231-234	1	0	0	SignalP3NN:19,SignalP3HMM:19,SignalP4:19,SignalP5:19,Phobius:19,SignalP6:19,DeepSig:20	1	1
SPIS_02699	0.897	-1.482	2.561	.	.	.	.	0	0	0	PF12697	Domain:Abhydrolase_6	0	.	0	0.175	0.17	.	.	0.865	0.971	0.542	0.31	1	1	0	0	29034.1	262	-0.5	6.269	0	78	152	85	28	156	65	33	32	0.493	LYLR:LXXR:44-47,LDMR:LXXR:100-103,LSRR:[LIJVAP]X[KRTPEI]R&LXXR:142-145,RR:[KR]R:144-145,VDPR:[LIJVAP]X[KRTPEI]R:204-207,KR:[KR]R:221-222	KLYL:43-46,RGYD:93-96,RGYG:103-106,RDIW:210-213	0	0	0	SignalP3NN:26,SignalP3HMM:26,SignalP4:26,SignalP5:26,DeepSig:26,Phobius:26,SignalP6:26	1	1
SPIS_07235	0.89	1.182	3.111	.	.	.	.	0	0	0	.	.	0	.	0	0.997	0.449	.	.	0.856	0.346	0.452	0.45	1	1	0	0	13453.7	131	3.5	8.146	4	57	76	53	11	87	25	15	10	0.512	VLPR:[LIJVAP]X[KRTPEI]R:24-27,KR:[KR]R:61-62,LFKR:[LIJVAP]X[KRTPEI]R&LXXR:67-70,KR:[KR]R:69-70	HILT:8-11,HQLD:38-41,RKMV:70-73,KDIK:106-109	0	0	0	SignalP3NN:22,SignalP3HMM:22,SignalP4:22,SignalP5:22,DeepSig:22,Phobius:22,SignalP6:22	1	1
SPIS_22772	0.888	2.85	3.291	.	.	.	.	0	0	0	.	.	0	.	0	0.942	0.246	0.636	.	.	0.846	0.44	0.19	1	1	0	0	23910.5	213	5.5	9.721	1	56	121	40	21	105	67	37	30	0.629	PTKR:[LIJVAP]X[KRTPEI]R:60-63,KR:[KR]R:62-63,KR:[KR]R:72-73,PWPR:[LIJVAP]X[KRTPEI]R:87-90,PFKR:[LIJVAP]X[KRTPEI]R:102-105,KR:[KR]R:104-105,LFRR:[LIJVAP]X[KRTPEI]R&LXXR:110-113,RR:[KR]R:112-113,KR:[KR]R:128-129,RR:[KR]R:152-153,PFKR:[LIJVAP]X[KRTPEI]R:155-158,KR:[KR]R:157-158,PRPR:[LIJVAP]X[KRTPEI]R:187-190,PWRR:[LIJVAP]X[KRTPEI]R:195-198,RR:[KR]R:197-198	RQIE:36-39,KLYS:41-44,RPWP:86-89,RPFK:101-104,RLFT:124-127,RPFK:154-157,RPWR:194-197	1	0	0	SignalP3NN:20,SignalP3HMM:20,SignalP4:20,SignalP5:20,DeepSig:20,Phobius:20,SignalP6:20	1	1
SPIS_07186	0.884	2.319	3.312	.	.	.	.	0	0	0	.	.	0	.	0	0.825	0.146	0.733	.	.	0.924	0.449	0.1	1	1	0	0	10618.2	98	-1.5	5.623	0	28	51	41	8	62	28	14	14	0.441	LEAR:LXXR:61-64	KKLF:85-88,KKLF:85-88,KKLF:85-88,RAIW:89-92,RAIW:89-92,RAIW:89-92	0	0	0	SignalP3NN:19,SignalP3HMM:19,SignalP4:19,SignalP5:19,DeepSig:19,Phobius:19,SignalP6:19	1	1
SPIS_03029	0.884	2.319	3.312	.	.	.	.	0	0	0	.	.	0	.	0	0.825	0.146	0.733	.	.	0.924	0.449	0.1	1	1	0	0	10618.2	98	-1.5	5.623	0	28	51	41	8	62	28	14	14	0.441	LEAR:LXXR:61-64	KKLF:85-88,KKLF:85-88,KKLF:85-88,RAIW:89-92,RAIW:89-92,RAIW:89-92	0	0	0	SignalP3NN:19,SignalP3HMM:19,SignalP4:19,SignalP5:19,DeepSig:19,Phobius:19,SignalP6:19	1	1
SPIS_26083	0.884	2.319	3.312	.	.	.	.	0	0	0	.	.	0	.	0	0.825	0.146	0.733	.	.	0.924	0.449	0.1	1	1	0	0	10618.2	98	-1.5	5.623	0	28	51	41	8	62	28	14	14	0.441	LEAR:LXXR:61-64	KKLF:85-88,KKLF:85-88,KKLF:85-88,RAIW:89-92,RAIW:89-92,RAIW:89-92	0	0	0	SignalP3NN:19,SignalP3HMM:19,SignalP4:19,SignalP5:19,DeepSig:19,Phobius:19,SignalP6:19	1	1
SPIS_06890	0.882	1.954	3.162	.	.	.	.	0	0	0	PF00445	Domain:Ribonuclease_T2	0	.	0	0.846	0.559	.	.	0.702	0.03	0.132	0.69	1	1	0	0	18618.2	175	1.5	7.124	7	66	107	55	17	111	31	17	14	0.421	KR:[KR]R:154-155	HGLW:65-68,HEWE:107-110,RNWA:155-158,RTLA:171-174	0	0	0	SignalP3NN:15,SignalP3HMM:15,SignalP4:15,SignalP5:15,DeepSig:15,Phobius:15,SignalP6:15	1	1
SPIS_15505	0.882	-0.413	3.312	.	.	.	.	0	0	0	PF03640	Repeat:Lipoprotein_15	0	.	0	0.566	0.077	.	.	0.64	0.117	0.403	0.66	1	1	0	0	5608.59	56	2	9.932	0	26	37	25	3	37	10	6	4	0.571	.	KGMT:43-46	0	0	0	SignalP3NN:24,SignalP3HMM:24,SignalP4:24,SignalP5:24,DeepSig:24,Phobius:24,SignalP6:24	1	1
SPIS_09209	0.879	-2.419	2.759	.	SpeB	unaffected_pathogenicity,reduced_virulence	PHI:9150	0	1	0	PF00491	Domain:Arginase	0	.	0	0	0.101	.	.	0.855	0.268	0.478	0.49	1	1	0	0	42145.6	388	-9	5.087	2	130	218	120	49	223	91	44	47	0.856	AGIR:[LIJVAP]X[KRTPEI]R:105-108,RR:[KR]R:112-113,LLQR:LXXR:162-165	RRLT:112-115,HAIE:150-153,KELL:160-163,KPLA:181-184,RIIT:192-195,HTIT:200-203,RSIH:208-211,REID:280-283,KKIR:292-295,RELR:331-334,RGLD:338-341	0	0	0	SignalP3NN:18,SignalP5:18,DeepSig:18,Phobius:18,SignalP6:18,SignalP3HMM:20,SignalP4:21	1	1
SPIS_17074	0.873	-1.825	3.212	.	.	.	.	0	0	0	PF01565,PF08031	Domain:FAD_binding_4,Domain:BBE	0	AA7	0	0	0.009	.	.	0.794	0.014	0.334	0.81	1	1	0	0	60744.9	568	-30.5	4.001	6	208	340	182	65	339	84	28	56	0.847	.	HDYL:162-165,KNLL:179-182,RALS:201-204,HGFL:236-239,RVFA:312-315,KNYI:391-394,RLLP:408-411	0	0	0	SignalP3NN:19,SignalP3HMM:19,SignalP4:19,SignalP5:19,DeepSig:19,Phobius:19,SignalP6:19	1	1
SPIS_23318	0.873	0.406	3.307	MoCDIP10	.	.	.	0	0	0	PF00399,PF13668	Repeat:PIR,Domain:Ferritin_2	0	.	0	0	0.011	.	.	0.802	0.747	0.39	0.85	1	1	0	0	45726.6	444	-10.5	4.302	4	171	282	157	31	266	50	20	30	0.686	.	KSLS:151-154,KDFI:195-198,HALG:212-215,RKIP:296-299	0	0	0	SignalP3NN:16,SignalP4:16,SignalP3HMM:18,SignalP5:18,DeepSig:18,Phobius:20,SignalP6:32	1	1
SPIS_06361	0.872	5.823	3.305	SsCP1,MoMSP1,VdAve1,RsRlpA	.	.	.	0	0	0	PF07249	Family:Cerato-platanin	1	.	0	0.778	0.453	.	0.796	.	0.886	0.382	0.64	1	1	0	0	14997.8	145	-1	5.106	4	67	95	44	11	84	27	13	14	0.634	ASKR:[LIJVAP]X[KRTPEI]R:136-139,KR:[KR]R:138-139	RSLT:29-32,RSLT:29-32,RSLT:29-32,RSLT:29-32,KGYT:46-49,KGYT:46-49,KGYT:46-49,KGYT:46-49,RSIN:85-88,RSIN:85-88,RSIN:85-88,RSIN:85-88,RTIE:139-142,RTIE:139-142,RTIE:139-142,RTIE:139-142	0	0	0	SignalP3NN:15,SignalP3HMM:15,SignalP4:15,SignalP5:15,DeepSig:15,SignalP6:15,Phobius:19	1	1
SPIS_26743	0.872	5.823	3.305	SsCP1,MoMSP1,VdAve1,RsRlpA	.	.	.	0	0	0	PF07249	Family:Cerato-platanin	1	.	0	0.778	0.453	.	0.796	.	0.886	0.382	0.64	1	1	0	0	14997.8	145	-1	5.106	4	67	95	44	11	84	27	13	14	0.634	ASKR:[LIJVAP]X[KRTPEI]R:136-139,KR:[KR]R:138-139	RSLT:29-32,RSLT:29-32,RSLT:29-32,RSLT:29-32,KGYT:46-49,KGYT:46-49,KGYT:46-49,KGYT:46-49,RSIN:85-88,RSIN:85-88,RSIN:85-88,RSIN:85-88,RTIE:139-142,RTIE:139-142,RTIE:139-142,RTIE:139-142	0	0	0	SignalP3NN:15,SignalP3HMM:15,SignalP4:15,SignalP5:15,DeepSig:15,SignalP6:15,Phobius:19	1	1
SPIS_26799	0.872	5.823	3.305	SsCP1,MoMSP1,VdAve1,RsRlpA	.	.	.	0	0	0	PF07249	Family:Cerato-platanin	1	.	0	0.778	0.453	.	0.796	.	0.886	0.382	0.64	1	1	0	0	14997.8	145	-1	5.106	4	67	95	44	11	84	27	13	14	0.634	ASKR:[LIJVAP]X[KRTPEI]R:136-139,KR:[KR]R:138-139	RSLT:29-32,RSLT:29-32,RSLT:29-32,RSLT:29-32,KGYT:46-49,KGYT:46-49,KGYT:46-49,KGYT:46-49,RSIN:85-88,RSIN:85-88,RSIN:85-88,RSIN:85-88,RTIE:139-142,RTIE:139-142,RTIE:139-142,RTIE:139-142	0	0	0	SignalP3NN:15,SignalP3HMM:15,SignalP4:15,SignalP5:15,DeepSig:15,SignalP6:15,Phobius:19	1	1
SPIS_00976	0.872	5.823	3.305	SsCP1,MoMSP1,VdAve1,RsRlpA	.	.	.	0	0	0	PF07249	Family:Cerato-platanin	1	.	0	0.778	0.453	.	0.796	.	0.886	0.382	0.64	1	1	0	0	14997.8	145	-1	5.106	4	67	95	44	11	84	27	13	14	0.634	ASKR:[LIJVAP]X[KRTPEI]R:136-139,KR:[KR]R:138-139	RSLT:29-32,RSLT:29-32,RSLT:29-32,RSLT:29-32,KGYT:46-49,KGYT:46-49,KGYT:46-49,KGYT:46-49,RSIN:85-88,RSIN:85-88,RSIN:85-88,RSIN:85-88,RTIE:139-142,RTIE:139-142,RTIE:139-142,RTIE:139-142	0	0	0	SignalP3NN:15,SignalP3HMM:15,SignalP4:15,SignalP5:15,DeepSig:15,SignalP6:15,Phobius:19	1	1
SPIS_22747	0.872	1.013	3.303	.	.	.	.	0	0	0	PF05572	Family:Peptidase_M43	0	.	0	0.041	0.451	.	.	0.611	0.21	0.526	0.7	1	1	0	0	29211.7	277	-1	6.079	7	115	174	86	26	161	43	22	21	0.588	LMAR:LXXR:54-57,ALKR:[LIJVAP]X[KRTPEI]R:127-130,KR:[KR]R:129-130	RLMA:53-56,RQIT:82-85,RSMK:122-125,HWLG:196-199,HTFQ:202-205	0	0	1	SignalP3NN:18,SignalP3HMM:18,SignalP4:18,SignalP5:18,Phobius:18,SignalP6:18,DeepSig:20	1	1
SPIS_18606	0.87	0.23	2.832	.	.	.	.	0	0	0	PF00135	Domain:COesterase	0	.	0	0.071	0.506	.	.	0.845	0.046	0.438	0.47	1	1	0	0	31586.1	285	-3	5.838	2	78	143	83	37	170	65	33	32	1.074	LALR:LXXR:86-89	HSLI:2-5,HAWD:26-29,KIYH:46-49,RNLA:70-73,KYIS:93-96,HDLS:206-209,RDYI:218-221,RALV:249-252,KLLR:257-260	0	0	0	SignalP4:15,SignalP5:15,SignalP3HMM:18,Phobius:18,SignalP3NN:19,DeepSig:19,SignalP6:19	1	1
SPIS_01021	0.867	2.097	3.302	.	.	.	.	0	0	0	.	.	0	.	0	0.233	0.23	0.688	.	.	0.841	0.434	0.19	1	1	0	0	25469.2	239	-8.5	4.672	6	82	149	71	15	127	69	31	38	0.586	LEKR:[LIJVAP]X[KRTPEI]R&LXXR:35-38,KR:[KR]R:37-38,KR:[KR]R:93-94,KR:[KR]R:111-112,KR:[KR]R:168-169,KR:[KR]R:186-187	KTWE:66-69,HRFK:72-75,KTWE:141-144,HRFK:147-150,KTWE:216-219,HRFR:222-225,KPFT:235-238	0	0	0	SignalP3NN:20,SignalP3HMM:20,SignalP4:20,SignalP5:20,DeepSig:20,Phobius:20,SignalP6:20	1	1
SPIS_19719	0.863	0.479	3.229	.	.	.	.	0	0	0	PF00722	Domain:Glyco_hydro_16	0	GH16_1,GH16,GH16_3,GH16_10,GH16_7	0	0	0.018	.	0.514	.	0.012	0.471	0.8	1	1	0	0	39838.8	370	-10.5	4.678	6	153	228	90	47	187	64	29	35	0.964	IIPR:[LIJVAP]X[KRTPEI]R:21-24	RGYT:24-27,KNLA:101-104,RLIN:192-195,KAYN:210-213,KTFS:229-232,HDWQ:248-251,RKMQ:299-302,KVWA:316-319	0	0	0	SignalP3NN:19,SignalP3HMM:19,SignalP4:19,SignalP5:19,DeepSig:19,Phobius:19,SignalP6:19	1	1
SPIS_26893	0.86	3.212	3.193	.	.	.	.	0	0	0	PF01975	Family:SurE	0	.	0	0.312	0.503	.	0.579	.	0.012	0.462	0.6	1	1	0	0	23631.7	223	-5.5	4.674	4	83	137	73	22	131	40	18	22	0.776	.	REFY:34-37,KTLA:83-86,RIYP:202-205,RLLC:213-216	0	0	0	SignalP3NN:17,SignalP3HMM:17,SignalP4:17,SignalP5:17,DeepSig:17,Phobius:17,SignalP6:17	1	1
SPIS_04472	0.858	0.664	3.309	.	.	.	.	0	0	0	.	.	0	.	0	0	0.011	.	0.575	.	0.562	0.331	0.9	1	1	0	0	38738	379	-3.5	4.842	10	184	262	114	26	205	45	21	24	0.713	AYTR:[LIJVAP]X[KRTPEI]R:148-151	KCFS:39-42,KYIS:60-63,KVFT:264-267,RVFL:293-296	0	1	1	SignalP3HMM:19,Phobius:19,SignalP6:19,SignalP3NN:21,SignalP4:21,SignalP5:21,DeepSig:21	1	1
SPIS_21944	0.858	0.74	3.022	MoCDIP1	.	.	.	0	0	0	PF00295	Repeat:Glyco_hydro_28	0	GH28	0	0	0.066	.	.	0.684	0.99	0.384	0.8	1	1	0	0	50205.9	471	-27	4.144	11	180	287	143	51	266	91	34	57	0.929	KR:[KR]R:3-4,ILIR:[LIJVAP]X[KRTPEI]R:188-191	KRLF:3-6,RLLR:150-153,HDIA:163-166,RIWL:207-210,HDIM:211-214,RNIY:261-264,HNFE:277-280,KIMC:361-364,KALA:465-468	0	0	0	SignalP3NN:19,SignalP3HMM:19,SignalP4:19,SignalP5:19,DeepSig:19,Phobius:19,SignalP6:19	1	1
SPIS_16803	0.855	-1.349	3.306	.	.	.	.	0	0	0	.	.	0	.	0	0	0.029	.	.	0.756	0.951	0.582	0.78	1	1	0	0	30106.9	331	-1.5	5.691	2	225	264	163	10	208	44	22	22	0.23	LQAR:LXXR:37-40,KR:[KR]R:160-161,IARR:[LIJVAP]X[KRTPEI]R:311-314,RR:[KR]R:313-314	HALV:27-30,KSLH:86-89,KRLN:160-163,RSIQ:166-169	1	0	0	SignalP3NN:20,SignalP3HMM:20,SignalP4:20,SignalP5:20,DeepSig:20,Phobius:20,SignalP6:20	1	1
SPIS_02519	0.855	3.525	3.172	.	.	.	.	0	0	0	.	.	0	.	0	0.906	0.389	0.857	.	.	0.866	0.344	0.15	1	1	0	0	14331.2	128	1.5	6.769	1	34	64	40	15	63	40	23	17	0.69	AEER:[LIJVAP]X[KRTPEI]R:60-63,RR:[KR]R:63-64,KR:[KR]R:124-125	HHLQ:5-8,KVIA:23-26,KHIN:46-49,RRLM:63-66,KQFV:75-78,HPIY:85-88	0	0	0	SignalP3NN:19,SignalP3HMM:19,SignalP4:19,SignalP5:19,DeepSig:19,Phobius:19,SignalP6:19	1	1
SPIS_13259	0.852	-1.389	3.221	.	.	.	.	0	0	0	PF00732,PF05199	Domain:GMC_oxred_N,Domain:GMC_oxred_C	0	AA3_1,AA3_2,AA3,AA3_3	0	0	0.036	.	.	0.695	0.239	0.577	0.79	1	1	0	0	58594.3	552	15.5	9.709	4	210	325	162	52	307	101	59	42	0.986	AGKR:[LIJVAP]X[KRTPEI]R:51-54,KR:[KR]R:53-54,KR:[KR]R:170-171,AQKR:[LIJVAP]X[KRTPEI]R:227-230,KR:[KR]R:229-230,LQSR:LXXR:357-360,VAER:[LIJVAP]X[KRTPEI]R:538-541	RALL:6-9,RTLL:54-57,KQIG:106-109,KRYT:170-173,KWLG:182-185,KTYL:221-224,RVIL:272-275,KLYD:322-325,KDLY:353-356,KGLP:426-429,KIFK:452-455,KPLN:463-466,KYIT:478-481,RGYV:488-491,KGMD:511-514	0	0	0	SignalP3NN:20,SignalP3HMM:20,SignalP4:20,SignalP5:20,DeepSig:20,Phobius:20,SignalP6:20	1	1
SPIS_08665	0.846	3.085	2.019	.	.	.	.	0	0	0	.	.	0	.	0	0.994	0.557	0.756	.	.	0.045	0.398	0.43	1	1	0	0	18684.6	173	-5.5	4.627	2	51	94	63	13	104	38	17	21	1.073	LASR:LXXR:67-70,ALPR:[LIJVAP]X[KRTPEI]R:142-145,IDKR:[LIJVAP]X[KRTPEI]R:154-157,KR:[KR]R:156-157	HFLS:2-5,KPID:19-22,RTII:49-52,RTFI:70-73,KFYP:81-84,RVFM:145-148,REIH:149-152,KIIG:163-166	0	0	0	SignalP3NN:18,SignalP3HMM:18,SignalP4:18,SignalP5:18,DeepSig:18,Phobius:18,SignalP6:18	1	1
SPIS_20694	0.846	0.36	2.79	.	.	.	.	0	0	0	PF08263	Family:LRRNT_2	0	.	0	0.394	0.467	.	.	0.831	0.095	0.451	0.68	1	1	0	0	30853.1	286	-8	4.705	4	86	157	97	30	166	57	26	31	1.103	ATER:[LIJVAP]X[KRTPEI]R:24-27,RR:[KR]R:27-28,LDLR:LXXR:159-162	RAFA:42-45,KTIT:46-49,KYLY:131-134,HVLD:150-153,KGLK:224-227,KALF:269-272,KEIL:274-277	0	0	0	SignalP3NN:21,SignalP3HMM:21,SignalP4:21,SignalP5:21,DeepSig:21,Phobius:21,SignalP6:21	1	1
SPIS_07216	0.846	2.857	2.035	.	.	.	.	0	0	0	.	.	0	.	0	0.988	0.459	0.742	0.519	.	0.045	0.398	0.47	1	1	0	0	18656.5	173	-6.5	4.506	2	51	96	63	13	104	37	16	21	1.049	LASR:LXXR:67-70,ALPR:[LIJVAP]X[KRTPEI]R:142-145,IDKR:[LIJVAP]X[KRTPEI]R:154-157,KR:[KR]R:156-157	HFLS:2-5,KPID:19-22,RTII:49-52,RTFI:70-73,KFYP:81-84,RVFM:145-148,REIH:149-152,KIIG:163-166	0	0	0	SignalP3NN:18,SignalP3HMM:18,SignalP4:18,SignalP5:18,DeepSig:18,Phobius:18,SignalP6:18	1	1
SPIS_01533	0.846	2.236	2.966	FGL1,RsAGLIP1	.	.	.	0	0	0	PF01764	Family:Lipase_3	1	.	0	0.003	0.428	.	.	0.787	0.976	0.625	0.35	1	1	0	0	37283.8	342	-1.5	6.031	4	118	195	105	38	195	71	36	35	0.678	VLPR:[LIJVAP]X[KRTPEI]R:29-32,RR:[KR]R:92-93	RELI:93-96,KSWN:137-140,RILD:148-151,HSLG:167-170,RVWL:249-252,KPWN:274-277,REIL:303-306	0	0	0	SignalP3NN:18,SignalP3HMM:18,SignalP4:18,SignalP5:18,DeepSig:18,Phobius:18,SignalP6:18	1	1
SPIS_09696	0.845	0.434	3.298	.	.	.	.	0	0	0	PF00734	Domain:CBM_1	1	GH74,CBM1	0	0	0.03	.	.	0.772	0.078	0.388	0.9	1	1	0	0	69471.4	676	-21.5	4.194	6	324	470	186	68	372	82	32	50	0.706	IGER:[LIJVAP]X[KRTPEI]R:165-168,LGAR:LXXR:181-184	RGLA:10-13,RLYL:107-110,HQLA:115-118,RGIG:163-166,RIFV:246-249,HWLY:293-296,HDLT:306-309,KTFT:438-441,HGFG:539-542,KTYG:554-557,RVYV:558-561,RGIF:566-569	0	0	0	SignalP3NN:31,SignalP3HMM:31,SignalP4:31,SignalP5:31,DeepSig:31,Phobius:31,SignalP6:31	1	1
SPIS_12352	0.843	1.022	3.02	.	.	.	.	0	0	0	.	.	0	.	0	0.022	0.118	.	0.588	.	0.979	0.533	0.84	1	1	0	0	32084.8	331	-7	4.482	0	165	243	104	13	185	35	15	20	0.657	.	RAFN:2-5,RFLL:6-9,KIIV:127-130	0	0	0	SignalP3NN:27,SignalP3HMM:27,SignalP4:27,SignalP5:27,DeepSig:27,Phobius:27	1	1
SPIS_24700	0.838	3.037	2.148	.	.	.	.	0	0	0	.	.	0	.	0	0.99	0.487	0.565	0.544	.	0.045	0.398	0.2	1	1	0	0	20313.5	188	-5	4.76	1	53	104	71	17	117	37	17	20	0.978	LASR:LXXR:67-70,KR:[KR]R:142-143	HFLS:2-5,KPID:19-22,RTII:49-52,RTFI:70-73,KFYP:81-84,KRYY:142-145,KVLI:162-165	0	0	0	SignalP3NN:18,SignalP3HMM:18,SignalP4:18,SignalP5:18,DeepSig:18,Phobius:18,SignalP6:18	1	1
SPIS_06712	0.838	0.736	2.321	.	.	.	.	0	0	0	.	.	0	.	0	1	0.48	.	.	0.758	0.048	0.533	0.25	1	1	0	0	15693.1	151	1	7.532	5	58	95	59	6	103	39	20	19	0.148	LVRR:[LIJVAP]X[KRTPEI]R&LXXR:139-142,RR:[KR]R:141-142,RR:[KR]R:146-147	RVID:44-47,RVWL:56-59,RDFL:92-95,RLLD:97-100,RRWT:141-144	0	0	0	SignalP6:14,SignalP3NN:21,SignalP3HMM:21,SignalP4:21,SignalP5:21,DeepSig:21,Phobius:21	1	1
SPIS_09962	0.838	-0.551	3.195	.	FET3-2,Fet3-2,Fer1,BcLCC2,BcFET1_(Bcin02g02780),FET3-1,Fet3-1,Lac1,LAC2,FET3,Fet99,Fet3,CnLAC1,GIP1,Gip1	reduced_virulence,unaffected_pathogenicity,increased_virulence_(hypervirulence)	PHI:9075,PHI:2921,PHI:3919,PHI:552,PHI:10658,PHI:9074,PHI:2920,PHI:9058,PHI:10688,PHI:397,PHI:10772,PHI:1011,PHI:11357,PHI:11354,PHI:48,PHI:712,PHI:3991	1	1	0	PF00394,PF07731,PF07732	Domain:Cu-oxidase,Domain:Cu-oxidase_2,Domain:Cu-oxidase_3	0	AA1_1,AA1,AA1_3,AA1_2	0	0	0.009	.	.	0.679	0.032	0.409	0.84	1	1	0	0	53539.9	500	-21.5	4.303	3	165	324	159	55	289	81	33	48	0.772	AQPR:[LIJVAP]X[KRTPEI]R:24-27,AGKR:[LIJVAP]X[KRTPEI]R:220-223,KR:[KR]R:222-223,PIKR:[LIJVAP]X[KRTPEI]R:425-428,KR:[KR]R:427-428	RYIG:204-207,KRYR:222-225,RLIN:227-230,HPLV:331-334,KILN:361-364,HPFH:400-403,HIFW:455-458	0	0	0	SignalP3NN:24,SignalP3HMM:24,SignalP4:24,SignalP5:24,DeepSig:24,Phobius:24,SignalP6:24	1	1
SPIS_04482	0.838	-2.042	3.035	.	.	.	.	0	0	0	PF04616	Family:Glyco_hydro_43	0	GH43_34,GH43_22,GH43_21,GH43_29,GH43,GH43_3,GH43_2,GH43_19,GH43_20,GH43_9,GH43_18,GH43_32,GH43_31,GH43_30,GH43_16,GH43_26,GH43_8,GH43_35,GH43_33,GH43_10,GH43_5,GH43_1,GH43_4,GH43_23,GH43_24,GH43_17,GH43_11,GH117,GH43_6,GH43_27,GH43_12,GH43_28	0	0	0.044	.	.	0.893	0.181	0.345	0.83	1	1	0	0	72496.1	658	-19	4.607	4	232	379	169	90	355	132	59	73	0.961	LRSR:LXXR:25-28,KR:[KR]R:348-349,LQKR:[LIJVAP]X[KRTPEI]R&LXXR:354-357,KR:[KR]R:356-357,IATR:[LIJVAP]X[KRTPEI]R:434-437,PTPR:[LIJVAP]X[KRTPEI]R:572-575,RR:[KR]R:626-627	KIYF:50-53,KGLR:81-84,KFFL:96-99,RFLE:121-124,HRML:186-189,RLLN:247-250,KFYL:288-291,RGYI:299-302,KFYF:440-443,KTIG:455-458,KHYL:501-504,RGIL:591-594,HRFA:615-618	0	0	0	SignalP3NN:21,SignalP3HMM:21,SignalP4:21,SignalP5:21,DeepSig:21,Phobius:21,SignalP6:28	1	1
SPIS_16170	0.838	-0.916	3.265	.	.	.	.	0	0	0	PF00150	Domain:Cellulase	0	GH5_23,GH5_9,GH5,GH5_15,GH5_22,GH5_50,GH5_44,GH5_46,GH5_14,GH5_49,GH5_54,GH5_45,GH5_33,GH5_4	0	0	0.06	.	.	0.632	0.994	0.628	0.82	1	1	0	0	57498.5	530	2.5	7.1	3	193	315	162	74	306	78	42	36	1.133	LDAR:LXXR:158-161,VDKR:[LIJVAP]X[KRTPEI]R:321-324,KR:[KR]R:323-324,LAYR:LXXR:403-406	RFLP:2-5,KKIA:88-91,HDIA:92-95,KSFI:101-104,HVII:222-225,HSLP:228-231,RQYA:274-277,KRIP:323-326,HIYF:354-357,KTLY:407-410,RMLN:430-433	0	1	1	SignalP3NN:17,SignalP3HMM:17,SignalP4:17,SignalP5:17,DeepSig:17,Phobius:22,SignalP6:22	1	1
SPIS_17208	0.838	-1.401	3.171	.	.	.	.	0	0	0	PF12891	Domain:Glyco_hydro_44	0	GH44,CBM8	0	0	0.028	.	.	0.713	0.853	0.421	0.86	1	1	0	0	65495.7	608	-32.5	3.885	0	221	379	186	78	349	83	26	57	1.078	AGTR:[LIJVAP]X[KRTPEI]R:378-381,LRLR:LXXR:406-409,LIPR:[LIJVAP]X[KRTPEI]R&LXXR:443-446	KDLT:206-209,KDIS:268-271,KLLG:287-290,KSLF:341-344,RLLD:381-384,HYYF:389-392,KALR:404-407,RSWW:412-415,RHFG:576-579	0	0	0	SignalP3NN:17,SignalP3HMM:17,SignalP4:17,SignalP5:17,DeepSig:17,Phobius:17,SignalP6:17	1	1
SPIS_22054	0.838	-1.085	3.164	.	.	.	.	0	0	0	PF10282	Repeat:Lactonase	0	.	0	0	0.09	.	.	0.715	0.939	0.572	0.87	1	1	0	0	42455.2	402	-12.5	4.586	2	152	252	130	45	232	70	31	39	0.764	ASER:[LIJVAP]X[KRTPEI]R:114-117,LSFR:LXXR:255-258,ILKR:[LIJVAP]X[KRTPEI]R:360-363,KR:[KR]R:362-363	HLFV:17-20,RGIV:117-120,RVFG:188-191,RHLA:214-217,RDIG:258-261,RFLI:287-290,HQLW:326-329,RHFE:337-340	0	0	0	SignalP3NN:15,SignalP3HMM:15,SignalP4:15,SignalP5:15,Phobius:15,SignalP6:15	1	1
SPIS_18825	0.838	-0.603	3.236	.	.	.	.	0	0	0	PF03022	Repeat:MRJP	0	.	0	0	0.141	.	.	0.58	0.029	0.43	0.86	1	1	0	0	47449.9	441	-8.5	4.839	0	154	270	133	50	253	77	36	41	0.878	LEGR:LXXR:224-227,PTER:[LIJVAP]X[KRTPEI]R:308-311,LRDR:LXXR:312-315,RR:[KR]R:412-413	HLYA:48-51,RLFS:67-70,RAWI:145-148,KLIG:170-173,KGII:214-217,RHLD:242-245,RNMY:302-305,RNWG:328-331,RVLR:372-375	0	0	0	SignalP3HMM:20,SignalP4:20,DeepSig:20,SignalP6:20,SignalP5:22,Phobius:22,SignalP3NN:25	1	1
SPIS_04467	0.836	2.645	3.304	.	.	.	.	0	0	0	.	.	0	.	0	0.262	0.343	.	0.532	.	0.989	0.537	0.68	1	1	0	0	20269.6	195	-3.5	4.593	4	82	123	55	18	115	29	13	16	0.581	KR:[KR]R:22-23,LSIR:[LIJVAP]X[KRTPEI]R&LXXR:41-44,PAPR:[LIJVAP]X[KRTPEI]R:119-122	RAIK:180-183	0	0	0	SignalP3NN:19,SignalP3HMM:19,SignalP4:19,SignalP5:20,DeepSig:20,Phobius:23,SignalP6:23	1	1
SPIS_01835	0.836	2.1	3.307	.	.	.	.	0	0	0	.	.	0	.	0	0.108	0.265	.	0.523	.	0.989	0.537	0.71	1	1	0	0	20227.5	195	-6.5	4.233	4	82	123	56	18	116	28	11	17	0.565	KR:[KR]R:22-23,PAPR:[LIJVAP]X[KRTPEI]R:119-122	RAIK:180-183,RAIK:180-183,RAIK:180-183,RAIK:180-183,RAIK:180-183,RAIK:180-183	0	0	0	SignalP3NN:19,SignalP3HMM:19,SignalP4:19,SignalP5:20,DeepSig:20,Phobius:23,SignalP6:23	1	1
SPIS_03301	0.836	2.1	3.307	.	.	.	.	0	0	0	.	.	0	.	0	0.108	0.265	.	0.523	.	0.989	0.537	0.71	1	1	0	0	20227.5	195	-6.5	4.233	4	82	123	56	18	116	28	11	17	0.565	KR:[KR]R:22-23,PAPR:[LIJVAP]X[KRTPEI]R:119-122	RAIK:180-183,RAIK:180-183,RAIK:180-183,RAIK:180-183,RAIK:180-183,RAIK:180-183	0	0	0	SignalP3NN:19,SignalP3HMM:19,SignalP4:19,SignalP5:20,DeepSig:20,Phobius:23,SignalP6:23	1	1
SPIS_01464	0.836	2.1	3.307	.	.	.	.	0	0	0	.	.	0	.	0	0.108	0.265	.	0.523	.	0.989	0.537	0.71	1	1	0	0	20227.5	195	-6.5	4.233	4	82	123	56	18	116	28	11	17	0.565	KR:[KR]R:22-23,PAPR:[LIJVAP]X[KRTPEI]R:119-122	RAIK:180-183,RAIK:180-183,RAIK:180-183,RAIK:180-183,RAIK:180-183,RAIK:180-183	0	0	0	SignalP3NN:19,SignalP3HMM:19,SignalP4:19,SignalP5:20,DeepSig:20,Phobius:23,SignalP6:23	1	1
SPIS_04346	0.836	2.1	3.307	.	.	.	.	0	0	0	.	.	0	.	0	0.108	0.265	.	0.523	.	0.989	0.537	0.71	1	1	0	0	20227.5	195	-6.5	4.233	4	82	123	56	18	116	28	11	17	0.565	KR:[KR]R:22-23,PAPR:[LIJVAP]X[KRTPEI]R:119-122	RAIK:180-183,RAIK:180-183,RAIK:180-183,RAIK:180-183,RAIK:180-183,RAIK:180-183	0	0	0	SignalP3NN:19,SignalP3HMM:19,SignalP4:19,SignalP5:20,DeepSig:20,Phobius:23,SignalP6:23	1	1
SPIS_02491	0.836	2.1	3.307	.	.	.	.	0	0	0	.	.	0	.	0	0.108	0.265	.	0.523	.	0.989	0.537	0.71	1	1	0	0	20227.5	195	-6.5	4.233	4	82	123	56	18	116	28	11	17	0.565	KR:[KR]R:22-23,PAPR:[LIJVAP]X[KRTPEI]R:119-122	RAIK:180-183,RAIK:180-183,RAIK:180-183,RAIK:180-183,RAIK:180-183,RAIK:180-183	0	0	0	SignalP3NN:19,SignalP3HMM:19,SignalP4:19,SignalP5:20,DeepSig:20,Phobius:23,SignalP6:23	1	1
SPIS_26061	0.836	2.749	3.304	.	.	.	.	0	0	0	.	.	0	.	0	0.297	0.357	.	0.531	.	0.989	0.537	0.67	1	1	0	0	20327.6	195	-4.5	4.478	4	81	122	54	18	114	30	13	17	0.59	KR:[KR]R:22-23,LSIR:[LIJVAP]X[KRTPEI]R&LXXR:41-44,PAPR:[LIJVAP]X[KRTPEI]R:119-122	RAIK:180-183	0	0	0	SignalP3NN:19,SignalP3HMM:19,SignalP4:19,SignalP5:20,DeepSig:20,Phobius:23,SignalP6:23	1	1
SPIS_03589	0.836	2.1	3.307	.	.	.	.	0	0	0	.	.	0	.	0	0.108	0.265	.	0.523	.	0.989	0.537	0.71	1	1	0	0	20227.5	195	-6.5	4.233	4	82	123	56	18	116	28	11	17	0.565	KR:[KR]R:22-23,PAPR:[LIJVAP]X[KRTPEI]R:119-122	RAIK:180-183,RAIK:180-183,RAIK:180-183,RAIK:180-183,RAIK:180-183,RAIK:180-183	0	0	0	SignalP3NN:19,SignalP3HMM:19,SignalP4:19,SignalP5:20,DeepSig:20,Phobius:23,SignalP6:23	1	1
SPIS_07041	0.835	-0.244	2.026	.	.	.	.	0	0	0	PF07044	Family:DUF1329	0	.	0	0	0.464	.	.	0.623	0.338	0.468	0.34	1	1	0	0	45473.4	409	2.5	6.976	2	123	221	106	53	225	101	54	47	1.021	LIHR:LXXR:219-222,RR:[KR]R:240-241,VGKR:[LIJVAP]X[KRTPEI]R:341-344,KR:[KR]R:343-344	KSFM:30-33,KSYV:90-93,KNLG:98-101,RPFP:119-122,RAMA:160-163,RVLK:169-172,HWLN:176-179,KVLE:206-209,HRYE:221-224,RKLS:243-246,RNIL:282-285,KVYE:326-329,RTMF:344-347,RTLT:357-360,KLWK:366-369,RHLP:380-383	0	0	0	SignalP3NN:22,SignalP3HMM:22,SignalP4:22,SignalP5:22,DeepSig:22,Phobius:22,SignalP6:24	1	1
SPIS_19768	0.835	0.778	3.307	MoCDIP4	.	.	.	0	0	0	.	.	0	AA11	0	0	0.011	.	.	0.63	0.458	0.237	0.84	1	1	0	0	42793.1	422	-6	5.077	8	199	294	113	41	241	58	28	30	0.534	KR:[KR]R:404-405,RR:[KR]R:413-414	HAIL:3-6,HMML:22-25,KIIQ:108-111,KGFP:136-139,KGYK:238-241,RSMR:405-408	0	0	0	SignalP3NN:21,SignalP3HMM:21,SignalP4:21,SignalP5:21,DeepSig:21,SignalP6:21,Phobius:26	1	1
SPIS_03482	0.833	-0.301	3.129	MoCDIP1	.	.	.	0	0	0	PF12708	Repeat:Pectate_lyase_3	0	GH55	0	0	0.009	.	.	0.962	0.149	0.435	0.82	1	1	0	0	85813.4	794	-29.5	4.328	13	297	484	211	93	436	139	57	82	1	LVFR:LXXR:259-262	RSFA:5-8,KIFR:65-68,KPII:126-129,RNFK:182-185,RNLV:257-260,KIYG:402-405,HDLD:605-608	0	0	0	SignalP3HMM:28,SignalP5:28,DeepSig:28,Phobius:28,SignalP6:28,SignalP3NN:35,SignalP4:35	1	1
SPIS_02658	0.831	-0.387	3.298	.	.	.	.	0	0	0	.	.	0	.	0	0	0.179	.	.	0.612	0.25	0.419	0.77	1	1	0	0	33318.6	320	-1.5	5.169	4	120	209	107	29	200	37	18	19	0.677	LPSR:LXXR:235-238,LCQR:LXXR:239-242	HFLP:2-5,RTMS:37-40,KGFK:223-226	0	0	0	SignalP3NN:23,SignalP3HMM:23,SignalP4:23,SignalP5:23,DeepSig:23,Phobius:23,SignalP6:23	1	1
SPIS_07384	0.83	0.929	3.077	.	.	.	.	0	0	0	.	.	0	.	0	0.983	0.24	.	.	0.547	0.683	0.277	0.49	1	1	0	0	13757	142	6.5	10.665	0	67	91	57	9	99	17	12	5	0.481	LLFR:LXXR:49-52,LVGR:LXXR:76-79,VTIR:[LIJVAP]X[KRTPEI]R:137-140	KKLA:2-5,HKYP:54-57,RALN:79-82	0	0	0	SignalP3HMM:19,SignalP3NN:24,SignalP4:24,SignalP5:24,DeepSig:24,Phobius:24,SignalP6:24	1	1
SPIS_05307	0.827	2.814	0.875	.	.	.	.	0	0	0	.	.	0	.	0	0.958	0.716	0.85	.	.	0.38	0.52	0.36	1	1	0	0	19752.4	180	2	7.396	0	59	97	53	20	92	46	25	21	1.194	LAAR:LXXR:13-16,AARR:[LIJVAP]X[KRTPEI]R:14-17,RR:[KR]R:16-17	KYLI:128-131,KPFA:137-140,KQLW:164-167,KMLG:172-175	0	0	0	SignalP3NN:20,SignalP3HMM:20,SignalP4:20,Phobius:20	1	1
SPIS_03636	0.825	0.981	-0.059	.	.	.	.	0	0	0	PF01105	Domain:EMP24_GP25L	0	.	0	0.838	0.565	0.7	.	.	0.637	0.213	0.05	1	1	1	0	23967.5	215	1.5	6.843	2	60	102	77	23	120	63	34	29	1.068	LALR:LXXR:5-8,ARPR:[LIJVAP]X[KRTPEI]R:79-82,RR:[KR]R:149-150,LRGR:LXXR:165-168	RLLL:8-11,RLLL:8-11,RLLL:8-11,RLLL:8-11,RLLL:8-11,RLLL:8-11,RLLL:8-11,RLLL:8-11,RCIR:38-41,RCIR:38-41,RCIR:38-41,RCIR:38-41,RCIR:38-41,RCIR:38-41,RCIR:38-41,RCIR:38-41,KDWS:130-133,KDWS:130-133,KDWS:130-133,KDWS:130-133,KDWS:130-133,KDWS:130-133,KDWS:130-133,KDWS:130-133,RRIS:149-152,RRIS:149-152,RRIS:149-152,RRIS:149-152,RRIS:149-152,RRIS:149-152,RRIS:149-152,RRIS:149-152,REMK:168-171,REMK:168-1…	0	0	0	SignalP3NN:20,SignalP3HMM:20,SignalP4:20,SignalP5:20,DeepSig:20,Phobius:20,SignalP6:20	1	1
SPIS_01971	0.825	0.981	-0.059	.	.	.	.	0	0	0	PF01105	Domain:EMP24_GP25L	0	.	0	0.838	0.565	0.7	.	.	0.637	0.213	0.05	1	1	1	0	23967.5	215	1.5	6.843	2	60	102	77	23	120	63	34	29	1.068	LALR:LXXR:5-8,ARPR:[LIJVAP]X[KRTPEI]R:79-82,RR:[KR]R:149-150,LRGR:LXXR:165-168	RLLL:8-11,RLLL:8-11,RLLL:8-11,RLLL:8-11,RLLL:8-11,RLLL:8-11,RLLL:8-11,RLLL:8-11,RCIR:38-41,RCIR:38-41,RCIR:38-41,RCIR:38-41,RCIR:38-41,RCIR:38-41,RCIR:38-41,RCIR:38-41,KDWS:130-133,KDWS:130-133,KDWS:130-133,KDWS:130-133,KDWS:130-133,KDWS:130-133,KDWS:130-133,KDWS:130-133,RRIS:149-152,RRIS:149-152,RRIS:149-152,RRIS:149-152,RRIS:149-152,RRIS:149-152,RRIS:149-152,RRIS:149-152,REMK:168-171,REMK:168-1…	0	0	0	SignalP3NN:20,SignalP3HMM:20,SignalP4:20,SignalP5:20,DeepSig:20,Phobius:20,SignalP6:20	1	1
SPIS_26864	0.825	0.981	-0.059	.	.	.	.	0	0	0	PF01105	Domain:EMP24_GP25L	0	.	0	0.838	0.565	0.7	.	.	0.637	0.213	0.05	1	1	1	0	23967.5	215	1.5	6.843	2	60	102	77	23	120	63	34	29	1.068	LALR:LXXR:5-8,ARPR:[LIJVAP]X[KRTPEI]R:79-82,RR:[KR]R:149-150,LRGR:LXXR:165-168	RLLL:8-11,RLLL:8-11,RLLL:8-11,RLLL:8-11,RLLL:8-11,RLLL:8-11,RLLL:8-11,RLLL:8-11,RCIR:38-41,RCIR:38-41,RCIR:38-41,RCIR:38-41,RCIR:38-41,RCIR:38-41,RCIR:38-41,RCIR:38-41,KDWS:130-133,KDWS:130-133,KDWS:130-133,KDWS:130-133,KDWS:130-133,KDWS:130-133,KDWS:130-133,KDWS:130-133,RRIS:149-152,RRIS:149-152,RRIS:149-152,RRIS:149-152,RRIS:149-152,RRIS:149-152,RRIS:149-152,RRIS:149-152,REMK:168-171,REMK:168-1…	0	0	0	SignalP3NN:20,SignalP3HMM:20,SignalP4:20,SignalP5:20,DeepSig:20,Phobius:20,SignalP6:20	1	1
SPIS_26440	0.825	0.981	-0.059	.	.	.	.	0	0	0	PF01105	Domain:EMP24_GP25L	0	.	0	0.838	0.565	0.7	.	.	0.637	0.213	0.05	1	1	1	0	23967.5	215	1.5	6.843	2	60	102	77	23	120	63	34	29	1.068	LALR:LXXR:5-8,ARPR:[LIJVAP]X[KRTPEI]R:79-82,RR:[KR]R:149-150,LRGR:LXXR:165-168	RLLL:8-11,RLLL:8-11,RLLL:8-11,RLLL:8-11,RLLL:8-11,RLLL:8-11,RLLL:8-11,RLLL:8-11,RCIR:38-41,RCIR:38-41,RCIR:38-41,RCIR:38-41,RCIR:38-41,RCIR:38-41,RCIR:38-41,RCIR:38-41,KDWS:130-133,KDWS:130-133,KDWS:130-133,KDWS:130-133,KDWS:130-133,KDWS:130-133,KDWS:130-133,KDWS:130-133,RRIS:149-152,RRIS:149-152,RRIS:149-152,RRIS:149-152,RRIS:149-152,RRIS:149-152,RRIS:149-152,RRIS:149-152,REMK:168-171,REMK:168-1…	0	0	0	SignalP3NN:20,SignalP3HMM:20,SignalP4:20,SignalP5:20,DeepSig:20,Phobius:20,SignalP6:20	1	1
SPIS_01421	0.825	0.981	-0.059	.	.	.	.	0	0	0	PF01105	Domain:EMP24_GP25L	0	.	0	0.838	0.565	0.7	.	.	0.637	0.213	0.05	1	1	1	0	23967.5	215	1.5	6.843	2	60	102	77	23	120	63	34	29	1.068	LALR:LXXR:5-8,ARPR:[LIJVAP]X[KRTPEI]R:79-82,RR:[KR]R:149-150,LRGR:LXXR:165-168	RLLL:8-11,RLLL:8-11,RLLL:8-11,RLLL:8-11,RLLL:8-11,RLLL:8-11,RLLL:8-11,RLLL:8-11,RCIR:38-41,RCIR:38-41,RCIR:38-41,RCIR:38-41,RCIR:38-41,RCIR:38-41,RCIR:38-41,RCIR:38-41,KDWS:130-133,KDWS:130-133,KDWS:130-133,KDWS:130-133,KDWS:130-133,KDWS:130-133,KDWS:130-133,KDWS:130-133,RRIS:149-152,RRIS:149-152,RRIS:149-152,RRIS:149-152,RRIS:149-152,RRIS:149-152,RRIS:149-152,RRIS:149-152,REMK:168-171,REMK:168-1…	0	0	0	SignalP3NN:20,SignalP3HMM:20,SignalP4:20,SignalP5:20,DeepSig:20,Phobius:20,SignalP6:20	1	1
SPIS_05332	0.825	0.981	-0.059	.	.	.	.	0	0	0	PF01105	Domain:EMP24_GP25L	0	.	0	0.838	0.565	0.7	.	.	0.637	0.213	0.05	1	1	1	0	23967.5	215	1.5	6.843	2	60	102	77	23	120	63	34	29	1.068	LALR:LXXR:5-8,ARPR:[LIJVAP]X[KRTPEI]R:79-82,RR:[KR]R:149-150,LRGR:LXXR:165-168	RLLL:8-11,RLLL:8-11,RLLL:8-11,RLLL:8-11,RLLL:8-11,RLLL:8-11,RLLL:8-11,RLLL:8-11,RCIR:38-41,RCIR:38-41,RCIR:38-41,RCIR:38-41,RCIR:38-41,RCIR:38-41,RCIR:38-41,RCIR:38-41,KDWS:130-133,KDWS:130-133,KDWS:130-133,KDWS:130-133,KDWS:130-133,KDWS:130-133,KDWS:130-133,KDWS:130-133,RRIS:149-152,RRIS:149-152,RRIS:149-152,RRIS:149-152,RRIS:149-152,RRIS:149-152,RRIS:149-152,RRIS:149-152,REMK:168-171,REMK:168-1…	0	0	0	SignalP3NN:20,SignalP3HMM:20,SignalP4:20,SignalP5:20,DeepSig:20,Phobius:20,SignalP6:20	1	1
SPIS_03439	0.825	0.981	-0.059	.	.	.	.	0	0	0	PF01105	Domain:EMP24_GP25L	0	.	0	0.838	0.565	0.7	.	.	0.637	0.213	0.05	1	1	1	0	23967.5	215	1.5	6.843	2	60	102	77	23	120	63	34	29	1.068	LALR:LXXR:5-8,ARPR:[LIJVAP]X[KRTPEI]R:79-82,RR:[KR]R:149-150,LRGR:LXXR:165-168	RLLL:8-11,RLLL:8-11,RLLL:8-11,RLLL:8-11,RLLL:8-11,RLLL:8-11,RLLL:8-11,RLLL:8-11,RCIR:38-41,RCIR:38-41,RCIR:38-41,RCIR:38-41,RCIR:38-41,RCIR:38-41,RCIR:38-41,RCIR:38-41,KDWS:130-133,KDWS:130-133,KDWS:130-133,KDWS:130-133,KDWS:130-133,KDWS:130-133,KDWS:130-133,KDWS:130-133,RRIS:149-152,RRIS:149-152,RRIS:149-152,RRIS:149-152,RRIS:149-152,RRIS:149-152,RRIS:149-152,RRIS:149-152,REMK:168-171,REMK:168-1…	0	0	0	SignalP3NN:20,SignalP3HMM:20,SignalP4:20,SignalP5:20,DeepSig:20,Phobius:20,SignalP6:20	1	1
SPIS_11656	0.825	0.981	-0.059	.	.	.	.	0	0	0	PF01105	Domain:EMP24_GP25L	0	.	0	0.838	0.565	0.7	.	.	0.637	0.213	0.05	1	1	1	0	23967.5	215	1.5	6.843	2	60	102	77	23	120	63	34	29	1.068	LALR:LXXR:5-8,ARPR:[LIJVAP]X[KRTPEI]R:79-82,RR:[KR]R:149-150,LRGR:LXXR:165-168	RLLL:8-11,RLLL:8-11,RLLL:8-11,RLLL:8-11,RLLL:8-11,RLLL:8-11,RLLL:8-11,RLLL:8-11,RCIR:38-41,RCIR:38-41,RCIR:38-41,RCIR:38-41,RCIR:38-41,RCIR:38-41,RCIR:38-41,RCIR:38-41,KDWS:130-133,KDWS:130-133,KDWS:130-133,KDWS:130-133,KDWS:130-133,KDWS:130-133,KDWS:130-133,KDWS:130-133,RRIS:149-152,RRIS:149-152,RRIS:149-152,RRIS:149-152,RRIS:149-152,RRIS:149-152,RRIS:149-152,RRIS:149-152,REMK:168-171,REMK:168-1…	0	0	0	SignalP3NN:20,SignalP3HMM:20,SignalP4:20,SignalP5:20,DeepSig:20,Phobius:20,SignalP6:20	1	1
SPIS_24167	0.824	1.687	3.122	.	.	.	.	0	0	0	.	.	0	.	0	0	0.243	.	0.511	.	0.97	0.412	0.77	1	1	0	0	19205.8	180	14.5	10.348	1	88	115	37	13	69	35	25	10	2.038	.	KTIT:75-78,KTIT:118-121,KPIV:164-167	0	0	0	SignalP3NN:19,SignalP3HMM:19,SignalP4:19,SignalP5:19,DeepSig:19,SignalP6:19,Phobius:21	1	1
SPIS_03347	0.82	0.592	1.092	.	.	.	.	0	0	0	PF12296	Family:HsbA	0	.	0	0.924	0.271	.	0.597	.	0.112	0.459	0.85	1	1	1	0	23056.2	225	-3.5	4.499	2	90	152	101	13	135	25	11	14	0.952	IAKR:[LIJVAP]X[KRTPEI]R:142-145,KR:[KR]R:144-145	KNLP:76-79,KLIP:89-92,KFFV:113-116,KPIF:159-162	0	0	0	SignalP3NN:16,SignalP3HMM:16,SignalP4:16,SignalP5:16,DeepSig:16,Phobius:16,SignalP6:16	1	1
SPIS_00308	0.818	-1.094	2.652	.	.	.	.	0	0	0	PF00486,PF00072,PF03413	Domain:Trans_reg_C,Domain:Response_reg,Domain:PepSY	0	.	0	0.252	0.119	.	.	0.606	0.112	0.263	0.04	1	1	0	0	32782.4	297	-2.5	6.056	2	86	151	110	27	173	96	49	47	0.5	KR:[KR]R:69-70,KR:[KR]R:91-92,LTAR:LXXR:152-155,VVTR:[LIJVAP]X[KRTPEI]R:182-185,ALIR:[LIJVAP]X[KRTPEI]R:188-191,LIRR:LXXR:189-192,RR:[KR]R:191-192,LVAR:LXXR:267-270,ARIR:[LIJVAP]X[KRTPEI]R:269-272,RR:[KR]R:272-273	KTLL:2-5,RILE:39-42,RDFP:46-49,KRLT:69-72,RLLK:76-79,RALE:92-95,RTMP:145-148,KPFE:175-178,RALI:187-190,RILS:230-233,RVIS:241-244,HVYD:251-254,RKLG:273-276,HTLR:281-284	0	0	0	SignalP3NN:18,SignalP3HMM:18,SignalP4:18,SignalP5:18,DeepSig:18,Phobius:18,SignalP6:18	1	1
SPIS_03175	0.817	3.849	3.31	.	.	.	.	0	0	0	.	.	0	.	0	0.382	0.552	.	0.599	.	0.989	0.537	0.67	1	1	0	0	22116.8	210	-1	5.691	4	84	127	59	22	124	32	16	16	0.651	KR:[KR]R:22-23,LSIR:[LIJVAP]X[KRTPEI]R&LXXR:41-44,PAPR:[LIJVAP]X[KRTPEI]R:119-122,LTHR:LXXR:202-205	RAIK:180-183,KTLL:199-202,RSMV:205-208	0	0	0	SignalP3NN:19,SignalP3HMM:19,SignalP4:19,SignalP5:20,DeepSig:20,Phobius:23,SignalP6:23	1	1
SPIS_17204	0.815	2.413	3.312	.	.	.	.	0	0	0	.	.	0	.	0	0.993	0.165	0.758	.	.	0.017	0.591	0.56	1	1	0	0	7217.6	67	10	12.009	0	21	38	25	4	40	18	14	4	0.609	PARR:[LIJVAP]X[KRTPEI]R:32-35,RR:[KR]R:34-35,KR:[KR]R:39-40,LKAR:LXXR:50-53,PSKR:[LIJVAP]X[KRTPEI]R:57-60,KR:[KR]R:59-60	KQFK:28-31,KVLK:48-51	1	0	0	SignalP3NN:21,SignalP3HMM:21,SignalP4:21,SignalP5:21,DeepSig:21,Phobius:21,SignalP6:21	1	1
SPIS_17534	0.815	0.856	3.296	.	.	.	.	0	0	0	.	.	0	.	0	0	0.06	.	0.643	.	0.195	0.426	0.8	1	1	0	0	24714.3	244	-13.5	3.832	6	116	175	78	10	128	31	9	22	0.429	LGRR:[LIJVAP]X[KRTPEI]R&LXXR:23-26,RR:[KR]R:25-26	RIFC:4-7,RAFS:177-180	0	0	0	SignalP3NN:18,SignalP3HMM:18,SignalP4:18,SignalP5:18,DeepSig:18,Phobius:18,SignalP6:18	1	1
SPIS_07660	0.814	-3.202	2.645	.	OppA_(05ssu1868)	reduced_virulence	PHI:10172	0	1	0	PF00496	Domain:SBP_bac_5	0	.	0	0	0.009	.	.	0.987	0.877	0.383	0	1	1	0	0	61261.2	549	7.5	8.011	2	155	280	188	60	316	140	77	63	0.702	KR:[KR]R:3-4,LFRR:[LIJVAP]X[KRTPEI]R&LXXR:135-138,RR:[KR]R:137-138,AFRR:[LIJVAP]X[KRTPEI]R:231-234,RR:[KR]R:233-234,KR:[KR]R:274-275,VITR:[LIJVAP]X[KRTPEI]R:282-285,RR:[KR]R:308-309,LKIR:[LIJVAP]X[KRTPEI]R&LXXR:413-416,VTRR:[LIJVAP]X[KRTPEI]R:428-431,RR:[KR]R:430-431,RR:[KR]R:493-494	KRLA:3-6,KSYV:45-48,RPIT:54-57,RRIT:137-140,RTFT:148-151,HLLP:168-171,RRIV:233-236,KSIE:238-241,RALL:309-312,RQLF:322-325,RELV:395-398,RKIG:407-410,RVMF:421-424,RKFP:431-434,RLLD:480-483,KTLW:495-498,REIQ:499-502,KALK:525-528	0	0	0	SignalP3NN:20,SignalP3HMM:20,SignalP4:20,SignalP5:20,DeepSig:20,Phobius:20,SignalP6:20	1	1
SPIS_11335	0.814	-1.723	2.435	.	.	.	.	0	0	0	PF02321	Family:OEP	0	.	0	0	0.014	.	.	0.529	0.975	0.519	0.02	1	1	0	0	47277.8	432	3.5	7.571	0	135	217	164	25	237	129	68	61	0.475	RR:[KR]R:2-3,KR:[KR]R:119-120,RR:[KR]R:123-124,RR:[KR]R:132-133,KR:[KR]R:138-139,LRNR:LXXR:169-172,AERR:[LIJVAP]X[KRTPEI]R:213-216,RR:[KR]R:215-216,LLAR:LXXR:225-228,PAPR:[LIJVAP]X[KRTPEI]R:238-241,LTAR:LXXR:254-257,LAER:[LIJVAP]X[KRTPEI]R&LXXR:281-284,AVKR:[LIJVAP]X[KRTPEI]R:296-299,KR:[KR]R:298-299,ARTR:[LIJVAP]X[KRTPEI]R:335-338,RR:[KR]R:338-339	RGII:3-6,RSMS:49-52,KKLR:106-109,RDLR:120-123,REIA:124-127,HDLR:167-170,RRIR:216-219,RLLA:224-227,RPLD:228-231,RPLP:241-244,RGWF:284-287,RGYE:304-307,KAMA:329-332,RELR:339-342,KGYE:384-387	1	0	0	SignalP3NN:22,SignalP3HMM:22,SignalP4:22,SignalP5:22,DeepSig:22,Phobius:22,SignalP6:22	1	1
SPIS_14343	0.808	1.606	3.127	.	.	.	.	0	0	0	PF11322	Family:DUF3124	0	.	0	0.903	0.456	.	.	0.655	0.169	0.194	0.36	1	1	0	0	10649.3	100	2	8.015	1	37	56	32	8	60	19	11	8	0.517	LDGR:LXXR:42-45,LSMR:LXXR:57-60	RYYD:74-77,KLLR:81-84,KPLV:89-92	0	0	0	SignalP3NN:17,SignalP3HMM:17,SignalP4:17,SignalP5:17,DeepSig:17,Phobius:17,SignalP6:17	1	1
SPIS_09649	0.804	-0.215	3.256	.	Ugt51E1,SAP3,Sap3,SAP2,Sap2,ACP,RI_SAPP2_(CPAR2_102580),SAP1,Sap1,BbepnL-1_(BBA_07766),Sap5,SAP5,SAP4,Sap4,RI_SAPP1_(CPAR2_102410),RI_SAPP3_(CPAR2_102420),Cgyps9,Cgyps4,Cgyps8,ASP	unaffected_pathogenicity,reduced_virulence,loss_of_pathogenicity	PHI:697,PHI:73,PHI:6785,PHI:6813,PHI:6791,PHI:6784,PHI:72,PHI:6812,PHI:6790,PHI:17,PHI:9401,PHI:68,PHI:6811,PHI:6789,PHI:6783,PHI:9546,PHI:6787,PHI:126,PHI:6815,PHI:6808,PHI:6793,PHI:125,PHI:6792,PHI:6814,PHI:6786,PHI:6807,PHI:9400,PHI:9402,PHI:7933,PHI:7928,PHI:7932,PHI:3973	1	1	0	PF00026	Family:Asp	0	.	0	0	0.01	.	.	0.645	0.959	0.599	0.82	1	1	0	0	43917.2	423	-24.5	3.892	4	183	277	117	44	230	61	19	42	0.806	LKAR:LXXR:25-28,LSKR:[LIJVAP]X[KRTPEI]R&LXXR:36-39,KR:[KR]R:38-39,PSKR:[LIJVAP]X[KRTPEI]R:91-94,KR:[KR]R:93-94,LTNR:LXXR:391-394	KGFA:67-70,KNIG:74-77,HPLA:80-83,KSIS:224-227,RFWV:394-397	0	0	1	SignalP3NN:18,SignalP4:18,SignalP5:18,SignalP3HMM:24,DeepSig:24,Phobius:24,SignalP6:28	1	1
SPIS_15203	0.804	1.042	3.138	CfTom1	.	.	.	0	0	0	PF00150	Domain:Cellulase	0	GH5_9,GH5_45,GH5_14,GH5,GH5_50,GH5_44,GH5_54,GH5_15,GH5_47,GH5_46,GH5_49,GH5_22,GH5_33,GH5_37,GH5_25,GH5_38,GH5_52,GH5_36,GH5_39,GH5_8,GH5_23,GH5_1,GH5_4,GH5_26	0	0	0.089	.	.	0.645	0.857	0.467	0.84	1	1	0	0	46622.8	418	-9	4.739	6	137	236	107	62	229	78	36	42	1.144	ISKR:[LIJVAP]X[KRTPEI]R:22-25,KR:[KR]R:24-25,LFPR:[LIJVAP]X[KRTPEI]R&LXXR:405-408	KGIV:66-69,KKIA:102-105,KVMI:149-152,KTLS:184-187,KTIQ:190-193,RQFT:225-228,RDYS:236-239,HEYQ:275-278,RSYV:293-296,KYLN:324-327,RSYI:365-368	0	0	0	SignalP3NN:18,SignalP3HMM:18,SignalP4:18,SignalP5:18,DeepSig:18,Phobius:18,SignalP6:25	1	1
SPIS_21802	0.804	-0.872	3.3	.	.	.	.	0	0	0	PF02055,PF17189	Domain:Glyco_hydro_30,Domain:Glyco_hydro_30C	0	GH30_3,GH30,GH30_1,GH30_2,GH30_9,GH30_7,GH30_6,GH30_8,GH59,GH30_5	0	0	0.052	.	.	0.542	0.116	0.579	0.81	1	1	0	0	52577.6	490	2	7.229	5	200	313	134	55	269	50	27	23	0.897	LTIR:[LIJVAP]X[KRTPEI]R&LXXR:21-24,KR:[KR]R:188-189	HTIG:123-126,KYIQ:224-227,KIWG:282-285,HNLD:288-291,HCYS:313-316,HIYG:380-383,RYMP:414-417	0	0	0	SignalP3NN:18,SignalP3HMM:18,SignalP4:18,SignalP5:18,DeepSig:18,Phobius:18,SignalP6:24	1	1
SPIS_15723	0.802	-1.782	3.125	.	.	.	.	0	0	0	PF00732,PF05199	Domain:GMC_oxred_N,Domain:GMC_oxred_C	0	AA3_2,AA3,AA3_3,AA3_1	0	0	0.029	.	.	0.853	0.906	0.321	0.8	1	1	0	0	70628.4	668	-35	4.18	3	260	413	218	69	379	115	43	72	0.816	LNGR:LXXR:88-91,VWTR:[LIJVAP]X[KRTPEI]R:111-114,LLWR:LXXR:186-189,VDPR:[LIJVAP]X[KRTPEI]R:504-507,LTAR:LXXR:523-526,RR:[KR]R:526-527	KVLG:99-102,RGLA:114-117,RFLG:198-201,HVLT:248-251,RVLF:257-260,KVLE:303-306,HGFV:339-342,KGIE:434-437,KQYE:438-441,RYYS:507-510,RTLT:527-530,REFG:577-580,KVYG:588-591,HLMT:610-613,KGFE:647-650	0	0	0	SignalP3NN:15,SignalP4:15,Phobius:15	1	0
SPIS_02131	0.801	3.811	3.281	.	.	.	.	0	0	0	.	.	0	.	0	0.293	0.485	0.956	0.508	.	0.895	0.621	0.47	1	1	0	0	12655.7	110	8.5	9.896	2	32	51	30	15	50	30	20	10	3.364	.	KTIT:28-31,KEIV:33-36,KTIY:38-41,KQYE:43-46,KVWV:58-61,KQIY:69-72,HVLH:102-105	0	0	0	SignalP3NN:15,SignalP4:15,DeepSig:15,SignalP3HMM:17,SignalP5:17,Phobius:17,SignalP6:17	1	1
SPIS_01250	0.801	3.297	3.31	.	.	.	.	0	0	0	.	.	0	.	0	0.189	0.448	0.957	.	.	0.895	0.621	0.37	1	1	0	0	14288.6	124	8	9.74	2	33	59	31	15	56	37	23	14	2.867	.	KTIT:28-31,KEIV:33-36,KQYE:38-41,KVWV:53-56,KQIY:64-67,HPLT:109-112	0	0	0	SignalP3NN:15,SignalP4:15,DeepSig:15,SignalP3HMM:17,SignalP5:17,Phobius:17,SignalP6:17	1	1
SPIS_07130	0.795	2.595	3.278	.	.	.	.	0	0	0	PF05572	Family:Peptidase_M43	0	.	0	0.011	0.424	.	0.546	.	0.068	0.415	0.64	1	1	0	0	29261.2	274	-7	4.697	7	119	165	75	35	150	46	21	25	0.739	.	RTYV:55-58,RTYV:55-58,RTYV:55-58,RQMK:117-120,RQMK:117-120,RQMK:117-120,RVLD:159-162,RVLD:159-162,RVLD:159-162,HWFG:191-194,HWFG:191-194,HWFG:191-194,HVFQ:197-200,HVFQ:197-200,HVFQ:197-200,HNYM:241-244,HNYM:241-244,HNYM:241-244,RCMY:250-253,RCMY:250-253,RCMY:250-253	0	0	0	SignalP3NN:17,SignalP3HMM:17,SignalP4:17,SignalP5:17,DeepSig:17,Phobius:17,SignalP6:17	1	1
SPIS_24057	0.795	2.595	3.278	.	.	.	.	0	0	0	PF05572	Family:Peptidase_M43	0	.	0	0.011	0.424	.	0.546	.	0.068	0.415	0.64	1	1	0	0	29261.2	274	-7	4.697	7	119	165	75	35	150	46	21	25	0.739	.	RTYV:55-58,RTYV:55-58,RTYV:55-58,RQMK:117-120,RQMK:117-120,RQMK:117-120,RVLD:159-162,RVLD:159-162,RVLD:159-162,HWFG:191-194,HWFG:191-194,HWFG:191-194,HVFQ:197-200,HVFQ:197-200,HVFQ:197-200,HNYM:241-244,HNYM:241-244,HNYM:241-244,RCMY:250-253,RCMY:250-253,RCMY:250-253	0	0	0	SignalP3NN:17,SignalP3HMM:17,SignalP4:17,SignalP5:17,DeepSig:17,Phobius:17,SignalP6:17	1	1
SPIS_00774	0.795	2.595	3.278	.	.	.	.	0	0	0	PF05572	Family:Peptidase_M43	0	.	0	0.011	0.424	.	0.546	.	0.068	0.415	0.64	1	1	0	0	29261.2	274	-7	4.697	7	119	165	75	35	150	46	21	25	0.739	.	RTYV:55-58,RTYV:55-58,RTYV:55-58,RQMK:117-120,RQMK:117-120,RQMK:117-120,RVLD:159-162,RVLD:159-162,RVLD:159-162,HWFG:191-194,HWFG:191-194,HWFG:191-194,HVFQ:197-200,HVFQ:197-200,HVFQ:197-200,HNYM:241-244,HNYM:241-244,HNYM:241-244,RCMY:250-253,RCMY:250-253,RCMY:250-253	0	0	0	SignalP3NN:17,SignalP3HMM:17,SignalP4:17,SignalP5:17,DeepSig:17,Phobius:17,SignalP6:17	1	1
SPIS_19473	0.795	1.454	3.202	.	.	.	.	0	0	0	PF00326	Domain:Peptidase_S9	0	CE1	0	0.001	0.522	.	.	0.517	0.169	0.336	0.64	1	1	0	0	38806.1	351	-3.5	5.92	8	115	203	91	53	194	64	33	31	1.051	KR:[KR]R:235-236,RR:[KR]R:297-298	HSIS:44-47,RTYA:54-57,KQWP:70-73,RYFD:93-96,RSFQ:113-116,HIYA:148-151,RAIL:196-199,KHYQ:268-271,HCWP:277-280,RCLD:299-302,KSLD:303-306	0	0	0	SignalP3NN:17,SignalP3HMM:17,SignalP4:17,Phobius:19,SignalP5:26,DeepSig:26,SignalP6:26	1	1
SPIS_15930	0.791	-3.015	1.393	.	.	.	.	0	0	0	.	.	0	.	0	0	0.034	.	.	0.664	0.913	0.369	0.07	1	1	0	0	40395.3	379	-4.5	5.496	2	124	229	99	26	198	97	48	49	0.613	LGPR:[LIJVAP]X[KRTPEI]R&LXXR:50-53,VRKR:[LIJVAP]X[KRTPEI]R:81-84,KR:[KR]R:83-84,KR:[KR]R:156-157,PGPR:[LIJVAP]X[KRTPEI]R:250-253,KR:[KR]R:308-309,RR:[KR]R:317-318	KQIR:15-18,KAFD:35-38,KRFE:83-86,RELK:92-95,HRYN:111-114,KTID:159-162,KWLG:166-169,RVLA:309-312,RVLH:318-321,HCFE:328-331	1	0	0	SignalP3NN:19,SignalP3HMM:19,SignalP4:19,SignalP5:19,DeepSig:19,Phobius:19,SignalP6:19	1	1
SPIS_18977	0.791	-1.822	3.302	.	.	.	.	0	0	0	PF03663	Repeat:Glyco_hydro_76	0	GH76	0	0	0.068	.	.	0.951	0.071	0.216	0.81	1	1	0	0	49190	457	-14	4.321	8	179	275	128	56	272	71	29	42	0.836	LAAR:LXXR:11-14,LGAR:LXXR:190-193,AGIR:[LIJVAP]X[KRTPEI]R:431-434	KSLG:109-112,KMWD:209-212,KIFF:284-287,KAYL:311-314,RWMA:316-319	0	0	0	SignalP3NN:18,SignalP3HMM:18,SignalP4:18,SignalP5:18,DeepSig:18,Phobius:18,SignalP6:18	1	1
SPIS_25945	0.79	0.157	1.841	.	.	.	.	0	0	0	.	.	0	.	0	0.779	0.456	.	.	0.658	0.013	0.567	0.47	1	1	0	0	19589.1	185	-8.5	4.286	2	69	114	67	19	111	38	15	23	0.745	LVQR:LXXR:23-26,IAKR:[LIJVAP]X[KRTPEI]R:31-34,KR:[KR]R:33-34,KR:[KR]R:73-74,VDPR:[LIJVAP]X[KRTPEI]R:78-81	RAWT:34-37,RVLN:62-65,RSIH:74-77,RGIF:89-92	0	0	0	SignalP3NN:18,SignalP3HMM:18,SignalP4:18,SignalP5:18,DeepSig:18,Phobius:18,SignalP6:26	1	1
SPIS_17511	0.783	-1.35	3.135	.	.	.	.	0	0	0	PF00251,PF08244	Domain:Glyco_hydro_32N,Domain:Glyco_hydro_32C	0	GH32	0	0	0.044	.	.	0.698	0.701	0.354	0.83	1	1	0	0	59253.4	544	-32	4.007	1	184	326	142	79	309	86	29	57	1.033	PEER:[LIJVAP]X[KRTPEI]R:493-496,LVVR:LXXR:515-518	HLYY:62-65,KVLW:176-179,REWT:210-213,KPYD:353-356,RGFD:441-444,KFLT:451-454,RTLL:473-476,RGLK:518-521	0	0	0	SignalP5:17,Phobius:17,SignalP6:17,SignalP3NN:19,SignalP3HMM:19,SignalP4:19,DeepSig:19	1	1
SPIS_06998	0.781	0.783	2.632	.	.	.	.	0	0	0	PF13458	Family:Peripla_BP_6	0	.	0	0.043	0.55	.	.	0.622	0.068	0.364	0.73	1	1	0	0	33819.1	322	2	6.901	4	131	195	96	39	190	68	37	31	0.779	.	HTLF:8-11,KPYG:48-51,KKIV:70-73,RAMA:85-88,KKLT:91-94,RGLV:160-163,HPYP:188-191,KELG:203-206,REIS:304-307	0	0	0	SignalP3NN:27,SignalP3HMM:27,SignalP5:27,DeepSig:27,Phobius:27,SignalP6:27	1	1
SPIS_07597	0.78	2.723	3.067	.	.	.	.	0	0	0	PF13505	Domain:OMP_b-brl	0	.	0	0.132	0.454	.	0.636	.	0.18	0.57	0.62	1	1	0	0	23037.7	219	0.5	6.717	1	95	139	66	31	134	32	17	15	0.742	.	KKIA:3-6	0	0	0	SignalP3NN:24,SignalP3HMM:24,SignalP4:24,SignalP5:24,DeepSig:24,Phobius:24,SignalP6:24	1	1
SPIS_22443	0.776	-0.695	-1.31	.	.	.	.	0	0	0	PF02800,PF00044	Domain:Gp_dh_C,Domain:Gp_dh_N	0	.	0	0.132	0.563	0.55	0.618	.	0.915	0.237	0.56	0	0	0	0	36217.3	338	1	6.754	3	111	197	113	30	193	78	41	37	1.203	LTCR:LXXR:245-248,RR:[KR]R:322-323	HGIF:52-55,KKIR:72-75,KVIH:162-165,HSYT:179-182,KDWR:194-197,KVIP:219-222,KNFV:305-308,RVID:323-326	0	0	0	.	0	0
SPIS_19924	0.776	-4.627	-1.343	.	.	.	.	0	0	0	PF00108,PF02803	Domain:Thiolase_N,Domain:Thiolase_C	0	.	0	0	0.233	.	.	0.573	0.416	0.482	0.22	0	0	0	0	41635.2	398	-1.5	6.18	4	149	230	138	27	224	96	49	47	0.77	AVER:[LIJVAP]X[KRTPEI]R:40-43,VIER:[LIJVAP]X[KRTPEI]R:392-395	KAIS:96-99,HYLQ:126-129,HGFN:171-174,RSYK:184-187,KAIA:188-191,RKLR:233-236,HGLK:271-274,KILG:278-281,KALK:302-305,KLLG:332-335,HPLG:352-355	0	0	0	.	0	0
SPIS_17051	0.776	3.025	2.725	MoHrip2,UvHrip1,PgShr9	.	.	.	0	0	0	.	.	0	.	0	0.03	0.219	.	0.546	.	0.011	0.342	0.75	1	1	0	0	9509.69	91	-7	3.355	1	36	59	36	8	55	9	1	8	0.952	.	.	0	0	0	SignalP3NN:18,SignalP3HMM:18,SignalP4:18,SignalP5:18,DeepSig:18,Phobius:18,SignalP6:18	1	1
SPIS_25814	0.775	-1.935	3.287	.	.	.	.	0	0	0	.	.	0	.	0	0	0.009	.	.	0.867	0.005	0.476	0.85	1	1	0	0	77915.5	726	8.5	8.044	16	259	422	202	79	411	154	83	71	1.05	PSTR:[LIJVAP]X[KRTPEI]R:2-5,VLPR:[LIJVAP]X[KRTPEI]R:35-38,KR:[KR]R:92-93,PIKR:[LIJVAP]X[KRTPEI]R:210-213,KR:[KR]R:212-213,KR:[KR]R:217-218,LHRR:[LIJVAP]X[KRTPEI]R&LXXR:231-234,RR:[KR]R:233-234	RVLV:5-8,KTIT:72-75,KAYA:136-139,KSFT:181-184,KQIA:193-196,HPLH:229-232,RYLG:249-252,KAWQ:277-280,KFYC:311-314,KKFT:367-370,KQLT:371-374,RGWT:435-438,KAFD:537-540,KPFE:543-546,KEFD:661-664,RDIA:700-703	0	0	0	SignalP3NN:23,SignalP3HMM:23,SignalP4:23,SignalP5:23,DeepSig:23,Phobius:23,SignalP6:23	1	1
SPIS_01625	0.774	-3.514	-1.302	.	.	.	.	0	0	0	PF02518,PF00512	Domain:HATPase_c,Domain:HisKA	0	.	0	0.939	0.359	.	.	0.786	0.596	0.353	0.15	0	0	0	0	26982.8	254	-5.5	5.004	1	86	143	91	16	151	67	32	35	0.451	AGRR:[LIJVAP]X[KRTPEI]R:142-145,RR:[KR]R:144-145,LTIR:[LIJVAP]X[KRTPEI]R&LXXR:147-150,LKDR:LXXR:162-165,RR:[KR]R:179-180,ITRR:[LIJVAP]X[KRTPEI]R:190-193,RR:[KR]R:192-193,LVGR:LXXR:194-197	HEIR:3-6,RDLV:29-32,RILD:44-47,RQIL:111-114,RVLT:145-148,RLFQ:165-168,RRFG:179-182,RRLV:192-195,HFMG:246-249,RILI:251-254	0	0	0	.	0	0
SPIS_14326	0.774	-1.783	2.162	.	.	.	.	0	0	0	PF00620	Domain:RhoGAP	0	.	0	0.016	0.132	.	.	0.685	0.958	0.424	0.33	1	1	0	0	36190	353	9.5	9.76	0	148	228	97	23	192	81	48	33	0.357	KR:[KR]R:164-165,VARR:[LIJVAP]X[KRTPEI]R:166-169,RR:[KR]R:168-169,RR:[KR]R:187-188,PSTR:[LIJVAP]X[KRTPEI]R:217-220	KNLM:25-28,HELT:47-50,HQLS:54-57,RTMN:170-173,KDLS:191-194,RTLP:214-217,RVLK:282-285	1	0	0	SignalP3NN:20,SignalP4:20,DeepSig:20,Phobius:20	1	0
SPIS_26954	0.774	2.859	-1.3	Vdlsc1,Pslsc1	.	.	.	0	0	0	PF00857	Family:Isochorismatase	0	.	0	0.976	0.756	0.804	.	.	0.507	0.43	0.38	0	0	0	0	20285.1	191	-3	5.588	1	68	111	63	16	106	52	26	26	0.74	PGTR:[LIJVAP]X[KRTPEI]R:43-46	REMM:6-9,KVIA:47-50,KEFD:85-88,KVIE:97-100,HDYL:113-116,RDIP:159-162,HELA:175-178,KDIK:188-191	0	0	0	.	0	0
SPIS_19068	0.774	-2.069	3.133	.	.	.	.	0	0	0	PF00190,PF02900	Domain:Cupin_1,Domain:LigB	0	.	0	0	0.07	.	.	0.982	0.011	0.599	0.1	1	1	0	0	84052.4	746	-12	5.723	5	208	382	181	103	391	218	110	108	0.933	LLQR:LXXR:550-553,ILIR:[LIJVAP]X[KRTPEI]R:573-576,LRSR:LXXR:635-638,LEFR:LXXR:652-655,ALRR:[LIJVAP]X[KRTPEI]R:669-672,RR:[KR]R:671-672,AVTR:[LIJVAP]X[KRTPEI]R:673-676	HTLG:24-27,KDYS:36-39,RNLQ:51-54,KNMR:93-96,KELP:118-121,RELH:139-142,HSLQ:187-190,KYIF:247-250,KTFK:264-267,HNFT:271-274,HKML:275-278,RNFP:296-299,REMH:317-320,RTFD:348-351,KNMG:362-365,HFIE:366-369,HLFQ:408-411,KAIE:422-425,HFFS:462-465,RCMK:546-549,RMFP:576-579,RPLR:607-610,HNLY:624-627,RLMK:676-679,HFMA:692-695	0	0	0	SignalP3NN:18,SignalP3HMM:18,SignalP4:18,SignalP5:18,DeepSig:18,Phobius:18,SignalP6:18	1	1
SPIS_23882	0.771	-1.955	3.095	.	.	.	.	0	0	0	PF07731,PF07732,PF00394,PF00686	Domain:Cu-oxidase_2,Domain:Cu-oxidase_3,Domain:Cu-oxidase,Family:CBM_20	0	AA1_3,AA1,AA1_1,AA1_2,CBM20	0	0	0.044	.	.	0.947	0.986	0.67	0.87	1	1	0	0	79501.3	731	-27	4.47	7	279	453	191	105	397	120	52	68	0.807	PGER:[LIJVAP]X[KRTPEI]R:21-24,INRR:[LIJVAP]X[KRTPEI]R:45-48,RR:[KR]R:47-48,RR:[KR]R:52-53,AGRR:[LIJVAP]X[KRTPEI]R:398-401,RR:[KR]R:400-401,PPRR:[LIJVAP]X[KRTPEI]R:646-649,RR:[KR]R:648-649	HYYS:4-7,KYIR:121-124,HSFT:139-142,HGLR:273-276,KTYT:300-303,HRLR:402-405,HFMF:414-417,HTMT:422-425,RSIF:485-488,HPIH:614-617,HDFY:621-624	1	0	0	SignalP3NN:17,SignalP4:17,SignalP5:17,DeepSig:17,SignalP6:17,Phobius:30	1	0
SPIS_01223	0.766	1.243	-1.301	.	.	.	.	0	0	0	.	.	0	.	0	0.997	0.876	.	0.525	.	0.022	0.181	0.58	0	0	0	0	20423.6	195	9	10.145	1	65	115	72	11	115	41	26	15	0.696	AEPR:[LIJVAP]X[KRTPEI]R:44-47,VKER:[LIJVAP]X[KRTPEI]R:129-132,KR:[KR]R:156-157	HSLG:54-57,RLLG:64-67,KLLA:98-101,RHLH:108-111,KHYN:151-154	0	0	0	.	0	0
SPIS_24043	0.765	1.83	2.955	.	.	.	.	0	0	0	PF00248	Domain:Aldo_ket_red	0	.	0	0	0.295	0.622	.	.	0.947	0.45	0.13	1	1	0	0	44066.7	400	-2.5	6.066	1	125	205	121	45	206	106	54	52	1.195	.	HLFT:4-7,RHID:131-134,RIYG:137-140,RGIK:147-150,KLWN:164-167,KALD:177-180,KDLN:184-187,KAME:228-231,KAIG:240-243,RLIK:254-257,HQLE:266-269,HPYL:271-274,KGIH:286-289,KEIP:307-310,KLIE:311-314,KKYN:323-326,KKID:370-373,KQLR:377-380,KDLD:394-397	0	0	0	SignalP3NN:17,SignalP3HMM:17,SignalP4:17,SignalP5:17,DeepSig:17,Phobius:17,SignalP6:17	1	1
SPIS_20440	0.765	0.044	2.711	.	.	.	.	0	0	0	PF13883	Domain:Pyrid_oxidase_2	0	.	0	0.053	0.466	.	.	0.781	0.013	0.503	0.11	1	1	0	0	30953.6	273	0	6.498	2	79	138	70	41	138	69	38	31	1.071	PTIR:[LIJVAP]X[KRTPEI]R:42-45,LSIR:[LIJVAP]X[KRTPEI]R&LXXR:129-132,ALPR:[LIJVAP]X[KRTPEI]R:167-170	HIFS:26-29,RKIQ:52-55,KNYN:119-122,RWWP:132-135,HVYW:222-225,RNLT:244-247	0	0	0	SignalP3NN:16,SignalP4:16,SignalP5:16,Phobius:20,SignalP3HMM:22	1	1
SPIS_08094	0.765	-0.484	3.308	.	.	.	.	0	0	0	.	.	0	.	0	0.853	0.113	.	.	0.915	0.885	0.478	0.46	1	1	0	0	23424	229	6	9.434	3	95	152	95	16	163	45	26	19	0.176	LVVR:LXXR:112-115,LMTR:[LIJVAP]X[KRTPEI]R&LXXR:132-135,APRR:[LIJVAP]X[KRTPEI]R:181-184,RR:[KR]R:183-184,LAAR:LXXR:204-207,PVTR:[LIJVAP]X[KRTPEI]R:216-219	RPLT:3-6,RRLV:183-186,KGWG:199-202	0	0	0	SignalP6:19,SignalP3NN:22,SignalP3HMM:22,SignalP4:22,SignalP5:22,DeepSig:22,Phobius:22	1	1
SPIS_24163	0.764	1.986	2.957	.	.	.	.	0	0	0	.	.	0	.	0	0.799	0.536	.	.	0.541	0.008	0.407	0.24	1	1	0	0	20676.5	187	-4.5	4.923	3	57	100	63	20	104	36	17	19	1.108	LATR:[LIJVAP]X[KRTPEI]R&LXXR:60-63,RR:[KR]R:109-110,LFIR:[LIJVAP]X[KRTPEI]R&LXXR:160-163,RR:[KR]R:163-164	HRLI:31-34,RIIV:63-66	0	0	0	SignalP3NN:20,SignalP3HMM:20,SignalP4:20,SignalP5:20,DeepSig:20,Phobius:20,SignalP6:20	1	1
SPIS_01468	0.761	2.817	3.308	FgXYLA	.	.	.	0	0	0	PF00457	Domain:Glyco_hydro_11	1	GH11,CBM60	0	0	0.025	.	0.663	.	0.759	0.442	0.78	1	1	0	0	27771	262	-9	4.094	3	127	179	51	39	138	26	9	17	0.812	LTPR:[LIJVAP]X[KRTPEI]R&LXXR:31-34	KGWN:83-86,RSIS:91-94	0	0	0	SignalP3NN:19,SignalP3HMM:19,SignalP4:19,SignalP5:19,DeepSig:19,Phobius:19,SignalP6:19	1	1
SPIS_23746	0.759	3.759	2.737	.	.	.	.	0	0	0	.	.	0	.	0	0.718	0.56	0.564	0.643	.	0.006	0.421	0.69	1	1	0	0	18886.9	171	-7.5	4.368	6	59	102	45	20	90	41	17	24	1.056	LFAR:LXXR:15-18,PCTR:[LIJVAP]X[KRTPEI]R:75-78,LEPR:[LIJVAP]X[KRTPEI]R&LXXR:93-96,KR:[KR]R:98-99	HSWD:39-42,HSWD:39-42,KRFL:98-101,KRFL:98-101,RFFK:139-142,RFFK:139-142,REFC:144-147,REFC:144-147,RLIK:154-157,RLIK:154-157	0	0	0	SignalP3NN:22,SignalP3HMM:22,SignalP4:22,SignalP5:22,DeepSig:22,Phobius:22	1	1
SPIS_06106	0.759	3.759	2.737	.	.	.	.	0	0	0	.	.	0	.	0	0.718	0.56	0.564	0.643	.	0.006	0.421	0.69	1	1	0	0	18886.9	171	-7.5	4.368	6	59	102	45	20	90	41	17	24	1.056	LFAR:LXXR:15-18,PCTR:[LIJVAP]X[KRTPEI]R:75-78,LEPR:[LIJVAP]X[KRTPEI]R&LXXR:93-96,KR:[KR]R:98-99	HSWD:39-42,HSWD:39-42,KRFL:98-101,KRFL:98-101,RFFK:139-142,RFFK:139-142,REFC:144-147,REFC:144-147,RLIK:154-157,RLIK:154-157	0	0	0	SignalP3NN:22,SignalP3HMM:22,SignalP4:22,SignalP5:22,DeepSig:22,Phobius:22	1	1
SPIS_14958	0.756	0.439	3.123	.	.	.	.	0	0	0	.	.	0	.	0	0	0.008	0.735	.	.	0.042	0.443	0.07	1	1	0	0	26943.8	240	-17.5	4.389	0	71	110	64	12	104	89	36	53	0.68	LAAR:LXXR:30-33,LFLR:LXXR:43-46,LQAR:LXXR:54-57,KR:[KR]R:79-80,LFAR:LXXR:99-102,LQRR:[LIJVAP]X[KRTPEI]R&LXXR:112-115,RR:[KR]R:114-115,KR:[KR]R:135-136,VEER:[LIJVAP]X[KRTPEI]R:150-153,KR:[KR]R:181-182,LLRR:[LIJVAP]X[KRTPEI]R&LXXR:189-192,RR:[KR]R:191-192,KR:[KR]R:210-211,RR:[KR]R:217-218,LLRR:[LIJVAP]X[KRTPEI]R&LXXR:225-228,RR:[KR]R:227-228,LQRR:[LIJVAP]X[KRTPEI]R&LXXR:236-239,RR:[KR]R:238-239	RFLT:5-8,REIS:102-105,RSLD:153-156,REFE:192-195,REIE:228-231	0	0	0	SignalP3NN:21,SignalP3HMM:21,SignalP4:21,SignalP5:21,DeepSig:21,Phobius:21,SignalP6:21	1	1
SPIS_16024	0.756	3.503	3.23	.	.	.	.	0	0	0	.	.	0	.	0	0.783	0.428	0.682	.	.	0.542	0.348	0.22	1	1	0	0	12859.9	118	-1	5.081	0	36	62	46	6	70	23	11	12	0.656	.	RTIW:4-7,RELR:35-38,KALQ:43-46,KTIA:48-51,RGMK:76-79	0	0	0	SignalP3NN:25,SignalP3HMM:25,SignalP4:25,SignalP5:25,DeepSig:25,Phobius:25,SignalP6:25	1	1
SPIS_05308	0.754	1.992	3.083	.	.	.	.	0	0	0	.	.	0	.	0	0.997	0.504	.	.	0.628	0.311	0.264	0.2	1	1	0	0	15709.3	151	2.5	8.135	4	63	87	52	4	93	35	19	16	0.233	IRRR:[LIJVAP]X[KRTPEI]R:43-46,RR:[KR]R:44-45,VDER:[LIJVAP]X[KRTPEI]R:74-77,LKSR:LXXR:78-81,KR:[KR]R:109-110,RR:[KR]R:116-117	HGIA:22-25	0	0	0	SignalP3NN:20,SignalP3HMM:20,SignalP4:20,SignalP5:20,Phobius:20,SignalP6:20	1	1
SPIS_03252	0.754	1.71	2.864	.	.	.	.	0	0	0	.	.	0	.	0	0.996	0.527	.	.	0.699	0.311	0.264	0.16	1	1	0	0	16568.2	159	0.5	6.889	5	68	94	53	5	95	37	19	18	0.262	IRRR:[LIJVAP]X[KRTPEI]R:43-46,RR:[KR]R:44-45,VDER:[LIJVAP]X[KRTPEI]R:74-77,LKSR:LXXR:78-81,KR:[KR]R:109-110,RR:[KR]R:116-117	HGIA:22-25,HGIA:22-25	0	0	0	SignalP3NN:20,SignalP3HMM:20,SignalP4:20,SignalP5:20,DeepSig:20,Phobius:20,SignalP6:20	1	1
SPIS_08648	0.754	1.769	2.9	.	.	.	.	0	0	0	.	.	0	.	0	0.997	0.53	.	.	0.696	0.311	0.264	0.16	1	1	0	0	16564.2	159	0.5	6.889	5	67	94	53	5	96	37	19	18	0.256	IRRR:[LIJVAP]X[KRTPEI]R:43-46,RR:[KR]R:44-45,VDER:[LIJVAP]X[KRTPEI]R:74-77,LKSR:LXXR:78-81,KR:[KR]R:109-110,RR:[KR]R:116-117	HGIA:22-25	0	0	0	SignalP3NN:20,SignalP3HMM:20,SignalP4:20,SignalP5:20,Phobius:20,SignalP6:20	1	1
SPIS_04683	0.754	1.71	2.864	.	.	.	.	0	0	0	.	.	0	.	0	0.996	0.527	.	.	0.699	0.311	0.264	0.16	1	1	0	0	16568.2	159	0.5	6.889	5	68	94	53	5	95	37	19	18	0.262	IRRR:[LIJVAP]X[KRTPEI]R:43-46,RR:[KR]R:44-45,VDER:[LIJVAP]X[KRTPEI]R:74-77,LKSR:LXXR:78-81,KR:[KR]R:109-110,RR:[KR]R:116-117	HGIA:22-25,HGIA:22-25	0	0	0	SignalP3NN:20,SignalP3HMM:20,SignalP4:20,SignalP5:20,DeepSig:20,Phobius:20,SignalP6:20	1	1
SPIS_09153	0.746	-0.683	3.082	.	FGSG_04510	unaffected_pathogenicity	PHI:1087	0	0	0	PF00264	Domain:Tyrosinase	0	.	0	0	0.306	.	.	0.881	0.035	0.421	0.27	1	1	0	0	41203.2	372	-5	5.583	10	116	207	90	51	219	84	42	42	0.714	LEER:[LIJVAP]X[KRTPEI]R&LXXR:25-28,KR:[KR]R:43-44,PAER:[LIJVAP]X[KRTPEI]R:74-77,LDKR:[LIJVAP]X[KRTPEI]R&LXXR:87-90,KR:[KR]R:89-90,RR:[KR]R:105-106,LLPR:[LIJVAP]X[KRTPEI]R&LXXR:311-314	KRLY:43-46,KRLY:43-46,KEWG:67-70,KEWG:67-70,RCLD:85-88,RCLD:85-88,HTYF:130-133,HTYF:130-133,RCLE:225-228,RCLE:225-228,RKFD:229-232,RKFD:229-232,RVWS:301-304,RVWS:301-304,KSID:307-310,KSID:307-310,RTFA:314-317,RTFA:314-317,RGWP:331-334,RGWP:331-334,HGIL:364-367,HGIL:364-367	1	0	0	SignalP3NN:17,SignalP3HMM:17,SignalP4:17,SignalP5:17,DeepSig:17,Phobius:17,SignalP6:17	1	1
SPIS_23859	0.746	-0.683	3.082	.	FGSG_04510	unaffected_pathogenicity	PHI:1087	0	0	0	PF00264	Domain:Tyrosinase	0	.	0	0	0.306	.	.	0.881	0.035	0.421	0.27	1	1	0	0	41203.2	372	-5	5.583	10	116	207	90	51	219	84	42	42	0.714	LEER:[LIJVAP]X[KRTPEI]R&LXXR:25-28,KR:[KR]R:43-44,PAER:[LIJVAP]X[KRTPEI]R:74-77,LDKR:[LIJVAP]X[KRTPEI]R&LXXR:87-90,KR:[KR]R:89-90,RR:[KR]R:105-106,LLPR:[LIJVAP]X[KRTPEI]R&LXXR:311-314	KRLY:43-46,KRLY:43-46,KEWG:67-70,KEWG:67-70,RCLD:85-88,RCLD:85-88,HTYF:130-133,HTYF:130-133,RCLE:225-228,RCLE:225-228,RKFD:229-232,RKFD:229-232,RVWS:301-304,RVWS:301-304,KSID:307-310,KSID:307-310,RTFA:314-317,RTFA:314-317,RGWP:331-334,RGWP:331-334,HGIL:364-367,HGIL:364-367	1	0	0	SignalP3NN:17,SignalP3HMM:17,SignalP4:17,SignalP5:17,DeepSig:17,Phobius:17,SignalP6:17	1	1
SPIS_13684	0.744	1.08	3.31	.	.	.	.	0	0	0	.	.	0	.	0	0	0.059	.	0.815	.	0.84	0.267	0.78	1	1	0	0	19399.4	208	-3	3.918	2	123	164	69	7	128	7	2	5	0.467	.	.	0	0	0	SignalP3NN:16,SignalP3HMM:16,SignalP4:16,SignalP5:16,Phobius:16,SignalP6:16	1	1
SPIS_14717	0.741	-0.545	2.955	.	.	.	.	0	0	0	.	.	0	.	0	0.008	0.165	.	.	0.546	0.66	0.258	0.35	1	1	0	0	36404.6	343	-2	6.228	1	120	206	94	29	178	90	47	43	0.581	LLTR:[LIJVAP]X[KRTPEI]R&LXXR:92-95,KR:[KR]R:104-105,IGTR:[LIJVAP]X[KRTPEI]R:151-154,RR:[KR]R:241-242,KR:[KR]R:286-287,KR:[KR]R:311-312	HDLP:86-89,HKYL:133-136,HKYA:174-177,HSYS:235-238,HPYS:279-282,HRYG:306-309,RQYS:312-315	0	0	0	SignalP3NN:22,SignalP3HMM:22,SignalP4:22,SignalP5:22,DeepSig:22,Phobius:22,SignalP6:22	1	1
SPIS_00843	0.738	1.145	3.311	.	.	.	.	0	0	0	PF07883	Domain:Cupin_2	0	.	0	0.98	0.35	.	.	0.746	0.346	0.511	0.25	1	1	0	0	14699.1	138	1.5	6.977	1	46	77	55	13	93	26	15	11	0.432	RR:[KR]R:92-93,LTDR:LXXR:114-117	RTYT:93-96,RGIN:110-113,RILC:120-123	0	0	0	SignalP3NN:17,SignalP4:17,SignalP5:17,SignalP3HMM:22,DeepSig:22,Phobius:22,SignalP6:22	1	1
SPIS_20644	0.737	-0.534	1.748	.	.	.	.	0	0	0	PF00332	Domain:Glyco_hydro_17	0	GH17,GH158	0	0.001	0.105	0.575	.	.	0.024	0.487	0.42	1	1	0	0	32747.4	305	-15	4.421	5	112	177	92	37	173	81	34	47	0.88	.	KGIH:21-24,RGYS:60-63,KGFK:80-83,KILD:137-140,KALG:143-146,HAFC:251-254	0	0	0	SignalP3NN:18,SignalP3HMM:18,SignalP4:18,SignalP5:18,DeepSig:18,Phobius:18,SignalP6:18	1	1
SPIS_25884	0.732	0.009	3.246	.	.	.	.	0	0	0	PF01161	Domain:PBP	0	.	0	0.301	0.328	.	.	0.833	0.02	0.272	0.27	1	1	0	0	27362.5	254	1	7.133	2	80	146	88	23	158	38	20	18	0.74	LSER:[LIJVAP]X[KRTPEI]R&LXXR:23-26,LVYR:LXXR:180-183,LRAR:LXXR:200-203,LGTR:[LIJVAP]X[KRTPEI]R&LXXR:234-237,RR:[KR]R:237-238	HWIV:142-145,HWIV:142-145,RSIV:158-161,RSIV:158-161,HLYT:175-178,HLYT:175-178,KSLL:249-252,KSLL:249-252	0	0	0	SignalP6:14,SignalP3NN:15,SignalP3HMM:15,SignalP4:16,SignalP5:16,DeepSig:16,Phobius:16	1	1
SPIS_00665	0.732	0.009	3.246	.	.	.	.	0	0	0	PF01161	Domain:PBP	0	.	0	0.301	0.328	.	.	0.833	0.02	0.272	0.27	1	1	0	0	27362.5	254	1	7.133	2	80	146	88	23	158	38	20	18	0.74	LSER:[LIJVAP]X[KRTPEI]R&LXXR:23-26,LVYR:LXXR:180-183,LRAR:LXXR:200-203,LGTR:[LIJVAP]X[KRTPEI]R&LXXR:234-237,RR:[KR]R:237-238	HWIV:142-145,HWIV:142-145,RSIV:158-161,RSIV:158-161,HLYT:175-178,HLYT:175-178,KSLL:249-252,KSLL:249-252	0	0	0	SignalP6:14,SignalP3NN:15,SignalP3HMM:15,SignalP4:16,SignalP5:16,DeepSig:16,Phobius:16	1	1
SPIS_03905	0.732	-0.808	3.039	.	.	.	.	0	0	0	PF00194	Domain:Carb_anhydrase	0	.	0	0.003	0.256	.	.	0.849	0.463	0.234	0.39	1	1	0	0	32055.4	289	-8.5	5.058	3	94	168	84	47	154	60	29	31	0.906	LYKR:[LIJVAP]X[KRTPEI]R&LXXR:23-26,KR:[KR]R:25-26,IQKR:[LIJVAP]X[KRTPEI]R:34-37,KR:[KR]R:36-37,AGTR:[LIJVAP]X[KRTPEI]R:70-73	RGWT:48-51,KALT:97-100,RSWH:140-143,HLID:150-153,KNFW:231-234,RWFV:250-253,RVWH:281-284	0	0	0	SignalP3NN:18,SignalP3HMM:18,SignalP4:18,SignalP5:18,DeepSig:18,SignalP6:18,Phobius:21	1	1
SPIS_08372	0.732	-0.003	3.27	.	.	.	.	0	0	0	PF01161	Domain:PBP	0	.	0	0.279	0.326	.	.	0.834	0.018	0.275	0.28	1	1	0	0	27378.5	254	1	7.133	2	81	146	87	23	157	38	20	18	0.74	LSER:[LIJVAP]X[KRTPEI]R&LXXR:23-26,LVYR:LXXR:180-183,LRAR:LXXR:200-203,LGTR:[LIJVAP]X[KRTPEI]R&LXXR:234-237,RR:[KR]R:237-238	HWIV:142-145,HLYT:175-178,KSLL:249-252	0	0	0	SignalP6:14,SignalP3NN:15,SignalP3HMM:15,SignalP4:16,SignalP5:16,DeepSig:16,Phobius:16	1	1
SPIS_01041	0.732	-0.662	2.922	.	.	.	.	0	0	0	PF01328	Family:Peroxidase_2	0	.	0	0.024	0.298	.	.	0.819	0.246	0.347	0.6	1	1	0	0	31846.7	298	-10	4.611	1	103	172	98	33	175	58	26	32	0.699	LGWR:LXXR:231-234	RIIA:3-6,RIIA:3-6,HGFL:62-65,HGFL:62-65,RNMT:70-73,RNMT:70-73,HLLE:76-79,HLLE:76-79,HNFP:119-122,HNFP:119-122,HDFN:140-143,HDFN:140-143,KSIA:167-170,KSIA:167-170,REFV:188-191,REFV:188-191,RSLF:219-222,RSLF:219-222	0	0	0	SignalP3HMM:17,SignalP4:17,SignalP5:17,SignalP6:17,SignalP3NN:33,DeepSig:33,Phobius:33	1	1
SPIS_20818	0.732	-0.105	3.307	.	.	.	.	0	0	0	.	.	0	.	0	0.008	0.231	.	.	0.656	0.828	0.546	0.73	1	1	0	0	30774.1	291	-4.5	5.26	3	117	189	83	33	166	49	24	25	0.607	LAWR:LXXR:27-30,IFRR:[LIJVAP]X[KRTPEI]R:117-120,RR:[KR]R:119-120,VATR:[LIJVAP]X[KRTPEI]R:194-197,PQKR:[LIJVAP]X[KRTPEI]R:272-275,KR:[KR]R:274-275	KGYG:36-39,RRLI:119-122,HLMG:282-285	0	0	0	SignalP3NN:19,SignalP3HMM:19,SignalP4:19,SignalP5:19,DeepSig:19,Phobius:19,SignalP6:19	1	1
SPIS_01465	0.732	-0.662	2.922	.	.	.	.	0	0	0	PF01328	Family:Peroxidase_2	0	.	0	0.024	0.298	.	.	0.819	0.246	0.347	0.6	1	1	0	0	31846.7	298	-10	4.611	1	103	172	98	33	175	58	26	32	0.699	LGWR:LXXR:231-234	RIIA:3-6,RIIA:3-6,HGFL:62-65,HGFL:62-65,RNMT:70-73,RNMT:70-73,HLLE:76-79,HLLE:76-79,HNFP:119-122,HNFP:119-122,HDFN:140-143,HDFN:140-143,KSIA:167-170,KSIA:167-170,REFV:188-191,REFV:188-191,RSLF:219-222,RSLF:219-222	0	0	0	SignalP3HMM:17,SignalP4:17,SignalP5:17,SignalP6:17,SignalP3NN:33,DeepSig:33,Phobius:33	1	1
SPIS_06231	0.732	0.107	3.247	.	.	.	.	0	0	0	PF01161	Domain:PBP	0	.	0	0.297	0.274	.	.	0.684	0.018	0.275	0.3	1	1	0	0	26922	249	1	7.132	2	77	142	85	23	154	36	19	17	0.783	LSER:[LIJVAP]X[KRTPEI]R&LXXR:23-26,LVYR:LXXR:175-178,LRAR:LXXR:195-198,LGTR:[LIJVAP]X[KRTPEI]R&LXXR:229-232,RR:[KR]R:232-233	HWIV:137-140,RSIV:153-156,HLYT:170-173,KSLL:244-247	0	0	0	SignalP6:14,SignalP3NN:15,SignalP3HMM:15,SignalP4:16,SignalP5:16,DeepSig:16,Phobius:16	1	1
SPIS_08227	0.732	-0.61	2.286	.	.	.	.	0	0	0	PF11412	Domain:DsbC	0	.	0	0.403	0.303	.	.	0.695	0.12	0.345	0.32	1	1	0	0	26603.6	252	-6.5	4.66	2	84	149	91	19	160	51	23	28	0.48	LHVR:LXXR:58-61,APKR:[LIJVAP]X[KRTPEI]R:99-102,KR:[KR]R:101-102,RR:[KR]R:242-243	RLIS:40-43,KGWK:64-67,KRFN:101-104,RNIA:171-174,KAIS:190-193,RRLI:242-245	0	0	0	SignalP3NN:26,SignalP3HMM:26,SignalP4:26,SignalP5:26,DeepSig:26,Phobius:26,SignalP6:26	1	1
SPIS_24603	0.73	-2.239	3.072	.	.	.	.	0	0	0	PF08760,PF16335,PF17168	Domain:DUF1793,Family:DUF4965,Family:DUF5127	0	.	0	0	0.009	.	.	0.928	0.317	0.539	0.37	1	1	0	0	90004.8	806	-18.5	5.028	5	264	422	217	126	442	177	85	92	0.943	LIVR:LXXR:30-33,LLGR:LXXR:78-81,KR:[KR]R:200-201,LSAR:LXXR:364-367,LETR:[LIJVAP]X[KRTPEI]R&LXXR:518-521,LDSR:LXXR:715-718	KTFN:195-198,RSIM:256-259,KSFN:269-272,RGLT:305-308,RPLW:311-314,RALA:336-339,RNYS:340-343,KDIV:359-362,KEIS:387-390,RWLA:414-417,HMLS:426-429,HDLG:439-442,KKWL:541-544,RTYR:546-549,KQWT:552-555,KGII:587-590,KAMS:593-596,KYYR:609-612,KEWE:620-623,RIYQ:695-698,RHLY:718-721,RPFT:757-760	0	0	0	SignalP3NN:20,SignalP3HMM:20,SignalP4:20,SignalP5:20,DeepSig:20,Phobius:20,SignalP6:20	1	1
SPIS_16342	0.727	3.306	3.028	.	.	.	.	0	0	0	.	.	0	.	0	0.474	0.502	.	0.702	.	0.211	0.616	0.6	1	1	0	0	17670.8	163	-9	4.137	7	57	103	46	23	99	32	12	20	0.974	.	RPFG:26-29,KNLD:87-90,HRIA:114-117,KEFF:148-151	0	0	0	SignalP3NN:21,SignalP3HMM:21,SignalP4:21,SignalP5:21,DeepSig:21,Phobius:21,SignalP6:21	1	1
SPIS_15471	0.727	0.062	2.47	.	.	.	.	0	0	0	PF13204	Family:DUF4038	0	GH140	0	0.186	0.445	.	.	0.725	0.465	0.335	0.57	1	1	0	0	28513.3	254	-1	6.287	3	78	132	77	40	144	51	27	24	1.283	LFHR:LXXR:58-61,LDDR:LXXR:71-74,LPNR:LXXR:94-97,ATER:[LIJVAP]X[KRTPEI]R:126-129,ANTR:[LIJVAP]X[KRTPEI]R:219-222	HRLN:60-63,HYLD:69-72,KGFN:77-80,RGLR:129-132,RYIN:141-144,KPYA:169-172,KILG:176-179,KNLT:188-191	0	0	0	SignalP3NN:22,SignalP3HMM:22,SignalP4:22,SignalP5:22,DeepSig:22,Phobius:22,SignalP6:22	1	1
SPIS_03254	0.724	-1.191	2.837	.	.	.	.	0	0	0	.	.	0	.	0	0	0.043	.	.	0.52	0.782	0.672	0.77	1	1	0	0	39424.2	463	-4	4.687	3	289	386	134	8	326	38	17	21	0.216	.	KGLA:199-202	0	0	0	SignalP3NN:18,SignalP3HMM:23,SignalP4:23,SignalP5:23,DeepSig:23,Phobius:23,SignalP6:23	1	1
SPIS_02849	0.722	-3.952	-1.302	.	.	.	.	0	0	0	PF00330	Family:Aconitase	0	.	0	0.234	0.362	.	.	0.715	0.968	0.258	0.44	0	0	0	0	30922.3	294	-7.5	4.843	3	106	171	99	22	176	73	34	39	0.698	AVER:[LIJVAP]X[KRTPEI]R:219-222	HVLA:52-55,RNMR:65-68,KDIV:82-85,RDLS:110-113,KTFE:139-142,KTLF:164-167,RSLD:222-225	0	0	0	.	0	0
SPIS_11381	0.722	-3.377	-1.303	.	DspI,FgEch1_(FGSG_13111),HK2_(BB0763),PaaB	reduced_virulence	PHI:7979,PHI:9517,PHI:10875,PHI:9577	0	1	0	PF00378	Domain:ECH_1	0	.	0	0.969	0.362	.	.	0.547	0.573	0.425	0.36	0	0	0	0	26480.6	255	0.5	6.642	3	91	150	105	12	158	65	34	31	0.506	LAGR:LXXR:41-44,RR:[KR]R:197-198	KAFQ:36-39,RTFM:57-60,RLIG:142-145,KPMP:157-160,KALE:163-166,RKLV:187-190,RDMK:200-203,KTMR:223-226,KLLE:233-236	1	0	0	.	0	0
SPIS_07356	0.722	-5.275	-1.296	.	.	.	.	0	0	0	.	.	0	.	0	0.016	0.227	.	.	0.888	0.953	0.438	0.32	0	0	0	0	36416.4	342	-6	5.213	4	114	204	125	34	219	82	40	42	0.528	VAKR:[LIJVAP]X[KRTPEI]R:324-327,KR:[KR]R:326-327	RAIG:50-53,KHIV:81-84,KYLP:142-145,HIMR:217-220,RDLR:249-252,RQYG:271-274,KPYH:288-291,RNLR:327-330	0	0	0	.	0	0
SPIS_11348	0.722	-2.338	2.553	.	ZnuA,STM14_RS15345,Lmb	reduced_virulence,unaffected_pathogenicity	PHI:4877,PHI:11005,PHI:10082,PHI:10969	0	1	0	PF01297	Family:ZnuA	0	.	0	0.099	0.058	.	.	0.725	0.66	0.406	0.23	1	1	0	0	33852.6	323	7.5	8.964	2	127	189	125	26	203	80	46	34	0.267	LARR:[LIJVAP]X[KRTPEI]R&LXXR:109-112,RR:[KR]R:111-112,LEAR:LXXR:127-130,AWER:[LIJVAP]X[KRTPEI]R:134-137,LDPR:[LIJVAP]X[KRTPEI]R&LXXR:159-162,VAER:[LIJVAP]X[KRTPEI]R:171-174,LKGR:LXXR:193-196,RR:[KR]R:249-250,LRDR:LXXR:254-257,LAAR:LXXR:320-323	KTLA:9-12,HGYA:76-79,KPLA:107-110,HVWL:156-159,RELA:202-205,RPLA:209-212,KPYV:214-217,RRMA:249-252,RGLA:310-313	0	1	0	SignalP3NN:27,SignalP3HMM:27,SignalP4:27,SignalP5:27,DeepSig:27,SignalP6:27,Phobius:39	1	1
SPIS_12915	0.721	1.234	3.297	.	.	.	.	0	0	0	PF09206,PF05270	Domain:ArabFuran-catal,Domain:AbfB	0	GH54,CBM42	0	0	0.143	.	0.512	.	0.333	0.482	0.91	1	1	0	0	52422.3	504	-1	6.328	8	228	338	132	57	274	70	37	33	0.836	ITIR:[LIJVAP]X[KRTPEI]R:355-358	RALY:43-46,KAYG:139-142,RFFS:247-250,RYLS:367-370,RHYN:422-425,KSFT:437-440,RAWG:459-462,RSIR:466-469	0	0	0	SignalP3NN:22,SignalP3HMM:22,SignalP4:22,SignalP5:22,DeepSig:22,Phobius:22,SignalP6:22	1	1
SPIS_02340	0.72	-1.99	-1.302	.	.	.	.	0	0	0	PF13561	Domain:adh_short_C2	0	.	0	0.958	0.565	.	.	0.596	0.593	0.323	0.36	0	0	0	0	26945	257	2.5	7.13	1	88	152	97	22	163	52	29	23	0.649	ARPR:[LIJVAP]X[KRTPEI]R:150-153	KKFV:29-32,KKFV:29-32,KKFV:29-32,RVLI:37-40,RVLI:37-40,RVLI:37-40,HVFT:61-64,HVFT:61-64,HVFT:61-64,RIMD:113-116,RIMD:113-116,RIMD:113-116,RGLA:171-174,RGLA:171-174,RGLA:171-174,KGIP:215-218,KGIP:215-218,KGIP:215-218,RALM:254-257,RALM:254-257,RALM:254-257	0	0	0	.	0	0
SPIS_02078	0.72	-1.99	-1.302	.	.	.	.	0	0	0	PF13561	Domain:adh_short_C2	0	.	0	0.958	0.565	.	.	0.596	0.593	0.323	0.36	0	0	0	0	26945	257	2.5	7.13	1	88	152	97	22	163	52	29	23	0.649	ARPR:[LIJVAP]X[KRTPEI]R:150-153	KKFV:29-32,KKFV:29-32,KKFV:29-32,RVLI:37-40,RVLI:37-40,RVLI:37-40,HVFT:61-64,HVFT:61-64,HVFT:61-64,RIMD:113-116,RIMD:113-116,RIMD:113-116,RGLA:171-174,RGLA:171-174,RGLA:171-174,KGIP:215-218,KGIP:215-218,KGIP:215-218,RALM:254-257,RALM:254-257,RALM:254-257	0	0	0	.	0	0
SPIS_00614	0.72	-1.952	-1.302	.	.	.	.	0	0	0	PF13561	Domain:adh_short_C2	0	.	0	0.961	0.573	.	.	0.598	0.593	0.323	0.36	0	0	0	0	26910.9	257	2.5	7.13	1	88	152	98	21	163	52	29	23	0.636	ARPR:[LIJVAP]X[KRTPEI]R:150-153	KKFV:29-32,RVLI:37-40,HVFT:61-64,RIMD:113-116,RGLA:171-174,KGIP:215-218,RALM:254-257	0	0	0	.	0	0
SPIS_06339	0.72	-3.082	-1.302	.	FabG2,EntA,MGG_00056,FabG1,KduD,B0965,EntA_(VK055_1922),VK055_1961,THR1,3hnr,RED3,BRM2,THR,Sch1,BUF1,BUF,ABA4,Mdh1,OXI1,GigX4,MoSCAD3_(MGG_01180),IDH,PatN,GigX5,STM14_RS15210_(srlD),MoSCAD1_(MGG_05096),RED2	reduced_virulence,lethal,unaffected_pathogenicity,increased_virulence_(hypervirulence),loss_of_pathogenicity	PHI:5272,PHI:4077,PHI:784,PHI:5271,PHI:10587,PHI:11551,PHI:9460,PHI:7485,PHI:7511,PHI:7696,PHI:59,PHI:2802,PHI:2836,PHI:2844,PHI:2312,PHI:2247,PHI:685,PHI:2022,PHI:5440,PHI:2269,PHI:2837,PHI:6956,PHI:8929,PHI:3866,PHI:3301,PHI:6957,PHI:10055,PHI:8927,PHI:2835	1	1	1	PF13561	Domain:adh_short_C2	0	.	0	0.959	0.563	.	.	0.629	0.593	0.323	0.36	0	0	0	0	26973	257	2.5	7.13	1	88	152	97	22	163	52	29	23	0.636	ARPR:[LIJVAP]X[KRTPEI]R:150-153	KKFV:29-32,RVLI:37-40,HVFT:61-64,RIMD:113-116,RGLA:171-174,RGIP:215-218,RALM:254-257	0	0	0	.	0	0
SPIS_03934	0.72	-1.864	-1.302	.	.	.	.	0	0	0	PF13561	Domain:adh_short_C2	0	.	0	0.969	0.58	.	.	0.58	0.593	0.323	0.36	0	0	0	0	26930.9	257	2.5	7.13	1	88	153	97	22	163	52	29	23	0.649	ARPR:[LIJVAP]X[KRTPEI]R:150-153	KKFV:29-32,HVFT:61-64,RIMD:113-116,RGLA:171-174,KGIP:215-218,RALM:254-257	0	0	0	.	0	0
SPIS_01079	0.72	-1.99	-1.302	.	.	.	.	0	0	0	PF13561	Domain:adh_short_C2	0	.	0	0.958	0.565	.	.	0.596	0.593	0.323	0.36	0	0	0	0	26945	257	2.5	7.13	1	88	152	97	22	163	52	29	23	0.649	ARPR:[LIJVAP]X[KRTPEI]R:150-153	KKFV:29-32,KKFV:29-32,KKFV:29-32,RVLI:37-40,RVLI:37-40,RVLI:37-40,HVFT:61-64,HVFT:61-64,HVFT:61-64,RIMD:113-116,RIMD:113-116,RIMD:113-116,RGLA:171-174,RGLA:171-174,RGLA:171-174,KGIP:215-218,KGIP:215-218,KGIP:215-218,RALM:254-257,RALM:254-257,RALM:254-257	0	0	0	.	0	0
SPIS_07437	0.72	-4.996	-1.3	.	.	.	.	0	0	0	PF02579,PF04891	Family:Nitro_FeMo-Co,Family:NifQ	0	.	0	0.868	0.056	.	.	0.71	0.155	0.214	0.18	0	0	0	0	24398.5	235	-9.5	4.57	1	91	135	97	18	155	59	26	33	0.239	LAPR:[LIJVAP]X[KRTPEI]R&LXXR:53-56,LDGR:LXXR:219-222	RHLM:21-24,RHLA:34-37,RGLA:77-80,RKFA:88-91,RLMA:137-140,HVLA:152-155,RPLS:167-170,RLLD:182-185,RQLL:215-218	0	0	0	.	0	0
SPIS_01579	0.72	0.104	-1.347	.	.	.	.	0	0	0	PF00155	Domain:Aminotran_1_2	0	.	0	0.914	0.674	0.521	.	.	0.031	0.487	0.46	0	0	0	0	22015.5	208	0	6.477	1	69	122	74	17	131	45	23	22	0.742	LELR:LXXR:74-77,KR:[KR]R:85-86	KGFK:151-154,KWLV:169-172,KALT:190-193,HVWI:201-204	0	0	0	.	0	0
SPIS_02310	0.72	0.805	3.258	.	.	.	.	0	0	0	.	.	0	.	0	0.888	0.358	.	.	0.814	0.02	0.272	0.42	1	1	0	0	12956.9	122	-1	5.082	1	45	71	46	8	74	21	10	11	0.595	LSER:[LIJVAP]X[KRTPEI]R&LXXR:23-26	RMLG:115-118,RMLG:115-118	1	0	0	SignalP6:14,SignalP3NN:15,SignalP3HMM:15,SignalP4:16,SignalP5:16,DeepSig:16,Phobius:16	1	1
SPIS_08155	0.72	0.805	3.258	.	.	.	.	0	0	0	.	.	0	.	0	0.888	0.358	.	.	0.814	0.02	0.272	0.42	1	1	0	0	12956.9	122	-1	5.082	1	45	71	46	8	74	21	10	11	0.595	LSER:[LIJVAP]X[KRTPEI]R&LXXR:23-26	RMLG:115-118,RMLG:115-118	1	0	0	SignalP6:14,SignalP3NN:15,SignalP3HMM:15,SignalP4:16,SignalP5:16,DeepSig:16,Phobius:16	1	1
SPIS_24595	0.72	1.49	3.296	.	.	.	.	0	0	0	.	.	0	.	0	1	0.291	.	.	0.535	0.88	0.45	0.59	1	1	0	0	8334.9	89	4.5	10.794	0	41	53	35	2	68	11	8	3	0.293	PVKR:[LIJVAP]X[KRTPEI]R:48-51,KR:[KR]R:50-51	KGLP:35-38	0	0	0	SignalP3NN:17,SignalP3HMM:17,SignalP4:17,SignalP5:17,DeepSig:17,Phobius:17,SignalP6:17	1	1
SPIS_19897	0.717	1.527	3.233	CfTom1	.	.	.	0	0	0	PF00331	Domain:Glyco_hydro_10	1	GH10	0	0	0.26	.	.	0.833	0.886	0.717	0.57	1	1	0	0	44330.7	408	0	6.494	7	154	231	127	48	225	85	45	40	0.848	RR:[KR]R:60-61,LTIR:[LIJVAP]X[KRTPEI]R&LXXR:67-70,LAGR:LXXR:161-164,LDVR:LXXR:293-296,AVKR:[LIJVAP]X[KRTPEI]R:322-325,KR:[KR]R:324-325,VLTR:[LIJVAP]X[KRTPEI]R:347-350,KR:[KR]R:397-398	RRFI:60-63,RGYQ:121-124,HNLV:128-131,HRIV:233-236,RLIQ:237-240,RGLT:279-282,RDIH:334-337,KGIQ:390-393	1	0	1	SignalP3NN:19,SignalP4:19,SignalP6:19,SignalP3HMM:21,SignalP5:21,DeepSig:21,Phobius:21	1	1
SPIS_10324	0.712	-0.059	3.008	.	.	.	.	0	0	0	.	.	0	GH43_25,GH43_24,GH43	0	0	0.26	.	.	0.523	0.203	0.519	0.68	1	1	0	0	37921.8	349	-8	4.909	2	130	213	86	46	181	74	35	39	1.053	KR:[KR]R:238-239,LVMR:LXXR:246-249,VMRR:[LIJVAP]X[KRTPEI]R:247-250,RR:[KR]R:249-250,LKLR:LXXR:314-317,KR:[KR]R:330-331	RAIC:8-11,RALA:23-26,RTYS:96-99,KSFW:140-143,HTLT:212-215,KRYE:238-241,RGFD:250-253	0	0	0	SignalP3NN:26,SignalP3HMM:26,SignalP5:26,DeepSig:26,Phobius:26,SignalP6:26	1	1
SPIS_23504	0.712	0.6	1.675	.	.	.	.	0	0	0	.	.	0	.	0	0.953	0.146	.	0.614	.	0.173	0.629	0.79	1	1	0	0	22535.9	221	-5	4.341	0	85	151	97	3	121	27	11	16	0.878	LSVR:LXXR:21-24,KR:[KR]R:136-137	RQLQ:24-27,KDLT:92-95,KGLP:112-115,KGLP:125-128,KLLS:152-155,KALP:207-210	0	0	0	SignalP3NN:17,SignalP3HMM:17,SignalP4:17,SignalP5:17,DeepSig:17,Phobius:17,SignalP6:24	1	1
SPIS_15945	0.712	2.117	3.184	MoCDIP1	.	.	.	0	0	0	PF00295	Repeat:Glyco_hydro_28	0	GH28	0	0.001	0.279	.	.	0.546	0.012	0.409	0.38	1	1	0	0	39511.2	357	-6	5.166	8	110	208	99	38	181	78	38	40	1.509	IGTR:[LIJVAP]X[KRTPEI]R:58-61,LVIR:[LIJVAP]X[KRTPEI]R&LXXR:151-154,LNIR:[LIJVAP]X[KRTPEI]R&LXXR:156-159,LNIR:[LIJVAP]X[KRTPEI]R&LXXR:179-182,LKRR:[LIJVAP]X[KRTPEI]R&LXXR:239-242,KR:[KR]R:240-241	RLLG:73-76,HLML:141-144,RNLN:154-157,HDLN:177-180,HDLR:212-215,RRLF:241-244,KDIV:280-283,KTWG:303-306,RGYG:310-313	0	0	0	SignalP3HMM:19,SignalP4:19,SignalP5:19,DeepSig:19,Phobius:19,SignalP6:19,SignalP3NN:23	1	1
SPIS_14201	0.712	-0.122	3.311	.	.	.	.	0	0	0	.	.	0	.	0	0.355	0.185	.	.	0.724	0.987	0.655	0.3	1	1	0	0	31121.9	292	6	9.973	0	92	190	66	19	157	59	33	26	0.561	PTKR:[LIJVAP]X[KRTPEI]R:41-44,KR:[KR]R:43-44,PPTR:[LIJVAP]X[KRTPEI]R:48-51,RR:[KR]R:64-65,PVRR:[LIJVAP]X[KRTPEI]R:112-115,RR:[KR]R:114-115,PGRR:[LIJVAP]X[KRTPEI]R:174-177,RR:[KR]R:176-177,PTPR:[LIJVAP]X[KRTPEI]R:214-217,KR:[KR]R:248-249	KNFR:61-64,RAYD:65-68,KQMK:245-248,RFIK:249-252	1	0	0	SignalP3NN:23,SignalP3HMM:23,SignalP4:23,SignalP5:23,DeepSig:23,Phobius:23,SignalP6:23	1	1
SPIS_21901	0.71	-0.08	2.483	.	.	.	.	0	0	0	PF02469	Domain:Fasciclin	0	.	0	0	0.016	0.628	.	.	0.715	0.335	0.19	1	1	0	0	53154	482	-8.5	5.821	0	137	244	147	64	250	133	68	65	1.102	LGLR:LXXR:251-254,LGPR:[LIJVAP]X[KRTPEI]R&LXXR:337-340,LKDR:LXXR:401-404,LKER:[LIJVAP]X[KRTPEI]R&LXXR:469-472	KHFE:58-61,KEIS:72-75,HTLE:98-101,KLIS:161-164,KAIL:206-209,RVLV:222-225,RGLT:254-257,KAIT:288-291,KYLK:352-355,KGLF:390-393,RGLS:404-407,KQLG:450-453	1	0	0	SignalP3NN:15,SignalP3HMM:15,SignalP4:15,DeepSig:15,Phobius:19,SignalP5:25,SignalP6:25	1	1
SPIS_01924	0.709	0.323	1.178	.	.	.	.	0	0	0	PF13531	Family:SBP_bac_11	0	.	0	0.989	0.575	.	.	0.652	0.056	0.296	0.45	1	1	0	0	26642.6	254	6	9.815	0	89	156	104	21	159	53	30	23	0.633	KR:[KR]R:2-3,PDTR:[LIJVAP]X[KRTPEI]R:95-98,AMER:[LIJVAP]X[KRTPEI]R:153-156,VAPR:[LIJVAP]X[KRTPEI]R:163-166	KRLL:2-5,KKLV:90-93,RAYL:231-234	0	0	0	SignalP3NN:23,SignalP3HMM:23,SignalP4:23,SignalP5:23,DeepSig:23,Phobius:23,SignalP6:23	1	1
SPIS_10512	0.708	-1.536	2.989	.	.	.	.	0	0	0	.	.	0	.	0	0	0.013	.	.	0.613	0.216	0.221	0.76	1	1	0	0	34362.1	326	-19.5	3.861	1	123	212	100	37	190	44	13	31	0.756	ASRR:[LIJVAP]X[KRTPEI]R:28-31,RR:[KR]R:30-31,VHER:[LIJVAP]X[KRTPEI]R:35-38,RR:[KR]R:38-39	KPLT:20-23,RDMV:31-34,RTYN:219-222,RGFP:230-233	0	0	0	SignalP6:17,SignalP3NN:19,SignalP3HMM:19,SignalP4:19,SignalP5:19,DeepSig:19,Phobius:19	1	1
SPIS_19229	0.706	-0.991	3.275	.	.	.	.	0	0	0	.	.	0	.	0	0	0.024	.	.	0.524	0.122	0.372	0.87	1	1	0	0	50923.3	484	1	6.917	14	225	323	118	52	257	54	28	26	0.776	VQKR:[LIJVAP]X[KRTPEI]R:71-74,KR:[KR]R:73-74	RDWQ:74-77,HQLA:155-158,KDLN:178-181,RQYS:191-194,KQYS:196-199,KGIN:338-341,KFFP:350-353	0	0	0	SignalP3NN:18,SignalP3HMM:18,SignalP4:18,SignalP5:18,DeepSig:18,SignalP6:18,Phobius:20	1	1
SPIS_23706	0.703	3.005	3.23	.	.	.	.	0	0	0	.	.	0	.	0	0.035	0.479	0.552	.	.	0.847	0.614	0.46	1	1	0	0	19121.3	168	-5.5	4.559	2	49	87	44	27	96	32	14	18	0.953	KR:[KR]R:99-100	KLIV:4-7,KNYE:71-74	0	0	0	SignalP3NN:20,SignalP3HMM:20,SignalP4:20,SignalP5:20,DeepSig:20,Phobius:20,SignalP6:20	1	1
SPIS_17678	0.703	0.882	3.264	Cgfl,FoMep1	.	.	.	0	0	0	PF02128	Family:Peptidase_M36	1	.	0	0	0.081	.	.	0.746	0.892	0.495	0.83	1	1	0	0	52124.3	492	-15.5	4.677	4	200	316	144	58	256	90	41	49	0.826	KR:[KR]R:36-37,LAAR:LXXR:70-73,AGIR:[LIJVAP]X[KRTPEI]R:414-417,LTAR:LXXR:444-447	KLLA:7-10,HPLA:68-71,HAFV:111-114,HVIQ:196-199,KVFG:219-222,RMFL:334-337,HGIT:358-361,RCLQ:371-374,HPYS:419-422,HILT:442-445,KCIL:463-466,RGLG:473-476	0	0	0	SignalP3NN:24,SignalP3HMM:24,SignalP4:24,SignalP5:24,DeepSig:24,Phobius:24,SignalP6:24	1	1
SPIS_15518	0.703	0.927	2.609	.	.	.	.	0	0	0	PF03100	Family:CcmE	0	.	0	0.996	0.451	.	.	0.757	0.299	0.448	0.39	1	1	0	0	6702.97	65	3.5	11.038	0	23	37	29	4	44	10	7	3	0.6	PGKR:[LIJVAP]X[KRTPEI]R:42-45,KR:[KR]R:44-45	KRFR:44-47	0	0	0	SignalP3NN:16,SignalP4:16,SignalP3HMM:21,SignalP5:21,DeepSig:23,Phobius:23	1	1
SPIS_22963	0.703	-1.628	0.718	.	.	.	.	0	0	0	.	.	0	.	0	0	0.049	.	0.649	.	0.922	0.769	0.92	1	1	1	0	32053.5	329	-6	4.154	22	193	255	106	15	194	22	8	14	0.426	ARIR:[LIJVAP]X[KRTPEI]R:53-56,RR:[KR]R:219-220	RAYC:56-59	0	1	0	SignalP3NN:17,SignalP3HMM:17,SignalP4:17,SignalP5:17,DeepSig:17,Phobius:17,SignalP6:17	1	1
SPIS_02191	0.701	0.375	2.11	.	.	.	.	0	0	0	.	.	0	.	0	0.295	0.444	.	.	0.521	0.766	0.359	0.62	1	1	0	0	23969.6	229	3	8.325	5	92	135	81	17	138	31	17	14	0.857	VRPR:[LIJVAP]X[KRTPEI]R:182-185,KR:[KR]R:195-196	RSLT:86-89,KVLE:189-192,KRMR:195-198	0	1	0	SignalP3NN:16,SignalP3HMM:16,SignalP4:16,DeepSig:16,SignalP5:18,Phobius:18,SignalP6:18	1	1
SPIS_26623	0.701	0.636	2.297	.	.	.	.	0	0	0	.	.	0	.	0	0.35	0.451	.	.	0.528	0.766	0.359	0.62	1	1	0	0	24027.7	229	2	7.992	5	91	135	81	17	137	32	17	15	0.873	VRPR:[LIJVAP]X[KRTPEI]R:182-185,KR:[KR]R:195-196	RSLT:86-89,KVLE:189-192,KRMR:195-198	0	0	0	SignalP3NN:16,SignalP3HMM:16,SignalP4:16,DeepSig:16,SignalP5:18,Phobius:18,SignalP6:18	1	1
SPIS_04264	0.699	-0.058	2.572	.	.	.	.	0	0	0	PF04314	Family:PCuAC	0	.	0	0.973	0.244	.	.	0.7	0.134	0.458	0.61	1	1	0	0	14264.4	141	0.5	6.708	2	61	88	56	6	87	26	14	12	0.362	PTKR:[LIJVAP]X[KRTPEI]R:2-5,KR:[KR]R:4-5,ATER:[LIJVAP]X[KRTPEI]R:60-63	RALA:5-8,HEMA:78-81,RQLE:90-93,HLML:112-115	0	0	0	SignalP3NN:23,SignalP3HMM:23,SignalP4:23,SignalP5:23,DeepSig:23,Phobius:23,SignalP6:23	1	1
SPIS_04503	0.692	0.395	1.684	Pslsc1,Vdlsc1	.	.	.	0	0	0	PF00857	Family:Isochorismatase	0	.	0	0.063	0.286	.	.	0.745	0.904	0.621	0.5	1	1	0	0	25583	232	-7.5	4.493	1	72	133	78	25	130	48	21	27	1	RR:[KR]R:55-56,PFIR:[LIJVAP]X[KRTPEI]R:121-124,RR:[KR]R:124-125	KALA:5-8,RDFQ:47-50,KIFN:66-69,KEIT:111-114,RRLG:124-127,RDWR:215-218	1	0	1	SignalP3NN:20,SignalP3HMM:20,SignalP4:20,SignalP5:20,DeepSig:20,Phobius:20,SignalP6:20	1	1
SPIS_23468	0.69	1.787	3.297	.	.	.	.	0	0	0	.	.	0	.	0	0	0.228	.	0.708	.	0.481	0.3	0.85	1	1	0	0	22292.9	205	6	8.331	7	95	134	39	24	91	36	22	14	1.389	.	KAYY:40-43,KTIP:48-51,HYIT:66-69,KVYT:74-77,KEYN:84-87,KTIP:90-93,KTIT:96-99	0	0	0	SignalP3NN:16,SignalP3HMM:16,SignalP4:16,SignalP5:16,SignalP6:16,DeepSig:22,Phobius:23	1	1
SPIS_13477	0.687	-0.456	2.236	.	.	.	.	0	0	0	PF09286	Domain:Pro-kuma_activ	0	.	0	0.031	0.445	.	.	0.784	0.558	0.365	0.05	1	1	0	0	33559.8	302	-3	5.987	4	93	164	84	35	153	72	37	35	1.283	PSTR:[LIJVAP]X[KRTPEI]R:23-26,RR:[KR]R:299-300	RGIT:6-9,RNWI:40-43,HFIN:52-55,KHLY:70-73,HRYG:81-84,RWLE:108-111,KMLN:140-143,HLFT:149-152,HVLG:182-185,KELY:240-243,RRYQ:299-302	0	0	0	SignalP3NN:21,SignalP3HMM:21,SignalP4:21,SignalP5:21,DeepSig:21,Phobius:21,SignalP6:21	1	1
SPIS_06564	0.684	0.83	3.31	.	.	.	.	0	0	0	.	.	0	.	0	0.001	0.041	.	0.711	.	0.291	0.43	0.78	1	1	0	0	23739	243	-1.5	5.016	8	124	177	85	10	154	23	11	12	0.35	KR:[KR]R:238-239	KNFT:144-147,KNFT:144-147,KNFT:144-147,KNFT:144-147,RAYG:160-163,RAYG:160-163,RAYG:160-163,RAYG:160-163	0	0	0	SignalP3NN:19,SignalP3HMM:19,SignalP4:19,SignalP5:19,DeepSig:19,Phobius:19,SignalP6:19	1	1
SPIS_05944	0.684	0.83	3.31	.	.	.	.	0	0	0	.	.	0	.	0	0.001	0.041	.	0.711	.	0.291	0.43	0.78	1	1	0	0	23739	243	-1.5	5.016	8	124	177	85	10	154	23	11	12	0.35	KR:[KR]R:238-239	KNFT:144-147,KNFT:144-147,KNFT:144-147,KNFT:144-147,RAYG:160-163,RAYG:160-163,RAYG:160-163,RAYG:160-163	0	0	0	SignalP3NN:19,SignalP3HMM:19,SignalP4:19,SignalP5:19,DeepSig:19,Phobius:19,SignalP6:19	1	1
SPIS_04865	0.684	0.83	3.31	.	.	.	.	0	0	0	.	.	0	.	0	0.001	0.041	.	0.711	.	0.291	0.43	0.78	1	1	0	0	23739	243	-1.5	5.016	8	124	177	85	10	154	23	11	12	0.35	KR:[KR]R:238-239	KNFT:144-147,KNFT:144-147,KNFT:144-147,KNFT:144-147,RAYG:160-163,RAYG:160-163,RAYG:160-163,RAYG:160-163	0	0	0	SignalP3NN:19,SignalP3HMM:19,SignalP4:19,SignalP5:19,DeepSig:19,Phobius:19,SignalP6:19	1	1
SPIS_04822	0.684	0.83	3.31	.	.	.	.	0	0	0	.	.	0	.	0	0.001	0.041	.	0.711	.	0.291	0.43	0.78	1	1	0	0	23739	243	-1.5	5.016	8	124	177	85	10	154	23	11	12	0.35	KR:[KR]R:238-239	KNFT:144-147,KNFT:144-147,KNFT:144-147,KNFT:144-147,RAYG:160-163,RAYG:160-163,RAYG:160-163,RAYG:160-163	0	0	0	SignalP3NN:19,SignalP3HMM:19,SignalP4:19,SignalP5:19,DeepSig:19,Phobius:19,SignalP6:19	1	1
SPIS_05090	0.683	-0.14	1.571	MoCDIP11,BghBEC4,MoCDIP2,GoEC2,BghBEC2	.	.	.	0	0	0	PF05730	Domain:CFEM	1	.	0	0	0.168	.	.	0.589	0.105	0.564	0.87	1	1	0	0	16652.8	173	-3.5	4.437	10	105	126	66	6	104	17	7	10	0.339	.	KCIC:41-44,KPLL:47-50,KVLG:158-161	0	0	0	SignalP3NN:16,SignalP3HMM:16,SignalP4:16,SignalP5:16,DeepSig:16,Phobius:16,SignalP6:16	1	1
SPIS_26615	0.683	-0.03	1.564	MoCDIP11,BghBEC4,MoCDIP2,GoEC2,BghBEC2	.	.	.	0	0	0	PF05730	Domain:CFEM	1	.	0	0	0.168	.	.	0.542	0.105	0.564	0.88	1	1	0	0	16638.8	173	-3.5	4.437	10	105	126	65	6	104	17	7	10	0.339	.	KCIC:41-44,KPLL:47-50,KVLG:158-161	0	0	0	SignalP3NN:16,SignalP3HMM:16,SignalP4:16,SignalP5:16,DeepSig:16,Phobius:16,SignalP6:16	1	1
SPIS_07850	0.679	1.506	3.012	.	.	.	.	0	0	0	PF11937	Family:DUF3455	0	.	0	0.012	0.232	.	0.548	.	0.736	0.337	0.66	1	1	0	0	26973.4	255	2	6.997	7	106	160	83	27	147	35	20	15	0.657	KR:[KR]R:107-108	RTLL:6-9,RTLL:6-9,RTLL:6-9,RTLL:6-9,RTLL:6-9,RDLW:25-28,RDLW:25-28,RDLW:25-28,RDLW:25-28,RDLW:25-28,KYIV:57-60,KYIV:57-60,KYIV:57-60,KYIV:57-60,KYIV:57-60,RSLQ:108-111,RSLQ:108-111,RSLQ:108-111,RSLQ:108-111,RSLQ:108-111,HSIS:135-138,HSIS:135-138,HSIS:135-138,HSIS:135-138,HSIS:135-138,HYFD:154-157,HYFD:154-157,HYFD:154-157,HYFD:154-157,HYFD:154-157	0	0	0	SignalP3NN:20,SignalP3HMM:20,SignalP4:20,SignalP5:20,DeepSig:20,Phobius:20,SignalP6:20	1	1
SPIS_04364	0.679	1.506	3.012	.	.	.	.	0	0	0	PF11937	Family:DUF3455	0	.	0	0.012	0.232	.	0.548	.	0.736	0.337	0.66	1	1	0	0	26973.4	255	2	6.997	7	106	160	83	27	147	35	20	15	0.657	KR:[KR]R:107-108	RTLL:6-9,RTLL:6-9,RTLL:6-9,RTLL:6-9,RTLL:6-9,RDLW:25-28,RDLW:25-28,RDLW:25-28,RDLW:25-28,RDLW:25-28,KYIV:57-60,KYIV:57-60,KYIV:57-60,KYIV:57-60,KYIV:57-60,RSLQ:108-111,RSLQ:108-111,RSLQ:108-111,RSLQ:108-111,RSLQ:108-111,HSIS:135-138,HSIS:135-138,HSIS:135-138,HSIS:135-138,HSIS:135-138,HYFD:154-157,HYFD:154-157,HYFD:154-157,HYFD:154-157,HYFD:154-157	0	0	0	SignalP3NN:20,SignalP3HMM:20,SignalP4:20,SignalP5:20,DeepSig:20,Phobius:20,SignalP6:20	1	1
SPIS_03973	0.679	1.506	3.012	.	.	.	.	0	0	0	PF11937	Family:DUF3455	0	.	0	0.012	0.232	.	0.548	.	0.736	0.337	0.66	1	1	0	0	26973.4	255	2	6.997	7	106	160	83	27	147	35	20	15	0.657	KR:[KR]R:107-108	RTLL:6-9,RTLL:6-9,RTLL:6-9,RTLL:6-9,RTLL:6-9,RDLW:25-28,RDLW:25-28,RDLW:25-28,RDLW:25-28,RDLW:25-28,KYIV:57-60,KYIV:57-60,KYIV:57-60,KYIV:57-60,KYIV:57-60,RSLQ:108-111,RSLQ:108-111,RSLQ:108-111,RSLQ:108-111,RSLQ:108-111,HSIS:135-138,HSIS:135-138,HSIS:135-138,HSIS:135-138,HSIS:135-138,HYFD:154-157,HYFD:154-157,HYFD:154-157,HYFD:154-157,HYFD:154-157	0	0	0	SignalP3NN:20,SignalP3HMM:20,SignalP4:20,SignalP5:20,DeepSig:20,Phobius:20,SignalP6:20	1	1
SPIS_24812	0.679	1.506	3.012	.	.	.	.	0	0	0	PF11937	Family:DUF3455	0	.	0	0.012	0.232	.	0.548	.	0.736	0.337	0.66	1	1	0	0	26973.4	255	2	6.997	7	106	160	83	27	147	35	20	15	0.657	KR:[KR]R:107-108	RTLL:6-9,RTLL:6-9,RTLL:6-9,RTLL:6-9,RTLL:6-9,RDLW:25-28,RDLW:25-28,RDLW:25-28,RDLW:25-28,RDLW:25-28,KYIV:57-60,KYIV:57-60,KYIV:57-60,KYIV:57-60,KYIV:57-60,RSLQ:108-111,RSLQ:108-111,RSLQ:108-111,RSLQ:108-111,RSLQ:108-111,HSIS:135-138,HSIS:135-138,HSIS:135-138,HSIS:135-138,HSIS:135-138,HYFD:154-157,HYFD:154-157,HYFD:154-157,HYFD:154-157,HYFD:154-157	0	0	0	SignalP3NN:20,SignalP3HMM:20,SignalP4:20,SignalP5:20,DeepSig:20,Phobius:20,SignalP6:20	1	1
SPIS_00486	0.679	1.506	3.012	.	.	.	.	0	0	0	PF11937	Family:DUF3455	0	.	0	0.012	0.232	.	0.548	.	0.736	0.337	0.66	1	1	0	0	26973.4	255	2	6.997	7	106	160	83	27	147	35	20	15	0.657	KR:[KR]R:107-108	RTLL:6-9,RTLL:6-9,RTLL:6-9,RTLL:6-9,RTLL:6-9,RDLW:25-28,RDLW:25-28,RDLW:25-28,RDLW:25-28,RDLW:25-28,KYIV:57-60,KYIV:57-60,KYIV:57-60,KYIV:57-60,KYIV:57-60,RSLQ:108-111,RSLQ:108-111,RSLQ:108-111,RSLQ:108-111,RSLQ:108-111,HSIS:135-138,HSIS:135-138,HSIS:135-138,HSIS:135-138,HSIS:135-138,HYFD:154-157,HYFD:154-157,HYFD:154-157,HYFD:154-157,HYFD:154-157	0	0	0	SignalP3NN:20,SignalP3HMM:20,SignalP4:20,SignalP5:20,DeepSig:20,Phobius:20,SignalP6:20	1	1
SPIS_10224	0.679	0.321	2.462	.	.	.	.	0	0	0	.	.	0	.	0	0.002	0.086	.	0.671	.	0.957	0.718	0.78	1	1	0	0	10340.4	98	-12	3.423	4	42	70	30	9	54	18	3	15	0.65	.	RSIL:4-7	0	0	0	SignalP3NN:19,SignalP3HMM:19,SignalP4:19,SignalP5:19,DeepSig:19,Phobius:19,SignalP6:19	1	1
SPIS_25864	0.677	0.545	3.171	.	.	.	.	0	0	0	.	.	0	GH76	0	0.004	0.403	.	.	0.684	0.825	0.448	0.65	1	1	0	0	26371.6	238	2.5	7.689	4	92	132	69	33	130	32	18	14	0.981	LSCR:LXXR:76-79	KWYN:43-46,HFYA:83-86,RTLA:107-110,KVFG:209-212	0	0	0	SignalP6:21,SignalP3NN:22,SignalP3HMM:22,SignalP4:22,SignalP5:22,DeepSig:22,Phobius:22	1	1
SPIS_26777	0.674	1.405	3.28	FgXYLA	.	.	.	0	0	0	PF00457	Domain:Glyco_hydro_11	1	GH11	0	0	0.127	.	.	0.565	0.015	0.407	0.76	1	1	0	0	37431.3	351	8.5	8.948	5	148	211	109	42	201	49	30	19	0.963	LDTR:[LIJVAP]X[KRTPEI]R&LXXR:27-30,LEVR:LXXR:34-37,VGTR:[LIJVAP]X[KRTPEI]R:153-156,ATKR:[LIJVAP]X[KRTPEI]R:176-179,KR:[KR]R:178-179,LGRR:[LIJVAP]X[KRTPEI]R&LXXR:328-331,RR:[KR]R:330-331	KVFA:239-242,HAIE:258-261,HILG:263-266,KVIL:270-273,RLYL:275-278,HRLF:283-286,RPWL:291-294,RILG:302-305,KPWI:313-316,KALG:326-329	0	0	0	SignalP3NN:19,SignalP3HMM:19,SignalP4:19,SignalP5:19,DeepSig:19,Phobius:19,SignalP6:30	1	1
SPIS_01724	0.672	-0.194	-1.303	.	.	.	.	0	0	0	PF13561	Domain:adh_short_C2	0	.	0	0.91	0.597	0.517	.	.	0.274	0.416	0.15	0	0	0	0	29381.5	274	-1.5	6.034	1	89	158	96	27	162	65	33	32	0.886	AVPR:[LIJVAP]X[KRTPEI]R:9-12,ASPR:[LIJVAP]X[KRTPEI]R:222-225	KAYQ:85-88,KDFG:106-109,KAIT:124-127,KQMS:136-139,KSLA:196-199,REWR:200-203,KEIK:243-246	0	0	0	.	0	0
SPIS_05183	0.671	1.11	2.739	Pslsc1,Vdlsc1	.	.	.	0	0	0	PF00857	Family:Isochorismatase	0	.	0	0.017	0.252	.	.	0.772	0.618	0.633	0.39	1	1	0	0	27067.1	247	-7	4.472	2	80	132	86	25	149	40	17	23	0.875	PFER:[LIJVAP]X[KRTPEI]R:22-25,LIQR:LXXR:103-106,LSLR:LXXR:146-149,PLIR:[LIJVAP]X[KRTPEI]R:167-170	RDFD:47-50,KAIL:89-92,RTLT:98-101,RDWR:196-199	0	0	0	SignalP3NN:18,SignalP3HMM:18,SignalP4:18,SignalP5:18,Phobius:18,SignalP6:18	1	1
SPIS_15690	0.667	-2.008	2.818	.	.	.	.	0	0	0	PF00026	Family:Asp	0	.	0	0	0.01	.	.	0.751	0.509	0.279	0.77	1	1	0	0	36388.8	356	-20	3.899	2	155	220	115	29	209	47	14	33	0.66	LSSR:LXXR:32-35,LTLR:LXXR:74-77	RTWE:174-177,KHYY:302-305,RTIG:313-316	0	0	0	SignalP3NN:24,SignalP3HMM:24,SignalP4:24,SignalP5:24,DeepSig:24,Phobius:24,SignalP6:24	1	1
SPIS_13304	0.666	1.048	-0.791	.	.	.	.	0	0	0	PF01042	Domain:Ribonuc_L-PSP	0	.	0	0.904	0.712	0.575	.	.	0.941	0.645	0.64	0	0	0	0	11995.7	112	2	8.495	0	42	67	40	9	61	23	13	10	0.821	.	KLLS:57-60,KTFQ:69-72	0	0	0	.	0	0
SPIS_19467	0.665	-0.151	2.209	FGL1,RsAGLIP1	.	.	.	0	0	0	PF01764	Family:Lipase_3	1	.	0	0	0.2	.	.	0.918	0.176	0.591	0.25	1	1	0	0	41553.1	375	-6	5.684	10	115	197	108	51	214	91	46	45	0.866	ADER:[LIJVAP]X[KRTPEI]R:31-34,LNTR:[LIJVAP]X[KRTPEI]R&LXXR:168-171,LLAR:LXXR:209-212,IDER:[LIJVAP]X[KRTPEI]R:235-238,RR:[KR]R:255-256	HAYD:17-20,KPFS:66-69,KDFP:75-78,RAIV:107-110,KCMN:153-156,KQIL:172-175,HSLG:195-198,RGFD:212-215,KYID:233-236,RRLT:255-258,HDLT:323-326,KFWQ:337-340,RDYF:346-349	0	0	0	SignalP3NN:18,SignalP3HMM:18,SignalP4:18,SignalP5:18,DeepSig:18,Phobius:18,SignalP6:18	1	1
SPIS_20180	0.664	-0.647	3.281	.	.	.	.	0	0	0	.	.	0	.	0	0	0.194	.	.	0.761	0.522	0.238	0.72	1	1	0	0	39229.8	364	-6.5	5.435	3	134	215	111	53	206	58	29	29	0.848	LKGR:LXXR:93-96	RPYA:30-33,HELH:83-86,RVLT:110-113,HTFQ:126-129,RDLV:201-204,KYIN:238-241,HNFT:261-264,HSLA:325-328,KFMY:332-335,RDWE:352-355	0	0	0	SignalP3NN:18,SignalP3HMM:18,SignalP4:18,SignalP5:18,DeepSig:18,Phobius:18,SignalP6:18	1	1
SPIS_24817	0.661	2.578	2.526	.	.	.	.	0	0	0	.	.	0	.	0	0.948	0.363	0.549	.	.	0.573	0.715	0.36	1	1	0	0	13968.7	135	15	12.143	0	49	76	61	8	92	24	20	4	0.66	LHTR:[LIJVAP]X[KRTPEI]R&LXXR:22-25,IAPR:[LIJVAP]X[KRTPEI]R:38-41	RLIS:2-5,RGFG:41-44,KHLK:89-92,RIIT:118-121	1	0	0	SignalP3NN:19,SignalP3HMM:19,SignalP4:19,SignalP5:19,DeepSig:19,Phobius:19,SignalP6:25	1	1
SPIS_13314	0.657	-2.635	2.687	.	.	.	.	0	0	0	.	.	0	.	0	0	0.011	.	.	0.988	0.964	0.365	0.08	1	1	0	0	95716.2	887	-39.5	4.555	5	322	511	250	78	441	233	102	131	0.543	RR:[KR]R:54-55,RR:[KR]R:90-91,RR:[KR]R:99-100,IPIR:[LIJVAP]X[KRTPEI]R:101-104,AAER:[LIJVAP]X[KRTPEI]R:112-115,RR:[KR]R:115-116,LAQR:LXXR:123-126,KR:[KR]R:136-137,AIPR:[LIJVAP]X[KRTPEI]R:580-583	KKIA:36-39,RQIG:43-46,RRLS:90-93,RRIP:99-102,REYL:120-123,KLYE:129-132,RGLE:144-147,KDLP:173-176,KQIQ:193-196,RHLA:197-200,RSIT:234-237,HELK:323-326,KDMA:334-337,HRFS:408-411,REWF:598-601,RHIY:636-639,RLYR:641-644,KLLE:658-661,RHFE:665-668,REYS:716-719,RDFV:723-726,RYLG:731-734,RWIY:795-798,KGWV:835-838	1	0	0	SignalP5:21,Phobius:21,SignalP3NN:22,SignalP3HMM:22,SignalP4:22,DeepSig:22,SignalP6:23	1	1
SPIS_00167	0.655	1.811	3.306	.	.	.	.	0	0	0	.	.	0	.	0	0.121	0.19	0.731	.	.	0.841	0.434	0.24	1	1	0	0	27316.1	255	-7	4.86	6	89	158	73	19	133	75	35	40	0.635	LEKR:[LIJVAP]X[KRTPEI]R&LXXR:35-38,KR:[KR]R:37-38,KR:[KR]R:93-94,KR:[KR]R:111-112,KR:[KR]R:186-187,KR:[KR]R:202-203	KTWE:66-69,HRFK:72-75,KTWE:141-144,HRFK:147-150,KTWE:159-162,HRFK:165-168,KTWE:232-235,HRFR:238-241,KPFT:251-254	0	0	0	SignalP3NN:20,SignalP3HMM:20,SignalP4:20,SignalP5:20,DeepSig:20,Phobius:20,SignalP6:20	1	1
SPIS_13361	0.655	1.188	3.117	.	.	.	.	0	0	0	PF10503	Family:Esterase_PHB	0	CE1	0	0	0.14	.	0.564	.	0.947	0.263	0.83	1	1	0	0	35066	334	-8.5	4.417	6	144	213	92	44	200	36	15	21	0.692	VQKR:[LIJVAP]X[KRTPEI]R:24-27,KR:[KR]R:26-27,LCVR:LXXR:313-316	KRLT:26-29,RVFV:140-143,KEWC:235-238,RAYE:309-312,RNLQ:316-319	0	0	0	SignalP3NN:21,SignalP3HMM:21,SignalP4:21,SignalP5:21,DeepSig:21,Phobius:21,SignalP6:21	1	1
SPIS_07285	0.655	-1.081	2.531	.	.	.	.	0	0	0	PF13472	Domain:Lipase_GDSL_2	0	CE17,CE3	0	0.053	0.256	.	.	0.751	0.159	0.252	0.2	1	1	0	0	35313.2	333	2	7.054	2	116	197	119	23	193	71	38	33	0.515	LAAR:LXXR:73-76,RR:[KR]R:154-155,KR:[KR]R:179-180,LLGR:LXXR:253-256,IFPR:[LIJVAP]X[KRTPEI]R:265-268	RSLA:71-74,RALD:76-79,KTMG:105-108,KLIA:116-119,RHYP:155-158,KRLQ:179-182,RNLD:204-207,KLLG:252-255,REWH:273-276,RTYR:328-331	0	1	1	SignalP3NN:18,SignalP3HMM:18,SignalP4:18,DeepSig:18,Phobius:30	1	1
SPIS_06257	0.654	2.385	1.501	.	.	.	.	0	0	0	.	.	0	.	0	0.678	0.57	0.876	.	.	0.091	0.364	0.22	1	1	0	0	20881.5	185	-2.5	5.875	0	52	93	50	22	91	55	28	27	1.281	.	RLLV:3-6,RVYN:82-85,RIYE:89-92,HYMR:132-135,KVIT:161-164,KPLE:173-176	0	0	0	SignalP3NN:19,SignalP3HMM:19,SignalP4:19,SignalP5:19,DeepSig:19,Phobius:19,SignalP6:19	1	1
SPIS_20539	0.65	-1.045	2.674	.	.	.	.	0	0	0	PF02265	Domain:S1-P1_nuclease	0	.	0	0	0.291	.	.	0.833	0.045	0.433	0.42	1	1	0	0	37985.2	347	-6.5	5.325	6	128	199	112	47	191	73	36	37	0.862	RR:[KR]R:118-119,RR:[KR]R:300-301,KR:[KR]R:312-313,LSGR:LXXR:315-318	KNFS:2-5,HYID:83-86,RNYA:132-135,RWIV:137-140,RDLS:313-316,RDLL:318-321,KNLS:323-326	0	0	0	SignalP3NN:23,SignalP3HMM:23,SignalP5:23,Phobius:23,SignalP6:23,SignalP4:25,DeepSig:25	1	1
SPIS_09917	0.649	-1.271	3.298	.	RI_SAPP1_(CPAR2_102410),RI_SAPP2_(CPAR2_102580)	unaffected_pathogenicity,reduced_virulence	PHI:9400,PHI:9401	0	1	0	PF00026	Family:Asp	0	.	0	0	0.066	.	.	0.532	0.157	0.341	0.79	1	1	0	0	35724.2	338	-24.5	3.678	0	131	212	85	44	192	45	11	34	0.902	.	KYLI:266-269,KWLE:302-305,HGFS:332-335	0	0	0	SignalP3NN:18,SignalP3HMM:18,SignalP4:18,SignalP5:18,DeepSig:18,Phobius:18,SignalP6:19	1	1
SPIS_06296	0.643	3.411	3.14	.	.	.	.	0	0	0	.	.	0	.	0	0.924	0.388	0.864	.	.	0.377	0.451	0.37	1	1	0	0	17493.4	162	-2	6.065	2	53	94	46	19	86	50	26	24	0.587	KR:[KR]R:58-59,KR:[KR]R:68-69,KR:[KR]R:122-123,KR:[KR]R:132-133	RIYG:31-34,KRYP:68-71,RVYG:95-98,KAFV:110-113,KRYP:132-135,KLLD:136-139	1	0	0	Phobius:17,SignalP3NN:20,SignalP3HMM:20,SignalP4:20,SignalP5:20,SignalP6:20,DeepSig:27	1	1
SPIS_26035	0.643	3.24	3.119	.	.	.	.	0	0	0	.	.	0	.	0	0.915	0.36	0.861	.	.	0.377	0.451	0.35	1	1	0	0	17580.4	163	-2	6.065	2	54	95	46	19	86	50	26	24	0.587	KR:[KR]R:58-59,KR:[KR]R:68-69,KR:[KR]R:122-123,KR:[KR]R:132-133	RIYG:31-34,KRYP:68-71,RVYG:95-98,KAFV:110-113,KRYP:132-135,KLLD:136-139	1	0	0	Phobius:17,SignalP3NN:20,SignalP3HMM:20,SignalP4:20,SignalP5:20,SignalP6:20,DeepSig:27	1	1
SPIS_19700	0.638	1.102	2.86	CfTom1	.	.	.	0	0	0	PF07745	Domain:Glyco_hydro_53	0	GH53,GH5	0	0	0.273	.	.	0.843	0.423	0.304	0.63	1	1	0	0	43429.4	396	7.5	8.783	3	127	218	121	53	234	81	46	35	0.959	LAKR:[LIJVAP]X[KRTPEI]R&LXXR:100-103,KR:[KR]R:102-103,LQQR:LXXR:235-238	KPFF:24-27,HDLS:31-34,KILE:37-40,RLWV:73-76,KRFH:102-105,KGYK:107-110,KTLT:135-138,REYV:145-148,RWFG:238-241,KPIH:287-290,KVID:326-329,RALT:334-337	0	0	0	SignalP4:19,SignalP5:19,DeepSig:19,SignalP6:19,SignalP3HMM:21,Phobius:21,SignalP3NN:22	1	1
SPIS_07865	0.637	-0.146	1.503	BghBEC4,MoCDIP11,MoCDIP2,GoEC2,BghBEC2	CfmC	unaffected_pathogenicity	PHI:4017	0	0	0	PF05730	Domain:CFEM	1	.	0	0	0.141	.	.	0.51	0.105	0.564	0.89	1	1	0	0	17526.8	180	-4.5	4.318	10	105	128	67	6	106	18	7	11	0.386	.	KCIC:41-44,KPLL:47-50,KVLG:165-168	0	0	0	SignalP3NN:16,SignalP3HMM:16,SignalP4:16,SignalP5:16,DeepSig:16,Phobius:16,SignalP6:16	1	1
SPIS_03455	0.637	-1.361	3.039	.	.	.	.	0	0	0	PF01975	Family:SurE	0	.	0	0	0.01	.	.	0.564	0.3	0.243	0.78	1	1	0	0	31324.9	308	-13	3.987	7	140	221	105	20	167	36	12	24	0.75	AIIR:[LIJVAP]X[KRTPEI]R:34-37	KSLL:3-6,KNIL:21-24,RALP:301-304	0	0	0	Phobius:17,SignalP3NN:20,SignalP3HMM:20,SignalP4:20,SignalP5:20,DeepSig:20,SignalP6:20	1	1
SPIS_07952	0.636	-2.777	2.245	.	CPSOD1,SOD1,PsSOD1,Bcsod1,BcSOD1	unaffected_pathogenicity,reduced_virulence	PHI:769,PHI:271,PHI:6412,PHI:330,PHI:5588	0	1	0	PF00080	Domain:Sod_Cu	0	.	0	0	0.01	.	.	0.616	0.338	0.354	0.9	1	1	0	0	37225	366	-0.5	6.368	5	162	250	116	23	207	39	21	18	0.544	.	KALS:80-83,KTIT:177-180,RTIT:240-243,RTIT:258-261	0	0	0	SignalP3NN:19,SignalP3HMM:19,SignalP4:19,SignalP5:19,DeepSig:19,Phobius:19,SignalP6:19	1	1
SPIS_14787	0.635	0.963	2.856	.	.	.	.	0	0	0	.	.	0	.	0	0.098	0.12	0.666	.	.	0.881	0.374	0.65	1	1	0	0	18106	176	-14	3.93	1	75	111	68	8	93	38	12	26	0.608	AMRR:[LIJVAP]X[KRTPEI]R:23-26,RR:[KR]R:25-26	KVLK:116-119,KKLT:153-156	0	0	0	SignalP3NN:19,SignalP3HMM:19,SignalP4:19,SignalP5:19,DeepSig:19,Phobius:19,SignalP6:26	1	1
SPIS_07829	0.634	4.354	3.308	SsCP1,MoMSP1	SsSm1_(SS1G_10096),SP1,MSP1,MgSM1,Hacpl2,Sm1,MpCP1,Cerato-platanin,Pop1	reduced_virulence,increased_virulence_(hypervirulence),effector_(plant_avirulence_determinant),unaffected_pathogenicity	PHI:9428,PHI:3221,PHI:2118,PHI:5540,PHI:5103,PHI:6417,PHI:3164,PHI:695,PHI:3127,PHI:3167,PHI:3209	1	1	0	PF07249	Family:Cerato-platanin	1	.	0	0.803	0.378	.	0.552	.	0.886	0.382	0.55	1	1	0	0	13906.6	135	0	6.268	2	61	88	42	9	77	26	13	13	0.615	ASKR:[LIJVAP]X[KRTPEI]R:126-129,KR:[KR]R:128-129	RSLT:29-32,KGYT:46-49,RSIN:75-78,RTIE:129-132	0	0	0	SignalP3NN:15,SignalP3HMM:15,SignalP4:15,SignalP5:15,DeepSig:15,SignalP6:15,Phobius:19	1	1
SPIS_14698	0.633	-2.152	-1.564	.	.	.	.	0	0	0	PF04140	Family:ICMT	0	.	0	0.512	0.684	.	.	0.635	0.835	0.532	0.4	0	1	0	1	18971.9	170	6.5	9.794	1	53	89	51	27	105	34	21	13	1	PIPR:[LIJVAP]X[KRTPEI]R:115-118,RR:[KR]R:118-119,KR:[KR]R:138-139,KR:[KR]R:160-161	RKLK:46-49,HRLI:70-73,RALD:119-122,RTWK:161-164	0	0	1	SignalP6:19,SignalP5:21,SignalP3NN:22,SignalP3HMM:22,SignalP4:22,DeepSig:22,Phobius:31	1	1
SPIS_19028	0.633	-2.089	3.277	.	.	.	.	0	0	0	PF00925	Family:GTP_cyclohydro2	0	.	0	0	0.01	.	.	0.966	0.494	0.579	0.03	1	1	0	0	56327.2	517	12.5	8.276	6	164	285	151	48	288	132	77	55	0.601	KR:[KR]R:40-41,KR:[KR]R:58-59,PHIR:[LIJVAP]X[KRTPEI]R:244-247,VMER:[LIJVAP]X[KRTPEI]R:476-479	RGLG:41-44,KKWL:64-67,KPYN:78-81,KLLE:199-202,HLYH:226-229,RMIR:263-266,RLMS:363-366,RGIG:400-403,RSYG:434-437,RGIR:452-455,RVME:475-478,KYIS:502-505,KHMF:512-515	0	0	0	SignalP3NN:20,SignalP3HMM:20,SignalP4:20,SignalP5:20,DeepSig:20,Phobius:20,SignalP6:20	1	1
SPIS_23418	0.631	-0.713	2.693	.	.	.	.	0	0	0	.	.	0	.	0	0.003	0.219	.	.	0.623	0.767	0.317	0.46	1	1	0	0	24133.7	229	-6.5	4.268	4	89	137	79	21	143	28	11	17	0.78	LETR:[LIJVAP]X[KRTPEI]R&LXXR:19-22,PLTR:[LIJVAP]X[KRTPEI]R:181-184,LNRR:[LIJVAP]X[KRTPEI]R&LXXR:225-228,RR:[KR]R:227-228	RPFG:113-116,RAFL:184-187	0	0	0	SignalP3NN:16,SignalP3HMM:16,SignalP4:16,SignalP5:16,DeepSig:16,Phobius:16,SignalP6:16	1	1
SPIS_11545	0.627	3.351	1.497	.	.	.	.	0	0	0	PF13462	Domain:Thioredoxin_4	0	.	0	0.946	0.723	0.779	.	.	0.018	0.389	0.24	1	1	0	0	22535	208	-0.5	5.967	4	70	110	69	18	118	48	24	24	1	.	RLIS:17-20,RYIF:83-86,REFP:87-90,RCIA:103-106,KYFA:112-115,KKIN:200-203	0	0	0	SignalP5:22,SignalP3NN:24,SignalP3HMM:24,SignalP4:24,DeepSig:24,Phobius:24,SignalP6:24	1	1
SPIS_10034	0.627	-1.18	-1.797	.	.	.	.	0	0	0	.	.	0	.	0	0.997	0.452	.	0.577	.	0.857	0.644	0.63	0	1	0	1	19105.2	193	-1	5.679	4	81	126	87	6	125	28	14	14	0.782	VARR:[LIJVAP]X[KRTPEI]R:30-33,RR:[KR]R:32-33	KTYV:43-46,KTID:181-184	0	0	0	SignalP3NN:22,SignalP5:22,DeepSig:22,SignalP3HMM:27,SignalP4:27,Phobius:27,SignalP6:33	1	1
SPIS_19811	0.626	-2.025	2.806	.	.	.	.	0	0	0	.	.	0	.	0	0	0.023	.	.	0.756	0.218	0.214	0.42	1	1	0	0	40568.1	374	-15.5	4.422	8	110	214	116	47	236	71	30	41	0.71	IDKR:[LIJVAP]X[KRTPEI]R:44-47,KR:[KR]R:46-47,IVKR:[LIJVAP]X[KRTPEI]R:366-369,KR:[KR]R:368-369	RSLA:8-11,KDMH:26-29,RQLP:47-50,RNLN:55-58,RTIY:61-64,HAWI:190-193,KFIP:215-218,KPFG:249-252,RVIH:265-268,RPLP:339-342,KRMP:368-371	0	0	0	SignalP3NN:25,SignalP3HMM:25,SignalP4:25,SignalP5:25,DeepSig:25,Phobius:25,SignalP6:25	1	1
SPIS_05507	0.62	1.523	3.13	.	.	.	.	0	0	0	PF01082	Domain:Cu2_monooxygen	0	.	0	0.151	0.507	.	.	0.534	0.711	0.371	0.41	1	1	0	0	15404.2	137	-7.5	4.312	3	45	73	34	21	76	28	11	17	1	.	HEYW:20-23,RTLE:55-58,KPFG:63-66,HKFR:127-130	0	0	0	SignalP3NN:14,SignalP4:14,Phobius:14,SignalP3HMM:19,SignalP5:19,DeepSig:19,SignalP6:19	1	1
SPIS_01624	0.618	2.374	2.752	.	.	.	.	0	0	0	PF10634	Family:Iron_transport	0	.	0	0.014	0.428	0.753	.	.	0.959	0.255	0.29	1	1	0	0	13475.4	124	-9.5	4.105	0	34	63	40	12	80	26	9	17	0.622	KR:[KR]R:3-4	HALQ:73-76	0	0	0	SignalP3NN:26,SignalP3HMM:26,SignalP4:26,SignalP5:26,DeepSig:26,Phobius:26,SignalP6:26	1	1
SPIS_09660	0.617	-2.557	3.127	.	SpeB	unaffected_pathogenicity,reduced_virulence	PHI:9150	0	1	0	PF00491	Domain:Arginase	0	.	0	0	0.012	.	.	0.927	0.872	0.283	0.35	1	1	0	0	45560.9	426	-12	4.875	3	132	247	149	40	260	106	50	56	0.615	LGSR:LXXR:129-132,RR:[KR]R:132-133,LLAR:LXXR:181-184,AGIR:[LIJVAP]X[KRTPEI]R:281-284,VIKR:[LIJVAP]X[KRTPEI]R:317-320,KR:[KR]R:319-320,IRER:[LIJVAP]X[KRTPEI]R:321-324,LTTR:[LIJVAP]X[KRTPEI]R&LXXR:355-358,KR:[KR]R:361-362,PKPR:[LIJVAP]X[KRTPEI]R:411-414	RCLE:92-95,HGIR:125-128,RAYS:138-141,KVMD:153-156,RPIL:196-199,KVIT:208-211,HTIV:216-219,RSLY:224-227,KVYG:228-231,KMLS:286-289,KRIR:319-322,KRII:361-364,RGLA:365-368,HDFL:399-402,KKMK:418-421	1	0	0	SignalP3NN:16,SignalP4:16,SignalP5:16,DeepSig:16,Phobius:16,SignalP6:16,SignalP3HMM:19	1	1
SPIS_01086	0.615	-0.326	2.308	.	.	.	.	0	0	0	.	.	0	.	0	1	0.211	.	.	0.641	0.069	0.27	0.27	1	1	1	0	13229.6	127	-4.5	4.386	1	41	81	62	5	86	22	9	13	0.2	LELR:LXXR:59-62	RLLA:33-36	0	0	0	SignalP3NN:17,SignalP3HMM:17,SignalP4:17,SignalP5:17,SignalP6:17,Phobius:18	1	1
SPIS_13919	0.615	-4.319	-1.301	CgEP1	.	.	.	0	0	0	PF00564,PF13181	Domain:PB1,Repeat:TPR_8	0	.	0	0	0.052	.	.	0.883	0.145	0.442	0.04	0	0	0	0	65691.6	609	-6.5	5.335	4	211	351	173	52	332	147	72	75	0.689	LLGR:LXXR:82-85,LYLR:LXXR:98-101,LRDR:LXXR:181-184,AKTR:[LIJVAP]X[KRTPEI]R:209-212,LSLR:LXXR:221-224,RR:[KR]R:224-225,PAPR:[LIJVAP]X[KRTPEI]R:306-309,ARER:[LIJVAP]X[KRTPEI]R:334-337,LSVR:LXXR:376-379,VRRR:[LIJVAP]X[KRTPEI]R:483-486,RR:[KR]R:484-485,VTRR:[LIJVAP]X[KRTPEI]R:487-490,RR:[KR]R:489-490,VKIR:[LIJVAP]X[KRTPEI]R:522-525,ATRR:[LIJVAP]X[KRTPEI]R:606-609,RR:[KR]R:608-609	KAYD:15-18,KSLD:24-27,KILT:37-40,KDFE:91-94,RDFL:212-215,HPLS:226-229,HLLV:234-237,RGLS:374-377,RGMA:535-538,KEIT:561-564	0	0	0	.	0	0
SPIS_23019	0.615	0.203	3.29	MoCDIP10	.	.	.	0	0	0	PF13668	Domain:Ferritin_2	0	.	0	0	0.01	.	.	0.818	0.043	0.383	0.34	1	1	0	0	54487.8	504	-17.5	4.74	3	179	293	153	59	272	118	54	64	0.775	LIER:[LIJVAP]X[KRTPEI]R&LXXR:18-21,AYIR:[LIJVAP]X[KRTPEI]R:159-162,LRGR:LXXR:405-408	KYIK:136-139,KAFP:209-212,REIL:382-385,RAIF:408-411,HFLG:440-443	0	0	0	SignalP3NN:15,SignalP3HMM:15,SignalP4:15,SignalP5:15,Phobius:15,SignalP6:21,DeepSig:23	1	1
SPIS_01843	0.615	-1.859	2.877	.	.	.	.	0	0	0	PF13432,PF05036	Repeat:TPR_16,Domain:SPOR	0	.	0	0	0.034	.	.	0.724	0.018	0.368	0.07	1	1	0	0	48586.3	460	11.5	9.983	3	170	268	165	18	262	110	61	49	0.406	ALTR:[LIJVAP]X[KRTPEI]R:52-55,ALRR:[LIJVAP]X[KRTPEI]R:68-71,RR:[KR]R:70-71,LANR:LXXR:103-106,LLGR:LXXR:138-141,LTPR:[LIJVAP]X[KRTPEI]R&LXXR:164-167,RR:[KR]R:211-212,ARRR:[LIJVAP]X[KRTPEI]R:225-228,RR:[KR]R:226-227,LETR:[LIJVAP]X[KRTPEI]R&LXXR:269-272,AAER:[LIJVAP]X[KRTPEI]R:280-283,AEPR:[LIJVAP]X[KRTPEI]R:293-296,RR:[KR]R:296-297,KR:[KR]R:333-334	RVLL:8-11,RGFT:29-32,KAMA:48-51,RQYY:96-99,RSLI:122-125,KLLG:137-140,RGMV:171-174,KTLR:208-211,RLLD:212-215,RALA:263-266,RALS:272-275,KVLD:341-344,KVLK:446-449	1	0	0	SignalP6:21,SignalP3NN:24,SignalP3HMM:24,SignalP4:24,SignalP5:24,DeepSig:24,Phobius:24	1	1
SPIS_24472	0.613	1.186	3.305	.	.	.	.	0	0	0	PF01083	Domain:Cutinase	1	CE5	0	0	0.011	.	.	0.508	0.982	0.651	0.75	1	1	0	0	34166.3	370	-6.5	4.473	4	230	277	104	19	226	35	15	20	0.229	AEKR:[LIJVAP]X[KRTPEI]R:22-25,KR:[KR]R:24-25	RQLS:25-28,RALT:184-187,KALE:210-213,RYLA:320-323,KFIV:362-365	0	0	0	SignalP3NN:17,SignalP3HMM:17,SignalP4:17,SignalP5:17,DeepSig:17,Phobius:17,SignalP6:25	1	1
SPIS_26904	0.612	3.744	2.369	.	.	.	.	0	0	0	.	.	0	.	0	0.987	0.56	0.993	.	.	0.955	0.396	0.23	1	1	0	0	10349.1	91	7	10.19	0	22	39	34	11	47	27	18	9	2	.	HPLV:12-15,KSFL:16-19,HDFN:23-26,KGLQ:54-57,KDLN:58-61,KAIL:76-79	0	0	0	SignalP3NN:17,SignalP3HMM:17,SignalP4:17,SignalP5:17,DeepSig:17,Phobius:17,SignalP6:17	1	1
SPIS_11768	0.61	-0.238	3.11	.	.	.	.	0	0	0	PF02321	Family:OEP	0	.	0	0.381	0.16	.	.	0.647	0.941	0.474	0.46	1	1	0	0	26280.7	254	-2.5	5.081	2	104	151	107	13	157	46	22	24	0.301	RR:[KR]R:2-3,KR:[KR]R:8-9	RALI:9-12,RPLP:41-44,RDIP:64-67,RDLV:211-214,KALE:219-222,KALA:226-229	0	0	0	DeepSig:20,SignalP6:21,SignalP3NN:22,SignalP3HMM:22,SignalP4:22,SignalP5:22,Phobius:22	1	1
SPIS_19735	0.61	0.928	3.311	.	.	.	.	0	0	0	PF09362,PF01822	Domain:DUF1996,Domain:WSC	0	.	0	0	0.081	.	0.546	.	0.193	0.259	0.93	1	1	0	0	67863.3	634	-4.5	5.607	29	261	403	144	76	359	90	45	45	0.843	AAIR:[LIJVAP]X[KRTPEI]R:344-347,VAPR:[LIJVAP]X[KRTPEI]R:572-575	KGLN:111-114,RSYD:123-126,HPIQ:175-178,HLFL:181-184,RTLN:347-350,KGYR:372-375,RVYQ:396-399,KPFP:461-464,RALT:480-483,RALA:598-601,RKFK:622-625	0	0	0	SignalP3NN:21,SignalP3HMM:21,SignalP4:21,SignalP5:21,DeepSig:21,Phobius:21,SignalP6:21	1	1
SPIS_04624	0.61	1.205	3.305	.	.	.	.	0	0	0	.	.	0	.	0	0.001	0.098	.	0.623	.	0.988	0.583	0.78	1	1	0	0	11523.9	121	-4	3.964	4	66	89	39	7	81	10	3	7	0.306	.	.	0	0	0	SignalP3NN:17,SignalP3HMM:17,SignalP4:17,SignalP5:17,DeepSig:17,Phobius:17,SignalP6:17	1	1
SPIS_20429	0.607	-1.377	3.141	.	.	.	.	0	0	0	PF00775	Domain:Dioxygenase_C	0	.	0	0	0.107	.	.	0.859	0.974	0.347	0.18	1	1	0	0	41421	375	-12	4.837	5	114	213	110	41	190	90	42	48	1.014	AAER:[LIJVAP]X[KRTPEI]R:31-34,AKPR:[LIJVAP]X[KRTPEI]R:41-44,LQRR:[LIJVAP]X[KRTPEI]R&LXXR:53-56,RR:[KR]R:55-56,LARR:[LIJVAP]X[KRTPEI]R&LXXR:63-66,RR:[KR]R:65-66,KR:[KR]R:76-77,LQRR:[LIJVAP]X[KRTPEI]R&LXXR:84-87,RR:[KR]R:86-87	HWLR:36-39,RALA:61-64,RGLI:77-80,RDYP:87-90,RELF:109-112,HVLT:232-235	0	0	1	SignalP3NN:21,SignalP3HMM:21,SignalP4:21,SignalP5:21,DeepSig:21,Phobius:21,SignalP6:21	1	1
SPIS_09672	0.603	-1.291	1.579	.	.	.	.	0	0	0	PF01370	Family:Epimerase	0	.	0	0.1	0.347	.	.	0.718	0.947	0.427	0.15	1	1	0	0	33685.3	309	-3.5	5.828	3	94	173	97	34	175	81	41	40	0.767	LAVR:LXXR:123-126,KR:[KR]R:221-222,LKER:[LIJVAP]X[KRTPEI]R&LXXR:246-249,ILER:[LIJVAP]X[KRTPEI]R:296-299	KTYE:98-101,HPLS:109-112,KKLS:118-121,RQFA:126-129,KSLP:179-182,HVLL:202-205,RWIG:273-276,KGWK:283-286,KKLG:301-304	0	0	0	SignalP3NN:16,SignalP4:16,DeepSig:16,SignalP6:16,SignalP3HMM:18,SignalP5:18,Phobius:18	1	1
SPIS_01992	0.601	-1.847	3.246	.	.	.	.	0	0	0	PF00732,PF05199	Domain:GMC_oxred_N,Domain:GMC_oxred_C	0	AA3,AA3_2,AA3_3,AA3_1	0	0	0.01	.	.	0.849	0.397	0.539	0.68	1	1	0	0	71120.2	660	-3	6.158	6	223	381	203	67	372	142	73	69	0.861	LASR:LXXR:45-48,PKIR:[LIJVAP]X[KRTPEI]R:84-87,RR:[KR]R:102-103,LYPR:[LIJVAP]X[KRTPEI]R&LXXR:132-135,LTIR:[LIJVAP]X[KRTPEI]R&LXXR:277-280,LQDR:LXXR:374-377,LAQR:LXXR:417-420,AHTR:[LIJVAP]X[KRTPEI]R:480-483	KTLL:55-58,KLYT:115-118,KDLG:127-130,KQYL:176-179,RDLQ:198-201,REFI:264-267,RGFP:273-276,HLYR:309-312,KQWV:408-411,KTFS:471-474,RGIL:510-513,KEIY:570-573,RAWG:591-594	0	0	0	SignalP3NN:19,SignalP3HMM:19,SignalP4:19,SignalP5:19,DeepSig:19,Phobius:19,SignalP6:19	1	1
SPIS_21797	0.601	-2.096	2.813	.	.	.	.	0	0	0	PF04616	Family:Glyco_hydro_43	0	GH43_24,GH43_37,GH43,GH43_19,GH43_34,GH43_25,GH43_3,GH43_29,GH43_2,GH43_18,GH43_10,GH43_22,GH43_30,GH43_31,GH43_33,GH43_12,GH43_8,GH43_11,GH43_32,GH43_9,GH43_4,GH117	0	0	0.009	.	.	0.751	0.116	0.417	0.78	1	1	0	0	50408.7	460	-25	4.171	4	162	266	122	67	253	87	33	54	1.059	IVER:[LIJVAP]X[KRTPEI]R:105-108,LEVR:LXXR:447-450	KGIQ:36-39,HVLS:90-93,KVLY:110-113,KTID:142-145,KPFG:155-158,RDMT:162-165,KFYL:222-225,KGLE:275-278,RHIR:397-400	0	0	0	SignalP3NN:21,SignalP3HMM:21,SignalP4:21,SignalP5:21,DeepSig:21,Phobius:21,SignalP6:21	1	1
SPIS_19731	0.599	1.769	2.727	FoSep1	.	.	.	0	0	0	PF00082	Domain:Peptidase_S8	0	.	0	0	0.305	.	.	0.618	0.81	0.301	0.81	1	1	0	0	42444.5	409	6.5	8.827	2	170	261	138	35	234	68	39	29	0.733	LPYR:LXXR:10-13,LETR:[LIJVAP]X[KRTPEI]R&LXXR:42-45,PNTR:[LIJVAP]X[KRTPEI]R:114-117,VAKR:[LIJVAP]X[KRTPEI]R:210-213,KR:[KR]R:212-213,RR:[KR]R:314-315,LCKR:[LIJVAP]X[KRTPEI]R&LXXR:377-380,KR:[KR]R:379-380	RLYR:13-16,RSFI:23-26,HTYD:81-84,KGFS:89-92,RDYI:145-148,KVLS:220-223,KRIR:379-382	1	0	0	SignalP3NN:37,SignalP3HMM:37,Phobius:37,SignalP6:37	1	1
SPIS_21992	0.598	-1.983	3.31	.	.	.	.	0	0	0	PF01425	Family:Amidase	0	.	0	0	0.009	.	.	0.962	0.834	0.411	0.87	1	1	0	0	131487	1237	-10	5.387	20	486	783	357	128	691	211	104	107	0.799	PKPR:[LIJVAP]X[KRTPEI]R:127-130,LYWR:LXXR:217-220,RR:[KR]R:493-494,KR:[KR]R:655-656,AKER:[LIJVAP]X[KRTPEI]R:662-665,VAKR:[LIJVAP]X[KRTPEI]R:702-705,KR:[KR]R:704-705,KR:[KR]R:706-707,IQTR:[LIJVAP]X[KRTPEI]R:753-756,KR:[KR]R:807-808,VSKR:[LIJVAP]X[KRTPEI]R:1042-1045,KR:[KR]R:1044-1045,LQLR:LXXR:1227-1230	RLYL:3-6,RGFS:130-133,RLYA:176-179,RLYW:216-219,KPLA:225-228,KDIY:235-238,RAWY:250-253,HLYG:254-257,RLID:268-271,HGLV:357-360,KALY:390-393,HTYP:401-404,KQIK:405-408,RPFI:494-497,RTIF:523-526,HVLV:533-536,RGMN:665-668,KTIV:672-675,KHWI:686-689,RDFK:722-725,RYYV:730-733,HVLS:998-1001,RYLT:1069-1072,KQIS:1095-1098,KTFV:1170-1173,HMLP:1201-1204	1	0	0	SignalP3NN:16,SignalP4:16,SignalP5:16,SignalP6:16,Phobius:19,DeepSig:23	1	0
SPIS_10375	0.597	0.784	3.308	.	.	.	.	0	0	0	PF01828	Family:Peptidase_A4	0	.	0	0	0.026	.	0.603	.	0.726	0.561	0.79	1	1	0	0	30640.8	304	-21	3.845	2	146	221	79	26	161	47	14	33	0.516	LADR:LXXR:25-28,VARR:[LIJVAP]X[KRTPEI]R:29-32,RR:[KR]R:31-32	RRLG:32-35,KNLG:44-47,KSLT:220-223	0	0	1	SignalP3NN:19,SignalP3HMM:19,SignalP4:19,SignalP5:19,Phobius:19,SignalP6:19,DeepSig:26	1	1
SPIS_23763	0.596	1.222	3.307	PsPNPi,RsRlpA,VdAve1,PsShr1	.	.	.	0	0	0	.	.	0	.	0	0	0.043	.	.	0.513	0.413	0.469	0.77	1	1	0	0	29761.8	288	-8	4.598	5	132	208	81	32	165	45	20	25	0.56	.	RDYV:34-37,KSYT:183-186,KTIT:233-236	0	0	0	SignalP3NN:19,SignalP3HMM:19,SignalP4:19,SignalP5:19,DeepSig:19,Phobius:19,SignalP6:19	1	1
SPIS_05939	0.596	1.224	3.306	PsPNPi,RsRlpA,VdAve1,PsShr1	.	.	.	0	0	0	.	.	0	.	0	0	0.043	.	.	0.512	0.413	0.469	0.77	1	1	0	0	29742.8	288	-8.5	4.597	5	132	208	81	33	165	45	20	25	0.56	.	RDYV:34-37,KSYT:183-186,KTIT:233-236	0	0	0	SignalP3NN:19,SignalP3HMM:19,SignalP4:19,SignalP5:19,DeepSig:19,Phobius:19,SignalP6:19	1	1
SPIS_25454	0.592	0.609	2.015	.	.	.	.	0	0	0	.	.	0	.	0	0.098	0.246	.	0.592	.	0.347	0.228	0.49	1	1	0	0	19267.5	176	-10.5	4.241	4	65	105	49	24	98	38	15	23	1	.	RALL:5-8,RGLA:81-84,HVFD:98-101	0	0	0	SignalP3NN:19,SignalP3HMM:19,SignalP4:19,SignalP5:19,DeepSig:19,Phobius:19,SignalP6:19	1	1
SPIS_07522	0.59	1.354	2.91	.	.	.	.	0	0	0	.	.	0	.	0	0.974	0.36	.	.	0.51	0.228	0.448	0.62	1	1	0	0	18709.4	181	6	8.854	7	73	115	47	6	103	34	20	14	0.466	.	KLFD:77-80,KGYK:136-139,KSLN:142-145,KVLI:155-158	0	0	0	SignalP3NN:29,SignalP3HMM:29,SignalP5:29,SignalP4:31,Phobius:31,SignalP6:31	1	1
SPIS_10438	0.59	1.886	3.219	.	.	.	.	0	0	0	PF11937	Family:DUF3455	0	.	0	0.02	0.268	.	0.52	.	0.735	0.468	0.71	1	1	0	0	25070.5	238	-2.5	5.084	6	92	158	79	28	146	29	14	15	0.803	.	HLYF:79-82,HYFV:150-153	0	1	0	SignalP3NN:22,SignalP3HMM:22,SignalP4:22,SignalP5:22,DeepSig:22,Phobius:22,SignalP6:22	1	1
SPIS_03202	0.589	-1.154	0.899	MoCDIP11,MoCDIP2,BghBEC4,GoEC2,BghBEC2	.	.	.	0	0	0	.	.	0	.	0	0	0.063	.	.	0.517	0.12	0.353	0.84	1	1	0	0	17035.6	172	-9.5	3.858	8	99	129	55	10	94	21	6	15	0.396	.	.	0	0	0	SignalP3NN:17,SignalP3HMM:17,SignalP4:17,SignalP5:17,DeepSig:17,SignalP6:17,Phobius:19	1	1
SPIS_05404	0.589	-1.154	0.899	MoCDIP11,MoCDIP2,BghBEC4,GoEC2,BghBEC2	.	.	.	0	0	0	.	.	0	.	0	0	0.063	.	.	0.517	0.12	0.353	0.84	1	1	0	0	17035.6	172	-9.5	3.858	8	99	129	55	10	94	21	6	15	0.396	.	.	0	0	0	SignalP3NN:17,SignalP3HMM:17,SignalP4:17,SignalP5:17,DeepSig:17,SignalP6:17,Phobius:19	1	1
SPIS_01064	0.589	-1.154	0.899	MoCDIP11,MoCDIP2,BghBEC4,GoEC2,BghBEC2	.	.	.	0	0	0	.	.	0	.	0	0	0.063	.	.	0.517	0.12	0.353	0.84	1	1	0	0	17035.6	172	-9.5	3.858	8	99	129	55	10	94	21	6	15	0.396	.	.	0	0	0	SignalP3NN:17,SignalP3HMM:17,SignalP4:17,SignalP5:17,DeepSig:17,SignalP6:17,Phobius:19	1	1
SPIS_06265	0.589	-1.154	0.899	MoCDIP11,MoCDIP2,BghBEC4,GoEC2,BghBEC2	.	.	.	0	0	0	.	.	0	.	0	0	0.063	.	.	0.517	0.12	0.353	0.84	1	1	0	0	17035.6	172	-9.5	3.858	8	99	129	55	10	94	21	6	15	0.396	.	.	0	0	0	SignalP3NN:17,SignalP3HMM:17,SignalP4:17,SignalP5:17,DeepSig:17,SignalP6:17,Phobius:19	1	1
SPIS_02546	0.589	-1.154	0.899	MoCDIP11,MoCDIP2,BghBEC4,GoEC2,BghBEC2	.	.	.	0	0	0	.	.	0	.	0	0	0.063	.	.	0.517	0.12	0.353	0.84	1	1	0	0	17035.6	172	-9.5	3.858	8	99	129	55	10	94	21	6	15	0.396	.	.	0	0	0	SignalP3NN:17,SignalP3HMM:17,SignalP4:17,SignalP5:17,DeepSig:17,SignalP6:17,Phobius:19	1	1
SPIS_14629	0.588	1.847	3.28	.	.	.	.	0	0	0	PF00188	Domain:CAP	1	.	0	0.009	0.181	.	.	0.501	0.026	0.461	0.65	1	1	0	0	12259.5	119	-5.5	4.13	2	54	80	40	16	75	14	5	9	0.525	.	.	0	0	0	SignalP3NN:21,SignalP3HMM:21,SignalP4:21,SignalP5:21,DeepSig:21,Phobius:21,SignalP6:29	1	1
SPIS_16531	0.587	-2.783	-0.385	.	.	.	.	0	0	0	.	.	0	.	0	0.659	0.364	.	.	0.722	0.143	0.193	0.37	0	1	0	1	17631.9	167	-8.5	4.364	2	62	98	57	16	98	34	14	20	0.553	LAAR:LXXR:74-77,RR:[KR]R:138-139	HDFD:32-35,KEYR:78-81,RRMG:138-141	0	0	0	SignalP5:16,SignalP3NN:18,SignalP3HMM:18,SignalP4:18,DeepSig:18,Phobius:18,SignalP6:18	1	1
SPIS_02353	0.585	-3.885	-1.299	.	.	.	.	0	0	0	PF00005	Domain:ABC_tran	0	.	0	0.793	0.255	.	.	0.67	0.607	0.435	0.06	0	0	0	0	24978.3	231	-9.5	4.591	2	75	125	81	15	129	63	28	35	0.577	LVDR:LXXR:38-41,RR:[KR]R:69-70,LDTR:[LIJVAP]X[KRTPEI]R&LXXR:106-109,ITER:[LIJVAP]X[KRTPEI]R:150-153,LLER:[LIJVAP]X[KRTPEI]R&LXXR:201-204,ADTR:[LIJVAP]X[KRTPEI]R:221-224	HDYG:45-48,RNIA:70-73,RVWR:85-88,RALY:129-132,REIS:153-156,HRLS:173-176,RLFL:183-186,RALS:213-216	0	0	0	.	0	0
SPIS_23184	0.585	-3.138	-1.299	.	.	.	.	0	0	0	PF13419	Family:HAD_2	0	.	0	0.863	0.422	.	.	0.762	0.968	0.483	0.1	0	0	0	0	25827.3	239	-6	4.984	2	78	133	86	21	142	63	30	33	0.531	AIER:[LIJVAP]X[KRTPEI]R:36-39,RR:[KR]R:62-63,AHPR:[LIJVAP]X[KRTPEI]R:137-140,LGVR:LXXR:165-168,VEIR:[LIJVAP]X[KRTPEI]R:232-235	HQFS:17-20,RHWQ:39-42,REIG:46-49,RSID:63-66,KLYG:90-93,RGLL:103-106,RPLV:124-127,RYMV:140-143,RLLG:163-166,HSIE:201-204,RDMR:216-219	0	0	0	.	0	0
SPIS_17841	0.584	-2.14	1.211	.	.	.	.	0	0	0	PF00881	Domain:Nitroreductase	0	.	0	0.025	0.238	.	.	0.663	0.959	0.459	0.02	1	1	0	0	31827.1	287	-0.5	6.36	0	92	143	77	30	149	72	37	35	0.871	LILR:LXXR:18-21,RR:[KR]R:54-55,LLLR:LXXR:95-98,VSTR:[LIJVAP]X[KRTPEI]R:122-125,LVER:[LIJVAP]X[KRTPEI]R&LXXR:136-139,PEPR:[LIJVAP]X[KRTPEI]R:261-264,LKER:[LIJVAP]X[KRTPEI]R&LXXR:276-279	RPLI:21-24,RMWD:132-135,RALR:139-142,KDWE:153-156,KKIE:160-163,HQFV:206-209,KLIA:247-250,KELK:274-277,RVFR:281-284	0	1	0	SignalP3NN:26,SignalP3HMM:26,SignalP4:26,SignalP5:26,DeepSig:26,Phobius:26	1	1
SPIS_16936	0.581	-0.112	3.282	.	.	.	.	0	0	0	PF07731,PF07732	Domain:Cu-oxidase_2,Domain:Cu-oxidase_3	0	.	0	0	0.31	.	.	0.738	0.006	0.583	0.65	1	1	0	0	44054.2	398	-2.5	6.299	3	113	225	114	60	221	88	48	40	0.923	LRIR:[LIJVAP]X[KRTPEI]R&LXXR:144-147,IHER:[LIJVAP]X[KRTPEI]R:196-199,PVRR:[LIJVAP]X[KRTPEI]R:280-283,RR:[KR]R:282-283	HRLD:24-27,HSFL:73-76,KDLY:117-120,RHYP:129-132,RGLV:133-136,RDLR:142-145,RYIG:169-172,HSFS:262-265,RDLC:344-347,HRYS:390-393	0	0	0	SignalP3NN:20,SignalP3HMM:20,SignalP5:20,Phobius:20	1	1
SPIS_01974	0.579	-1.617	3.275	.	.	.	.	0	0	0	.	.	0	.	0	0	0.018	.	.	0.757	0.051	0.265	0.77	1	1	0	0	20388.8	210	-15	3.27	6	123	157	83	9	124	19	2	17	0.318	.	KVLV:193-196	0	0	0	SignalP3NN:17,SignalP4:17,SignalP5:17,DeepSig:17,SignalP6:17,SignalP3HMM:21,Phobius:21	1	1
SPIS_23155	0.578	-1.18	2.963	.	.	.	.	0	0	0	.	.	0	.	0	0.001	0.135	.	.	0.766	0.977	0.432	0.71	1	1	0	0	31925.8	300	-13	4.186	10	117	182	103	23	161	53	20	33	0.94	RR:[KR]R:214-215	KTIK:107-110,KLYA:186-189,KKWT:249-252	0	1	0	SignalP3NN:17,SignalP3HMM:17,SignalP4:17,SignalP5:17,DeepSig:17,SignalP6:17,Phobius:27	1	1
SPIS_26871	0.577	0.676	0.884	.	.	.	.	0	0	0	.	.	0	.	0	0.147	0.47	0.691	.	.	0.251	0.33	0.01	1	1	0	0	30978.7	275	-3	5.86	1	76	138	82	30	133	77	39	38	1.235	RR:[KR]R:54-55,KR:[KR]R:69-70,ASPR:[LIJVAP]X[KRTPEI]R:128-131,KR:[KR]R:215-216	KALW:8-11,RGLA:16-19,HIWP:42-45,RVLA:55-58,RAYN:76-79,KQML:86-89,KSIV:97-100,KELQ:145-148,RELL:152-155,KLLY:194-197,KELI:224-227	0	0	0	Phobius:32,SignalP3NN:35,SignalP3HMM:35,SignalP4:35,SignalP5:35,SignalP6:35	1	1
SPIS_16309	0.576	3.954	1.818	.	.	.	.	0	0	0	PF00067	Domain:p450	0	.	0	0.762	0.805	0.551	.	.	0.871	0.372	0.27	1	1	0	0	22208.3	197	3.5	7.564	0	57	98	58	31	110	49	28	21	1.22	LFLR:LXXR:4-7,KR:[KR]R:80-81,LFHR:LXXR:129-132	HGLF:2-5,RNIW:7-10,HPFA:16-19,KWLR:39-42,KALQ:65-68,RAIV:85-88,RFIT:89-92,KVMN:112-115,KGFV:124-127,KWMS:160-163,KNLL:194-197	0	0	0	SignalP4:17,SignalP3NN:22	1	0
SPIS_03855	0.576	4.487	1.235	.	.	.	.	0	0	0	PF01799,PF00111	Domain:Fer2_2,Domain:Fer2	0	.	0	1	0.904	0.536	0.895	.	0.585	0.567	0.49	0	0	0	0	15184.3	141	-1	6.059	9	51	81	43	11	82	31	16	15	0.583	.	KAWR:77-80	1	0	0	.	0	0
SPIS_22286	0.576	-2.404	-0.204	.	.	.	.	0	0	0	PF03388	Domain:Lectin_leg-like	0	.	0	0.002	0.526	.	.	0.768	0.942	0.296	0.39	1	1	1	0	36205.8	326	4	8.393	2	111	175	76	44	174	76	41	35	1.075	LFSR:LXXR:83-86	HSFS:4-7,KSIP:33-36,HSLS:40-43,RWWD:54-57,RGLR:184-187,KSLR:203-206,KCFE:219-222,HDIM:247-250,KNLY:255-258,KFLI:300-303	0	0	0	SignalP3NN:23,SignalP3HMM:23,SignalP4:23,SignalP5:23,DeepSig:23,SignalP6:23,Phobius:25	1	1
SPIS_18747	0.573	-0.124	3.002	CfTom1	.	.	.	0	0	0	PF00150	Domain:Cellulase	0	GH5_9,GH5_45,GH5,GH5_44,GH5_14,GH5_50,GH5_15,GH5_49,GH5_33,GH5_54,GH5_46,GH5_23,GH5_47,GH5_22,GH5_37,GH5_8,GH5_1,GH5_38,GH5_36,GH5_26,GH5_25,GH5_52,GH5_39	0	0	0.011	.	.	0.833	0.009	0.36	0.78	1	1	0	0	53941.8	515	-6.5	4.921	6	231	342	152	56	280	61	29	32	0.852	INER:[LIJVAP]X[KRTPEI]R:502-505	RTYG:229-232,KVLV:234-237,KNWA:317-320,HLYQ:371-374,RMYW:459-462,HGYG:482-485,RVYG:505-508	0	1	0	SignalP3NN:25,SignalP3HMM:25,SignalP4:25,SignalP5:25,DeepSig:25,Phobius:25,SignalP6:25	1	1
SPIS_02068	0.571	-0.218	2.901	.	.	.	.	0	0	0	PF13372	Domain:Alginate_exp	0	.	0	0	0.278	.	.	0.585	0.265	0.435	0.73	1	1	0	0	55884.9	522	-1.5	6.176	0	194	315	141	69	298	96	49	47	0.921	PGRR:[LIJVAP]X[KRTPEI]R:72-75,RR:[KR]R:74-75,AGKR:[LIJVAP]X[KRTPEI]R:182-185,KR:[KR]R:184-185,LSYR:LXXR:368-371,AITR:[LIJVAP]X[KRTPEI]R:396-399,VNPR:[LIJVAP]X[KRTPEI]R:429-432	RTLI:9-12,RRIT:74-77,HPWM:129-132,KVLT:146-149,RGMW:185-188,HQFL:223-226,RKWY:266-269,RGFG:399-402,HQLT:423-426,RELD:463-466,RGYK:490-493,KTWL:509-512	0	0	0	SignalP3NN:30,SignalP3HMM:30,SignalP4:30,SignalP5:30,DeepSig:30,Phobius:30,SignalP6:30	1	1
SPIS_26014	0.566	3.903	2.032	BfNep1,MpNEP1_1,MpNEP1_2,PsojNIP,PaSD21-1,PiNPP1,PpNPP1,VdNEP,FoeNEP1	.	.	.	0	0	0	PF05630	Family:NPP1	1	.	0	0.093	0.493	0.823	.	.	0.008	0.763	0.18	1	1	0	0	30486.7	265	13	9.214	6	71	131	60	41	139	82	50	32	1.216	LPPR:[LIJVAP]X[KRTPEI]R&LXXR:27-30,LEAR:LXXR:34-37,RR:[KR]R:89-90,RR:[KR]R:110-111,RR:[KR]R:137-138,LWDR:LXXR:228-231,AGKR:[LIJVAP]X[KRTPEI]R:243-246,KR:[KR]R:245-246	HEWE:122-125,RAMP:138-141,HGMY:144-147,HCFR:173-176,HWWY:191-194,KLLE:215-218,KLWD:227-230,KNLR:237-240,KGFD:248-251	1	0	0	SignalP3NN:21,SignalP3HMM:21,SignalP4:21,SignalP5:21,DeepSig:21,Phobius:21,SignalP6:21	1	1
SPIS_05979	0.566	3.811	2.032	BfNep1,MpNEP1_1,MpNEP1_2,PsojNIP,PaSD21-1,PiNPP1,VdNEP,PpNPP1,FoeNEP1	.	.	.	0	0	0	PF05630	Family:NPP1	1	.	0	0.099	0.476	0.797	.	.	0.008	0.763	0.17	1	1	0	0	30529.7	265	14	9.365	6	72	130	60	41	137	83	51	32	1.24	LPPR:[LIJVAP]X[KRTPEI]R&LXXR:27-30,LEAR:LXXR:34-37,RR:[KR]R:89-90,RR:[KR]R:110-111,RR:[KR]R:137-138,LWDR:LXXR:228-231,AGKR:[LIJVAP]X[KRTPEI]R:243-246,KR:[KR]R:245-246	HEWE:122-125,RAMP:138-141,HCFR:173-176,HWWY:191-194,KLLE:215-218,KLWD:227-230,KNLR:237-240,KGFD:248-251	1	0	0	SignalP3NN:21,SignalP3HMM:21,SignalP4:21,SignalP5:21,DeepSig:21,Phobius:21,SignalP6:21	1	1
SPIS_25783	0.566	0.963	3.263	.	.	.	.	0	0	0	.	.	0	.	0	0	0.067	0.683	.	.	0.617	0.416	0.03	1	1	0	0	48136.8	430	15	10.002	2	135	213	106	40	201	126	73	53	0.811	LRSR:LXXR:51-54,KR:[KR]R:70-71,KR:[KR]R:123-124,KR:[KR]R:160-161,KR:[KR]R:197-198,RR:[KR]R:262-263,KR:[KR]R:337-338,RR:[KR]R:353-354,PTTR:[LIJVAP]X[KRTPEI]R:377-380,AKER:[LIJVAP]X[KRTPEI]R:403-406,IMTR:[LIJVAP]X[KRTPEI]R:419-422	KSFT:2-5,RSLG:263-266,RSIY:269-272,KQLP:274-277,KALP:292-295,HIMI:320-323,KKMF:331-334,KQMA:368-371,RAYD:380-383,HEIM:387-390,HEWR:407-410	1	0	0	SignalP3NN:20,SignalP3HMM:20,SignalP4:20,SignalP5:20,Phobius:20,SignalP6:20,DeepSig:21	1	1
SPIS_01581	0.56	-4.191	0.638	.	.	.	.	0	0	0	PF02515	Family:CoA_transf_3	0	.	0	0	0.122	.	.	0.939	0.042	0.387	0.33	1	1	0	0	42634.7	403	-2	5.994	3	135	231	150	32	258	95	48	47	0.488	KR:[KR]R:74-75,LVRR:[LIJVAP]X[KRTPEI]R&LXXR:89-92,RR:[KR]R:91-92,LAAR:LXXR:93-96,LARR:[LIJVAP]X[KRTPEI]R&LXXR:191-194,RR:[KR]R:193-194,KR:[KR]R:230-231,RR:[KR]R:263-264,LRTR:[LIJVAP]X[KRTPEI]R&LXXR:340-343	RVLD:9-12,RVLA:15-18,RGWG:46-49,RRLA:91-94,KRLG:230-233,HIIL:251-254,RRFC:263-266,RALR:338-341,HPLA:346-349	1	0	0	SignalP3NN:22	1	0
SPIS_11276	0.56	-5.674	-1.3	FolSix3	PKS5,PKS7,PKS2,PKS6,HK2_(BB0763),FUM1,PKS9,KSA1,KasB,PKS11,FgEch1_(FGSG_13111),PaaB,DspI,AKT3-1,AFT3	unaffected_pathogenicity,reduced_virulence,loss_of_pathogenicity	PHI:728,PHI:726,PHI:729,PHI:718,PHI:10875,PHI:9265,PHI:724,PHI:730,PHI:4196,PHI:725,PHI:9517,PHI:9577,PHI:7979,PHI:2832,PHI:509	1	1	0	PF00109,PF00378,PF14765,PF02801,PF08659,PF16197,PF00550	Domain:ketoacyl-synt,Domain:ECH_1,Domain:PS-DH,Domain:Ketoacyl-synt_C,Family:KR,Family:KAsynt_C_assoc,Domain:PP-binding	0	.	0	0	0.01	.	.	0.938	0.108	0.406	0.17	0	0	0	0	288670	2769	-29.5	5.571	23	1057	1642	1032	211	1791	641	319	322	0.298	LAGR:LXXR:171-174,PAER:[LIJVAP]X[KRTPEI]R:199-202,PQER:[LIJVAP]X[KRTPEI]R:250-253,RR:[KR]R:345-346,ALRR:[LIJVAP]X[KRTPEI]R:448-451,RR:[KR]R:450-451,LQRR:[LIJVAP]X[KRTPEI]R&LXXR:550-553,RR:[KR]R:552-553,PWPR:[LIJVAP]X[KRTPEI]R:567-570,RR:[KR]R:570-571,LSAR:LXXR:609-612,AARR:[LIJVAP]X[KRTPEI]R:620-623,RR:[KR]R:622-623,LDAR:LXXR:683-686,LDGR:LXXR:756-759,ARRR:[LIJVAP]X[KRTPEI]R:813-816,RR:[KR]R:814-…	RSFE:99-102,KTLF:110-113,RFWL:183-186,RLMD:246-249,RLFL:253-256,HALE:261-264,RQLA:367-370,RFLS:373-376,RSFG:382-385,KPLS:403-406,RIMA:414-417,KAFR:482-485,RRLL:622-625,KAIV:703-706,RALA:784-787,RYWY:829-832,RSWT:865-868,RNMF:892-895,KAFT:905-908,RILT:935-938,RGLL:955-958,RMMY:1024-1027,KALG:1038-1041,RTLA:1061-1064,KTLK:1072-1075,RELA:1076-1079,RLLA:1081-1084,RELA:1092-1095,RRLD:1108-1111,RPLA:11…	1	0	0	.	0	0
SPIS_07676	0.56	-6.356	-1.306	.	.	.	.	0	0	0	PF01808,PF02142	Family:AICARFT_IMPCHas,Domain:MGS	0	.	0	0	0.014	.	.	0.876	0.849	0.327	0.12	0	0	0	0	55063	526	2	6.778	4	197	306	206	44	328	126	67	59	0.581	PVRR:[LIJVAP]X[KRTPEI]R:6-9,RR:[KR]R:8-9,LAER:[LIJVAP]X[KRTPEI]R&LXXR:27-30,LDGR:LXXR:64-67,LGIR:[LIJVAP]X[KRTPEI]R&LXXR:80-83,AMIR:[LIJVAP]X[KRTPEI]R:133-136,LGLR:LXXR:170-173,LRKR:[LIJVAP]X[KRTPEI]R:172-175,KR:[KR]R:174-175,RR:[KR]R:205-206,INRR:[LIJVAP]X[KRTPEI]R:312-315,RR:[KR]R:314-315,VTKR:[LIJVAP]X[KRTPEI]R:394-397,KR:[KR]R:396-397,LAFR:LXXR:409-412	RALI:9-12,RFLA:25-28,KALG:42-45,KVIE:50-53,KTLH:69-72,KAMA:90-93,HGIA:95-98,KRLA:174-177,KELG:197-200,KQLQ:243-246,KELS:248-251,RRLD:314-317,KLFT:326-329,KNLR:349-352,RVMA:385-388,REMK:402-405,KGLA:512-515,RHFR:522-525	0	0	0	.	0	0
SPIS_02129	0.559	2.167	3.299	.	.	.	.	0	0	0	PF09286	Domain:Pro-kuma_activ	0	.	0	0.01	0.33	0.523	.	.	0.23	0.294	0.37	1	1	0	0	32592.1	299	3.5	6.897	5	105	155	67	36	147	63	37	26	0.708	KR:[KR]R:23-24,LKER:[LIJVAP]X[KRTPEI]R&LXXR:30-33,KR:[KR]R:48-49	RSWT:38-41,RDLL:49-52,HLLE:69-72,KHLS:83-86,HGIT:111-114,KTMI:122-125,HAYK:143-146,HDMS:193-196,KAYA:208-211	0	0	0	SignalP3NN:18,SignalP3HMM:18,SignalP4:18,SignalP5:18,DeepSig:18,Phobius:18,SignalP6:18	1	1
SPIS_26043	0.557	-1.858	3.157	.	.	.	.	0	0	0	.	.	0	.	0	0	0.05	.	.	0.899	0.414	0.396	0.31	1	1	0	0	36104.1	336	11	8.601	9	137	196	101	23	170	66	41	25	0.471	VLTR:[LIJVAP]X[KRTPEI]R:117-120,AVIR:[LIJVAP]X[KRTPEI]R:211-214,IEER:[LIJVAP]X[KRTPEI]R:235-238,RR:[KR]R:242-243,LAFR:LXXR:258-261,RR:[KR]R:312-313	HPIQ:36-39,HVLT:116-119,RQLA:157-160,RKLP:243-246,HRML:248-251,RSMQ:261-264,RKLP:282-285,RSWD:313-316,HLME:329-332	0	1	0	SignalP3NN:20,SignalP3HMM:20,SignalP4:20,SignalP5:20,DeepSig:20,Phobius:20,SignalP6:20	1	1
SPIS_24773	0.557	-0.722	3.124	.	.	.	.	0	0	0	PF01328	Family:Peroxidase_2	0	.	0	0.011	0.276	.	.	0.855	0.004	0.3	0.28	1	1	0	0	31135.2	289	-8	4.597	3	100	162	85	32	170	52	23	29	0.675	KR:[KR]R:75-76	HGFL:55-58,KGIT:63-66,RGLN:76-79,HNFP:112-115,REFI:181-184,KVLF:211-214,KMYG:243-246,RSLT:279-282	0	1	0	SignalP3NN:18,SignalP3HMM:18,SignalP4:18,SignalP5:18,DeepSig:18,Phobius:18,SignalP6:18	1	1
SPIS_25821	0.557	0.715	3.249	.	.	.	.	0	0	0	PF01822	Domain:WSC	0	.	0	0.002	0.395	.	.	0.628	0.794	0.648	0.56	1	1	0	0	36831.4	347	-0.5	6.366	14	146	205	105	29	181	67	35	32	0.835	KR:[KR]R:302-303,RR:[KR]R:309-310,LTPR:[LIJVAP]X[KRTPEI]R&LXXR:312-315	HLFH:2-5,KAYG:52-55,RQIV:57-60,KALA:68-71,RIIS:177-180,HDIL:283-286,KLLS:297-300,RALT:310-313,RVLS:333-336	0	0	1	SignalP3NN:16,Phobius:16,SignalP3HMM:21,SignalP4:21,SignalP5:21,DeepSig:21,SignalP6:21	1	1
SPIS_04557	0.556	0.643	2.555	Pslsc1,Vdlsc1	.	.	.	0	0	0	PF00857	Family:Isochorismatase	0	.	0	0.009	0.24	.	.	0.858	0.621	0.63	0.46	1	1	0	0	28724	263	-7.5	4.491	3	88	141	94	27	159	42	18	24	0.917	PFER:[LIJVAP]X[KRTPEI]R:38-41,LIQR:LXXR:119-122,LSLR:LXXR:162-165,PLIR:[LIJVAP]X[KRTPEI]R:183-186	HAIN:27-30,RDFD:63-66,KAIL:105-108,RTLT:114-117,RDWR:212-215	0	0	0	SignalP3NN:18,SignalP3HMM:18,SignalP4:18,SignalP5:18,Phobius:18,SignalP6:18	1	1
SPIS_16123	0.554	2.954	3.312	.	.	.	.	0	0	0	.	.	0	.	0	0.071	0.472	0.601	.	.	0.051	0.405	0.14	1	1	0	0	7304.34	66	-2.5	4.452	0	19	34	21	7	38	12	5	7	0.706	.	RLLS:38-41,HAIE:43-46	0	0	0	SignalP3NN:20,SignalP3HMM:20,SignalP4:20,SignalP5:20,DeepSig:20,Phobius:20,SignalP6:20	1	1
SPIS_06666	0.554	2.189	1.366	.	.	.	.	0	0	0	.	.	0	.	0	1	0.521	.	0.607	.	0.074	0.39	0.59	1	1	0	0	21503.7	213	3	9.985	0	49	130	90	2	153	35	19	16	0.574	KR:[KR]R:67-68,KR:[KR]R:119-120,KR:[KR]R:160-161	KPLL:19-22	0	0	0	Phobius:14,SignalP3NN:18,SignalP6:18,SignalP3HMM:20,SignalP4:20,SignalP5:20,DeepSig:20	1	1
SPIS_04320	0.547	-1.797	3.122	.	.	.	.	0	0	0	PF00933	Domain:Glyco_hydro_3	0	GH3	0	0	0.093	.	.	0.915	0.017	0.304	0.29	1	1	0	0	39302.4	372	-3	5.673	0	142	216	135	26	211	74	37	37	0.55	LVNR:LXXR:101-104,LQER:[LIJVAP]X[KRTPEI]R&LXXR:190-193,RR:[KR]R:216-217,LSRR:[LIJVAP]X[KRTPEI]R&LXXR:268-271,RR:[KR]R:270-271,LRER:[LIJVAP]X[KRTPEI]R&LXXR:277-280,LAVR:LXXR:306-309,RR:[KR]R:360-361,RR:[KR]R:368-369	HVIW:30-33,KSIG:119-122,KPLL:126-129,RSFS:170-173,RGYP:193-196,KHFP:200-203,RRIV:270-273,KAFG:298-301,RSLL:361-364,RRWA:368-371	0	0	0	SignalP3NN:17,SignalP3HMM:17,DeepSig:20,SignalP4:22,SignalP5:22,Phobius:22,SignalP6:22	1	1
SPIS_24666	0.546	-1.276	2.849	.	.	.	.	0	0	0	PF00657	Family:Lipase_GDSL	0	CE16	0	0	0.067	.	.	0.569	0.312	0.461	0.66	1	1	0	0	35787.3	325	-25.5	3.808	2	111	196	94	47	181	54	15	39	1.099	PVER:[LIJVAP]X[KRTPEI]R:195-198	KHLI:34-37,KPYA:108-111,RSFD:134-137,RNFL:186-189,RAIA:314-317	0	0	0	SignalP3NN:18,SignalP3HMM:18,SignalP4:18,DeepSig:18,Phobius:18,SignalP6:18,SignalP5:19	1	1
SPIS_03345	0.546	-1.219	2.924	.	.	.	.	0	0	0	PF00657	Family:Lipase_GDSL	0	CE16	0	0	0.068	.	.	0.578	0.312	0.461	0.69	1	1	0	0	34571	315	-23.5	3.836	2	108	193	92	45	176	52	15	37	1.071	PVER:[LIJVAP]X[KRTPEI]R:185-188	KHLI:34-37,KPYA:108-111,RSFD:134-137,RNFL:176-179,RAIA:304-307	0	0	0	SignalP3NN:18,SignalP3HMM:18,SignalP4:18,DeepSig:18,Phobius:18,SignalP6:18,SignalP5:19	1	1
SPIS_08787	0.544	3.475	3.301	.	.	.	.	0	0	0	.	.	0	.	0	0.932	0.394	0.592	.	.	0.377	0.451	0.45	1	1	0	0	11002.3	105	-2	5.513	1	38	66	33	10	59	28	14	14	0.545	KR:[KR]R:58-59,KR:[KR]R:68-69	RIYG:31-34,KRYP:68-71,KLLD:72-75	1	0	0	Phobius:17,SignalP3NN:20,SignalP3HMM:20,SignalP4:20,SignalP5:20,DeepSig:20,SignalP6:20	1	1
SPIS_24617	0.542	-1.003	3.312	.	.	.	.	0	0	0	.	.	0	.	0	0	0.079	.	.	0.721	0.965	0.665	0.85	1	1	0	0	68472.2	649	-2.5	5.785	24	278	423	171	48	336	112	56	56	0.753	ILER:[LIJVAP]X[KRTPEI]R:36-39,LERR:LXXR:37-40,RR:[KR]R:39-40,RR:[KR]R:52-53,VAKR:[LIJVAP]X[KRTPEI]R:114-117,KR:[KR]R:116-117,KR:[KR]R:118-119,IQTR:[LIJVAP]X[KRTPEI]R:165-168,KR:[KR]R:219-220,VSKR:[LIJVAP]X[KRTPEI]R:454-457,KR:[KR]R:456-457,LQLR:LXXR:639-642	RFLA:2-5,HILE:35-38,RPYF:56-59,RCWS:73-76,KSYS:81-84,RDFK:134-137,RYYV:142-145,HVLS:410-413,RYLT:481-484,KQIS:507-510,KTFV:582-585,HMLP:613-616	1	0	0	SignalP3NN:19,SignalP3HMM:19,SignalP4:19,SignalP5:19,DeepSig:19,Phobius:19,SignalP6:19	1	1
SPIS_23915	0.541	-0.035	3.298	MpChi,MrChi,MoChi1,CfEcp6,Mg3LysM,RsLysM,MoSlp1,RiSLM,MgxLysM,Mg1LysM	.	.	.	0	0	0	PF00704,PF01476	Domain:Glyco_hydro_18,Domain:LysM	1	GH18,CBM18,CBM50	0	0	0.01	.	.	0.928	0.185	0.413	0.8	1	1	0	0	139729	1315	-40	4.323	48	560	850	323	142	734	190	77	113	0.715	ILRR:[LIJVAP]X[KRTPEI]R:103-106,RR:[KR]R:105-106,LNAR:LXXR:283-286,RR:[KR]R:291-292,LSQR:LXXR:311-314,LGAR:LXXR:403-406,KR:[KR]R:568-569,APER:[LIJVAP]X[KRTPEI]R:637-640,LYGR:LXXR:747-750,LEIR:[LIJVAP]X[KRTPEI]R&LXXR:788-791,PSTR:[LIJVAP]X[KRTPEI]R:1146-1149	RILR:102-105,RQYV:145-148,RKWN:235-238,KTWG:391-394,KRIV:568-571,RALE:640-643,KAFP:673-676,KIYL:740-743,RSFK:750-753,REII:791-794,HSIQ:799-802,RSLG:837-840,RYYL:1004-1007,RYYL:1093-1096,RTFT:1197-1200	0	0	0	SignalP3NN:26,SignalP4:26,SignalP5:26,DeepSig:26,Phobius:26,SignalP6:26	1	0
SPIS_19224	0.537	-0.741	3.237	.	.	.	.	0	0	0	PF01328	Family:Peroxidase_2	0	.	0	0	0.116	.	.	0.588	0.056	0.281	0.87	1	1	0	0	44335.2	427	-9.5	4.613	3	171	271	136	45	254	60	27	33	0.685	LLKR:[LIJVAP]X[KRTPEI]R&LXXR:27-30,KR:[KR]R:29-30,RR:[KR]R:298-299	HGFL:86-89,KAYG:106-109,KGIV:152-155,HNFV:238-241,KQFF:263-266,KPLT:389-392	0	0	0	SignalP3NN:17,SignalP3HMM:17,SignalP5:17,DeepSig:17,Phobius:17,SignalP6:30	1	1
SPIS_05580	0.533	3.312	3.303	.	.	.	.	0	0	0	.	.	0	.	0	0.661	0.415	0.734	.	.	0.029	0.536	0.23	1	1	0	0	9992.57	87	9.5	11.698	2	25	39	25	9	44	21	16	5	0.75	LTRR:[LIJVAP]X[KRTPEI]R&LXXR:29-32,RR:[KR]R:31-32,PGRR:[LIJVAP]X[KRTPEI]R:38-41,RR:[KR]R:40-41,KR:[KR]R:54-55,KR:[KR]R:75-76	RALN:32-35,RTIH:43-46,HFLY:63-66,REWK:72-75	0	0	0	SignalP3NN:16,SignalP3HMM:16,SignalP4:16,SignalP5:16,DeepSig:16,Phobius:16,SignalP6:16	1	1
SPIS_18251	0.532	-1.98	3.181	.	.	.	.	0	0	0	PF09286	Domain:Pro-kuma_activ	0	.	0	0	0.009	.	.	0.85	0.093	0.496	0.79	1	1	0	0	52281.2	494	-31.5	3.984	4	185	320	156	45	273	87	29	58	0.689	ASPR:[LIJVAP]X[KRTPEI]R:21-24,KR:[KR]R:30-31,LNMR:LXXR:50-53,LAMR:LXXR:486-489	RDFV:31-34,REWL:80-83,KMLN:136-139,KQFL:264-267,RAYP:390-393	0	0	0	SignalP3NN:17,SignalP4:17,SignalP5:17,DeepSig:17,SignalP3HMM:21,Phobius:21	1	1
SPIS_00103	0.531	2.551	2.807	.	.	.	.	0	0	0	.	.	0	.	0	0.004	0.421	0.75	0.656	.	0.162	0.383	0.74	1	1	0	0	20841.2	198	1.5	7.139	6	79	120	63	17	111	25	14	11	0.603	LQKR:[LIJVAP]X[KRTPEI]R&LXXR:34-37,KR:[KR]R:36-37,ILKR:[LIJVAP]X[KRTPEI]R:194-197,KR:[KR]R:196-197	KDLS:114-117,KDLS:114-117	0	0	0	SignalP3NN:20,SignalP3HMM:20,SignalP4:20,SignalP5:20,DeepSig:20,Phobius:20,SignalP6:20	1	1
SPIS_08664	0.531	2.551	2.807	.	.	.	.	0	0	0	.	.	0	.	0	0.004	0.421	0.75	0.656	.	0.162	0.383	0.74	1	1	0	0	20841.2	198	1.5	7.139	6	79	120	63	17	111	25	14	11	0.603	LQKR:[LIJVAP]X[KRTPEI]R&LXXR:34-37,KR:[KR]R:36-37,ILKR:[LIJVAP]X[KRTPEI]R:194-197,KR:[KR]R:196-197	KDLS:114-117,KDLS:114-117	0	0	0	SignalP3NN:20,SignalP3HMM:20,SignalP4:20,SignalP5:20,DeepSig:20,Phobius:20,SignalP6:20	1	1
SPIS_18447	0.53	-2.571	2.272	.	.	.	.	0	0	0	PF01055,PF13802,PF17137	Family:Glyco_hydro_31,Domain:Gal_mutarotas_2,Family:DUF5110	0	GH31	0	0	0.044	.	.	0.861	0.947	0.514	0.14	1	1	0	0	112277	995	-14.5	5.621	6	283	503	246	145	515	278	139	139	1.201	KR:[KR]R:43-44,RR:[KR]R:113-114,VTKR:[LIJVAP]X[KRTPEI]R:344-347,KR:[KR]R:346-347,LLSR:LXXR:599-602,VLTR:[LIJVAP]X[KRTPEI]R:615-618,LLAR:LXXR:675-678,RR:[KR]R:698-699,LRLR:LXXR:717-720,IIPR:[LIJVAP]X[KRTPEI]R:825-828,RR:[KR]R:828-829,RR:[KR]R:833-834	KGFN:2-5,HSFV:9-12,RLYA:46-49,KKLA:82-85,RGLL:197-200,HVYG:269-272,RLYN:297-300,HFIS:366-369,KKFD:426-429,KKYF:448-451,KQLD:466-469,RKLV:473-476,KDLA:498-501,RKWW:530-533,KNLF:547-550,RDLH:581-584,RPFV:612-615,RSFF:618-621,RWYQ:678-681,KEII:710-713,KGFS:754-757,KYYD:791-794,RKFV:878-881,KAYL:904-907,KTME:908-911,KVII:917-920	1	0	0	SignalP3NN:27,SignalP4:27,SignalP5:27,Phobius:27,SignalP6:27	1	0
SPIS_26712	0.53	3.161	2.6	VdPevD1	.	.	.	0	0	0	PF16541	Domain:AltA1	1	.	0	0.729	0.511	.	.	0.65	0.008	0.493	0.41	1	1	0	0	15499.6	142	-1	5.704	2	54	78	50	16	76	28	14	14	1.231	.	RIIA:53-56,RIIA:53-56,KAYD:67-70,KAYD:67-70,KQLY:104-107,KQLY:104-107,RNIL:138-141,RNIL:138-141	0	0	0	SignalP3NN:21,SignalP3HMM:21,SignalP4:21,SignalP5:21,DeepSig:21,Phobius:21,SignalP6:21	1	1
SPIS_04820	0.53	3.128	2.635	VdPevD1	.	.	.	0	0	0	PF16541	Domain:AltA1	1	.	0	0.741	0.507	.	.	0.674	0.008	0.493	0.47	1	1	0	0	15499.6	142	-1	5.704	2	54	78	50	16	76	28	14	14	1.192	.	RIIA:53-56,RIIA:53-56,KAYD:67-70,KAYD:67-70,KQLY:104-107,KQLY:104-107,RNLL:138-141,RNLL:138-141	0	0	0	SignalP3NN:21,SignalP3HMM:21,SignalP4:21,SignalP5:21,DeepSig:21,Phobius:21,SignalP6:21	1	1
SPIS_03219	0.53	3.161	2.6	VdPevD1	.	.	.	0	0	0	PF16541	Domain:AltA1	1	.	0	0.729	0.511	.	.	0.65	0.008	0.493	0.41	1	1	0	0	15499.6	142	-1	5.704	2	54	78	50	16	76	28	14	14	1.231	.	RIIA:53-56,RIIA:53-56,KAYD:67-70,KAYD:67-70,KQLY:104-107,KQLY:104-107,RNIL:138-141,RNIL:138-141	0	0	0	SignalP3NN:21,SignalP3HMM:21,SignalP4:21,SignalP5:21,DeepSig:21,Phobius:21,SignalP6:21	1	1
SPIS_03364	0.53	3.128	2.635	VdPevD1	.	.	.	0	0	0	PF16541	Domain:AltA1	1	.	0	0.741	0.507	.	.	0.674	0.008	0.493	0.47	1	1	0	0	15499.6	142	-1	5.704	2	54	78	50	16	76	28	14	14	1.192	.	RIIA:53-56,RIIA:53-56,KAYD:67-70,KAYD:67-70,KQLY:104-107,KQLY:104-107,RNLL:138-141,RNLL:138-141	0	0	0	SignalP3NN:21,SignalP3HMM:21,SignalP4:21,SignalP5:21,DeepSig:21,Phobius:21,SignalP6:21	1	1
SPIS_21804	0.528	-0.025	3.269	BghBEC4,MoCDIP2,GoEC2,BghBEC2,MoCDIP11,PpCBEL	.	.	.	0	0	0	PF05730	Domain:CFEM	1	GH16_1,GH16,GH16_3	0	0	0.025	.	.	0.928	0.007	0.462	0.88	1	1	0	0	179358	1760	-45.5	4.171	61	858	1297	452	160	1006	169	64	105	0.643	LGAR:LXXR:6-9,LPGR:LXXR:116-119,RR:[KR]R:487-488,KR:[KR]R:895-896,KR:[KR]R:904-905,LTTR:[LIJVAP]X[KRTPEI]R&LXXR:1129-1132,VATR:[LIJVAP]X[KRTPEI]R:1300-1303,LISR:LXXR:1567-1570,PTKR:[LIJVAP]X[KRTPEI]R:1733-1736,KR:[KR]R:1735-1736	HGLF:132-135,KHWW:224-227,HVLE:427-430,RLIS:1566-1569,RHFD:1741-1744	0	0	0	SignalP3NN:24,SignalP4:24,SignalP5:24,DeepSig:24,Phobius:24,SignalP6:24	1	0
SPIS_08658	0.526	-2.391	2.655	.	.	.	.	0	0	0	PF00246	Domain:Peptidase_M14	0	.	0	0	0.01	.	.	0.818	0.243	0.512	0.01	1	1	0	0	66894.3	589	-10.5	5.498	5	159	288	161	75	301	169	84	85	1.073	PETR:[LIJVAP]X[KRTPEI]R:63-66,LVLR:LXXR:79-82,VDIR:[LIJVAP]X[KRTPEI]R:113-116,PMRR:[LIJVAP]X[KRTPEI]R:168-171,RR:[KR]R:170-171,PPRR:[LIJVAP]X[KRTPEI]R:244-247,RR:[KR]R:246-247,LHAR:LXXR:256-259,LKPR:[LIJVAP]X[KRTPEI]R&LXXR:450-453,LKLR:LXXR:477-480,LLPR:[LIJVAP]X[KRTPEI]R&LXXR:488-491,LDLR:LXXR:581-584,LRRR:[LIJVAP]X[KRTPEI]R:583-586,RR:[KR]R:584-585,RR:[KR]R:586-587	HFLQ:40-43,HEWV:110-113,RPLM:138-141,KELS:144-147,RPFN:171-174,RLMA:203-206,RSIP:225-228,KTIL:248-251,REWI:259-262,HSIT:282-285,KMLE:286-289,RLWR:312-315,RSFG:333-336,KNLA:362-365,HSYS:386-389,RNYE:427-430,HIIP:493-496,KEIF:499-502,RSML:541-544	1	0	0	SignalP3NN:18,SignalP3HMM:18,SignalP4:18,SignalP5:18,DeepSig:18,Phobius:18,SignalP6:18	1	1
SPIS_06714	0.526	2.243	2.181	.	.	.	.	0	0	0	PF07883	Domain:Cupin_2	0	.	0	0.993	0.656	.	.	0.516	0.897	0.433	0.69	1	1	0	0	14714.8	144	1	6.87	1	59	87	53	11	89	29	16	13	0.647	KR:[KR]R:2-3,LGDR:LXXR:99-102	KRIA:2-5,KMFA:59-62,KHLH:78-81,RAIK:128-131	0	0	0	SignalP3NN:29,SignalP3HMM:29,SignalP5:29,DeepSig:29,Phobius:29,SignalP6:29	1	1
SPIS_09105	0.526	-1.973	1.89	.	.	.	.	0	0	0	PF07081	Domain:DUF1349	0	.	0	0.001	0.183	.	.	0.736	0.805	0.404	0.19	1	1	0	0	35755.5	323	-7	4.917	4	100	177	96	34	179	83	39	44	0.899	KR:[KR]R:146-147,VVER:[LIJVAP]X[KRTPEI]R:151-154,LEER:[LIJVAP]X[KRTPEI]R&LXXR:180-183,AGER:[LIJVAP]X[KRTPEI]R:222-225,KR:[KR]R:270-271	HRLN:25-28,KQFT:38-41,KWIK:109-112,RELT:173-176,KPMY:198-201,KRFD:270-273,KSLE:316-319	1	0	0	SignalP3NN:20,SignalP3HMM:20,SignalP4:20,SignalP5:20,DeepSig:20,Phobius:20,SignalP6:20	1	1
SPIS_10402	0.525	-1.154	3.234	VdPDA1,PesCDA	Cda1,Cda1_(CNAG_05799),Cda6,Cda2_(CNAG_01230),Cda2,Cda3,Cda5	reduced_virulence,unaffected_pathogenicity	PHI:10436,PHI:8598,PHI:11216,PHI:11211,PHI:8599,PHI:10437,PHI:11213,PHI:11212,PHI:11215	0	1	0	PF01522	Family:Polysacc_deac_1	1	CE4	0	0	0.01	.	.	0.939	0.047	0.33	0.78	1	1	0	0	46190.2	442	-26	4.084	4	199	292	136	43	245	76	27	49	0.512	LAKR:[LIJVAP]X[KRTPEI]R&LXXR:28-31,KR:[KR]R:30-31,VIER:[LIJVAP]X[KRTPEI]R:252-255,IWTR:[LIJVAP]X[KRTPEI]R:333-336	KELD:163-166,RGWW:194-197,RVIE:251-254,HTWS:272-275,KAIQ:296-299,RAIS:321-324,HDLY:383-386,KPIG:411-414	0	1	1	SignalP3NN:18,SignalP4:18,SignalP5:18,DeepSig:18,Phobius:18,SignalP6:18,SignalP3HMM:94	1	1
SPIS_19415	0.525	-1.657	2.432	.	.	.	.	0	0	0	PF07687,PF01546	Domain:M20_dimer,Family:Peptidase_M20	0	.	0	0	0.124	.	.	0.723	0.991	0.464	0.13	1	1	0	0	44565.6	412	-7.5	5.403	1	120	224	140	41	231	103	51	52	1.022	LLGR:LXXR:36-39,LTPR:[LIJVAP]X[KRTPEI]R&LXXR:184-187,KR:[KR]R:363-364	KLLL:34-37,RDLV:39-42,KSLV:46-49,KGIL:204-207,KGYG:327-330,KRYL:363-366,HALG:400-403	0	0	0	SignalP3NN:18,SignalP3HMM:18,SignalP4:18,SignalP5:18,DeepSig:18,Phobius:18,SignalP6:18	1	1
SPIS_19632	0.525	-1.594	3.224	.	.	.	.	0	0	0	PF03022,PF16123,PF00753	Repeat:MRJP,Family:HAGH_C,Domain:Lactamase_B	0	.	0	0	0.023	.	.	0.798	0.807	0.24	0.61	1	1	0	0	70572.8	647	-13	5.086	5	208	363	173	76	352	143	69	74	1.039	IETR:[LIJVAP]X[KRTPEI]R:29-32,RR:[KR]R:240-241	KIIA:2-5,HYYY:48-51,RLFA:65-68,RRLD:240-243,KYIV:263-266,RMYY:290-293,KPFV:369-372,RIIW:376-379,KEIL:464-467,KTYK:468-471,KALH:502-505,RFFE:539-542,KTLA:554-557,KVYP:564-567,HEYT:569-572,KKLE:589-592	0	0	0	SignalP3NN:17,SignalP3HMM:17,SignalP4:17,SignalP5:17,DeepSig:17,Phobius:17,SignalP6:17	1	1
SPIS_06930	0.523	-4.045	-1.301	.	.	.	.	0	0	0	PF03989	Repeat:DNA_gyraseA_C	0	.	0	0.784	0.158	.	.	0.556	0.863	0.336	0.07	0	0	0	0	23697.6	220	-10.5	4.441	2	77	125	70	11	114	60	25	35	0.717	RR:[KR]R:25-26,RR:[KR]R:36-37,LKMR:LXXR:122-125,RR:[KR]R:125-126,KR:[KR]R:177-178	RVFS:81-84,RGIA:92-95,KVIS:101-104,KGIV:192-195	0	0	0	.	0	0
SPIS_15166	0.521	-0.717	3.002	.	.	.	.	0	0	0	PF00450	Domain:Peptidase_S10	0	.	0	0	0.27	.	.	0.865	0.967	0.323	0.15	1	1	0	0	40655.9	367	-5.5	5.36	5	112	197	102	42	194	77	38	39	1.171	LGER:[LIJVAP]X[KRTPEI]R&LXXR:21-24,KR:[KR]R:40-41,VIKR:[LIJVAP]X[KRTPEI]R:56-59,KR:[KR]R:58-59,RR:[KR]R:355-356	KRMH:40-43,KFFV:74-77,KPFL:89-92,KKFV:99-102,HGLA:278-281,KDMG:317-320,RNLT:329-332,RELI:346-349,RVLL:357-360	0	1	0	SignalP3NN:18,SignalP3HMM:18,SignalP4:18,SignalP5:18,DeepSig:18,Phobius:18,SignalP6:18	1	1
SPIS_09512	0.519	0.692	3.081	.	Eng1	reduced_virulence	PHI:6265	0	1	0	.	.	0	GH16_1,GH16,GH16_3,GH16_9	0	0	0.185	.	0.547	.	0.064	0.392	0.66	1	1	0	0	28724.2	265	-16.5	3.963	4	101	175	67	39	142	43	14	29	1.083	AMER:[LIJVAP]X[KRTPEI]R:157-160	KLFA:2-5,RALA:16-19,KVWF:166-169,KVYE:262-265	0	1	0	SignalP3NN:19,SignalP3HMM:19,SignalP4:19,SignalP5:19,DeepSig:19,Phobius:19,SignalP6:19	1	1
SPIS_11905	0.519	-1.991	3.309	.	.	.	.	0	0	0	.	.	0	.	0	0	0.02	.	.	0.935	0.185	0.437	0.6	1	1	0	0	20581.2	209	2.5	8.912	1	105	141	77	15	141	21	12	9	0.235	AETR:[LIJVAP]X[KRTPEI]R:49-52,AATR:[LIJVAP]X[KRTPEI]R:188-191,LGYR:LXXR:205-208	.	0	1	0	SignalP3NN:24,SignalP4:24,DeepSig:24,Phobius:24,SignalP6:24,SignalP3HMM:25,SignalP5:25	1	1
SPIS_26112	0.517	1.601	2.861	.	.	.	.	0	0	0	PF00150	Domain:Cellulase	0	GH5_15,GH5_9,GH5_50,GH5_47,GH5_46,GH5_49,GH5_22,GH5_54,GH5_23,GH5_2,GH5_1,GH5_32	0	0.282	0.7	.	.	0.806	0.361	0.368	0.46	1	1	0	0	25384.8	226	-1	6.086	6	67	121	52	35	133	43	22	21	1.16	LGKR:[LIJVAP]X[KRTPEI]R&LXXR:40-43,KR:[KR]R:42-43	HCFF:3-6,KRFQ:42-45,RDWI:111-114,HDLG:222-225	0	0	0	SignalP3NN:16,SignalP3HMM:16,SignalP4:16,Phobius:16,DeepSig:24	1	1
SPIS_12610	0.514	-1.908	2.669	.	.	.	.	0	0	0	PF00400	Repeat:WD40	0	.	0	0	0.07	.	.	0.804	0.915	0.385	0.21	1	1	0	0	33465.9	307	-21.5	4.339	7	111	177	88	37	161	84	34	50	0.754	LDAR:LXXR:16-19,IWKR:[LIJVAP]X[KRTPEI]R:186-189,KR:[KR]R:188-189,LIAR:LXXR:262-265	KLLC:4-7,KSIL:127-130,KLYL:140-143,KYLA:173-176,RIWK:185-188,HRWE:193-196,RTIY:206-209,HKLI:260-263,KGYE:284-287,KVWK:300-303	0	0	0	SignalP3NN:20,SignalP3HMM:20,SignalP4:20,SignalP5:20,DeepSig:20,Phobius:20,SignalP6:20	1	1
SPIS_08333	0.512	0.805	0.984	.	.	.	.	0	0	0	.	.	0	.	0	0.996	0.665	.	.	0.638	0.975	0.403	0.07	1	1	0	0	16523.2	149	5	8.638	5	46	78	46	12	89	36	21	15	0.611	AEKR:[LIJVAP]X[KRTPEI]R:45-48,KR:[KR]R:47-48,LDCR:LXXR:144-147	RMLS:66-69	0	1	1	DeepSig:27,SignalP6:28,SignalP5:29,SignalP3NN:31,SignalP3HMM:31,SignalP4:31,Phobius:34	1	1
SPIS_14903	0.512	-6.713	-1.32	.	.	.	.	0	0	0	PF02518,PF00072	Domain:HATPase_c,Domain:Response_reg	0	.	0	0	0.01	.	.	0.959	0.273	0.227	0.06	0	0	0	0	190850	1764	-7	6.129	16	616	1008	546	145	952	395	201	194	0.701	RR:[KR]R:38-39,LTMR:LXXR:53-56,AQRR:[LIJVAP]X[KRTPEI]R:101-104,RR:[KR]R:103-104,LNLR:LXXR:114-117,LGPR:[LIJVAP]X[KRTPEI]R&LXXR:146-149,LFER:[LIJVAP]X[KRTPEI]R&LXXR:224-227,LGQR:LXXR:267-270,RR:[KR]R:270-271,RR:[KR]R:418-419,LSGR:LXXR:470-473,LIKR:[LIJVAP]X[KRTPEI]R&LXXR:488-491,KR:[KR]R:490-491,LNTR:[LIJVAP]X[KRTPEI]R&LXXR:521-524,RR:[KR]R:524-525,LAAR:LXXR:631-634,RR:[KR]R:637-638,LDMR:LXXR:839-…	RRIG:38-41,RPLW:56-59,KVWA:78-81,RIFG:186-189,KILG:265-268,RRMR:270-273,HTLS:297-300,RDYI:409-412,RVMH:473-476,RGWG:491-494,RPYD:525-528,HELR:578-581,RRLS:637-640,KIFD:694-697,KELV:720-723,KLLL:748-751,KNIV:776-779,RMWS:783-786,KSLR:893-896,RRMN:911-914,RYIS:928-931,KVIT:936-939,RDII:956-959,RRLR:1049-1052,RFFI:1087-1090,KSLA:1091-1094,HILI:1134-1137,RQLK:1150-1153,RHFD:1186-1189,RQIR:1207-1210,R…	1	0	1	.	0	0
SPIS_21694	0.511	-1.837	3.036	.	.	.	.	0	0	0	PF01565,PF08031	Domain:FAD_binding_4,Domain:BBE	0	AA7	0	0	0.047	.	.	0.821	0.222	0.347	0.74	1	1	0	0	64630.8	608	-1	6.242	13	234	366	187	64	364	94	48	46	0.749	LAGR:LXXR:23-26,IDIR:[LIJVAP]X[KRTPEI]R:140-143,AYIR:[LIJVAP]X[KRTPEI]R:321-324,RR:[KR]R:334-335,LAGR:LXXR:463-466,RR:[KR]R:572-573	RLYN:49-52,HDFK:169-172,RAFT:196-199,RFIT:278-281,RRFI:334-337,KPLT:385-388,KYIG:415-418,RGML:437-440,KTIA:447-450,KSLT:472-475,RRLL:572-575,KSLD:579-582,KNLL:584-587	0	1	0	SignalP3NN:20,SignalP3HMM:20,SignalP4:20,SignalP5:20,DeepSig:20,Phobius:20,SignalP6:26	1	1
SPIS_11944	0.511	2.011	2.308	.	.	.	.	0	0	0	.	.	0	.	0	0.964	0.279	0.628	.	.	0.647	0.395	0.13	1	1	0	0	15137.6	138	-4.5	4.932	2	41	71	58	12	88	38	18	20	0.514	LLTR:[LIJVAP]X[KRTPEI]R&LXXR:47-50,LPPR:[LIJVAP]X[KRTPEI]R&LXXR:76-79,AIER:[LIJVAP]X[KRTPEI]R:122-125	RMIG:28-31,RDYD:41-44,RILE:67-70,HRLL:103-106,HRLD:111-114	0	0	0	Phobius:17,SignalP3NN:20,SignalP3HMM:20,SignalP4:20,SignalP5:20,DeepSig:20,SignalP6:20	1	1
SPIS_17624	0.51	-6.738	-1.303	.	.	.	.	0	0	0	PF10607,PF00622	Domain:CTLH,Family:SPRY	0	.	0	0	0.011	.	.	0.975	0.235	0.49	0.2	0	0	0	0	67704.2	635	-18	4.886	1	230	377	189	58	347	151	71	80	0.434	PPPR:[LIJVAP]X[KRTPEI]R:4-7,LPTR:[LIJVAP]X[KRTPEI]R&LXXR:38-41,VPIR:[LIJVAP]X[KRTPEI]R:171-174,LKGR:LXXR:193-196,LAHR:LXXR:299-302,VLER:[LIJVAP]X[KRTPEI]R:328-331,LKLR:LXXR:338-341,KR:[KR]R:356-357,LLDR:LXXR:580-583,ALER:[LIJVAP]X[KRTPEI]R:596-599	HTYL:48-51,RDLT:58-61,RAFF:84-87,RVLE:156-159,RAIP:167-170,HGYA:210-213,RAFE:217-220,KKMT:224-227,HRLA:301-304,RKFV:343-346,HTIT:479-482,RTFG:537-540,RDIV:583-586,RVYR:599-602,RELL:626-629	1	0	0	.	0	0
SPIS_18489	0.51	-6.626	-1.294	.	.	.	.	0	0	0	PF00732,PF05199	Domain:GMC_oxred_N,Domain:GMC_oxred_C	0	AA3_2,AA3	0	0	0.01	.	.	0.914	0.013	0.386	0.48	0	0	0	0	56374	521	-14	4.872	1	182	306	151	57	282	121	57	64	0.758	RR:[KR]R:11-12,LENR:LXXR:61-64,LSDR:LXXR:166-169,AWIR:[LIJVAP]X[KRTPEI]R:256-259,AYIR:[LIJVAP]X[KRTPEI]R:416-419,VAER:[LIJVAP]X[KRTPEI]R:480-483	HGLS:40-43,RTLN:64-67,KVFG:72-75,RKIE:115-118,HDIT:127-130,HVLD:153-156,RPLG:180-183,KALE:266-269,KGFI:333-336,KDYV:395-398,RKIS:419-422,HGLR:455-458,HTMA:472-475	0	1	0	.	0	0
SPIS_10545	0.507	-2.555	2.104	.	.	.	.	0	0	0	PF10604	Family:Polyketide_cyc2	0	.	0	0.007	0.066	.	.	0.771	0.158	0.538	0.32	1	1	0	0	22947.3	211	-15.5	3.787	3	59	122	79	22	134	30	8	22	0.808	LKAR:LXXR:203-206	RAII:94-97	0	0	0	SignalP3NN:23,SignalP3HMM:23,SignalP4:23,SignalP5:23,DeepSig:23,Phobius:23,SignalP6:25	1	1
SPIS_19488	0.507	-0.301	1.463	.	.	.	.	0	0	0	PF01556,PF00226,PF00684	Domain:DnaJ_C,Domain:DnaJ,Domain:DnaJ_CXXCXGXG	0	.	0	0	0.197	0.665	.	.	0.092	0.307	0.09	1	1	0	0	45672.4	404	0	6.504	8	105	189	91	49	206	142	75	67	0.917	ADER:[LIJVAP]X[KRTPEI]R:31-34,AYRR:[LIJVAP]X[KRTPEI]R:39-42,RR:[KR]R:41-42,AAKR:[LIJVAP]X[KRTPEI]R:58-61,KR:[KR]R:60-61,RR:[KR]R:125-126,RR:[KR]R:286-287,LFWR:LXXR:292-295,LSLR:LXXR:298-301,KR:[KR]R:325-326	KILN:23-26,RDLK:34-37,KAYR:38-41,KKYH:45-48,KRFV:60-63,KELR:75-78,KDFY:140-143,HEFQ:148-151,HGMV:180-183,KQML:186-189,KGMP:236-239,RNLT:310-313,KDFW:374-377,KKIG:385-388,KDLG:393-396	0	0	0	SignalP3NN:18,SignalP3HMM:18,SignalP4:18,SignalP5:18,DeepSig:18,Phobius:18,SignalP6:18	1	1
SPIS_13005	0.506	3.973	3.169	.	.	.	.	0	0	0	.	.	0	.	0	0.999	0.509	0.652	.	.	0.171	0.179	0.2	1	1	0	0	10668.3	99	-3.5	4.998	1	32	48	40	8	57	23	11	12	0.75	LIER:[LIJVAP]X[KRTPEI]R&LXXR:45-48	HLIE:44-47,RPYF:94-97	0	0	0	SignalP3NN:16,SignalP3HMM:20,SignalP4:20,SignalP5:20,DeepSig:20,Phobius:20	1	1
SPIS_04697	0.505	-3.565	1.005	.	.	.	.	0	0	0	.	.	0	.	0	0	0.004	.	.	0.598	0.027	0.281	0.78	1	1	0	0	23236.2	239	-4.5	4.498	4	143	184	76	8	120	28	12	16	0.306	LANR:LXXR:221-224	KVMN:2-5,RVYT:77-80,KGYT:98-101,RALS:224-227	0	0	0	SignalP3NN:24,SignalP3HMM:24,SignalP4:24,SignalP5:24,DeepSig:24,Phobius:24,SignalP6:24	1	1
SPIS_24518	0.505	0.064	3.3	.	.	.	.	0	0	0	PF07081	Domain:DUF1349	0	.	0	0	0.231	.	.	0.574	0.72	0.526	0.46	1	1	0	0	45939.8	417	8.5	8.509	7	149	238	113	48	216	96	54	42	1.063	KR:[KR]R:296-297,VVER:[LIJVAP]X[KRTPEI]R:301-304,LEER:[LIJVAP]X[KRTPEI]R&LXXR:330-333,AGER:[LIJVAP]X[KRTPEI]R:372-375	RLYA:92-95,KNFK:140-143,HTLN:158-161,HRLN:175-178,KQFT:188-191,KWIK:259-262,RELT:323-326,KPMY:348-351	1	0	0	SignalP3NN:17,SignalP4:17,SignalP5:17,DeepSig:17,SignalP6:17,SignalP3HMM:21,Phobius:24	1	1
SPIS_14379	0.504	0.441	3.231	.	.	.	.	0	0	0	.	.	0	.	0	0	0.006	.	0.552	.	0.019	0.387	0.64	1	1	0	0	12322.6	121	-9.5	3.26	4	59	86	42	14	72	11	1	10	0.767	.	.	0	0	0	SignalP3NN:21,SignalP3HMM:21,SignalP4:21,SignalP5:21,DeepSig:21,Phobius:21,SignalP6:21	1	1
SPIS_04001	0.503	0.298	3.089	MoCDIP4,ChNIS1,CoNIS1	.	.	.	0	0	0	PF03443	Family:AA9	1	AA9	0	0	0.011	.	.	0.756	0.72	0.447	0.79	1	1	0	0	43060.9	416	-16	4.382	2	198	283	120	49	223	65	27	38	0.645	.	KSID:91-94,HEII:176-179,KDLP:380-383,RDFR:412-415	0	0	0	SignalP3NN:19,SignalP4:19,DeepSig:19,Phobius:19,SignalP6:19,SignalP3HMM:21,SignalP5:21	1	1
SPIS_09947	0.499	-2.009	2.781	.	.	.	.	0	0	0	.	.	0	.	0	0	0.032	.	.	0.742	0.026	0.376	0.04	1	1	0	0	62686.3	563	-0.5	6.466	8	175	291	139	70	296	154	82	72	0.774	PATR:[LIJVAP]X[KRTPEI]R:25-28,RR:[KR]R:96-97,LKPR:[LIJVAP]X[KRTPEI]R&LXXR:137-140,RR:[KR]R:140-141,PRER:[LIJVAP]X[KRTPEI]R:243-246,KR:[KR]R:509-510	RVLS:2-5,HIFN:32-35,RQWG:42-45,HALV:88-91,KGWH:114-117,HELK:135-138,HTMA:150-153,RVFY:159-162,HGYL:179-182,HTYR:183-186,HDLR:189-192,RDLD:295-298,KALE:372-375,KAFK:423-426,RPFI:434-437,RNIS:442-445,RTLP:457-460,RSLK:497-500,RGYW:547-550	0	1	0	SignalP3NN:18,SignalP3HMM:18,SignalP4:18,SignalP5:18,DeepSig:18,Phobius:18,SignalP6:18	1	1
SPIS_26628	0.498	0.625	3.153	.	.	.	.	0	0	0	.	.	0	.	0	0.156	0.41	.	.	0.699	0.564	0.295	0.34	1	1	0	0	25178	225	-11.5	4.446	8	75	120	60	33	117	50	21	29	1.119	LASR:LXXR:106-109,ASRR:[LIJVAP]X[KRTPEI]R:107-110,RR:[KR]R:109-110,KR:[KR]R:204-205	RCLD:22-25,RHLQ:67-70,HVFS:79-82,HPLG:99-102,REFL:110-113,HIFS:174-177,RKLG:220-223	0	0	0	SignalP3NN:21,SignalP3HMM:21,SignalP4:21,SignalP5:21,DeepSig:21,Phobius:21,SignalP6:21	1	1
SPIS_00139	0.498	1.324	3.165	.	.	.	.	0	0	0	.	.	0	.	0	0.217	0.492	.	.	0.612	0.564	0.295	0.32	1	1	0	0	25207	225	-10	4.606	8	75	120	59	33	114	52	23	29	1.122	LASR:LXXR:106-109,ASRR:[LIJVAP]X[KRTPEI]R:107-110,RR:[KR]R:109-110,VFTR:[LIJVAP]X[KRTPEI]R:136-139,KR:[KR]R:204-205	RCLD:22-25,RHLQ:67-70,HVFS:79-82,HPLG:99-102,REFL:110-113,HIFS:174-177,RKLG:220-223	0	0	0	SignalP3NN:21,SignalP3HMM:21,SignalP4:21,SignalP5:21,DeepSig:21,Phobius:21,SignalP6:21	1	1
SPIS_25166	0.495	0.794	3.004	MoCDIP2,BghBEC4,MoCDIP11,GoEC2	.	.	.	0	0	0	.	.	0	.	0	0.005	0.042	.	.	0.565	0.44	0.341	0.57	1	1	0	0	18091.9	174	-10	4.154	4	76	115	56	15	90	30	11	19	0.69	LIAR:LXXR:161-164,PLRR:[LIJVAP]X[KRTPEI]R:166-169,RR:[KR]R:168-169	.	0	0	0	SignalP3NN:21,SignalP3HMM:21,SignalP4:21,DeepSig:21,Phobius:21,SignalP6:21,SignalP5:22	1	1
SPIS_03193	0.493	4.271	-1.295	.	.	.	.	0	0	0	PF00160	Domain:Pro_isomerase	1	.	0	0.997	0.96	0.75	0.672	.	0.792	0.396	0.65	0	0	0	0	18792.3	173	2.5	7.384	2	52	95	41	20	93	41	23	18	1.308	VVPR:[LIJVAP]X[KRTPEI]R:30-33	RQFC:39-42,RQFC:39-42,KPLG:52-55,KPLG:52-55,RVIK:63-66,RVIK:63-66,KVIE:140-143,KVIE:140-143,KKIE:149-152,KKIE:149-152	0	0	0	.	0	0
SPIS_02610	0.493	4.091	-1.298	.	.	.	.	0	0	0	PF00160	Domain:Pro_isomerase	1	.	0	0.995	0.959	0.732	0.618	.	0.118	0.457	0.68	0	0	0	0	18779.3	173	2.5	7.384	2	53	95	41	20	93	41	23	18	1.282	VVPR:[LIJVAP]X[KRTPEI]R:30-33	RQFC:39-42,RQFC:39-42,KPLG:52-55,KPLG:52-55,RVIK:63-66,RVIK:63-66,KVIE:140-143,KVIE:140-143,KKIE:149-152,KKIE:149-152	0	0	0	.	0	0
SPIS_02505	0.493	4.271	-1.295	.	.	.	.	0	0	0	PF00160	Domain:Pro_isomerase	1	.	0	0.997	0.96	0.75	0.672	.	0.792	0.396	0.65	0	0	0	0	18792.3	173	2.5	7.384	2	52	95	41	20	93	41	23	18	1.308	VVPR:[LIJVAP]X[KRTPEI]R:30-33	RQFC:39-42,RQFC:39-42,KPLG:52-55,KPLG:52-55,RVIK:63-66,RVIK:63-66,KVIE:140-143,KVIE:140-143,KKIE:149-152,KKIE:149-152	0	0	0	.	0	0
SPIS_25995	0.493	4.091	-1.298	.	.	.	.	0	0	0	PF00160	Domain:Pro_isomerase	1	.	0	0.995	0.959	0.732	0.618	.	0.118	0.457	0.68	0	0	0	0	18779.3	173	2.5	7.384	2	53	95	41	20	93	41	23	18	1.282	VVPR:[LIJVAP]X[KRTPEI]R:30-33	RQFC:39-42,RQFC:39-42,KPLG:52-55,KPLG:52-55,RVIK:63-66,RVIK:63-66,KVIE:140-143,KVIE:140-143,KKIE:149-152,KKIE:149-152	0	0	0	.	0	0
SPIS_00558	0.487	2.777	3.303	.	.	.	.	0	0	0	PF01083	Domain:Cutinase	1	CE5	0	0	0.034	.	0.71	.	0.243	0.413	0.88	1	1	0	0	25663.3	261	-9.5	4.089	6	141	185	78	17	153	31	11	20	0.435	PIER:[LIJVAP]X[KRTPEI]R:18-21,RR:[KR]R:21-22	KVFC:175-178	0	0	0	SignalP3NN:16,SignalP3HMM:16,SignalP5:16,DeepSig:16,Phobius:16,SignalP6:22	1	1
SPIS_19981	0.487	-1.448	3.306	.	.	.	.	0	0	0	PF00775	Domain:Dioxygenase_C	0	.	0	0	0.046	.	.	0.818	0.807	0.302	0.37	1	1	0	0	42016.2	398	-16.5	4.557	5	154	245	115	41	212	84	37	47	0.71	AAER:[LIJVAP]X[KRTPEI]R:29-32,LKRR:[LIJVAP]X[KRTPEI]R&LXXR:51-54,KR:[KR]R:52-53,LARR:[LIJVAP]X[KRTPEI]R&LXXR:61-64,RR:[KR]R:63-64,KR:[KR]R:74-75,LVRR:[LIJVAP]X[KRTPEI]R&LXXR:83-86,RR:[KR]R:85-86	RSIR:42-45,KSLA:59-62,RSLS:75-78,KPLV:81-84,RDFS:86-89,RALQ:202-205,HVLT:231-234	1	0	1	SignalP3NN:19,SignalP3HMM:19,SignalP4:19,SignalP5:19,DeepSig:19,Phobius:19,SignalP6:19	1	1
SPIS_02678	0.485	-0.308	2.211	.	.	.	.	0	0	0	PF13458	Family:Peripla_BP_6	0	.	0	0.992	0.194	.	.	0.567	0.178	0.358	0.69	1	1	0	0	10294.6	102	-3	4.592	0	40	69	46	6	64	20	9	11	0.529	.	HKLA:2-5,RSWY:89-92	0	0	0	SignalP3NN:23,SignalP3HMM:23,SignalP4:23,SignalP5:23,DeepSig:23,Phobius:23,SignalP6:23	1	1
SPIS_01799	0.476	-0.91	3.042	.	.	.	.	0	0	0	PF12296	Family:HsbA	0	.	0	0.003	0.1	.	.	0.589	0.585	0.224	0.56	1	1	0	0	18709.7	176	-7.5	3.992	0	70	100	66	16	94	21	7	14	0.9	LPIR:[LIJVAP]X[KRTPEI]R&LXXR:60-63,LASR:LXXR:147-150	KQLF:117-120,KQLF:117-120,KQLF:117-120,KQLF:117-120,KQLF:117-120,KQLF:117-120,KQLF:117-120,KQLF:117-120,KQLF:117-120,KQLF:117-120,KQLF:117-120,KQLF:117-120,KQLF:117-120	0	0	0	SignalP3NN:19,SignalP3HMM:19,SignalP4:19,SignalP5:19,DeepSig:19,Phobius:19,SignalP6:26	1	1
SPIS_11098	0.476	-0.91	3.042	.	.	.	.	0	0	0	PF12296	Family:HsbA	0	.	0	0.003	0.1	.	.	0.589	0.585	0.224	0.56	1	1	0	0	18709.7	176	-7.5	3.992	0	70	100	66	16	94	21	7	14	0.9	LPIR:[LIJVAP]X[KRTPEI]R&LXXR:60-63,LASR:LXXR:147-150	KQLF:117-120,KQLF:117-120,KQLF:117-120,KQLF:117-120,KQLF:117-120,KQLF:117-120,KQLF:117-120,KQLF:117-120,KQLF:117-120,KQLF:117-120,KQLF:117-120,KQLF:117-120,KQLF:117-120	0	0	0	SignalP3NN:19,SignalP3HMM:19,SignalP4:19,SignalP5:19,DeepSig:19,Phobius:19,SignalP6:26	1	1
SPIS_08929	0.476	-0.91	3.042	.	.	.	.	0	0	0	PF12296	Family:HsbA	0	.	0	0.003	0.1	.	.	0.589	0.585	0.224	0.56	1	1	0	0	18709.7	176	-7.5	3.992	0	70	100	66	16	94	21	7	14	0.9	LPIR:[LIJVAP]X[KRTPEI]R&LXXR:60-63,LASR:LXXR:147-150	KQLF:117-120,KQLF:117-120,KQLF:117-120,KQLF:117-120,KQLF:117-120,KQLF:117-120,KQLF:117-120,KQLF:117-120,KQLF:117-120,KQLF:117-120,KQLF:117-120,KQLF:117-120,KQLF:117-120	0	0	0	SignalP3NN:19,SignalP3HMM:19,SignalP4:19,SignalP5:19,DeepSig:19,Phobius:19,SignalP6:26	1	1
SPIS_01944	0.476	-0.91	3.042	.	.	.	.	0	0	0	PF12296	Family:HsbA	0	.	0	0.003	0.1	.	.	0.589	0.585	0.224	0.56	1	1	0	0	18709.7	176	-7.5	3.992	0	70	100	66	16	94	21	7	14	0.9	LPIR:[LIJVAP]X[KRTPEI]R&LXXR:60-63,LASR:LXXR:147-150	KQLF:117-120,KQLF:117-120,KQLF:117-120,KQLF:117-120,KQLF:117-120,KQLF:117-120,KQLF:117-120,KQLF:117-120,KQLF:117-120,KQLF:117-120,KQLF:117-120,KQLF:117-120,KQLF:117-120	0	0	0	SignalP3NN:19,SignalP3HMM:19,SignalP4:19,SignalP5:19,DeepSig:19,Phobius:19,SignalP6:26	1	1
SPIS_04680	0.476	-1.262	3.042	.	.	.	.	0	0	0	PF12296	Family:HsbA	0	.	0	0.002	0.043	.	.	0.615	0.585	0.224	0.56	1	1	0	0	18682.7	176	-7.5	3.992	0	71	100	66	16	94	21	7	14	0.875	LPIR:[LIJVAP]X[KRTPEI]R&LXXR:60-63,LASR:LXXR:147-150	KQLF:117-120	0	0	0	SignalP3NN:19,SignalP3HMM:19,SignalP4:19,SignalP5:19,DeepSig:19,Phobius:19,SignalP6:26	1	1
SPIS_02240	0.476	-0.91	3.042	.	.	.	.	0	0	0	PF12296	Family:HsbA	0	.	0	0.003	0.1	.	.	0.589	0.585	0.224	0.56	1	1	0	0	18709.7	176	-7.5	3.992	0	70	100	66	16	94	21	7	14	0.9	LPIR:[LIJVAP]X[KRTPEI]R&LXXR:60-63,LASR:LXXR:147-150	KQLF:117-120,KQLF:117-120,KQLF:117-120,KQLF:117-120,KQLF:117-120,KQLF:117-120,KQLF:117-120,KQLF:117-120,KQLF:117-120,KQLF:117-120,KQLF:117-120,KQLF:117-120,KQLF:117-120	0	0	0	SignalP3NN:19,SignalP3HMM:19,SignalP4:19,SignalP5:19,DeepSig:19,Phobius:19,SignalP6:26	1	1
SPIS_01534	0.476	-0.91	3.042	.	.	.	.	0	0	0	PF12296	Family:HsbA	0	.	0	0.003	0.1	.	.	0.589	0.585	0.224	0.56	1	1	0	0	18709.7	176	-7.5	3.992	0	70	100	66	16	94	21	7	14	0.9	LPIR:[LIJVAP]X[KRTPEI]R&LXXR:60-63,LASR:LXXR:147-150	KQLF:117-120,KQLF:117-120,KQLF:117-120,KQLF:117-120,KQLF:117-120,KQLF:117-120,KQLF:117-120,KQLF:117-120,KQLF:117-120,KQLF:117-120,KQLF:117-120,KQLF:117-120,KQLF:117-120	0	0	0	SignalP3NN:19,SignalP3HMM:19,SignalP4:19,SignalP5:19,DeepSig:19,Phobius:19,SignalP6:26	1	1
SPIS_03538	0.476	-0.91	3.042	.	.	.	.	0	0	0	PF12296	Family:HsbA	0	.	0	0.003	0.1	.	.	0.589	0.585	0.224	0.56	1	1	0	0	18709.7	176	-7.5	3.992	0	70	100	66	16	94	21	7	14	0.9	LPIR:[LIJVAP]X[KRTPEI]R&LXXR:60-63,LASR:LXXR:147-150	KQLF:117-120,KQLF:117-120,KQLF:117-120,KQLF:117-120,KQLF:117-120,KQLF:117-120,KQLF:117-120,KQLF:117-120,KQLF:117-120,KQLF:117-120,KQLF:117-120,KQLF:117-120,KQLF:117-120	0	0	0	SignalP3NN:19,SignalP3HMM:19,SignalP4:19,SignalP5:19,DeepSig:19,Phobius:19,SignalP6:26	1	1
SPIS_10837	0.476	-0.91	3.042	.	.	.	.	0	0	0	PF12296	Family:HsbA	0	.	0	0.003	0.1	.	.	0.589	0.585	0.224	0.56	1	1	0	0	18709.7	176	-7.5	3.992	0	70	100	66	16	94	21	7	14	0.9	LPIR:[LIJVAP]X[KRTPEI]R&LXXR:60-63,LASR:LXXR:147-150	KQLF:117-120,KQLF:117-120,KQLF:117-120,KQLF:117-120,KQLF:117-120,KQLF:117-120,KQLF:117-120,KQLF:117-120,KQLF:117-120,KQLF:117-120,KQLF:117-120,KQLF:117-120,KQLF:117-120	0	0	0	SignalP3NN:19,SignalP3HMM:19,SignalP4:19,SignalP5:19,DeepSig:19,Phobius:19,SignalP6:26	1	1
SPIS_03596	0.476	-0.91	3.042	.	.	.	.	0	0	0	PF12296	Family:HsbA	0	.	0	0.003	0.1	.	.	0.589	0.585	0.224	0.56	1	1	0	0	18709.7	176	-7.5	3.992	0	70	100	66	16	94	21	7	14	0.9	LPIR:[LIJVAP]X[KRTPEI]R&LXXR:60-63,LASR:LXXR:147-150	KQLF:117-120,KQLF:117-120,KQLF:117-120,KQLF:117-120,KQLF:117-120,KQLF:117-120,KQLF:117-120,KQLF:117-120,KQLF:117-120,KQLF:117-120,KQLF:117-120,KQLF:117-120,KQLF:117-120	0	0	0	SignalP3NN:19,SignalP3HMM:19,SignalP4:19,SignalP5:19,DeepSig:19,Phobius:19,SignalP6:26	1	1
SPIS_03865	0.476	-0.91	3.042	.	.	.	.	0	0	0	PF12296	Family:HsbA	0	.	0	0.003	0.1	.	.	0.589	0.585	0.224	0.56	1	1	0	0	18709.7	176	-7.5	3.992	0	70	100	66	16	94	21	7	14	0.9	LPIR:[LIJVAP]X[KRTPEI]R&LXXR:60-63,LASR:LXXR:147-150	KQLF:117-120,KQLF:117-120,KQLF:117-120,KQLF:117-120,KQLF:117-120,KQLF:117-120,KQLF:117-120,KQLF:117-120,KQLF:117-120,KQLF:117-120,KQLF:117-120,KQLF:117-120,KQLF:117-120	0	0	0	SignalP3NN:19,SignalP3HMM:19,SignalP4:19,SignalP5:19,DeepSig:19,Phobius:19,SignalP6:26	1	1
SPIS_03706	0.476	-0.91	3.042	.	.	.	.	0	0	0	PF12296	Family:HsbA	0	.	0	0.003	0.1	.	.	0.589	0.585	0.224	0.56	1	1	0	0	18709.7	176	-7.5	3.992	0	70	100	66	16	94	21	7	14	0.9	LPIR:[LIJVAP]X[KRTPEI]R&LXXR:60-63,LASR:LXXR:147-150	KQLF:117-120,KQLF:117-120,KQLF:117-120,KQLF:117-120,KQLF:117-120,KQLF:117-120,KQLF:117-120,KQLF:117-120,KQLF:117-120,KQLF:117-120,KQLF:117-120,KQLF:117-120,KQLF:117-120	0	0	0	SignalP3NN:19,SignalP3HMM:19,SignalP4:19,SignalP5:19,DeepSig:19,Phobius:19,SignalP6:26	1	1
SPIS_10959	0.476	-0.91	3.042	.	.	.	.	0	0	0	PF12296	Family:HsbA	0	.	0	0.003	0.1	.	.	0.589	0.585	0.224	0.56	1	1	0	0	18709.7	176	-7.5	3.992	0	70	100	66	16	94	21	7	14	0.9	LPIR:[LIJVAP]X[KRTPEI]R&LXXR:60-63,LASR:LXXR:147-150	KQLF:117-120,KQLF:117-120,KQLF:117-120,KQLF:117-120,KQLF:117-120,KQLF:117-120,KQLF:117-120,KQLF:117-120,KQLF:117-120,KQLF:117-120,KQLF:117-120,KQLF:117-120,KQLF:117-120	0	0	0	SignalP3NN:19,SignalP3HMM:19,SignalP4:19,SignalP5:19,DeepSig:19,Phobius:19,SignalP6:26	1	1
SPIS_04308	0.476	-0.91	3.042	.	.	.	.	0	0	0	PF12296	Family:HsbA	0	.	0	0.003	0.1	.	.	0.589	0.585	0.224	0.56	1	1	0	0	18709.7	176	-7.5	3.992	0	70	100	66	16	94	21	7	14	0.9	LPIR:[LIJVAP]X[KRTPEI]R&LXXR:60-63,LASR:LXXR:147-150	KQLF:117-120,KQLF:117-120,KQLF:117-120,KQLF:117-120,KQLF:117-120,KQLF:117-120,KQLF:117-120,KQLF:117-120,KQLF:117-120,KQLF:117-120,KQLF:117-120,KQLF:117-120,KQLF:117-120	0	0	0	SignalP3NN:19,SignalP3HMM:19,SignalP4:19,SignalP5:19,DeepSig:19,Phobius:19,SignalP6:26	1	1
SPIS_01676	0.472	-0.67	3.124	.	.	.	.	0	0	0	PF01328	Family:Peroxidase_2	0	.	0	0.017	0.292	.	.	0.869	0.004	0.3	0.28	1	1	0	0	30232.1	279	-9	4.528	1	92	154	79	32	161	53	23	30	0.726	KR:[KR]R:75-76	HGFL:55-58,KGIT:63-66,RGLN:76-79,HNFP:112-115,REFI:181-184,KVLF:211-214,KMYG:243-246	0	1	0	SignalP3NN:18,SignalP3HMM:18,SignalP4:18,SignalP5:18,DeepSig:18,Phobius:18,SignalP6:18	1	1
SPIS_27031	0.472	-1.056	3.131	.	.	.	.	0	0	0	PF01328	Family:Peroxidase_2	0	.	0	0.004	0.227	.	.	0.891	0.004	0.3	0.22	1	1	0	0	32440.8	299	-9	4.555	1	97	163	89	33	174	55	24	31	0.75	KR:[KR]R:75-76	HGFL:55-58,KGIT:63-66,RGLN:76-79,HNFP:112-115,REFI:181-184,KVLF:211-214,KMYG:243-246,RLLS:292-295	0	1	0	SignalP3NN:18,SignalP3HMM:18,SignalP4:18,SignalP5:18,DeepSig:18,Phobius:18,SignalP6:18	1	1
SPIS_24861	0.472	-0.96	3.092	.	.	.	.	0	0	0	PF03022	Repeat:MRJP	0	.	0	0	0.121	.	.	0.624	0.014	0.491	0.78	1	1	0	0	46179.2	431	-5	4.9	2	144	257	126	39	250	74	35	39	0.972	LVDR:LXXR:399-402,VDRR:[LIJVAP]X[KRTPEI]R:400-403,RR:[KR]R:402-403	RSLL:2-5,HYFT:36-39,RKFA:53-56,HLLG:117-120,KAIF:240-243,RFLY:293-296,KGIS:321-324,KPYV:405-408	0	0	0	SignalP3NN:15,SignalP3HMM:15,SignalP4:15,SignalP5:15,DeepSig:15,Phobius:15,SignalP6:15	1	1
SPIS_19406	0.472	0.603	3.182	.	.	.	.	0	0	0	PF00026	Family:Asp	0	.	0	0	0.053	.	0.507	.	0.012	0.301	0.78	1	1	0	0	46125.3	433	-8	4.773	4	166	257	118	52	235	69	32	37	0.971	KR:[KR]R:32-33,IFKR:[LIJVAP]X[KRTPEI]R:76-79,KR:[KR]R:78-79,LGGR:LXXR:250-253	KSIL:50-53,KNFA:350-353,KNWY:411-414	0	0	0	SignalP3NN:15,SignalP3HMM:15,SignalP4:15,SignalP5:15,DeepSig:15,SignalP6:15,Phobius:22	1	1
SPIS_20489	0.472	0.523	3.307	.	.	.	.	0	0	0	.	.	0	.	0	0	0.01	.	0.508	.	0.063	0.423	0.88	1	1	0	0	45740.6	436	-6	4.767	13	185	301	117	25	220	78	36	42	0.946	VAPR:[LIJVAP]X[KRTPEI]R:105-108,LRQR:LXXR:127-130,VSTR:[LIJVAP]X[KRTPEI]R:322-325,LRKR:[LIJVAP]X[KRTPEI]R&LXXR:366-369,KR:[KR]R:368-369,ACTR:[LIJVAP]X[KRTPEI]R:416-419	RTFT:2-5,KTYT:57-60,KYMG:65-68,KTIT:70-73,RSYP:130-133,KCFN:142-145,KCLN:158-161,KTIT:200-203,RGIL:369-372	0	0	0	Phobius:17,SignalP3NN:19,SignalP4:19,SignalP5:19,DeepSig:19,SignalP6:19,SignalP3HMM:21	1	1
SPIS_04268	0.471	-3.025	1.486	.	.	.	.	0	0	0	PF00496	Domain:SBP_bac_5	0	.	0	0	0.019	.	.	0.645	0.534	0.426	0.3	1	1	0	0	57880.3	520	-0.5	6.323	3	140	270	155	61	306	121	61	60	1.088	RR:[KR]R:3-4,LNNR:LXXR:283-286,KR:[KR]R:465-466	RVLS:4-7,KTYT:90-93,KPFT:106-109,KHLY:170-173,KEWQ:196-199,KPYL:217-220,RDFA:305-308,KYYT:329-332,KALL:346-349,RLLP:360-363,RNYV:426-429,KLFA:452-455,KELY:467-470,KILV:475-478,KNLI:500-503	0	0	0	SignalP6:16,SignalP4:20,SignalP5:20,DeepSig:20,SignalP3NN:25,SignalP3HMM:25,Phobius:25	1	1
SPIS_14617	0.47	0.187	2.887	.	.	.	.	0	0	0	.	.	0	.	0	0.005	0.016	.	0.62	.	0.028	0.446	0.74	1	1	0	0	12889.3	123	-9.5	3.675	2	52	84	41	13	68	17	4	13	0.92	.	KSLL:5-8,KSLY:106-109	0	0	0	SignalP3NN:23,SignalP3HMM:23,SignalP4:23,SignalP5:23,DeepSig:23,Phobius:23,SignalP6:23	1	1
SPIS_05537	0.468	2.89	2.337	.	.	.	.	0	0	0	.	.	0	.	0	1	0.474	.	0.536	.	0.074	0.39	0.58	1	1	0	0	10614.8	106	5	10.912	0	29	65	46	2	78	13	9	4	0.588	KR:[KR]R:67-68	KPLL:19-22,KDLP:96-99	0	0	0	Phobius:14,SignalP3NN:18,SignalP6:18,SignalP3HMM:20,SignalP4:20,SignalP5:20,DeepSig:20	1	1
SPIS_20522	0.468	1.691	3.087	.	.	.	.	0	0	0	.	.	0	.	0	0	0.252	.	0.515	.	0.932	0.508	0.67	1	1	0	0	42282.6	384	5	8.343	4	136	219	102	61	234	55	31	24	0.895	.	RAFW:54-57,KILQ:103-106,KSYV:291-294,KFWE:324-327	0	1	1	SignalP3NN:13,SignalP4:13,SignalP3HMM:20,DeepSig:20,Phobius:20,SignalP6:20,SignalP5:22	1	1
SPIS_00176	0.467	2.431	2.824	.	.	.	.	0	0	0	.	.	0	.	0	0.002	0.392	0.752	0.674	.	0.162	0.383	0.74	1	1	0	0	20841.1	198	0.5	6.674	6	79	120	63	17	111	24	13	11	0.586	LQKR:[LIJVAP]X[KRTPEI]R&LXXR:34-37,KR:[KR]R:36-37,ILKR:[LIJVAP]X[KRTPEI]R:194-197,KR:[KR]R:196-197	KDLS:114-117,KDLS:114-117	0	0	0	SignalP3NN:20,SignalP3HMM:20,SignalP4:20,SignalP5:20,DeepSig:20,Phobius:20,SignalP6:20	1	1
SPIS_00807	0.467	2.431	2.824	.	.	.	.	0	0	0	.	.	0	.	0	0.002	0.392	0.752	0.674	.	0.162	0.383	0.74	1	1	0	0	20841.1	198	0.5	6.674	6	79	120	63	17	111	24	13	11	0.586	LQKR:[LIJVAP]X[KRTPEI]R&LXXR:34-37,KR:[KR]R:36-37,ILKR:[LIJVAP]X[KRTPEI]R:194-197,KR:[KR]R:196-197	KDLS:114-117,KDLS:114-117	0	0	0	SignalP3NN:20,SignalP3HMM:20,SignalP4:20,SignalP5:20,DeepSig:20,Phobius:20,SignalP6:20	1	1
SPIS_25465	0.464	-1.419	2.746	.	.	.	.	0	0	0	PF07470	Repeat:Glyco_hydro_88	0	GH105	0	0	0.208	.	.	0.845	0.04	0.58	0.38	1	1	0	0	47857	419	0.5	6.58	0	119	207	117	72	239	102	54	48	1.161	AYER:[LIJVAP]X[KRTPEI]R:77-80,KR:[KR]R:91-92,VSKR:[LIJVAP]X[KRTPEI]R:227-230,KR:[KR]R:229-230,LEKR:[LIJVAP]X[KRTPEI]R&LXXR:303-306,KR:[KR]R:305-306,VERR:[LIJVAP]X[KRTPEI]R:356-359,RR:[KR]R:358-359	RYLS:45-48,RDYV:87-90,HTLL:122-125,RSFR:149-152,HRYP:160-163,HTFQ:186-189,HGFD:223-226,RSIW:230-233,HVWG:243-246,RLLR:272-275,KGWY:293-296,RHLH:339-342	0	0	0	SignalP3NN:17,SignalP3HMM:17,SignalP4:17,SignalP5:17,DeepSig:17,Phobius:17,SignalP6:17	1	1
SPIS_10718	0.459	-1.576	2.431	.	.	.	.	0	0	0	.	.	0	.	0	0	0.176	.	.	0.753	0.48	0.279	0.43	1	1	0	0	36434.2	335	-8	4.773	3	113	192	98	38	187	67	31	36	0.905	AGTR:[LIJVAP]X[KRTPEI]R:253-256,ASPR:[LIJVAP]X[KRTPEI]R:264-267,RR:[KR]R:278-279,AGRR:[LIJVAP]X[KRTPEI]R:297-300,RR:[KR]R:299-300,VVRR:[LIJVAP]X[KRTPEI]R:303-306,RR:[KR]R:305-306,VERR:[LIJVAP]X[KRTPEI]R:328-331,RR:[KR]R:330-331	RPFQ:5-8,RPLT:9-12,KPIY:44-47,KEWQ:51-54,HKFN:196-199,RTLT:256-259,RRLR:330-333	0	0	0	SignalP3NN:25,SignalP3HMM:25,SignalP4:25,SignalP5:25,DeepSig:25,Phobius:25,SignalP6:25	1	1
SPIS_11516	0.458	-6.406	-1.294	.	.	.	.	0	0	0	PF01979	Domain:Amidohydro_1	0	.	0	0	0.049	.	.	0.921	0.229	0.41	0.27	0	0	0	0	46145.8	435	-5.5	5.469	4	148	258	161	26	260	109	54	55	0.521	LTDR:LXXR:4-7,RR:[KR]R:7-8,RR:[KR]R:41-42,LGHR:LXXR:79-82,VMRR:[LIJVAP]X[KRTPEI]R:119-122,RR:[KR]R:121-122,LVMR:LXXR:171-174,VMRR:[LIJVAP]X[KRTPEI]R:172-175,RR:[KR]R:174-175,VLER:[LIJVAP]X[KRTPEI]R:224-227,VLKR:[LIJVAP]X[KRTPEI]R:252-255,KR:[KR]R:254-255,RR:[KR]R:298-299,KR:[KR]R:325-326,ALIR:[LIJVAP]X[KRTPEI]R:359-362	RPIL:8-11,RVID:16-19,RDFD:22-25,RGIG:42-45,RAFV:71-74,HPMA:132-135,KGLR:139-142,RALT:175-178,RDFD:181-184,RDMR:227-230,RTFL:283-286,RALV:299-302,KRLP:325-328,KALI:358-361,RAMS:362-365,RTIV:423-426	1	0	0	.	0	0
SPIS_26160	0.458	-6.59	-1.3	.	.	.	.	0	0	0	PF00501,PF01012,PF00766,PF13193	Family:AMP-binding,Domain:ETF,Domain:ETF_alpha,Domain:AMP-binding_C	0	.	0	0	0.01	.	.	0.964	0.848	0.48	0.19	0	0	0	0	113367	1074	-9	5.764	10	372	634	413	81	654	247	124	123	0.644	PLRR:[LIJVAP]X[KRTPEI]R:43-46,RR:[KR]R:45-46,RR:[KR]R:56-57,LTQR:LXXR:62-65,INTR:[LIJVAP]X[KRTPEI]R:100-103,AIKR:[LIJVAP]X[KRTPEI]R:532-535,KR:[KR]R:534-535,VKIR:[LIJVAP]X[KRTPEI]R:541-544,LADR:LXXR:630-633,LLGR:LXXR:660-663,VAPR:[LIJVAP]X[KRTPEI]R:737-740,PPKR:[LIJVAP]X[KRTPEI]R:749-752,KR:[KR]R:751-752	RTWA:46-49,RRLA:56-59,RGIR:65-68,KILI:119-122,REFS:125-128,KALA:133-136,RTIP:140-143,KDYE:161-164,KVMT:301-304,HVYG:326-329,KGYL:401-404,KDII:440-443,RTIV:514-517,KVLV:528-531,RVID:535-538,RGIL:608-611,KALK:625-628,KPID:723-726,HVLV:795-798,KVLS:818-821,HHLA:829-832,RPIY:887-890,KVIT:905-908,RVII:957-960,RGMQ:964-967,HLLE:973-976,KVIV:1035-1038,KVLP:1062-1065	0	0	1	.	0	0
SPIS_18194	0.457	-0.689	1.721	.	.	.	.	0	0	0	.	.	0	.	0	0.998	0.269	.	.	0.698	0.457	0.673	0.61	1	1	0	0	10312.9	102	0	6.212	1	41	69	47	5	70	18	9	9	0.457	RR:[KR]R:11-12	RALS:12-15,KFFS:37-40,RVLG:63-66,RPLD:83-86	0	0	0	SignalP3NN:29,SignalP3HMM:29,SignalP4:29,SignalP5:29,DeepSig:29,Phobius:29,SignalP6:29	1	1
SPIS_04144	0.456	-6.174	-1.302	.	.	.	.	0	0	0	PF07992	Domain:Pyr_redox_2	0	.	0	0	0.093	.	.	0.906	0.137	0.402	0.14	0	0	0	0	43262.6	410	-3.5	5.531	2	147	240	156	29	257	101	50	51	0.426	LRDR:LXXR:62-65,ASTR:[LIJVAP]X[KRTPEI]R:188-191,AFTR:[LIJVAP]X[KRTPEI]R:195-198,LLGR:LXXR:204-207,LGRR:[LIJVAP]X[KRTPEI]R:205-208,RR:[KR]R:207-208,AYRR:[LIJVAP]X[KRTPEI]R:350-353,RR:[KR]R:352-353,LIRR:[LIJVAP]X[KRTPEI]R&LXXR:379-382,RR:[KR]R:381-382,RR:[KR]R:402-403	KYLL:5-8,RAIR:20-23,KVLL:59-62,RAFF:65-68,RLLI:103-106,KGLD:118-121,HVLR:126-129,HVLP:178-181,KDYP:311-314,RFFG:323-326,RRLV:352-355,RRLM:402-405	0	0	0	.	0	0
SPIS_14023	0.455	-1.72	3.244	.	.	.	.	0	0	0	PF00026	Family:Asp	0	.	0	0	0.01	.	.	0.767	0.017	0.43	0.68	1	1	0	0	53569	507	0	6.502	0	210	321	171	46	267	78	41	37	0.879	RR:[KR]R:63-64,LVHR:LXXR:291-294,PTER:[LIJVAP]X[KRTPEI]R:389-392,RR:[KR]R:400-401,LVSR:LXXR:405-408,IWPR:[LIJVAP]X[KRTPEI]R:488-491	KHIN:35-38,KQLF:54-57,KILS:166-169,KQYV:206-209,KIYL:237-240,RFYS:264-267,KNLV:289-292,RAYV:349-352,HPLP:375-378,HSIT:409-412,RALN:491-494	0	0	0	SignalP3NN:19,SignalP3HMM:19,SignalP4:19,SignalP5:19,DeepSig:19,Phobius:19,SignalP6:25	1	1
SPIS_06911	0.453	-2.153	3.005	.	.	.	.	0	0	0	.	.	0	.	0	0	0.015	.	.	0.856	0.037	0.478	0.01	1	1	0	0	56130.5	499	3	6.86	7	149	255	140	55	269	146	78	68	0.574	LEDR:LXXR:46-49,LTRR:[LIJVAP]X[KRTPEI]R&LXXR:88-91,RR:[KR]R:90-91,LLER:[LIJVAP]X[KRTPEI]R&LXXR:125-128,LSER:[LIJVAP]X[KRTPEI]R&LXXR:131-134,RR:[KR]R:145-146,LGWR:LXXR:153-156,LLER:[LIJVAP]X[KRTPEI]R&LXXR:212-215,RR:[KR]R:230-231,LMER:[LIJVAP]X[KRTPEI]R&LXXR:271-274,RR:[KR]R:277-278,PGER:[LIJVAP]X[KRTPEI]R:360-363,KR:[KR]R:374-375,LEYR:LXXR:398-401,RR:[KR]R:401-402,LVVR:LXXR:452-455,RR:[KR]R:477-4…	RSYR:49-52,RYLV:61-64,RQFL:97-100,HGWF:106-109,HTLL:123-126,HALT:167-170,KCIA:197-200,RAFD:207-210,RLIR:215-218,RRMK:230-233,HSFG:256-259,HALR:265-268,RGFA:292-295,RCFS:320-323,RLYT:349-352,KRYR:374-377,HDLT:379-382,RRFR:401-404,RSIL:413-416,RRFV:477-480	1	0	0	SignalP6:20,SignalP3NN:23,SignalP3HMM:23,SignalP4:23,SignalP5:23,DeepSig:23,Phobius:23	1	1
SPIS_09490	0.449	-1.309	3.18	.	.	.	.	0	0	0	PF01828	Family:Peptidase_A4	0	.	0	0	0.011	.	.	0.579	0.016	0.413	0.69	1	1	0	0	27589.4	272	-8.5	4.332	2	140	192	89	25	151	35	14	21	0.494	AAPR:[LIJVAP]X[KRTPEI]R:19-22,LARR:[LIJVAP]X[KRTPEI]R&LXXR:28-31,RR:[KR]R:30-31,IAER:[LIJVAP]X[KRTPEI]R:32-35,RR:[KR]R:35-36,PTPR:[LIJVAP]X[KRTPEI]R:92-95	RRIA:30-33,KALT:190-193	0	1	1	SignalP3NN:19,SignalP3HMM:19,SignalP4:19,SignalP5:19,DeepSig:19,Phobius:19,SignalP6:19	1	1
SPIS_13328	0.448	-1.385	3.047	.	.	.	.	0	0	0	PF00141	Domain:peroxidase	0	AA2	0	0.018	0.102	.	.	0.754	0.126	0.375	0.71	1	1	0	0	14906.8	144	-12.5	3.75	2	55	96	53	14	90	23	6	17	0.478	IIER:[LIJVAP]X[KRTPEI]R:99-102	.	0	0	0	SignalP3NN:22,SignalP3HMM:22,SignalP4:22,SignalP5:22,DeepSig:22,Phobius:22,SignalP6:22	1	1
SPIS_06464	0.448	1.397	2.916	.	.	.	.	0	0	0	PF00150	Domain:Cellulase	0	GH5_15,GH5_9,GH5_50,GH5_47,GH5_46,GH5_49,GH5_22,GH5_54,GH5_23,GH5_2,GH5_1	0	0.404	0.591	.	.	0.74	0.361	0.368	0.31	1	1	0	0	27148.6	242	-1.5	6.002	7	76	129	53	36	135	51	26	25	1.154	LGKR:[LIJVAP]X[KRTPEI]R&LXXR:56-59,KR:[KR]R:58-59	HCFF:3-6,KRFQ:58-61,RDWI:127-130,HNLG:238-241	0	1	0	SignalP3NN:16,SignalP3HMM:16,SignalP4:16,Phobius:16,DeepSig:24	1	1
SPIS_26439	0.448	-1.231	0.761	.	.	.	.	0	0	0	PF10681	Family:Rot1	0	.	0	0.106	0.564	.	.	0.728	0.009	0.381	0.68	1	1	1	0	28423.4	259	2.5	7.849	2	86	141	73	31	152	48	26	22	0.896	IYTR:[LIJVAP]X[KRTPEI]R:129-132,KR:[KR]R:153-154,KR:[KR]R:198-199,LGLR:LXXR:255-258	RTLA:3-6,KTLT:37-40,KLIE:51-54,RAIA:76-79,RQLL:116-119,KQYQ:140-143,KRLN:153-156,RGLD:199-202,KPIV:214-217,RLWW:233-236,RKLG:253-256	0	0	0	SignalP3NN:21,SignalP3HMM:21,SignalP4:21,SignalP5:21,DeepSig:21,Phobius:21,SignalP6:21	1	1
SPIS_24106	0.448	-1.218	0.814	.	.	.	.	0	0	0	PF10681	Family:Rot1	0	.	0	0.103	0.56	.	.	0.735	0.009	0.381	0.69	1	1	1	0	28449.4	259	2.5	7.849	2	85	141	72	31	152	48	26	22	0.896	IYTR:[LIJVAP]X[KRTPEI]R:129-132,KR:[KR]R:153-154,KR:[KR]R:198-199,LGLR:LXXR:255-258	RTLA:3-6,KTLT:37-40,KLIE:51-54,RAIA:76-79,RQLL:116-119,KQYQ:140-143,KRLN:153-156,RGLD:199-202,KPIV:214-217,RLWW:233-236,RKLG:253-256	0	0	0	SignalP3NN:21,SignalP3HMM:21,SignalP4:21,SignalP5:21,DeepSig:21,Phobius:21,SignalP6:21	1	1
SPIS_24525	0.444	-1.542	3.036	.	.	.	.	0	0	0	PF00194	Domain:Carb_anhydrase	0	.	0	0	0.126	.	.	0.88	0.463	0.234	0.39	1	1	0	0	34007.6	309	-11	4.836	3	104	180	93	48	165	64	30	34	0.87	LYKR:[LIJVAP]X[KRTPEI]R&LXXR:23-26,KR:[KR]R:25-26,IQKR:[LIJVAP]X[KRTPEI]R:34-37,KR:[KR]R:36-37,AGTR:[LIJVAP]X[KRTPEI]R:70-73	RGWT:48-51,RGWT:48-51,RGWT:48-51,KALT:97-100,KALT:97-100,KALT:97-100,RSWH:140-143,RSWH:140-143,RSWH:140-143,HLID:150-153,HLID:150-153,HLID:150-153,KNFW:231-234,KNFW:231-234,KNFW:231-234,RWFV:250-253,RWFV:250-253,RWFV:250-253,RVWH:281-284,RVWH:281-284,RVWH:281-284	0	0	0	SignalP3NN:18,SignalP3HMM:18,SignalP4:18,SignalP5:18,DeepSig:18,SignalP6:18,Phobius:21	1	1
SPIS_04000	0.444	-1.542	3.036	.	.	.	.	0	0	0	PF00194	Domain:Carb_anhydrase	0	.	0	0	0.126	.	.	0.88	0.463	0.234	0.39	1	1	0	0	34007.6	309	-11	4.836	3	104	180	93	48	165	64	30	34	0.87	LYKR:[LIJVAP]X[KRTPEI]R&LXXR:23-26,KR:[KR]R:25-26,IQKR:[LIJVAP]X[KRTPEI]R:34-37,KR:[KR]R:36-37,AGTR:[LIJVAP]X[KRTPEI]R:70-73	RGWT:48-51,RGWT:48-51,RGWT:48-51,KALT:97-100,KALT:97-100,KALT:97-100,RSWH:140-143,RSWH:140-143,RSWH:140-143,HLID:150-153,HLID:150-153,HLID:150-153,KNFW:231-234,KNFW:231-234,KNFW:231-234,RWFV:250-253,RWFV:250-253,RWFV:250-253,RVWH:281-284,RVWH:281-284,RVWH:281-284	0	0	0	SignalP3NN:18,SignalP3HMM:18,SignalP4:18,SignalP5:18,DeepSig:18,SignalP6:18,Phobius:21	1	1
SPIS_11120	0.444	-1.542	3.036	.	.	.	.	0	0	0	PF00194	Domain:Carb_anhydrase	0	.	0	0	0.126	.	.	0.88	0.463	0.234	0.39	1	1	0	0	34007.6	309	-11	4.836	3	104	180	93	48	165	64	30	34	0.87	LYKR:[LIJVAP]X[KRTPEI]R&LXXR:23-26,KR:[KR]R:25-26,IQKR:[LIJVAP]X[KRTPEI]R:34-37,KR:[KR]R:36-37,AGTR:[LIJVAP]X[KRTPEI]R:70-73	RGWT:48-51,RGWT:48-51,RGWT:48-51,KALT:97-100,KALT:97-100,KALT:97-100,RSWH:140-143,RSWH:140-143,RSWH:140-143,HLID:150-153,HLID:150-153,HLID:150-153,KNFW:231-234,KNFW:231-234,KNFW:231-234,RWFV:250-253,RWFV:250-253,RWFV:250-253,RVWH:281-284,RVWH:281-284,RVWH:281-284	0	0	0	SignalP3NN:18,SignalP3HMM:18,SignalP4:18,SignalP5:18,DeepSig:18,SignalP6:18,Phobius:21	1	1
SPIS_19742	0.444	1.219	3.311	FoSep1	.	.	.	0	0	0	PF00082	Domain:Peptidase_S8	0	.	0	0	0.066	.	.	0.589	0.751	0.705	0.7	1	1	0	0	40070.5	395	1.5	6.847	1	183	267	136	33	225	63	34	29	0.664	VDRR:[LIJVAP]X[KRTPEI]R:20-23,RR:[KR]R:22-23,VAKR:[LIJVAP]X[KRTPEI]R:197-200,KR:[KR]R:199-200,LASR:LXXR:364-367	HSIF:2-5,HQYN:61-64,KSIE:90-93,RKMY:96-99,RALV:109-112,KVLG:207-210,RSLD:310-313	0	0	0	SignalP3HMM:16,SignalP4:16,DeepSig:16,Phobius:16,SignalP6:16,SignalP3NN:17,SignalP5:18	1	1
SPIS_20008	0.444	-2.767	2.501	.	.	.	.	0	0	0	PF04616	Family:Glyco_hydro_43	0	GH43_30,GH43,GH43_3,GH43_34,GH43_8,GH43_31,GH43_33,GH43_32,GH43_29,GH43_26,GH43_10,GH43_11,GH43_19,GH43_4,GH43_24,GH43_17,GH43_12,GH43_9,GH43_22,GH43_28,GH43_13,GH43_2,GH43_6,GH117,GH43_18,GH43_35,GH43_16,GH43_5,GH43_14	0	0	0.009	.	.	0.941	0.699	0.437	0.46	1	1	0	0	41099.6	371	-24	4.082	5	122	224	104	55	214	82	30	52	0.843	LNKR:[LIJVAP]X[KRTPEI]R&LXXR:25-28,KR:[KR]R:27-28,VSRR:[LIJVAP]X[KRTPEI]R:106-109,RR:[KR]R:108-109,RR:[KR]R:316-317	KVWA:100-103,KFLM:113-116,RHYS:171-174,RPLF:277-280,HGYA:305-308,RKFR:317-320,RSFV:332-335,RVLD:340-343	0	0	0	SignalP3NN:22,SignalP3HMM:22,SignalP4:22,SignalP5:22,DeepSig:22,Phobius:22,SignalP6:28	1	1
[truncated: 26,181 more rows]
[truncated: 34 more columns]
