# Supplementary material for: Pan-genome survey of Septoria pistaciarum, causal agent of Septoria leaf spot of pistachios, across three Aegean sub-regions of Greece
Source: Front Microbiol. 2024 Jun 11;15:1396760. doi: 10.3389/fmicb.2024.1396760 (PMC11196620; doi:10.3389/fmicb.2024.1396760)
Supplement: SUPPLEMENTARY DATA SHEET 10 — Protein feature locations of functional annotations predicted by Predector, for pan-genome ortholog groups of Septoria pistaciarum. [file Data_Sheet_10.ZIP]

Archive with 1 entries (1 files):
- supplementary_data_10_predector_features_vs_orthogroup_rep_sequences.gff3
