# Supplementary material for: Pan-genome survey of Septoria pistaciarum, causal agent of Septoria leaf spot of pistachios, across three Aegean sub-regions of Greece
Source: Front Microbiol. 2024 Jun 11;15:1396760. doi: 10.3389/fmicb.2024.1396760 (PMC11196620; doi:10.3389/fmicb.2024.1396760)
Supplement: SUPPLEMENTARY DATA SHEET 10 — Protein feature locations of functional annotations predicted by Predector, for pan-genome ortholog groups of Septoria pistaciarum. [file Data_Sheet_10.ZIP › supplementary_data_10_predector_features_vs_orthogroup_rep_sequences.gff3]

SPIS_11478	predutils:0.9.0	propeptide_cleavage_site	686	689	.	+	.	kind=kex2_cutsite;pattern=L[A-Z][A-Z]R;match=LAAR
SPIS_11478	predutils:0.9.0	propeptide_cleavage_site	722	725	.	+	.	kind=kex2_cutsite;pattern=L[A-Z][A-Z]R;match=LADR
SPIS_11478	predutils:0.9.0	propeptide_cleavage_site	739	742	.	+	.	kind=kex2_cutsite;pattern=L[A-Z][A-Z]R;match=LDNR
SPIS_11478	predutils:0.9.0	propeptide_cleavage_site	502	505	.	+	.	kind=kex2_cutsite;pattern=L[A-Z][A-Z]R;match=LETR
SPIS_11478	predutils:0.9.0	propeptide_cleavage_site	331	334	.	+	.	kind=kex2_cutsite;pattern=L[A-Z][A-Z]R;match=LFFR
SPIS_11478	predutils:0.9.0	propeptide_cleavage_site	124	127	.	+	.	kind=kex2_cutsite;pattern=L[A-Z][A-Z]R;match=LGLR
SPIS_11478	predutils:0.9.0	propeptide_cleavage_site	961	964	.	+	.	kind=kex2_cutsite;pattern=L[A-Z][A-Z]R;match=LHGR
SPIS_11478	predutils:0.9.0	propeptide_cleavage_site	80	83	.	+	.	kind=kex2_cutsite;pattern=L[A-Z][A-Z]R;match=LISR
SPIS_11478	predutils:0.9.0	propeptide_cleavage_site	913	916	.	+	.	kind=kex2_cutsite;pattern=L[A-Z][A-Z]R;match=LKYR
SPIS_11478	predutils:0.9.0	propeptide_cleavage_site	672	675	.	+	.	kind=kex2_cutsite;pattern=L[A-Z][A-Z]R;match=LLDR
SPIS_11478	predutils:0.9.0	propeptide_cleavage_site	811	814	.	+	.	kind=kex2_cutsite;pattern=L[A-Z][A-Z]R;match=LLER
SPIS_11478	predutils:0.9.0	propeptide_cleavage_site	172	175	.	+	.	kind=kex2_cutsite;pattern=L[A-Z][A-Z]R;match=LLGR
SPIS_11478	predutils:0.9.0	propeptide_cleavage_site	184	187	.	+	.	kind=kex2_cutsite;pattern=L[A-Z][A-Z]R;match=LSRR
SPIS_11478	predutils:0.9.0	propeptide_cleavage_site	836	837	.	+	.	kind=kex2_cutsite;pattern=[KR]R;match=KR
SPIS_11478	predutils:0.9.0	propeptide_cleavage_site	114	115	.	+	.	kind=kex2_cutsite;pattern=[KR]R;match=RR
SPIS_11478	predutils:0.9.0	propeptide_cleavage_site	186	187	.	+	.	kind=kex2_cutsite;pattern=[KR]R;match=RR
SPIS_11478	predutils:0.9.0	propeptide_cleavage_site	26	27	.	+	.	kind=kex2_cutsite;pattern=[KR]R;match=RR
SPIS_11478	predutils:0.9.0	propeptide_cleavage_site	257	258	.	+	.	kind=kex2_cutsite;pattern=[KR]R;match=RR
SPIS_11478	predutils:0.9.0	propeptide_cleavage_site	357	358	.	+	.	kind=kex2_cutsite;pattern=[KR]R;match=RR
SPIS_11478	predutils:0.9.0	propeptide_cleavage_site	388	389	.	+	.	kind=kex2_cutsite;pattern=[KR]R;match=RR
SPIS_11478	predutils:0.9.0	propeptide_cleavage_site	443	444	.	+	.	kind=kex2_cutsite;pattern=[KR]R;match=RR
SPIS_11478	predutils:0.9.0	propeptide_cleavage_site	476	477	.	+	.	kind=kex2_cutsite;pattern=[KR]R;match=RR
SPIS_11478	predutils:0.9.0	propeptide_cleavage_site	573	574	.	+	.	kind=kex2_cutsite;pattern=[KR]R;match=RR
SPIS_11478	predutils:0.9.0	propeptide_cleavage_site	714	715	.	+	.	kind=kex2_cutsite;pattern=[KR]R;match=RR
SPIS_11478	predutils:0.9.0	propeptide_cleavage_site	754	755	.	+	.	kind=kex2_cutsite;pattern=[KR]R;match=RR
SPIS_11478	predutils:0.9.0	propeptide_cleavage_site	856	857	.	+	.	kind=kex2_cutsite;pattern=[KR]R;match=RR
SPIS_11478	predutils:0.9.0	propeptide_cleavage_site	386	389	.	+	.	kind=kex2_cutsite;pattern=[LIJVAP][A-Z][KRTPEI]R;match=AARR
SPIS_11478	predutils:0.9.0	propeptide_cleavage_site	571	574	.	+	.	kind=kex2_cutsite;pattern=[LIJVAP][A-Z][KRTPEI]R;match=AARR
SPIS_11478	predutils:0.9.0	propeptide_cleavage_site	712	715	.	+	.	kind=kex2_cutsite;pattern=[LIJVAP][A-Z][KRTPEI]R;match=AARR
SPIS_11478	predutils:0.9.0	propeptide_cleavage_site	854	857	.	+	.	kind=kex2_cutsite;pattern=[LIJVAP][A-Z][KRTPEI]R;match=ADRR
SPIS_11478	predutils:0.9.0	propeptide_cleavage_site	840	843	.	+	.	kind=kex2_cutsite;pattern=[LIJVAP][A-Z][KRTPEI]R;match=ALIR
SPIS_11478	predutils:0.9.0	propeptide_cleavage_site	356	359	.	+	.	kind=kex2_cutsite;pattern=[LIJVAP][A-Z][KRTPEI]R;match=ARRR
SPIS_11478	predutils:0.9.0	propeptide_cleavage_site	937	940	.	+	.	kind=kex2_cutsite;pattern=[LIJVAP][A-Z][KRTPEI]R;match=IAIR
SPIS_11478	predutils:0.9.0	propeptide_cleavage_site	474	477	.	+	.	kind=kex2_cutsite;pattern=[LIJVAP][A-Z][KRTPEI]R;match=ITRR
SPIS_11478	predutils:0.9.0	propeptide_cleavage_site	980	983	.	+	.	kind=kex2_cutsite;pattern=[LIJVAP][A-Z][KRTPEI]R;match=IVER
SPIS_11478	predutils:0.9.0	propeptide_cleavage_site	502	505	.	+	.	kind=kex2_cutsite;pattern=[LIJVAP][A-Z][KRTPEI]R;match=LETR
SPIS_11478	predutils:0.9.0	propeptide_cleavage_site	811	814	.	+	.	kind=kex2_cutsite;pattern=[LIJVAP][A-Z][KRTPEI]R;match=LLER
SPIS_11478	predutils:0.9.0	propeptide_cleavage_site	184	187	.	+	.	kind=kex2_cutsite;pattern=[LIJVAP][A-Z][KRTPEI]R;match=LSRR
SPIS_11478	predutils:0.9.0	propeptide_cleavage_site	23	26	.	+	.	kind=kex2_cutsite;pattern=[LIJVAP][A-Z][KRTPEI]R;match=PAIR
SPIS_11478	predutils:0.9.0	propeptide_cleavage_site	112	115	.	+	.	kind=kex2_cutsite;pattern=[LIJVAP][A-Z][KRTPEI]R;match=VLRR
SPIS_10182	predutils:0.9.0	propeptide_cleavage_site	503	506	.	+	.	kind=kex2_cutsite;pattern=L[A-Z][A-Z]R;match=LLTR
SPIS_10182	predutils:0.9.0	propeptide_cleavage_site	300	303	.	+	.	kind=kex2_cutsite;pattern=L[A-Z][A-Z]R;match=LVGR
SPIS_10182	predutils:0.9.0	propeptide_cleavage_site	176	177	.	+	.	kind=kex2_cutsite;pattern=[KR]R;match=KR
SPIS_10182	predutils:0.9.0	propeptide_cleavage_site	178	179	.	+	.	kind=kex2_cutsite;pattern=[KR]R;match=KR
SPIS_10182	predutils:0.9.0	propeptide_cleavage_site	28	29	.	+	.	kind=kex2_cutsite;pattern=[KR]R;match=KR
SPIS_10182	predutils:0.9.0	propeptide_cleavage_site	491	492	.	+	.	kind=kex2_cutsite;pattern=[KR]R;match=KR
SPIS_10182	predutils:0.9.0	propeptide_cleavage_site	598	599	.	+	.	kind=kex2_cutsite;pattern=[KR]R;match=KR
SPIS_10182	predutils:0.9.0	propeptide_cleavage_site	198	199	.	+	.	kind=kex2_cutsite;pattern=[KR]R;match=RR
SPIS_10182	predutils:0.9.0	propeptide_cleavage_site	294	295	.	+	.	kind=kex2_cutsite;pattern=[KR]R;match=RR
SPIS_10182	predutils:0.9.0	propeptide_cleavage_site	342	343	.	+	.	kind=kex2_cutsite;pattern=[KR]R;match=RR
SPIS_10182	predutils:0.9.0	propeptide_cleavage_site	401	402	.	+	.	kind=kex2_cutsite;pattern=[KR]R;match=RR
SPIS_10182	predutils:0.9.0	propeptide_cleavage_site	45	46	.	+	.	kind=kex2_cutsite;pattern=[KR]R;match=RR
SPIS_10182	predutils:0.9.0	propeptide_cleavage_site	524	525	.	+	.	kind=kex2_cutsite;pattern=[KR]R;match=RR
SPIS_10182	predutils:0.9.0	propeptide_cleavage_site	503	506	.	+	.	kind=kex2_cutsite;pattern=[LIJVAP][A-Z][KRTPEI]R;match=LLTR
SPIS_10182	predutils:0.9.0	propeptide_cleavage_site	398	401	.	+	.	kind=kex2_cutsite;pattern=[LIJVAP][A-Z][KRTPEI]R;match=PDER
SPIS_10182	predutils:0.9.0	propeptide_cleavage_site	94	97	.	+	.	kind=kex2_cutsite;pattern=[LIJVAP][A-Z][KRTPEI]R;match=PSIR
SPIS_07332	predutils:0.9.0	propeptide_cleavage_site	89	92	.	+	.	kind=kex2_cutsite;pattern=L[A-Z][A-Z]R;match=LGRR
SPIS_07332	predutils:0.9.0	propeptide_cleavage_site	230	233	.	+	.	kind=kex2_cutsite;pattern=L[A-Z][A-Z]R;match=LLVR
SPIS_07332	predutils:0.9.0	propeptide_cleavage_site	333	336	.	+	.	kind=kex2_cutsite;pattern=L[A-Z][A-Z]R;match=LMPR
SPIS_07332	predutils:0.9.0	propeptide_cleavage_site	129	132	.	+	.	kind=kex2_cutsite;pattern=L[A-Z][A-Z]R;match=LVPR
SPIS_07332	predutils:0.9.0	propeptide_cleavage_site	353	354	.	+	.	kind=kex2_cutsite;pattern=[KR]R;match=KR
SPIS_07332	predutils:0.9.0	propeptide_cleavage_site	213	214	.	+	.	kind=kex2_cutsite;pattern=[KR]R;match=RR
SPIS_07332	predutils:0.9.0	propeptide_cleavage_site	263	264	.	+	.	kind=kex2_cutsite;pattern=[KR]R;match=RR
SPIS_07332	predutils:0.9.0	propeptide_cleavage_site	395	396	.	+	.	kind=kex2_cutsite;pattern=[KR]R;match=RR
SPIS_07332	predutils:0.9.0	propeptide_cleavage_site	91	92	.	+	.	kind=kex2_cutsite;pattern=[KR]R;match=RR
SPIS_07332	predutils:0.9.0	propeptide_cleavage_site	260	263	.	+	.	kind=kex2_cutsite;pattern=[LIJVAP][A-Z][KRTPEI]R;match=AAIR
SPIS_07332	predutils:0.9.0	propeptide_cleavage_site	351	354	.	+	.	kind=kex2_cutsite;pattern=[LIJVAP][A-Z][KRTPEI]R;match=AGKR
SPIS_07332	predutils:0.9.0	propeptide_cleavage_site	166	169	.	+	.	kind=kex2_cutsite;pattern=[LIJVAP][A-Z][KRTPEI]R;match=ARPR
SPIS_07332	predutils:0.9.0	propeptide_cleavage_site	89	92	.	+	.	kind=kex2_cutsite;pattern=[LIJVAP][A-Z][KRTPEI]R;match=LGRR
SPIS_07332	predutils:0.9.0	propeptide_cleavage_site	333	336	.	+	.	kind=kex2_cutsite;pattern=[LIJVAP][A-Z][KRTPEI]R;match=LMPR
SPIS_07332	predutils:0.9.0	propeptide_cleavage_site	129	132	.	+	.	kind=kex2_cutsite;pattern=[LIJVAP][A-Z][KRTPEI]R;match=LVPR
SPIS_07332	predutils:0.9.0	propeptide_cleavage_site	47	50	.	+	.	kind=kex2_cutsite;pattern=[LIJVAP][A-Z][KRTPEI]R;match=VHPR
SPIS_09086	predutils:0.9.0	propeptide_cleavage_site	2	5	.	+	.	kind=kex2_cutsite;pattern=[LIJVAP][A-Z][KRTPEI]R;match=PVPR
SPIS_09668	predutils:0.9.0	propeptide_cleavage_site	372	375	.	+	.	kind=kex2_cutsite;pattern=L[A-Z][A-Z]R;match=LAYR
SPIS_09668	predutils:0.9.0	propeptide_cleavage_site	704	707	.	+	.	kind=kex2_cutsite;pattern=L[A-Z][A-Z]R;match=LEAR
SPIS_09668	predutils:0.9.0	propeptide_cleavage_site	554	557	.	+	.	kind=kex2_cutsite;pattern=L[A-Z][A-Z]R;match=LGER
SPIS_09668	predutils:0.9.0	propeptide_cleavage_site	653	656	.	+	.	kind=kex2_cutsite;pattern=L[A-Z][A-Z]R;match=LGVR
SPIS_09668	predutils:0.9.0	propeptide_cleavage_site	483	486	.	+	.	kind=kex2_cutsite;pattern=L[A-Z][A-Z]R;match=LHLR
SPIS_09668	predutils:0.9.0	propeptide_cleavage_site	736	739	.	+	.	kind=kex2_cutsite;pattern=L[A-Z][A-Z]R;match=LHQR
SPIS_09668	predutils:0.9.0	propeptide_cleavage_site	660	663	.	+	.	kind=kex2_cutsite;pattern=L[A-Z][A-Z]R;match=LKAR
SPIS_09668	predutils:0.9.0	propeptide_cleavage_site	72	75	.	+	.	kind=kex2_cutsite;pattern=L[A-Z][A-Z]R;match=LKNR
SPIS_09668	predutils:0.9.0	propeptide_cleavage_site	255	258	.	+	.	kind=kex2_cutsite;pattern=L[A-Z][A-Z]R;match=LLER
SPIS_09668	predutils:0.9.0	propeptide_cleavage_site	398	401	.	+	.	kind=kex2_cutsite;pattern=L[A-Z][A-Z]R;match=LLRR
SPIS_09668	predutils:0.9.0	propeptide_cleavage_site	12	13	.	+	.	kind=kex2_cutsite;pattern=[KR]R;match=KR
SPIS_09668	predutils:0.9.0	propeptide_cleavage_site	258	259	.	+	.	kind=kex2_cutsite;pattern=[KR]R;match=RR
SPIS_09668	predutils:0.9.0	propeptide_cleavage_site	335	336	.	+	.	kind=kex2_cutsite;pattern=[KR]R;match=RR
SPIS_09668	predutils:0.9.0	propeptide_cleavage_site	380	381	.	+	.	kind=kex2_cutsite;pattern=[KR]R;match=RR
SPIS_09668	predutils:0.9.0	propeptide_cleavage_site	400	401	.	+	.	kind=kex2_cutsite;pattern=[KR]R;match=RR
SPIS_09668	predutils:0.9.0	propeptide_cleavage_site	452	453	.	+	.	kind=kex2_cutsite;pattern=[KR]R;match=RR
SPIS_09668	predutils:0.9.0	propeptide_cleavage_site	480	481	.	+	.	kind=kex2_cutsite;pattern=[KR]R;match=RR
SPIS_09668	predutils:0.9.0	propeptide_cleavage_site	528	529	.	+	.	kind=kex2_cutsite;pattern=[KR]R;match=RR
SPIS_09668	predutils:0.9.0	propeptide_cleavage_site	564	565	.	+	.	kind=kex2_cutsite;pattern=[KR]R;match=RR
SPIS_09668	predutils:0.9.0	propeptide_cleavage_site	571	572	.	+	.	kind=kex2_cutsite;pattern=[KR]R;match=RR
SPIS_09668	predutils:0.9.0	propeptide_cleavage_site	608	609	.	+	.	kind=kex2_cutsite;pattern=[KR]R;match=RR
SPIS_09668	predutils:0.9.0	propeptide_cleavage_site	37	40	.	+	.	kind=kex2_cutsite;pattern=[LIJVAP][A-Z][KRTPEI]R;match=ACPR
SPIS_09668	predutils:0.9.0	propeptide_cleavage_site	568	571	.	+	.	kind=kex2_cutsite;pattern=[LIJVAP][A-Z][KRTPEI]R;match=ASTR
SPIS_09668	predutils:0.9.0	propeptide_cleavage_site	554	557	.	+	.	kind=kex2_cutsite;pattern=[LIJVAP][A-Z][KRTPEI]R;match=LGER
SPIS_09668	predutils:0.9.0	propeptide_cleavage_site	255	258	.	+	.	kind=kex2_cutsite;pattern=[LIJVAP][A-Z][KRTPEI]R;match=LLER
SPIS_09668	predutils:0.9.0	propeptide_cleavage_site	398	401	.	+	.	kind=kex2_cutsite;pattern=[LIJVAP][A-Z][KRTPEI]R;match=LLRR
SPIS_09668	predutils:0.9.0	propeptide_cleavage_site	559	562	.	+	.	kind=kex2_cutsite;pattern=[LIJVAP][A-Z][KRTPEI]R;match=VLER
SPIS_09668	predutils:0.9.0	propeptide_cleavage_site	333	336	.	+	.	kind=kex2_cutsite;pattern=[LIJVAP][A-Z][KRTPEI]R;match=VTRR
SPIS_10680	predutils:0.9.0	propeptide_cleavage_site	157	158	.	+	.	kind=kex2_cutsite;pattern=[KR]R;match=KR
SPIS_10680	predutils:0.9.0	propeptide_cleavage_site	118	119	.	+	.	kind=kex2_cutsite;pattern=[KR]R;match=RR
SPIS_10680	predutils:0.9.0	propeptide_cleavage_site	271	272	.	+	.	kind=kex2_cutsite;pattern=[KR]R;match=RR
SPIS_10680	predutils:0.9.0	propeptide_cleavage_site	155	158	.	+	.	kind=kex2_cutsite;pattern=[LIJVAP][A-Z][KRTPEI]R;match=VQKR
SPIS_08075	predutils:0.9.0	propeptide_cleavage_site	94	95	.	+	.	kind=kex2_cutsite;pattern=[KR]R;match=RR
SPIS_08075	predutils:0.9.0	propeptide_cleavage_site	92	95	.	+	.	kind=kex2_cutsite;pattern=[LIJVAP][A-Z][KRTPEI]R;match=VERR
SPIS_09630	predutils:0.9.0	propeptide_cleavage_site	53	54	.	+	.	kind=kex2_cutsite;pattern=[KR]R;match=KR
SPIS_09630	predutils:0.9.0	propeptide_cleavage_site	51	54	.	+	.	kind=kex2_cutsite;pattern=[LIJVAP][A-Z][KRTPEI]R;match=PKKR
SPIS_10700	predutils:0.9.0	propeptide_cleavage_site	198	201	.	+	.	kind=kex2_cutsite;pattern=L[A-Z][A-Z]R;match=LKTR
SPIS_10700	predutils:0.9.0	propeptide_cleavage_site	19	22	.	+	.	kind=kex2_cutsite;pattern=L[A-Z][A-Z]R;match=LLPR
SPIS_10700	predutils:0.9.0	propeptide_cleavage_site	108	111	.	+	.	kind=kex2_cutsite;pattern=L[A-Z][A-Z]R;match=LSNR
SPIS_10700	predutils:0.9.0	propeptide_cleavage_site	101	102	.	+	.	kind=kex2_cutsite;pattern=[KR]R;match=RR
SPIS_10700	predutils:0.9.0	propeptide_cleavage_site	103	104	.	+	.	kind=kex2_cutsite;pattern=[KR]R;match=RR
SPIS_10700	predutils:0.9.0	propeptide_cleavage_site	99	102	.	+	.	kind=kex2_cutsite;pattern=[LIJVAP][A-Z][KRTPEI]R;match=IERR
SPIS_10700	predutils:0.9.0	propeptide_cleavage_site	198	201	.	+	.	kind=kex2_cutsite;pattern=[LIJVAP][A-Z][KRTPEI]R;match=LKTR
SPIS_10700	predutils:0.9.0	propeptide_cleavage_site	19	22	.	+	.	kind=kex2_cutsite;pattern=[LIJVAP][A-Z][KRTPEI]R;match=LLPR
SPIS_17224	predutils:0.9.0	propeptide_cleavage_site	101	102	.	+	.	kind=kex2_cutsite;pattern=[KR]R;match=KR
SPIS_17224	predutils:0.9.0	propeptide_cleavage_site	122	123	.	+	.	kind=kex2_cutsite;pattern=[KR]R;match=KR
SPIS_17224	predutils:0.9.0	propeptide_cleavage_site	28	29	.	+	.	kind=kex2_cutsite;pattern=[KR]R;match=KR
SPIS_17224	predutils:0.9.0	propeptide_cleavage_site	42	43	.	+	.	kind=kex2_cutsite;pattern=[KR]R;match=KR
SPIS_17224	predutils:0.9.0	propeptide_cleavage_site	50	51	.	+	.	kind=kex2_cutsite;pattern=[KR]R;match=RR
SPIS_17224	predutils:0.9.0	propeptide_cleavage_site	98	99	.	+	.	kind=kex2_cutsite;pattern=[KR]R;match=RR
SPIS_17224	predutils:0.9.0	propeptide_cleavage_site	33	36	.	+	.	kind=kex2_cutsite;pattern=[LIJVAP][A-Z][KRTPEI]R;match=AVPR
SPIS_17224	predutils:0.9.0	propeptide_cleavage_site	120	123	.	+	.	kind=kex2_cutsite;pattern=[LIJVAP][A-Z][KRTPEI]R;match=PAKR
SPIS_17224	predutils:0.9.0	propeptide_cleavage_site	26	29	.	+	.	kind=kex2_cutsite;pattern=[LIJVAP][A-Z][KRTPEI]R;match=VRKR
SPIS_17462	predutils:0.9.0	propeptide_cleavage_site	288	291	.	+	.	kind=kex2_cutsite;pattern=L[A-Z][A-Z]R;match=LQTR
SPIS_17462	predutils:0.9.0	propeptide_cleavage_site	22	25	.	+	.	kind=kex2_cutsite;pattern=L[A-Z][A-Z]R;match=LSPR
SPIS_17462	predutils:0.9.0	propeptide_cleavage_site	325	326	.	+	.	kind=kex2_cutsite;pattern=[KR]R;match=RR
SPIS_17462	predutils:0.9.0	propeptide_cleavage_site	322	325	.	+	.	kind=kex2_cutsite;pattern=[LIJVAP][A-Z][KRTPEI]R;match=APPR
SPIS_17462	predutils:0.9.0	propeptide_cleavage_site	184	187	.	+	.	kind=kex2_cutsite;pattern=[LIJVAP][A-Z][KRTPEI]R;match=ITTR
SPIS_17462	predutils:0.9.0	propeptide_cleavage_site	288	291	.	+	.	kind=kex2_cutsite;pattern=[LIJVAP][A-Z][KRTPEI]R;match=LQTR
SPIS_17462	predutils:0.9.0	propeptide_cleavage_site	22	25	.	+	.	kind=kex2_cutsite;pattern=[LIJVAP][A-Z][KRTPEI]R;match=LSPR
SPIS_17462	predutils:0.9.0	propeptide_cleavage_site	193	196	.	+	.	kind=kex2_cutsite;pattern=[LIJVAP][A-Z][KRTPEI]R;match=PGPR
SPIS_07478	predutils:0.9.0	propeptide_cleavage_site	26	29	.	+	.	kind=kex2_cutsite;pattern=[LIJVAP][A-Z][KRTPEI]R;match=ALTR
SPIS_11348	predutils:0.9.0	propeptide_cleavage_site	320	323	.	+	.	kind=kex2_cutsite;pattern=L[A-Z][A-Z]R;match=LAAR
SPIS_11348	predutils:0.9.0	propeptide_cleavage_site	109	112	.	+	.	kind=kex2_cutsite;pattern=L[A-Z][A-Z]R;match=LARR
SPIS_11348	predutils:0.9.0	propeptide_cleavage_site	159	162	.	+	.	kind=kex2_cutsite;pattern=L[A-Z][A-Z]R;match=LDPR
SPIS_11348	predutils:0.9.0	propeptide_cleavage_site	127	130	.	+	.	kind=kex2_cutsite;pattern=L[A-Z][A-Z]R;match=LEAR
SPIS_11348	predutils:0.9.0	propeptide_cleavage_site	193	196	.	+	.	kind=kex2_cutsite;pattern=L[A-Z][A-Z]R;match=LKGR
SPIS_11348	predutils:0.9.0	propeptide_cleavage_site	254	257	.	+	.	kind=kex2_cutsite;pattern=L[A-Z][A-Z]R;match=LRDR
SPIS_11348	predutils:0.9.0	propeptide_cleavage_site	111	112	.	+	.	kind=kex2_cutsite;pattern=[KR]R;match=RR
SPIS_11348	predutils:0.9.0	propeptide_cleavage_site	249	250	.	+	.	kind=kex2_cutsite;pattern=[KR]R;match=RR
SPIS_11348	predutils:0.9.0	propeptide_cleavage_site	134	137	.	+	.	kind=kex2_cutsite;pattern=[LIJVAP][A-Z][KRTPEI]R;match=AWER
SPIS_11348	predutils:0.9.0	propeptide_cleavage_site	109	112	.	+	.	kind=kex2_cutsite;pattern=[LIJVAP][A-Z][KRTPEI]R;match=LARR
SPIS_11348	predutils:0.9.0	propeptide_cleavage_site	159	162	.	+	.	kind=kex2_cutsite;pattern=[LIJVAP][A-Z][KRTPEI]R;match=LDPR
SPIS_11348	predutils:0.9.0	propeptide_cleavage_site	171	174	.	+	.	kind=kex2_cutsite;pattern=[LIJVAP][A-Z][KRTPEI]R;match=VAER
SPIS_20184	predutils:0.9.0	propeptide_cleavage_site	107	110	.	+	.	kind=kex2_cutsite;pattern=L[A-Z][A-Z]R;match=LERR
SPIS_20184	predutils:0.9.0	propeptide_cleavage_site	205	208	.	+	.	kind=kex2_cutsite;pattern=L[A-Z][A-Z]R;match=LIKR
SPIS_20184	predutils:0.9.0	propeptide_cleavage_site	119	120	.	+	.	kind=kex2_cutsite;pattern=[KR]R;match=KR
SPIS_20184	predutils:0.9.0	propeptide_cleavage_site	121	122	.	+	.	kind=kex2_cutsite;pattern=[KR]R;match=KR
SPIS_20184	predutils:0.9.0	propeptide_cleavage_site	136	137	.	+	.	kind=kex2_cutsite;pattern=[KR]R;match=KR
SPIS_20184	predutils:0.9.0	propeptide_cleavage_site	207	208	.	+	.	kind=kex2_cutsite;pattern=[KR]R;match=KR
SPIS_20184	predutils:0.9.0	propeptide_cleavage_site	109	110	.	+	.	kind=kex2_cutsite;pattern=[KR]R;match=RR
SPIS_20184	predutils:0.9.0	propeptide_cleavage_site	144	145	.	+	.	kind=kex2_cutsite;pattern=[KR]R;match=RR
SPIS_20184	predutils:0.9.0	propeptide_cleavage_site	322	323	.	+	.	kind=kex2_cutsite;pattern=[KR]R;match=RR
SPIS_20184	predutils:0.9.0	propeptide_cleavage_site	35	36	.	+	.	kind=kex2_cutsite;pattern=[KR]R;match=RR
SPIS_20184	predutils:0.9.0	propeptide_cleavage_site	363	364	.	+	.	kind=kex2_cutsite;pattern=[KR]R;match=RR
SPIS_20184	predutils:0.9.0	propeptide_cleavage_site	83	84	.	+	.	kind=kex2_cutsite;pattern=[KR]R;match=RR
SPIS_20184	predutils:0.9.0	propeptide_cleavage_site	99	100	.	+	.	kind=kex2_cutsite;pattern=[KR]R;match=RR
SPIS_20184	predutils:0.9.0	propeptide_cleavage_site	32	35	.	+	.	kind=kex2_cutsite;pattern=[LIJVAP][A-Z][KRTPEI]R;match=AEIR
SPIS_20184	predutils:0.9.0	propeptide_cleavage_site	361	364	.	+	.	kind=kex2_cutsite;pattern=[LIJVAP][A-Z][KRTPEI]R;match=AERR
SPIS_20184	predutils:0.9.0	propeptide_cleavage_site	143	146	.	+	.	kind=kex2_cutsite;pattern=[LIJVAP][A-Z][KRTPEI]R;match=ARRR
SPIS_20184	predutils:0.9.0	propeptide_cleavage_site	107	110	.	+	.	kind=kex2_cutsite;pattern=[LIJVAP][A-Z][KRTPEI]R;match=LERR
SPIS_20184	predutils:0.9.0	propeptide_cleavage_site	205	208	.	+	.	kind=kex2_cutsite;pattern=[LIJVAP][A-Z][KRTPEI]R;match=LIKR
SPIS_11508	predutils:0.9.0	propeptide_cleavage_site	250	251	.	+	.	kind=kex2_cutsite;pattern=[KR]R;match=RR
SPIS_11508	predutils:0.9.0	propeptide_cleavage_site	39	40	.	+	.	kind=kex2_cutsite;pattern=[KR]R;match=RR
SPIS_11508	predutils:0.9.0	propeptide_cleavage_site	44	45	.	+	.	kind=kex2_cutsite;pattern=[KR]R;match=RR
SPIS_11508	predutils:0.9.0	propeptide_cleavage_site	519	520	.	+	.	kind=kex2_cutsite;pattern=[KR]R;match=RR
SPIS_11508	predutils:0.9.0	propeptide_cleavage_site	351	354	.	+	.	kind=kex2_cutsite;pattern=[LIJVAP][A-Z][KRTPEI]R;match=IQIR
SPIS_11508	predutils:0.9.0	propeptide_cleavage_site	167	170	.	+	.	kind=kex2_cutsite;pattern=[LIJVAP][A-Z][KRTPEI]R;match=VNIR
SPIS_11508	predutils:0.9.0	propeptide_cleavage_site	313	316	.	+	.	kind=kex2_cutsite;pattern=[LIJVAP][A-Z][KRTPEI]R;match=VNIR
SPIS_11508	predutils:0.9.0	propeptide_cleavage_site	247	250	.	+	.	kind=kex2_cutsite;pattern=[LIJVAP][A-Z][KRTPEI]R;match=VVTR
SPIS_06412	predutils:0.9.0	propeptide_cleavage_site	122	123	.	+	.	kind=kex2_cutsite;pattern=[KR]R;match=KR
SPIS_06412	predutils:0.9.0	propeptide_cleavage_site	6	7	.	+	.	kind=kex2_cutsite;pattern=[KR]R;match=KR
SPIS_06412	predutils:0.9.0	propeptide_cleavage_site	27	28	.	+	.	kind=kex2_cutsite;pattern=[KR]R;match=RR
SPIS_06412	predutils:0.9.0	propeptide_cleavage_site	25	28	.	+	.	kind=kex2_cutsite;pattern=[LIJVAP][A-Z][KRTPEI]R;match=VLRR
SPIS_07777	predutils:0.9.0	propeptide_cleavage_site	122	123	.	+	.	kind=kex2_cutsite;pattern=[KR]R;match=KR
SPIS_07777	predutils:0.9.0	propeptide_cleavage_site	6	7	.	+	.	kind=kex2_cutsite;pattern=[KR]R;match=KR
SPIS_07777	predutils:0.9.0	propeptide_cleavage_site	27	28	.	+	.	kind=kex2_cutsite;pattern=[KR]R;match=RR
SPIS_07777	predutils:0.9.0	propeptide_cleavage_site	25	28	.	+	.	kind=kex2_cutsite;pattern=[LIJVAP][A-Z][KRTPEI]R;match=VLRR
SPIS_11698	predutils:0.9.0	propeptide_cleavage_site	31	32	.	+	.	kind=kex2_cutsite;pattern=[KR]R;match=KR
SPIS_11698	predutils:0.9.0	propeptide_cleavage_site	5	6	.	+	.	kind=kex2_cutsite;pattern=[KR]R;match=RR
SPIS_11698	predutils:0.9.0	propeptide_cleavage_site	3	6	.	+	.	kind=kex2_cutsite;pattern=[LIJVAP][A-Z][KRTPEI]R;match=ALRR
SPIS_17634	predutils:0.9.0	propeptide_cleavage_site	390	393	.	+	.	kind=kex2_cutsite;pattern=L[A-Z][A-Z]R;match=LIKR
SPIS_17634	predutils:0.9.0	propeptide_cleavage_site	101	104	.	+	.	kind=kex2_cutsite;pattern=L[A-Z][A-Z]R;match=LQKR
SPIS_17634	predutils:0.9.0	propeptide_cleavage_site	103	104	.	+	.	kind=kex2_cutsite;pattern=[KR]R;match=KR
SPIS_17634	predutils:0.9.0	propeptide_cleavage_site	132	133	.	+	.	kind=kex2_cutsite;pattern=[KR]R;match=KR
SPIS_17634	predutils:0.9.0	propeptide_cleavage_site	210	211	.	+	.	kind=kex2_cutsite;pattern=[KR]R;match=KR
SPIS_17634	predutils:0.9.0	propeptide_cleavage_site	392	393	.	+	.	kind=kex2_cutsite;pattern=[KR]R;match=KR
SPIS_17634	predutils:0.9.0	propeptide_cleavage_site	390	393	.	+	.	kind=kex2_cutsite;pattern=[LIJVAP][A-Z][KRTPEI]R;match=LIKR
SPIS_17634	predutils:0.9.0	propeptide_cleavage_site	101	104	.	+	.	kind=kex2_cutsite;pattern=[LIJVAP][A-Z][KRTPEI]R;match=LQKR
SPIS_19166	predutils:0.9.0	propeptide_cleavage_site	647	650	.	+	.	kind=kex2_cutsite;pattern=L[A-Z][A-Z]R;match=LDSR
SPIS_19166	predutils:0.9.0	propeptide_cleavage_site	209	212	.	+	.	kind=kex2_cutsite;pattern=L[A-Z][A-Z]R;match=LEYR
SPIS_19166	predutils:0.9.0	propeptide_cleavage_site	168	171	.	+	.	kind=kex2_cutsite;pattern=L[A-Z][A-Z]R;match=LVHR
SPIS_19166	predutils:0.9.0	propeptide_cleavage_site	488	489	.	+	.	kind=kex2_cutsite;pattern=[KR]R;match=KR
SPIS_19166	predutils:0.9.0	propeptide_cleavage_site	777	778	.	+	.	kind=kex2_cutsite;pattern=[KR]R;match=KR
SPIS_19166	predutils:0.9.0	propeptide_cleavage_site	125	126	.	+	.	kind=kex2_cutsite;pattern=[KR]R;match=RR
SPIS_19166	predutils:0.9.0	propeptide_cleavage_site	297	298	.	+	.	kind=kex2_cutsite;pattern=[KR]R;match=RR
SPIS_19166	predutils:0.9.0	propeptide_cleavage_site	400	401	.	+	.	kind=kex2_cutsite;pattern=[KR]R;match=RR
SPIS_19166	predutils:0.9.0	propeptide_cleavage_site	519	520	.	+	.	kind=kex2_cutsite;pattern=[KR]R;match=RR
SPIS_19166	predutils:0.9.0	propeptide_cleavage_site	677	678	.	+	.	kind=kex2_cutsite;pattern=[KR]R;match=RR
SPIS_19166	predutils:0.9.0	propeptide_cleavage_site	722	723	.	+	.	kind=kex2_cutsite;pattern=[KR]R;match=RR
SPIS_19166	predutils:0.9.0	propeptide_cleavage_site	751	752	.	+	.	kind=kex2_cutsite;pattern=[KR]R;match=RR
SPIS_19166	predutils:0.9.0	propeptide_cleavage_site	761	762	.	+	.	kind=kex2_cutsite;pattern=[KR]R;match=RR
SPIS_19166	predutils:0.9.0	propeptide_cleavage_site	78	81	.	+	.	kind=kex2_cutsite;pattern=[LIJVAP][A-Z][KRTPEI]R;match=ANER
SPIS_19166	predutils:0.9.0	propeptide_cleavage_site	445	448	.	+	.	kind=kex2_cutsite;pattern=[LIJVAP][A-Z][KRTPEI]R;match=AQER
SPIS_19166	predutils:0.9.0	propeptide_cleavage_site	775	778	.	+	.	kind=kex2_cutsite;pattern=[LIJVAP][A-Z][KRTPEI]R;match=ATKR
SPIS_19166	predutils:0.9.0	propeptide_cleavage_site	735	738	.	+	.	kind=kex2_cutsite;pattern=[LIJVAP][A-Z][KRTPEI]R;match=IITR
SPIS_19166	predutils:0.9.0	propeptide_cleavage_site	390	393	.	+	.	kind=kex2_cutsite;pattern=[LIJVAP][A-Z][KRTPEI]R;match=IKTR
SPIS_19166	predutils:0.9.0	propeptide_cleavage_site	123	126	.	+	.	kind=kex2_cutsite;pattern=[LIJVAP][A-Z][KRTPEI]R;match=ILRR
SPIS_19166	predutils:0.9.0	propeptide_cleavage_site	127	130	.	+	.	kind=kex2_cutsite;pattern=[LIJVAP][A-Z][KRTPEI]R;match=PEIR
SPIS_19166	predutils:0.9.0	propeptide_cleavage_site	419	422	.	+	.	kind=kex2_cutsite;pattern=[LIJVAP][A-Z][KRTPEI]R;match=PQTR
SPIS_19166	predutils:0.9.0	propeptide_cleavage_site	517	520	.	+	.	kind=kex2_cutsite;pattern=[LIJVAP][A-Z][KRTPEI]R;match=VARR
SPIS_19166	predutils:0.9.0	propeptide_cleavage_site	261	264	.	+	.	kind=kex2_cutsite;pattern=[LIJVAP][A-Z][KRTPEI]R;match=VITR
SPIS_09244	predutils:0.9.0	propeptide_cleavage_site	216	219	.	+	.	kind=kex2_cutsite;pattern=L[A-Z][A-Z]R;match=LAGR
SPIS_09244	predutils:0.9.0	propeptide_cleavage_site	154	155	.	+	.	kind=kex2_cutsite;pattern=[KR]R;match=KR
SPIS_09244	predutils:0.9.0	propeptide_cleavage_site	152	155	.	+	.	kind=kex2_cutsite;pattern=[LIJVAP][A-Z][KRTPEI]R;match=VTKR
SPIS_08059	predutils:0.9.0	propeptide_cleavage_site	181	184	.	+	.	kind=kex2_cutsite;pattern=L[A-Z][A-Z]R;match=LEPR
SPIS_08059	predutils:0.9.0	propeptide_cleavage_site	273	276	.	+	.	kind=kex2_cutsite;pattern=L[A-Z][A-Z]R;match=LHPR
SPIS_08059	predutils:0.9.0	propeptide_cleavage_site	210	213	.	+	.	kind=kex2_cutsite;pattern=L[A-Z][A-Z]R;match=LLAR
SPIS_08059	predutils:0.9.0	propeptide_cleavage_site	151	154	.	+	.	kind=kex2_cutsite;pattern=L[A-Z][A-Z]R;match=LLER
SPIS_08059	predutils:0.9.0	propeptide_cleavage_site	95	98	.	+	.	kind=kex2_cutsite;pattern=L[A-Z][A-Z]R;match=LSNR
SPIS_08059	predutils:0.9.0	propeptide_cleavage_site	156	157	.	+	.	kind=kex2_cutsite;pattern=[KR]R;match=KR
SPIS_08059	predutils:0.9.0	propeptide_cleavage_site	316	317	.	+	.	kind=kex2_cutsite;pattern=[KR]R;match=KR
SPIS_08059	predutils:0.9.0	propeptide_cleavage_site	326	327	.	+	.	kind=kex2_cutsite;pattern=[KR]R;match=KR
SPIS_08059	predutils:0.9.0	propeptide_cleavage_site	381	382	.	+	.	kind=kex2_cutsite;pattern=[KR]R;match=KR
SPIS_08059	predutils:0.9.0	propeptide_cleavage_site	542	543	.	+	.	kind=kex2_cutsite;pattern=[KR]R;match=KR
SPIS_08059	predutils:0.9.0	propeptide_cleavage_site	18	19	.	+	.	kind=kex2_cutsite;pattern=[KR]R;match=RR
SPIS_08059	predutils:0.9.0	propeptide_cleavage_site	184	185	.	+	.	kind=kex2_cutsite;pattern=[KR]R;match=RR
SPIS_08059	predutils:0.9.0	propeptide_cleavage_site	624	625	.	+	.	kind=kex2_cutsite;pattern=[KR]R;match=RR
SPIS_08059	predutils:0.9.0	propeptide_cleavage_site	84	85	.	+	.	kind=kex2_cutsite;pattern=[KR]R;match=RR
SPIS_08059	predutils:0.9.0	propeptide_cleavage_site	324	327	.	+	.	kind=kex2_cutsite;pattern=[LIJVAP][A-Z][KRTPEI]R;match=AEKR
SPIS_08059	predutils:0.9.0	propeptide_cleavage_site	352	355	.	+	.	kind=kex2_cutsite;pattern=[LIJVAP][A-Z][KRTPEI]R;match=AFIR
SPIS_08059	predutils:0.9.0	propeptide_cleavage_site	540	543	.	+	.	kind=kex2_cutsite;pattern=[LIJVAP][A-Z][KRTPEI]R;match=ALKR
SPIS_08059	predutils:0.9.0	propeptide_cleavage_site	181	184	.	+	.	kind=kex2_cutsite;pattern=[LIJVAP][A-Z][KRTPEI]R;match=LEPR
SPIS_08059	predutils:0.9.0	propeptide_cleavage_site	273	276	.	+	.	kind=kex2_cutsite;pattern=[LIJVAP][A-Z][KRTPEI]R;match=LHPR
SPIS_08059	predutils:0.9.0	propeptide_cleavage_site	151	154	.	+	.	kind=kex2_cutsite;pattern=[LIJVAP][A-Z][KRTPEI]R;match=LLER
SPIS_08059	predutils:0.9.0	propeptide_cleavage_site	564	567	.	+	.	kind=kex2_cutsite;pattern=[LIJVAP][A-Z][KRTPEI]R;match=PKPR
SPIS_08059	predutils:0.9.0	propeptide_cleavage_site	379	382	.	+	.	kind=kex2_cutsite;pattern=[LIJVAP][A-Z][KRTPEI]R;match=PPKR
SPIS_08059	predutils:0.9.0	propeptide_cleavage_site	622	625	.	+	.	kind=kex2_cutsite;pattern=[LIJVAP][A-Z][KRTPEI]R;match=PTRR
SPIS_18391	predutils:0.9.0	propeptide_cleavage_site	176	179	.	+	.	kind=kex2_cutsite;pattern=L[A-Z][A-Z]R;match=LIDR
SPIS_18391	predutils:0.9.0	propeptide_cleavage_site	256	257	.	+	.	kind=kex2_cutsite;pattern=[KR]R;match=KR
SPIS_18391	predutils:0.9.0	propeptide_cleavage_site	28	29	.	+	.	kind=kex2_cutsite;pattern=[KR]R;match=RR
SPIS_18391	predutils:0.9.0	propeptide_cleavage_site	168	171	.	+	.	kind=kex2_cutsite;pattern=[LIJVAP][A-Z][KRTPEI]R;match=AGTR
SPIS_21205	predutils:0.9.0	propeptide_cleavage_site	1795	1798	.	+	.	kind=kex2_cutsite;pattern=L[A-Z][A-Z]R;match=LAAR
SPIS_21205	predutils:0.9.0	propeptide_cleavage_site	2606	2609	.	+	.	kind=kex2_cutsite;pattern=L[A-Z][A-Z]R;match=LAAR
SPIS_21205	predutils:0.9.0	propeptide_cleavage_site	3326	3329	.	+	.	kind=kex2_cutsite;pattern=L[A-Z][A-Z]R;match=LAAR
SPIS_21205	predutils:0.9.0	propeptide_cleavage_site	1124	1127	.	+	.	kind=kex2_cutsite;pattern=L[A-Z][A-Z]R;match=LADR
SPIS_21205	predutils:0.9.0	propeptide_cleavage_site	4089	4092	.	+	.	kind=kex2_cutsite;pattern=L[A-Z][A-Z]R;match=LAGR
SPIS_21205	predutils:0.9.0	propeptide_cleavage_site	1400	1403	.	+	.	kind=kex2_cutsite;pattern=L[A-Z][A-Z]R;match=LAHR
SPIS_21205	predutils:0.9.0	propeptide_cleavage_site	1874	1877	.	+	.	kind=kex2_cutsite;pattern=L[A-Z][A-Z]R;match=LAIR
SPIS_21205	predutils:0.9.0	propeptide_cleavage_site	4194	4197	.	+	.	kind=kex2_cutsite;pattern=L[A-Z][A-Z]R;match=LANR
SPIS_21205	predutils:0.9.0	propeptide_cleavage_site	173	176	.	+	.	kind=kex2_cutsite;pattern=L[A-Z][A-Z]R;match=LAQR
SPIS_21205	predutils:0.9.0	propeptide_cleavage_site	2162	2165	.	+	.	kind=kex2_cutsite;pattern=L[A-Z][A-Z]R;match=LDQR
SPIS_21205	predutils:0.9.0	propeptide_cleavage_site	1211	1214	.	+	.	kind=kex2_cutsite;pattern=L[A-Z][A-Z]R;match=LDYR
SPIS_21205	predutils:0.9.0	propeptide_cleavage_site	4638	4641	.	+	.	kind=kex2_cutsite;pattern=L[A-Z][A-Z]R;match=LEQR
SPIS_21205	predutils:0.9.0	propeptide_cleavage_site	4868	4871	.	+	.	kind=kex2_cutsite;pattern=L[A-Z][A-Z]R;match=LETR
SPIS_21205	predutils:0.9.0	propeptide_cleavage_site	393	396	.	+	.	kind=kex2_cutsite;pattern=L[A-Z][A-Z]R;match=LEVR
SPIS_21205	predutils:0.9.0	propeptide_cleavage_site	2175	2178	.	+	.	kind=kex2_cutsite;pattern=L[A-Z][A-Z]R;match=LFNR
SPIS_21205	predutils:0.9.0	propeptide_cleavage_site	4522	4525	.	+	.	kind=kex2_cutsite;pattern=L[A-Z][A-Z]R;match=LFPR
SPIS_21205	predutils:0.9.0	propeptide_cleavage_site	169	172	.	+	.	kind=kex2_cutsite;pattern=L[A-Z][A-Z]R;match=LGLR
SPIS_21205	predutils:0.9.0	propeptide_cleavage_site	1905	1908	.	+	.	kind=kex2_cutsite;pattern=L[A-Z][A-Z]R;match=LGLR
SPIS_21205	predutils:0.9.0	propeptide_cleavage_site	3575	3578	.	+	.	kind=kex2_cutsite;pattern=L[A-Z][A-Z]R;match=LHDR
SPIS_21205	predutils:0.9.0	propeptide_cleavage_site	2661	2664	.	+	.	kind=kex2_cutsite;pattern=L[A-Z][A-Z]R;match=LHTR
SPIS_21205	predutils:0.9.0	propeptide_cleavage_site	1829	1832	.	+	.	kind=kex2_cutsite;pattern=L[A-Z][A-Z]R;match=LILR
SPIS_21205	predutils:0.9.0	propeptide_cleavage_site	4895	4898	.	+	.	kind=kex2_cutsite;pattern=L[A-Z][A-Z]R;match=LKLR
SPIS_21205	predutils:0.9.0	propeptide_cleavage_site	3214	3217	.	+	.	kind=kex2_cutsite;pattern=L[A-Z][A-Z]R;match=LLDR
SPIS_21205	predutils:0.9.0	propeptide_cleavage_site	59	62	.	+	.	kind=kex2_cutsite;pattern=L[A-Z][A-Z]R;match=LLDR
SPIS_21205	predutils:0.9.0	propeptide_cleavage_site	3244	3247	.	+	.	kind=kex2_cutsite;pattern=L[A-Z][A-Z]R;match=LLKR
SPIS_21205	predutils:0.9.0	propeptide_cleavage_site	372	375	.	+	.	kind=kex2_cutsite;pattern=L[A-Z][A-Z]R;match=LLNR
SPIS_21205	predutils:0.9.0	propeptide_cleavage_site	2613	2616	.	+	.	kind=kex2_cutsite;pattern=L[A-Z][A-Z]R;match=LLPR
SPIS_21205	predutils:0.9.0	propeptide_cleavage_site	2585	2588	.	+	.	kind=kex2_cutsite;pattern=L[A-Z][A-Z]R;match=LLQR
SPIS_21205	predutils:0.9.0	propeptide_cleavage_site	1093	1096	.	+	.	kind=kex2_cutsite;pattern=L[A-Z][A-Z]R;match=LMLR
SPIS_21205	predutils:0.9.0	propeptide_cleavage_site	3619	3622	.	+	.	kind=kex2_cutsite;pattern=L[A-Z][A-Z]R;match=LNIR
SPIS_21205	predutils:0.9.0	propeptide_cleavage_site	3591	3594	.	+	.	kind=kex2_cutsite;pattern=L[A-Z][A-Z]R;match=LNVR
SPIS_21205	predutils:0.9.0	propeptide_cleavage_site	1671	1674	.	+	.	kind=kex2_cutsite;pattern=L[A-Z][A-Z]R;match=LQDR
SPIS_21205	predutils:0.9.0	propeptide_cleavage_site	303	306	.	+	.	kind=kex2_cutsite;pattern=L[A-Z][A-Z]R;match=LRDR
SPIS_21205	predutils:0.9.0	propeptide_cleavage_site	3119	3122	.	+	.	kind=kex2_cutsite;pattern=L[A-Z][A-Z]R;match=LSLR
SPIS_21205	predutils:0.9.0	propeptide_cleavage_site	550	553	.	+	.	kind=kex2_cutsite;pattern=L[A-Z][A-Z]R;match=LSLR
SPIS_21205	predutils:0.9.0	propeptide_cleavage_site	4691	4694	.	+	.	kind=kex2_cutsite;pattern=L[A-Z][A-Z]R;match=LTIR
SPIS_21205	predutils:0.9.0	propeptide_cleavage_site	1789	1792	.	+	.	kind=kex2_cutsite;pattern=L[A-Z][A-Z]R;match=LTRR
SPIS_21205	predutils:0.9.0	propeptide_cleavage_site	1186	1187	.	+	.	kind=kex2_cutsite;pattern=[KR]R;match=KR
SPIS_21205	predutils:0.9.0	propeptide_cleavage_site	1390	1391	.	+	.	kind=kex2_cutsite;pattern=[KR]R;match=KR
SPIS_21205	predutils:0.9.0	propeptide_cleavage_site	2231	2232	.	+	.	kind=kex2_cutsite;pattern=[KR]R;match=KR
SPIS_21205	predutils:0.9.0	propeptide_cleavage_site	25	26	.	+	.	kind=kex2_cutsite;pattern=[KR]R;match=KR
SPIS_21205	predutils:0.9.0	propeptide_cleavage_site	2759	2760	.	+	.	kind=kex2_cutsite;pattern=[KR]R;match=KR
SPIS_21205	predutils:0.9.0	propeptide_cleavage_site	2796	2797	.	+	.	kind=kex2_cutsite;pattern=[KR]R;match=KR
SPIS_21205	predutils:0.9.0	propeptide_cleavage_site	3136	3137	.	+	.	kind=kex2_cutsite;pattern=[KR]R;match=KR
SPIS_21205	predutils:0.9.0	propeptide_cleavage_site	3246	3247	.	+	.	kind=kex2_cutsite;pattern=[KR]R;match=KR
SPIS_21205	predutils:0.9.0	propeptide_cleavage_site	3423	3424	.	+	.	kind=kex2_cutsite;pattern=[KR]R;match=KR
SPIS_21205	predutils:0.9.0	propeptide_cleavage_site	3567	3568	.	+	.	kind=kex2_cutsite;pattern=[KR]R;match=KR
SPIS_21205	predutils:0.9.0	propeptide_cleavage_site	4504	4505	.	+	.	kind=kex2_cutsite;pattern=[KR]R;match=KR
SPIS_21205	predutils:0.9.0	propeptide_cleavage_site	4624	4625	.	+	.	kind=kex2_cutsite;pattern=[KR]R;match=KR
SPIS_21205	predutils:0.9.0	propeptide_cleavage_site	843	844	.	+	.	kind=kex2_cutsite;pattern=[KR]R;match=KR
SPIS_21205	predutils:0.9.0	propeptide_cleavage_site	984	985	.	+	.	kind=kex2_cutsite;pattern=[KR]R;match=KR
SPIS_21205	predutils:0.9.0	propeptide_cleavage_site	1114	1115	.	+	.	kind=kex2_cutsite;pattern=[KR]R;match=RR
SPIS_21205	predutils:0.9.0	propeptide_cleavage_site	1214	1215	.	+	.	kind=kex2_cutsite;pattern=[KR]R;match=RR
SPIS_21205	predutils:0.9.0	propeptide_cleavage_site	1397	1398	.	+	.	kind=kex2_cutsite;pattern=[KR]R;match=RR
SPIS_21205	predutils:0.9.0	propeptide_cleavage_site	1791	1792	.	+	.	kind=kex2_cutsite;pattern=[KR]R;match=RR
SPIS_21205	predutils:0.9.0	propeptide_cleavage_site	2689	2690	.	+	.	kind=kex2_cutsite;pattern=[KR]R;match=RR
SPIS_21205	predutils:0.9.0	propeptide_cleavage_site	2769	2770	.	+	.	kind=kex2_cutsite;pattern=[KR]R;match=RR
SPIS_21205	predutils:0.9.0	propeptide_cleavage_site	2936	2937	.	+	.	kind=kex2_cutsite;pattern=[KR]R;match=RR
SPIS_21205	predutils:0.9.0	propeptide_cleavage_site	2938	2939	.	+	.	kind=kex2_cutsite;pattern=[KR]R;match=RR
SPIS_21205	predutils:0.9.0	propeptide_cleavage_site	295	296	.	+	.	kind=kex2_cutsite;pattern=[KR]R;match=RR
SPIS_21205	predutils:0.9.0	propeptide_cleavage_site	2945	2946	.	+	.	kind=kex2_cutsite;pattern=[KR]R;match=RR
SPIS_21205	predutils:0.9.0	propeptide_cleavage_site	2947	2948	.	+	.	kind=kex2_cutsite;pattern=[KR]R;match=RR
SPIS_21205	predutils:0.9.0	propeptide_cleavage_site	3009	3010	.	+	.	kind=kex2_cutsite;pattern=[KR]R;match=RR
SPIS_21205	predutils:0.9.0	propeptide_cleavage_site	3019	3020	.	+	.	kind=kex2_cutsite;pattern=[KR]R;match=RR
SPIS_21205	predutils:0.9.0	propeptide_cleavage_site	3028	3029	.	+	.	kind=kex2_cutsite;pattern=[KR]R;match=RR
SPIS_21205	predutils:0.9.0	propeptide_cleavage_site	3046	3047	.	+	.	kind=kex2_cutsite;pattern=[KR]R;match=RR
SPIS_21205	predutils:0.9.0	propeptide_cleavage_site	3290	3291	.	+	.	kind=kex2_cutsite;pattern=[KR]R;match=RR
SPIS_21205	predutils:0.9.0	propeptide_cleavage_site	3578	3579	.	+	.	kind=kex2_cutsite;pattern=[KR]R;match=RR
SPIS_21205	predutils:0.9.0	propeptide_cleavage_site	3594	3595	.	+	.	kind=kex2_cutsite;pattern=[KR]R;match=RR
SPIS_21205	predutils:0.9.0	propeptide_cleavage_site	4004	4005	.	+	.	kind=kex2_cutsite;pattern=[KR]R;match=RR
SPIS_21205	predutils:0.9.0	propeptide_cleavage_site	4092	4093	.	+	.	kind=kex2_cutsite;pattern=[KR]R;match=RR
SPIS_21205	predutils:0.9.0	propeptide_cleavage_site	4180	4181	.	+	.	kind=kex2_cutsite;pattern=[KR]R;match=RR
SPIS_21205	predutils:0.9.0	propeptide_cleavage_site	425	426	.	+	.	kind=kex2_cutsite;pattern=[KR]R;match=RR
SPIS_21205	predutils:0.9.0	propeptide_cleavage_site	4525	4526	.	+	.	kind=kex2_cutsite;pattern=[KR]R;match=RR
SPIS_21205	predutils:0.9.0	propeptide_cleavage_site	4729	4730	.	+	.	kind=kex2_cutsite;pattern=[KR]R;match=RR
SPIS_21205	predutils:0.9.0	propeptide_cleavage_site	87	88	.	+	.	kind=kex2_cutsite;pattern=[KR]R;match=RR
SPIS_21205	predutils:0.9.0	propeptide_cleavage_site	3466	3469	.	+	.	kind=kex2_cutsite;pattern=[LIJVAP][A-Z][KRTPEI]R;match=AAIR
SPIS_21205	predutils:0.9.0	propeptide_cleavage_site	1847	1850	.	+	.	kind=kex2_cutsite;pattern=[LIJVAP][A-Z][KRTPEI]R;match=AEIR
SPIS_21205	predutils:0.9.0	propeptide_cleavage_site	2767	2770	.	+	.	kind=kex2_cutsite;pattern=[LIJVAP][A-Z][KRTPEI]R;match=AERR
SPIS_21205	predutils:0.9.0	propeptide_cleavage_site	4090	4093	.	+	.	kind=kex2_cutsite;pattern=[LIJVAP][A-Z][KRTPEI]R;match=AGRR
SPIS_21205	predutils:0.9.0	propeptide_cleavage_site	1388	1391	.	+	.	kind=kex2_cutsite;pattern=[LIJVAP][A-Z][KRTPEI]R;match=ALKR
SPIS_21205	predutils:0.9.0	propeptide_cleavage_site	2919	2922	.	+	.	kind=kex2_cutsite;pattern=[LIJVAP][A-Z][KRTPEI]R;match=ALPR
SPIS_21205	predutils:0.9.0	propeptide_cleavage_site	1630	1633	.	+	.	kind=kex2_cutsite;pattern=[LIJVAP][A-Z][KRTPEI]R;match=ANPR
SPIS_21205	predutils:0.9.0	propeptide_cleavage_site	1395	1398	.	+	.	kind=kex2_cutsite;pattern=[LIJVAP][A-Z][KRTPEI]R;match=ANRR
SPIS_21205	predutils:0.9.0	propeptide_cleavage_site	2699	2702	.	+	.	kind=kex2_cutsite;pattern=[LIJVAP][A-Z][KRTPEI]R;match=APER
SPIS_21205	predutils:0.9.0	propeptide_cleavage_site	2804	2807	.	+	.	kind=kex2_cutsite;pattern=[LIJVAP][A-Z][KRTPEI]R;match=AQER
SPIS_21205	predutils:0.9.0	propeptide_cleavage_site	8	11	.	+	.	kind=kex2_cutsite;pattern=[LIJVAP][A-Z][KRTPEI]R;match=ATER
SPIS_21205	predutils:0.9.0	propeptide_cleavage_site	3111	3114	.	+	.	kind=kex2_cutsite;pattern=[LIJVAP][A-Z][KRTPEI]R;match=AVER
SPIS_21205	predutils:0.9.0	propeptide_cleavage_site	999	1002	.	+	.	kind=kex2_cutsite;pattern=[LIJVAP][A-Z][KRTPEI]R;match=IDTR
SPIS_21205	predutils:0.9.0	propeptide_cleavage_site	4622	4625	.	+	.	kind=kex2_cutsite;pattern=[LIJVAP][A-Z][KRTPEI]R;match=IEKR
SPIS_21205	predutils:0.9.0	propeptide_cleavage_site	1715	1718	.	+	.	kind=kex2_cutsite;pattern=[LIJVAP][A-Z][KRTPEI]R;match=IIER
SPIS_21205	predutils:0.9.0	propeptide_cleavage_site	982	985	.	+	.	kind=kex2_cutsite;pattern=[LIJVAP][A-Z][KRTPEI]R;match=IIKR
SPIS_21205	predutils:0.9.0	propeptide_cleavage_site	2860	2863	.	+	.	kind=kex2_cutsite;pattern=[LIJVAP][A-Z][KRTPEI]R;match=ITIR
SPIS_21205	predutils:0.9.0	propeptide_cleavage_site	1874	1877	.	+	.	kind=kex2_cutsite;pattern=[LIJVAP][A-Z][KRTPEI]R;match=LAIR
SPIS_21205	predutils:0.9.0	propeptide_cleavage_site	4868	4871	.	+	.	kind=kex2_cutsite;pattern=[LIJVAP][A-Z][KRTPEI]R;match=LETR
SPIS_21205	predutils:0.9.0	propeptide_cleavage_site	4522	4525	.	+	.	kind=kex2_cutsite;pattern=[LIJVAP][A-Z][KRTPEI]R;match=LFPR
SPIS_21205	predutils:0.9.0	propeptide_cleavage_site	2661	2664	.	+	.	kind=kex2_cutsite;pattern=[LIJVAP][A-Z][KRTPEI]R;match=LHTR
SPIS_21205	predutils:0.9.0	propeptide_cleavage_site	3244	3247	.	+	.	kind=kex2_cutsite;pattern=[LIJVAP][A-Z][KRTPEI]R;match=LLKR
SPIS_21205	predutils:0.9.0	propeptide_cleavage_site	2613	2616	.	+	.	kind=kex2_cutsite;pattern=[LIJVAP][A-Z][KRTPEI]R;match=LLPR
SPIS_21205	predutils:0.9.0	propeptide_cleavage_site	3619	3622	.	+	.	kind=kex2_cutsite;pattern=[LIJVAP][A-Z][KRTPEI]R;match=LNIR
SPIS_21205	predutils:0.9.0	propeptide_cleavage_site	4691	4694	.	+	.	kind=kex2_cutsite;pattern=[LIJVAP][A-Z][KRTPEI]R;match=LTIR
SPIS_21205	predutils:0.9.0	propeptide_cleavage_site	293	296	.	+	.	kind=kex2_cutsite;pattern=[LIJVAP][A-Z][KRTPEI]R;match=PARR
SPIS_21205	predutils:0.9.0	propeptide_cleavage_site	84	87	.	+	.	kind=kex2_cutsite;pattern=[LIJVAP][A-Z][KRTPEI]R;match=PFER
SPIS_21205	predutils:0.9.0	propeptide_cleavage_site	2854	2857	.	+	.	kind=kex2_cutsite;pattern=[LIJVAP][A-Z][KRTPEI]R;match=PGER
SPIS_21205	predutils:0.9.0	propeptide_cleavage_site	3134	3137	.	+	.	kind=kex2_cutsite;pattern=[LIJVAP][A-Z][KRTPEI]R;match=PLKR
SPIS_21205	predutils:0.9.0	propeptide_cleavage_site	47	50	.	+	.	kind=kex2_cutsite;pattern=[LIJVAP][A-Z][KRTPEI]R;match=PLPR
SPIS_21205	predutils:0.9.0	propeptide_cleavage_site	2574	2577	.	+	.	kind=kex2_cutsite;pattern=[LIJVAP][A-Z][KRTPEI]R;match=PNTR
SPIS_21205	predutils:0.9.0	propeptide_cleavage_site	3518	3521	.	+	.	kind=kex2_cutsite;pattern=[LIJVAP][A-Z][KRTPEI]R;match=PNTR
SPIS_21205	predutils:0.9.0	propeptide_cleavage_site	3938	3941	.	+	.	kind=kex2_cutsite;pattern=[LIJVAP][A-Z][KRTPEI]R;match=PNTR
SPIS_21205	predutils:0.9.0	propeptide_cleavage_site	4216	4219	.	+	.	kind=kex2_cutsite;pattern=[LIJVAP][A-Z][KRTPEI]R;match=PPER
SPIS_21205	predutils:0.9.0	propeptide_cleavage_site	4557	4560	.	+	.	kind=kex2_cutsite;pattern=[LIJVAP][A-Z][KRTPEI]R;match=PPPR
SPIS_21205	predutils:0.9.0	propeptide_cleavage_site	4502	4505	.	+	.	kind=kex2_cutsite;pattern=[LIJVAP][A-Z][KRTPEI]R;match=VAKR
SPIS_21205	predutils:0.9.0	propeptide_cleavage_site	1342	1345	.	+	.	kind=kex2_cutsite;pattern=[LIJVAP][A-Z][KRTPEI]R;match=VEIR
SPIS_21205	predutils:0.9.0	propeptide_cleavage_site	1788	1791	.	+	.	kind=kex2_cutsite;pattern=[LIJVAP][A-Z][KRTPEI]R;match=VLTR
SPIS_21205	predutils:0.9.0	propeptide_cleavage_site	1184	1187	.	+	.	kind=kex2_cutsite;pattern=[LIJVAP][A-Z][KRTPEI]R;match=VTKR
SPIS_21205	predutils:0.9.0	propeptide_cleavage_site	3026	3029	.	+	.	kind=kex2_cutsite;pattern=[LIJVAP][A-Z][KRTPEI]R;match=VVRR
SPIS_08547	predutils:0.9.0	propeptide_cleavage_site	279	282	.	+	.	kind=kex2_cutsite;pattern=L[A-Z][A-Z]R;match=LASR
SPIS_08547	predutils:0.9.0	propeptide_cleavage_site	493	496	.	+	.	kind=kex2_cutsite;pattern=L[A-Z][A-Z]R;match=LEER
SPIS_08547	predutils:0.9.0	propeptide_cleavage_site	437	440	.	+	.	kind=kex2_cutsite;pattern=L[A-Z][A-Z]R;match=LLGR
SPIS_08547	predutils:0.9.0	propeptide_cleavage_site	7	10	.	+	.	kind=kex2_cutsite;pattern=L[A-Z][A-Z]R;match=LQDR
SPIS_08547	predutils:0.9.0	propeptide_cleavage_site	484	487	.	+	.	kind=kex2_cutsite;pattern=L[A-Z][A-Z]R;match=LRVR
SPIS_08547	predutils:0.9.0	propeptide_cleavage_site	289	292	.	+	.	kind=kex2_cutsite;pattern=L[A-Z][A-Z]R;match=LTGR
SPIS_08547	predutils:0.9.0	propeptide_cleavage_site	517	520	.	+	.	kind=kex2_cutsite;pattern=L[A-Z][A-Z]R;match=LWVR
SPIS_08547	predutils:0.9.0	propeptide_cleavage_site	212	213	.	+	.	kind=kex2_cutsite;pattern=[KR]R;match=KR
SPIS_08547	predutils:0.9.0	propeptide_cleavage_site	181	182	.	+	.	kind=kex2_cutsite;pattern=[KR]R;match=RR
SPIS_08547	predutils:0.9.0	propeptide_cleavage_site	374	375	.	+	.	kind=kex2_cutsite;pattern=[KR]R;match=RR
SPIS_08547	predutils:0.9.0	propeptide_cleavage_site	506	507	.	+	.	kind=kex2_cutsite;pattern=[KR]R;match=RR
SPIS_08547	predutils:0.9.0	propeptide_cleavage_site	520	521	.	+	.	kind=kex2_cutsite;pattern=[KR]R;match=RR
SPIS_08547	predutils:0.9.0	propeptide_cleavage_site	191	194	.	+	.	kind=kex2_cutsite;pattern=[LIJVAP][A-Z][KRTPEI]R;match=AATR
SPIS_08547	predutils:0.9.0	propeptide_cleavage_site	179	182	.	+	.	kind=kex2_cutsite;pattern=[LIJVAP][A-Z][KRTPEI]R;match=AYRR
SPIS_08547	predutils:0.9.0	propeptide_cleavage_site	493	496	.	+	.	kind=kex2_cutsite;pattern=[LIJVAP][A-Z][KRTPEI]R;match=LEER
SPIS_08547	predutils:0.9.0	propeptide_cleavage_site	371	374	.	+	.	kind=kex2_cutsite;pattern=[LIJVAP][A-Z][KRTPEI]R;match=PQPR
SPIS_08547	predutils:0.9.0	propeptide_cleavage_site	45	48	.	+	.	kind=kex2_cutsite;pattern=[LIJVAP][A-Z][KRTPEI]R;match=VPPR
SPIS_19302	predutils:0.9.0	propeptide_cleavage_site	308	311	.	+	.	kind=kex2_cutsite;pattern=L[A-Z][A-Z]R;match=LEGR
SPIS_19302	predutils:0.9.0	propeptide_cleavage_site	155	156	.	+	.	kind=kex2_cutsite;pattern=[KR]R;match=KR
SPIS_19302	predutils:0.9.0	propeptide_cleavage_site	175	176	.	+	.	kind=kex2_cutsite;pattern=[KR]R;match=KR
SPIS_19302	predutils:0.9.0	propeptide_cleavage_site	357	358	.	+	.	kind=kex2_cutsite;pattern=[KR]R;match=KR
SPIS_19302	predutils:0.9.0	propeptide_cleavage_site	64	65	.	+	.	kind=kex2_cutsite;pattern=[KR]R;match=RR
SPIS_19302	predutils:0.9.0	propeptide_cleavage_site	493	496	.	+	.	kind=kex2_cutsite;pattern=[LIJVAP][A-Z][KRTPEI]R;match=AAIR
SPIS_19302	predutils:0.9.0	propeptide_cleavage_site	355	358	.	+	.	kind=kex2_cutsite;pattern=[LIJVAP][A-Z][KRTPEI]R;match=ILKR
SPIS_19302	predutils:0.9.0	propeptide_cleavage_site	383	386	.	+	.	kind=kex2_cutsite;pattern=[LIJVAP][A-Z][KRTPEI]R;match=PGPR
SPIS_19302	predutils:0.9.0	propeptide_cleavage_site	62	65	.	+	.	kind=kex2_cutsite;pattern=[LIJVAP][A-Z][KRTPEI]R;match=PHRR
SPIS_10921	predutils:0.9.0	propeptide_cleavage_site	97	100	.	+	.	kind=kex2_cutsite;pattern=L[A-Z][A-Z]R;match=LEGR
SPIS_10921	predutils:0.9.0	propeptide_cleavage_site	192	193	.	+	.	kind=kex2_cutsite;pattern=[KR]R;match=KR
SPIS_10921	predutils:0.9.0	propeptide_cleavage_site	9	12	.	+	.	kind=kex2_cutsite;pattern=[LIJVAP][A-Z][KRTPEI]R;match=AIER
SPIS_24674	predutils:0.9.0	propeptide_cleavage_site	97	100	.	+	.	kind=kex2_cutsite;pattern=L[A-Z][A-Z]R;match=LEGR
SPIS_24674	predutils:0.9.0	propeptide_cleavage_site	192	193	.	+	.	kind=kex2_cutsite;pattern=[KR]R;match=KR
SPIS_24674	predutils:0.9.0	propeptide_cleavage_site	9	12	.	+	.	kind=kex2_cutsite;pattern=[LIJVAP][A-Z][KRTPEI]R;match=AIER
SPIS_19673	predutils:0.9.0	propeptide_cleavage_site	347	350	.	+	.	kind=kex2_cutsite;pattern=L[A-Z][A-Z]R;match=LARR
SPIS_19673	predutils:0.9.0	propeptide_cleavage_site	323	326	.	+	.	kind=kex2_cutsite;pattern=L[A-Z][A-Z]R;match=LTWR
SPIS_19673	predutils:0.9.0	propeptide_cleavage_site	349	350	.	+	.	kind=kex2_cutsite;pattern=[KR]R;match=RR
SPIS_19673	predutils:0.9.0	propeptide_cleavage_site	347	350	.	+	.	kind=kex2_cutsite;pattern=[LIJVAP][A-Z][KRTPEI]R;match=LARR
SPIS_19673	predutils:0.9.0	propeptide_cleavage_site	451	454	.	+	.	kind=kex2_cutsite;pattern=[LIJVAP][A-Z][KRTPEI]R;match=VCER
SPIS_21755	predutils:0.9.0	propeptide_cleavage_site	374	377	.	+	.	kind=kex2_cutsite;pattern=L[A-Z][A-Z]R;match=LERR
SPIS_21755	predutils:0.9.0	propeptide_cleavage_site	167	170	.	+	.	kind=kex2_cutsite;pattern=L[A-Z][A-Z]R;match=LGGR
SPIS_21755	predutils:0.9.0	propeptide_cleavage_site	465	468	.	+	.	kind=kex2_cutsite;pattern=L[A-Z][A-Z]R;match=LPTR
SPIS_21755	predutils:0.9.0	propeptide_cleavage_site	315	318	.	+	.	kind=kex2_cutsite;pattern=L[A-Z][A-Z]R;match=LRER
SPIS_21755	predutils:0.9.0	propeptide_cleavage_site	42	45	.	+	.	kind=kex2_cutsite;pattern=L[A-Z][A-Z]R;match=LYIR
SPIS_21755	predutils:0.9.0	propeptide_cleavage_site	211	212	.	+	.	kind=kex2_cutsite;pattern=[KR]R;match=KR
SPIS_21755	predutils:0.9.0	propeptide_cleavage_site	277	278	.	+	.	kind=kex2_cutsite;pattern=[KR]R;match=KR
SPIS_21755	predutils:0.9.0	propeptide_cleavage_site	511	512	.	+	.	kind=kex2_cutsite;pattern=[KR]R;match=KR
SPIS_21755	predutils:0.9.0	propeptide_cleavage_site	581	582	.	+	.	kind=kex2_cutsite;pattern=[KR]R;match=KR
SPIS_21755	predutils:0.9.0	propeptide_cleavage_site	881	882	.	+	.	kind=kex2_cutsite;pattern=[KR]R;match=KR
SPIS_21755	predutils:0.9.0	propeptide_cleavage_site	943	944	.	+	.	kind=kex2_cutsite;pattern=[KR]R;match=KR
SPIS_21755	predutils:0.9.0	propeptide_cleavage_site	140	141	.	+	.	kind=kex2_cutsite;pattern=[KR]R;match=RR
SPIS_21755	predutils:0.9.0	propeptide_cleavage_site	224	225	.	+	.	kind=kex2_cutsite;pattern=[KR]R;match=RR
SPIS_21755	predutils:0.9.0	propeptide_cleavage_site	371	372	.	+	.	kind=kex2_cutsite;pattern=[KR]R;match=RR
SPIS_21755	predutils:0.9.0	propeptide_cleavage_site	376	377	.	+	.	kind=kex2_cutsite;pattern=[KR]R;match=RR
SPIS_21755	predutils:0.9.0	propeptide_cleavage_site	642	643	.	+	.	kind=kex2_cutsite;pattern=[KR]R;match=RR
SPIS_21755	predutils:0.9.0	propeptide_cleavage_site	434	437	.	+	.	kind=kex2_cutsite;pattern=[LIJVAP][A-Z][KRTPEI]R;match=AQER
SPIS_21755	predutils:0.9.0	propeptide_cleavage_site	369	372	.	+	.	kind=kex2_cutsite;pattern=[LIJVAP][A-Z][KRTPEI]R;match=IERR
SPIS_21755	predutils:0.9.0	propeptide_cleavage_site	579	582	.	+	.	kind=kex2_cutsite;pattern=[LIJVAP][A-Z][KRTPEI]R;match=ILKR
SPIS_21755	predutils:0.9.0	propeptide_cleavage_site	812	815	.	+	.	kind=kex2_cutsite;pattern=[LIJVAP][A-Z][KRTPEI]R;match=ISER
SPIS_21755	predutils:0.9.0	propeptide_cleavage_site	374	377	.	+	.	kind=kex2_cutsite;pattern=[LIJVAP][A-Z][KRTPEI]R;match=LERR
SPIS_21755	predutils:0.9.0	propeptide_cleavage_site	465	468	.	+	.	kind=kex2_cutsite;pattern=[LIJVAP][A-Z][KRTPEI]R;match=LPTR
SPIS_21755	predutils:0.9.0	propeptide_cleavage_site	315	318	.	+	.	kind=kex2_cutsite;pattern=[LIJVAP][A-Z][KRTPEI]R;match=LRER
SPIS_21755	predutils:0.9.0	propeptide_cleavage_site	42	45	.	+	.	kind=kex2_cutsite;pattern=[LIJVAP][A-Z][KRTPEI]R;match=LYIR
SPIS_21755	predutils:0.9.0	propeptide_cleavage_site	258	261	.	+	.	kind=kex2_cutsite;pattern=[LIJVAP][A-Z][KRTPEI]R;match=PLPR
SPIS_21755	predutils:0.9.0	propeptide_cleavage_site	222	225	.	+	.	kind=kex2_cutsite;pattern=[LIJVAP][A-Z][KRTPEI]R;match=PNRR
SPIS_08563	predutils:0.9.0	propeptide_cleavage_site	107	108	.	+	.	kind=kex2_cutsite;pattern=[KR]R;match=RR
SPIS_08563	predutils:0.9.0	propeptide_cleavage_site	99	100	.	+	.	kind=kex2_cutsite;pattern=[KR]R;match=RR
SPIS_08563	predutils:0.9.0	propeptide_cleavage_site	105	108	.	+	.	kind=kex2_cutsite;pattern=[LIJVAP][A-Z][KRTPEI]R;match=AWRR
SPIS_17683	predutils:0.9.0	propeptide_cleavage_site	145	148	.	+	.	kind=kex2_cutsite;pattern=L[A-Z][A-Z]R;match=LDAR
SPIS_17683	predutils:0.9.0	propeptide_cleavage_site	362	365	.	+	.	kind=kex2_cutsite;pattern=L[A-Z][A-Z]R;match=LEKR
SPIS_17683	predutils:0.9.0	propeptide_cleavage_site	596	599	.	+	.	kind=kex2_cutsite;pattern=L[A-Z][A-Z]R;match=LETR
SPIS_17683	predutils:0.9.0	propeptide_cleavage_site	376	379	.	+	.	kind=kex2_cutsite;pattern=L[A-Z][A-Z]R;match=LKWR
SPIS_17683	predutils:0.9.0	propeptide_cleavage_site	47	50	.	+	.	kind=kex2_cutsite;pattern=L[A-Z][A-Z]R;match=LLFR
SPIS_17683	predutils:0.9.0	propeptide_cleavage_site	123	126	.	+	.	kind=kex2_cutsite;pattern=L[A-Z][A-Z]R;match=LRLR
SPIS_17683	predutils:0.9.0	propeptide_cleavage_site	206	209	.	+	.	kind=kex2_cutsite;pattern=L[A-Z][A-Z]R;match=LSTR
SPIS_17683	predutils:0.9.0	propeptide_cleavage_site	364	365	.	+	.	kind=kex2_cutsite;pattern=[KR]R;match=KR
SPIS_17683	predutils:0.9.0	propeptide_cleavage_site	555	556	.	+	.	kind=kex2_cutsite;pattern=[KR]R;match=KR
SPIS_17683	predutils:0.9.0	propeptide_cleavage_site	563	566	.	+	.	kind=kex2_cutsite;pattern=[LIJVAP][A-Z][KRTPEI]R;match=ALPR
SPIS_17683	predutils:0.9.0	propeptide_cleavage_site	553	556	.	+	.	kind=kex2_cutsite;pattern=[LIJVAP][A-Z][KRTPEI]R;match=ISKR
SPIS_17683	predutils:0.9.0	propeptide_cleavage_site	362	365	.	+	.	kind=kex2_cutsite;pattern=[LIJVAP][A-Z][KRTPEI]R;match=LEKR
SPIS_17683	predutils:0.9.0	propeptide_cleavage_site	596	599	.	+	.	kind=kex2_cutsite;pattern=[LIJVAP][A-Z][KRTPEI]R;match=LETR
SPIS_17683	predutils:0.9.0	propeptide_cleavage_site	206	209	.	+	.	kind=kex2_cutsite;pattern=[LIJVAP][A-Z][KRTPEI]R;match=LSTR
SPIS_08989	predutils:0.9.0	propeptide_cleavage_site	121	122	.	+	.	kind=kex2_cutsite;pattern=[KR]R;match=KR
SPIS_08989	predutils:0.9.0	propeptide_cleavage_site	119	122	.	+	.	kind=kex2_cutsite;pattern=[LIJVAP][A-Z][KRTPEI]R;match=ITKR
SPIS_17892	predutils:0.9.0	propeptide_cleavage_site	215	218	.	+	.	kind=kex2_cutsite;pattern=L[A-Z][A-Z]R;match=LAAR
SPIS_17892	predutils:0.9.0	propeptide_cleavage_site	130	133	.	+	.	kind=kex2_cutsite;pattern=L[A-Z][A-Z]R;match=LHYR
SPIS_17892	predutils:0.9.0	propeptide_cleavage_site	887	890	.	+	.	kind=kex2_cutsite;pattern=L[A-Z][A-Z]R;match=LLDR
SPIS_17892	predutils:0.9.0	propeptide_cleavage_site	367	370	.	+	.	kind=kex2_cutsite;pattern=L[A-Z][A-Z]R;match=LLKR
SPIS_17892	predutils:0.9.0	propeptide_cleavage_site	807	810	.	+	.	kind=kex2_cutsite;pattern=L[A-Z][A-Z]R;match=LPGR
SPIS_17892	predutils:0.9.0	propeptide_cleavage_site	106	109	.	+	.	kind=kex2_cutsite;pattern=L[A-Z][A-Z]R;match=LVNR
SPIS_17892	predutils:0.9.0	propeptide_cleavage_site	315	316	.	+	.	kind=kex2_cutsite;pattern=[KR]R;match=KR
SPIS_17892	predutils:0.9.0	propeptide_cleavage_site	369	370	.	+	.	kind=kex2_cutsite;pattern=[KR]R;match=KR
SPIS_17892	predutils:0.9.0	propeptide_cleavage_site	627	628	.	+	.	kind=kex2_cutsite;pattern=[KR]R;match=KR
SPIS_17892	predutils:0.9.0	propeptide_cleavage_site	1189	1190	.	+	.	kind=kex2_cutsite;pattern=[KR]R;match=RR
SPIS_17892	predutils:0.9.0	propeptide_cleavage_site	249	250	.	+	.	kind=kex2_cutsite;pattern=[KR]R;match=RR
SPIS_17892	predutils:0.9.0	propeptide_cleavage_site	427	428	.	+	.	kind=kex2_cutsite;pattern=[KR]R;match=RR
SPIS_17892	predutils:0.9.0	propeptide_cleavage_site	642	643	.	+	.	kind=kex2_cutsite;pattern=[KR]R;match=RR
SPIS_17892	predutils:0.9.0	propeptide_cleavage_site	800	801	.	+	.	kind=kex2_cutsite;pattern=[KR]R;match=RR
SPIS_17892	predutils:0.9.0	propeptide_cleavage_site	1187	1190	.	+	.	kind=kex2_cutsite;pattern=[LIJVAP][A-Z][KRTPEI]R;match=AARR
SPIS_17892	predutils:0.9.0	propeptide_cleavage_site	907	910	.	+	.	kind=kex2_cutsite;pattern=[LIJVAP][A-Z][KRTPEI]R;match=IAER
SPIS_17892	predutils:0.9.0	propeptide_cleavage_site	625	628	.	+	.	kind=kex2_cutsite;pattern=[LIJVAP][A-Z][KRTPEI]R;match=IQKR
SPIS_17892	predutils:0.9.0	propeptide_cleavage_site	353	356	.	+	.	kind=kex2_cutsite;pattern=[LIJVAP][A-Z][KRTPEI]R;match=ITIR
SPIS_17892	predutils:0.9.0	propeptide_cleavage_site	367	370	.	+	.	kind=kex2_cutsite;pattern=[LIJVAP][A-Z][KRTPEI]R;match=LLKR
SPIS_17892	predutils:0.9.0	propeptide_cleavage_site	247	250	.	+	.	kind=kex2_cutsite;pattern=[LIJVAP][A-Z][KRTPEI]R;match=PGRR
SPIS_17892	predutils:0.9.0	propeptide_cleavage_site	425	428	.	+	.	kind=kex2_cutsite;pattern=[LIJVAP][A-Z][KRTPEI]R;match=PHRR
SPIS_17892	predutils:0.9.0	propeptide_cleavage_site	523	526	.	+	.	kind=kex2_cutsite;pattern=[LIJVAP][A-Z][KRTPEI]R;match=PTIR
SPIS_17892	predutils:0.9.0	propeptide_cleavage_site	113	116	.	+	.	kind=kex2_cutsite;pattern=[LIJVAP][A-Z][KRTPEI]R;match=VAIR
SPIS_17892	predutils:0.9.0	propeptide_cleavage_site	168	171	.	+	.	kind=kex2_cutsite;pattern=[LIJVAP][A-Z][KRTPEI]R;match=VQIR
SPIS_17296	predutils:0.9.0	propeptide_cleavage_site	358	359	.	+	.	kind=kex2_cutsite;pattern=[KR]R;match=KR
SPIS_17296	predutils:0.9.0	propeptide_cleavage_site	14	17	.	+	.	kind=kex2_cutsite;pattern=[LIJVAP][A-Z][KRTPEI]R;match=ATER
SPIS_17296	predutils:0.9.0	propeptide_cleavage_site	38	41	.	+	.	kind=kex2_cutsite;pattern=[LIJVAP][A-Z][KRTPEI]R;match=VFIR
SPIS_17296	predutils:0.9.0	propeptide_cleavage_site	356	359	.	+	.	kind=kex2_cutsite;pattern=[LIJVAP][A-Z][KRTPEI]R;match=VRKR
SPIS_21327	predutils:0.9.0	propeptide_cleavage_site	766	769	.	+	.	kind=kex2_cutsite;pattern=L[A-Z][A-Z]R;match=LAAR
SPIS_21327	predutils:0.9.0	propeptide_cleavage_site	446	449	.	+	.	kind=kex2_cutsite;pattern=L[A-Z][A-Z]R;match=LAER
SPIS_21327	predutils:0.9.0	propeptide_cleavage_site	608	611	.	+	.	kind=kex2_cutsite;pattern=L[A-Z][A-Z]R;match=LARR
SPIS_21327	predutils:0.9.0	propeptide_cleavage_site	212	215	.	+	.	kind=kex2_cutsite;pattern=L[A-Z][A-Z]R;match=LEQR
SPIS_21327	predutils:0.9.0	propeptide_cleavage_site	1239	1242	.	+	.	kind=kex2_cutsite;pattern=L[A-Z][A-Z]R;match=LILR
SPIS_21327	predutils:0.9.0	propeptide_cleavage_site	300	303	.	+	.	kind=kex2_cutsite;pattern=L[A-Z][A-Z]R;match=LLTR
SPIS_21327	predutils:0.9.0	propeptide_cleavage_site	1069	1072	.	+	.	kind=kex2_cutsite;pattern=L[A-Z][A-Z]R;match=LRRR
SPIS_21327	predutils:0.9.0	propeptide_cleavage_site	274	277	.	+	.	kind=kex2_cutsite;pattern=L[A-Z][A-Z]R;match=LSDR
SPIS_21327	predutils:0.9.0	propeptide_cleavage_site	583	586	.	+	.	kind=kex2_cutsite;pattern=L[A-Z][A-Z]R;match=LSRR
SPIS_21327	predutils:0.9.0	propeptide_cleavage_site	1171	1174	.	+	.	kind=kex2_cutsite;pattern=L[A-Z][A-Z]R;match=LTKR
SPIS_21327	predutils:0.9.0	propeptide_cleavage_site	771	774	.	+	.	kind=kex2_cutsite;pattern=L[A-Z][A-Z]R;match=LTQR
SPIS_21327	predutils:0.9.0	propeptide_cleavage_site	1173	1174	.	+	.	kind=kex2_cutsite;pattern=[KR]R;match=KR
SPIS_21327	predutils:0.9.0	propeptide_cleavage_site	1189	1190	.	+	.	kind=kex2_cutsite;pattern=[KR]R;match=KR
SPIS_21327	predutils:0.9.0	propeptide_cleavage_site	220	221	.	+	.	kind=kex2_cutsite;pattern=[KR]R;match=KR
SPIS_21327	predutils:0.9.0	propeptide_cleavage_site	231	232	.	+	.	kind=kex2_cutsite;pattern=[KR]R;match=KR
SPIS_21327	predutils:0.9.0	propeptide_cleavage_site	534	535	.	+	.	kind=kex2_cutsite;pattern=[KR]R;match=KR
SPIS_21327	predutils:0.9.0	propeptide_cleavage_site	901	902	.	+	.	kind=kex2_cutsite;pattern=[KR]R;match=KR
SPIS_21327	predutils:0.9.0	propeptide_cleavage_site	1070	1071	.	+	.	kind=kex2_cutsite;pattern=[KR]R;match=RR
SPIS_21327	predutils:0.9.0	propeptide_cleavage_site	27	28	.	+	.	kind=kex2_cutsite;pattern=[KR]R;match=RR
SPIS_21327	predutils:0.9.0	propeptide_cleavage_site	577	578	.	+	.	kind=kex2_cutsite;pattern=[KR]R;match=RR
SPIS_21327	predutils:0.9.0	propeptide_cleavage_site	585	586	.	+	.	kind=kex2_cutsite;pattern=[KR]R;match=RR
SPIS_21327	predutils:0.9.0	propeptide_cleavage_site	610	611	.	+	.	kind=kex2_cutsite;pattern=[KR]R;match=RR
SPIS_21327	predutils:0.9.0	propeptide_cleavage_site	721	722	.	+	.	kind=kex2_cutsite;pattern=[KR]R;match=RR
SPIS_21327	predutils:0.9.0	propeptide_cleavage_site	774	775	.	+	.	kind=kex2_cutsite;pattern=[KR]R;match=RR
SPIS_21327	predutils:0.9.0	propeptide_cleavage_site	920	921	.	+	.	kind=kex2_cutsite;pattern=[KR]R;match=RR
SPIS_21327	predutils:0.9.0	propeptide_cleavage_site	718	721	.	+	.	kind=kex2_cutsite;pattern=[LIJVAP][A-Z][KRTPEI]R;match=AFER
SPIS_21327	predutils:0.9.0	propeptide_cleavage_site	1068	1071	.	+	.	kind=kex2_cutsite;pattern=[LIJVAP][A-Z][KRTPEI]R;match=ALRR
SPIS_21327	predutils:0.9.0	propeptide_cleavage_site	229	232	.	+	.	kind=kex2_cutsite;pattern=[LIJVAP][A-Z][KRTPEI]R;match=AQKR
SPIS_21327	predutils:0.9.0	propeptide_cleavage_site	25	28	.	+	.	kind=kex2_cutsite;pattern=[LIJVAP][A-Z][KRTPEI]R;match=AQRR
SPIS_21327	predutils:0.9.0	propeptide_cleavage_site	170	173	.	+	.	kind=kex2_cutsite;pattern=[LIJVAP][A-Z][KRTPEI]R;match=ATER
SPIS_21327	predutils:0.9.0	propeptide_cleavage_site	918	921	.	+	.	kind=kex2_cutsite;pattern=[LIJVAP][A-Z][KRTPEI]R;match=AVRR
SPIS_21327	predutils:0.9.0	propeptide_cleavage_site	1187	1190	.	+	.	kind=kex2_cutsite;pattern=[LIJVAP][A-Z][KRTPEI]R;match=IQKR
SPIS_21327	predutils:0.9.0	propeptide_cleavage_site	446	449	.	+	.	kind=kex2_cutsite;pattern=[LIJVAP][A-Z][KRTPEI]R;match=LAER
SPIS_21327	predutils:0.9.0	propeptide_cleavage_site	608	611	.	+	.	kind=kex2_cutsite;pattern=[LIJVAP][A-Z][KRTPEI]R;match=LARR
SPIS_21327	predutils:0.9.0	propeptide_cleavage_site	300	303	.	+	.	kind=kex2_cutsite;pattern=[LIJVAP][A-Z][KRTPEI]R;match=LLTR
SPIS_21327	predutils:0.9.0	propeptide_cleavage_site	583	586	.	+	.	kind=kex2_cutsite;pattern=[LIJVAP][A-Z][KRTPEI]R;match=LSRR
SPIS_21327	predutils:0.9.0	propeptide_cleavage_site	1171	1174	.	+	.	kind=kex2_cutsite;pattern=[LIJVAP][A-Z][KRTPEI]R;match=LTKR
SPIS_21327	predutils:0.9.0	propeptide_cleavage_site	951	954	.	+	.	kind=kex2_cutsite;pattern=[LIJVAP][A-Z][KRTPEI]R;match=PVTR
SPIS_21327	predutils:0.9.0	propeptide_cleavage_site	436	439	.	+	.	kind=kex2_cutsite;pattern=[LIJVAP][A-Z][KRTPEI]R;match=VIER
SPIS_19182	predutils:0.9.0	propeptide_cleavage_site	254	257	.	+	.	kind=kex2_cutsite;pattern=L[A-Z][A-Z]R;match=LKGR
SPIS_19182	predutils:0.9.0	propeptide_cleavage_site	1249	1252	.	+	.	kind=kex2_cutsite;pattern=L[A-Z][A-Z]R;match=LPQR
SPIS_19182	predutils:0.9.0	propeptide_cleavage_site	195	198	.	+	.	kind=kex2_cutsite;pattern=L[A-Z][A-Z]R;match=LRSR
SPIS_19182	predutils:0.9.0	propeptide_cleavage_site	802	805	.	+	.	kind=kex2_cutsite;pattern=L[A-Z][A-Z]R;match=LSNR
SPIS_19182	predutils:0.9.0	propeptide_cleavage_site	177	178	.	+	.	kind=kex2_cutsite;pattern=[KR]R;match=KR
SPIS_19182	predutils:0.9.0	propeptide_cleavage_site	550	551	.	+	.	kind=kex2_cutsite;pattern=[KR]R;match=KR
SPIS_19182	predutils:0.9.0	propeptide_cleavage_site	552	553	.	+	.	kind=kex2_cutsite;pattern=[KR]R;match=KR
SPIS_19182	predutils:0.9.0	propeptide_cleavage_site	714	715	.	+	.	kind=kex2_cutsite;pattern=[KR]R;match=KR
SPIS_19182	predutils:0.9.0	propeptide_cleavage_site	1050	1051	.	+	.	kind=kex2_cutsite;pattern=[KR]R;match=RR
SPIS_19182	predutils:0.9.0	propeptide_cleavage_site	1212	1213	.	+	.	kind=kex2_cutsite;pattern=[KR]R;match=RR
SPIS_19182	predutils:0.9.0	propeptide_cleavage_site	181	182	.	+	.	kind=kex2_cutsite;pattern=[KR]R;match=RR
SPIS_19182	predutils:0.9.0	propeptide_cleavage_site	216	217	.	+	.	kind=kex2_cutsite;pattern=[KR]R;match=RR
SPIS_19182	predutils:0.9.0	propeptide_cleavage_site	223	224	.	+	.	kind=kex2_cutsite;pattern=[KR]R;match=RR
SPIS_19182	predutils:0.9.0	propeptide_cleavage_site	268	269	.	+	.	kind=kex2_cutsite;pattern=[KR]R;match=RR
SPIS_19182	predutils:0.9.0	propeptide_cleavage_site	566	569	.	+	.	kind=kex2_cutsite;pattern=[LIJVAP][A-Z][KRTPEI]R;match=IKIR
SPIS_19182	predutils:0.9.0	propeptide_cleavage_site	175	178	.	+	.	kind=kex2_cutsite;pattern=[LIJVAP][A-Z][KRTPEI]R;match=PAKR
SPIS_07072	predutils:0.9.0	propeptide_cleavage_site	94	95	.	+	.	kind=kex2_cutsite;pattern=[KR]R;match=RR
SPIS_07072	predutils:0.9.0	propeptide_cleavage_site	92	95	.	+	.	kind=kex2_cutsite;pattern=[LIJVAP][A-Z][KRTPEI]R;match=AGRR
SPIS_19079	predutils:0.9.0	propeptide_cleavage_site	275	278	.	+	.	kind=kex2_cutsite;pattern=L[A-Z][A-Z]R;match=LKSR
SPIS_19079	predutils:0.9.0	propeptide_cleavage_site	64	65	.	+	.	kind=kex2_cutsite;pattern=[KR]R;match=RR
SPIS_09848	predutils:0.9.0	propeptide_cleavage_site	415	418	.	+	.	kind=kex2_cutsite;pattern=L[A-Z][A-Z]R;match=LGRR
SPIS_09848	predutils:0.9.0	propeptide_cleavage_site	402	405	.	+	.	kind=kex2_cutsite;pattern=L[A-Z][A-Z]R;match=LIHR
SPIS_09848	predutils:0.9.0	propeptide_cleavage_site	417	418	.	+	.	kind=kex2_cutsite;pattern=[KR]R;match=RR
SPIS_09848	predutils:0.9.0	propeptide_cleavage_site	443	444	.	+	.	kind=kex2_cutsite;pattern=[KR]R;match=RR
SPIS_09848	predutils:0.9.0	propeptide_cleavage_site	65	68	.	+	.	kind=kex2_cutsite;pattern=[LIJVAP][A-Z][KRTPEI]R;match=IAIR
SPIS_09848	predutils:0.9.0	propeptide_cleavage_site	415	418	.	+	.	kind=kex2_cutsite;pattern=[LIJVAP][A-Z][KRTPEI]R;match=LGRR
SPIS_19927	predutils:0.9.0	propeptide_cleavage_site	379	382	.	+	.	kind=kex2_cutsite;pattern=L[A-Z][A-Z]R;match=LMKR
SPIS_19927	predutils:0.9.0	propeptide_cleavage_site	386	389	.	+	.	kind=kex2_cutsite;pattern=L[A-Z][A-Z]R;match=LRRR
SPIS_19927	predutils:0.9.0	propeptide_cleavage_site	268	269	.	+	.	kind=kex2_cutsite;pattern=[KR]R;match=KR
SPIS_19927	predutils:0.9.0	propeptide_cleavage_site	364	365	.	+	.	kind=kex2_cutsite;pattern=[KR]R;match=KR
SPIS_19927	predutils:0.9.0	propeptide_cleavage_site	381	382	.	+	.	kind=kex2_cutsite;pattern=[KR]R;match=KR
SPIS_19927	predutils:0.9.0	propeptide_cleavage_site	99	100	.	+	.	kind=kex2_cutsite;pattern=[KR]R;match=KR
SPIS_19927	predutils:0.9.0	propeptide_cleavage_site	178	179	.	+	.	kind=kex2_cutsite;pattern=[KR]R;match=RR
SPIS_19927	predutils:0.9.0	propeptide_cleavage_site	387	388	.	+	.	kind=kex2_cutsite;pattern=[KR]R;match=RR
SPIS_19927	predutils:0.9.0	propeptide_cleavage_site	44	45	.	+	.	kind=kex2_cutsite;pattern=[KR]R;match=RR
SPIS_19927	predutils:0.9.0	propeptide_cleavage_site	176	179	.	+	.	kind=kex2_cutsite;pattern=[LIJVAP][A-Z][KRTPEI]R;match=ADRR
SPIS_19927	predutils:0.9.0	propeptide_cleavage_site	379	382	.	+	.	kind=kex2_cutsite;pattern=[LIJVAP][A-Z][KRTPEI]R;match=LMKR
SPIS_19927	predutils:0.9.0	propeptide_cleavage_site	386	389	.	+	.	kind=kex2_cutsite;pattern=[LIJVAP][A-Z][KRTPEI]R;match=LRRR
SPIS_19927	predutils:0.9.0	propeptide_cleavage_site	344	347	.	+	.	kind=kex2_cutsite;pattern=[LIJVAP][A-Z][KRTPEI]R;match=PFIR
SPIS_19927	predutils:0.9.0	propeptide_cleavage_site	294	297	.	+	.	kind=kex2_cutsite;pattern=[LIJVAP][A-Z][KRTPEI]R;match=PIIR
SPIS_19732	predutils:0.9.0	propeptide_cleavage_site	121	122	.	+	.	kind=kex2_cutsite;pattern=[KR]R;match=KR
SPIS_19732	predutils:0.9.0	propeptide_cleavage_site	63	64	.	+	.	kind=kex2_cutsite;pattern=[KR]R;match=KR
SPIS_19732	predutils:0.9.0	propeptide_cleavage_site	392	393	.	+	.	kind=kex2_cutsite;pattern=[KR]R;match=RR
SPIS_19732	predutils:0.9.0	propeptide_cleavage_site	86	89	.	+	.	kind=kex2_cutsite;pattern=[LIJVAP][A-Z][KRTPEI]R;match=PPTR
SPIS_19710	predutils:0.9.0	propeptide_cleavage_site	824	827	.	+	.	kind=kex2_cutsite;pattern=L[A-Z][A-Z]R;match=LRER
SPIS_19710	predutils:0.9.0	propeptide_cleavage_site	367	370	.	+	.	kind=kex2_cutsite;pattern=L[A-Z][A-Z]R;match=LSMR
SPIS_19710	predutils:0.9.0	propeptide_cleavage_site	58	61	.	+	.	kind=kex2_cutsite;pattern=L[A-Z][A-Z]R;match=LSRR
SPIS_19710	predutils:0.9.0	propeptide_cleavage_site	550	553	.	+	.	kind=kex2_cutsite;pattern=L[A-Z][A-Z]R;match=LTSR
SPIS_19710	predutils:0.9.0	propeptide_cleavage_site	609	610	.	+	.	kind=kex2_cutsite;pattern=[KR]R;match=KR
SPIS_19710	predutils:0.9.0	propeptide_cleavage_site	741	742	.	+	.	kind=kex2_cutsite;pattern=[KR]R;match=KR
SPIS_19710	predutils:0.9.0	propeptide_cleavage_site	778	779	.	+	.	kind=kex2_cutsite;pattern=[KR]R;match=KR
SPIS_19710	predutils:0.9.0	propeptide_cleavage_site	60	61	.	+	.	kind=kex2_cutsite;pattern=[KR]R;match=RR
SPIS_19710	predutils:0.9.0	propeptide_cleavage_site	606	607	.	+	.	kind=kex2_cutsite;pattern=[KR]R;match=RR
SPIS_19710	predutils:0.9.0	propeptide_cleavage_site	48	51	.	+	.	kind=kex2_cutsite;pattern=[LIJVAP][A-Z][KRTPEI]R;match=APER
SPIS_19710	predutils:0.9.0	propeptide_cleavage_site	824	827	.	+	.	kind=kex2_cutsite;pattern=[LIJVAP][A-Z][KRTPEI]R;match=LRER
SPIS_19710	predutils:0.9.0	propeptide_cleavage_site	58	61	.	+	.	kind=kex2_cutsite;pattern=[LIJVAP][A-Z][KRTPEI]R;match=LSRR
SPIS_19710	predutils:0.9.0	propeptide_cleavage_site	493	496	.	+	.	kind=kex2_cutsite;pattern=[LIJVAP][A-Z][KRTPEI]R;match=PAIR
SPIS_19710	predutils:0.9.0	propeptide_cleavage_site	604	607	.	+	.	kind=kex2_cutsite;pattern=[LIJVAP][A-Z][KRTPEI]R;match=PGRR
SPIS_19710	predutils:0.9.0	propeptide_cleavage_site	563	566	.	+	.	kind=kex2_cutsite;pattern=[LIJVAP][A-Z][KRTPEI]R;match=VNTR
SPIS_19710	predutils:0.9.0	propeptide_cleavage_site	776	779	.	+	.	kind=kex2_cutsite;pattern=[LIJVAP][A-Z][KRTPEI]R;match=VVKR
SPIS_19884	predutils:0.9.0	propeptide_cleavage_site	254	257	.	+	.	kind=kex2_cutsite;pattern=L[A-Z][A-Z]R;match=LHGR
SPIS_19884	predutils:0.9.0	propeptide_cleavage_site	268	271	.	+	.	kind=kex2_cutsite;pattern=L[A-Z][A-Z]R;match=LVQR
SPIS_19884	predutils:0.9.0	propeptide_cleavage_site	9	10	.	+	.	kind=kex2_cutsite;pattern=[KR]R;match=RR
SPIS_19884	predutils:0.9.0	propeptide_cleavage_site	218	221	.	+	.	kind=kex2_cutsite;pattern=[LIJVAP][A-Z][KRTPEI]R;match=AVER
SPIS_19884	predutils:0.9.0	propeptide_cleavage_site	173	176	.	+	.	kind=kex2_cutsite;pattern=[LIJVAP][A-Z][KRTPEI]R;match=PHPR
SPIS_08959	predutils:0.9.0	propeptide_cleavage_site	283	286	.	+	.	kind=kex2_cutsite;pattern=L[A-Z][A-Z]R;match=LDNR
SPIS_08959	predutils:0.9.0	propeptide_cleavage_site	681	684	.	+	.	kind=kex2_cutsite;pattern=L[A-Z][A-Z]R;match=LERR
SPIS_08959	predutils:0.9.0	propeptide_cleavage_site	689	692	.	+	.	kind=kex2_cutsite;pattern=L[A-Z][A-Z]R;match=LERR
SPIS_08959	predutils:0.9.0	propeptide_cleavage_site	785	788	.	+	.	kind=kex2_cutsite;pattern=L[A-Z][A-Z]R;match=LSVR
SPIS_08959	predutils:0.9.0	propeptide_cleavage_site	274	277	.	+	.	kind=kex2_cutsite;pattern=L[A-Z][A-Z]R;match=LVDR
SPIS_08959	predutils:0.9.0	propeptide_cleavage_site	159	160	.	+	.	kind=kex2_cutsite;pattern=[KR]R;match=KR
SPIS_08959	predutils:0.9.0	propeptide_cleavage_site	206	207	.	+	.	kind=kex2_cutsite;pattern=[KR]R;match=KR
SPIS_08959	predutils:0.9.0	propeptide_cleavage_site	31	32	.	+	.	kind=kex2_cutsite;pattern=[KR]R;match=KR
SPIS_08959	predutils:0.9.0	propeptide_cleavage_site	386	387	.	+	.	kind=kex2_cutsite;pattern=[KR]R;match=KR
SPIS_08959	predutils:0.9.0	propeptide_cleavage_site	396	397	.	+	.	kind=kex2_cutsite;pattern=[KR]R;match=KR
SPIS_08959	predutils:0.9.0	propeptide_cleavage_site	584	585	.	+	.	kind=kex2_cutsite;pattern=[KR]R;match=RR
SPIS_08959	predutils:0.9.0	propeptide_cleavage_site	683	684	.	+	.	kind=kex2_cutsite;pattern=[KR]R;match=RR
SPIS_08959	predutils:0.9.0	propeptide_cleavage_site	691	692	.	+	.	kind=kex2_cutsite;pattern=[KR]R;match=RR
SPIS_08959	predutils:0.9.0	propeptide_cleavage_site	75	76	.	+	.	kind=kex2_cutsite;pattern=[KR]R;match=RR
SPIS_08959	predutils:0.9.0	propeptide_cleavage_site	758	759	.	+	.	kind=kex2_cutsite;pattern=[KR]R;match=RR
SPIS_08959	predutils:0.9.0	propeptide_cleavage_site	780	781	.	+	.	kind=kex2_cutsite;pattern=[KR]R;match=RR
SPIS_08959	predutils:0.9.0	propeptide_cleavage_site	73	76	.	+	.	kind=kex2_cutsite;pattern=[LIJVAP][A-Z][KRTPEI]R;match=IARR
SPIS_08959	predutils:0.9.0	propeptide_cleavage_site	757	760	.	+	.	kind=kex2_cutsite;pattern=[LIJVAP][A-Z][KRTPEI]R;match=IRRR
SPIS_08959	predutils:0.9.0	propeptide_cleavage_site	681	684	.	+	.	kind=kex2_cutsite;pattern=[LIJVAP][A-Z][KRTPEI]R;match=LERR
SPIS_08959	predutils:0.9.0	propeptide_cleavage_site	689	692	.	+	.	kind=kex2_cutsite;pattern=[LIJVAP][A-Z][KRTPEI]R;match=LERR
SPIS_08959	predutils:0.9.0	propeptide_cleavage_site	157	160	.	+	.	kind=kex2_cutsite;pattern=[LIJVAP][A-Z][KRTPEI]R;match=PTKR
SPIS_07559	predutils:0.9.0	propeptide_cleavage_site	290	291	.	+	.	kind=kex2_cutsite;pattern=[KR]R;match=KR
SPIS_07559	predutils:0.9.0	propeptide_cleavage_site	327	328	.	+	.	kind=kex2_cutsite;pattern=[KR]R;match=KR
SPIS_07559	predutils:0.9.0	propeptide_cleavage_site	439	440	.	+	.	kind=kex2_cutsite;pattern=[KR]R;match=KR
SPIS_07559	predutils:0.9.0	propeptide_cleavage_site	266	267	.	+	.	kind=kex2_cutsite;pattern=[KR]R;match=RR
SPIS_07559	predutils:0.9.0	propeptide_cleavage_site	46	47	.	+	.	kind=kex2_cutsite;pattern=[KR]R;match=RR
SPIS_07559	predutils:0.9.0	propeptide_cleavage_site	126	129	.	+	.	kind=kex2_cutsite;pattern=[LIJVAP][A-Z][KRTPEI]R;match=ASTR
SPIS_17630	predutils:0.9.0	propeptide_cleavage_site	44	47	.	+	.	kind=kex2_cutsite;pattern=L[A-Z][A-Z]R;match=LAER
SPIS_17630	predutils:0.9.0	propeptide_cleavage_site	34	37	.	+	.	kind=kex2_cutsite;pattern=L[A-Z][A-Z]R;match=LIIR
SPIS_17630	predutils:0.9.0	propeptide_cleavage_site	231	232	.	+	.	kind=kex2_cutsite;pattern=[KR]R;match=RR
SPIS_17630	predutils:0.9.0	propeptide_cleavage_site	44	47	.	+	.	kind=kex2_cutsite;pattern=[LIJVAP][A-Z][KRTPEI]R;match=LAER
SPIS_17630	predutils:0.9.0	propeptide_cleavage_site	34	37	.	+	.	kind=kex2_cutsite;pattern=[LIJVAP][A-Z][KRTPEI]R;match=LIIR
SPIS_17630	predutils:0.9.0	propeptide_cleavage_site	61	64	.	+	.	kind=kex2_cutsite;pattern=[LIJVAP][A-Z][KRTPEI]R;match=PQTR
SPIS_17630	predutils:0.9.0	propeptide_cleavage_site	52	55	.	+	.	kind=kex2_cutsite;pattern=[LIJVAP][A-Z][KRTPEI]R;match=VDTR
SPIS_20705	predutils:0.9.0	propeptide_cleavage_site	63	64	.	+	.	kind=kex2_cutsite;pattern=[KR]R;match=KR
SPIS_18217	predutils:0.9.0	propeptide_cleavage_site	103	106	.	+	.	kind=kex2_cutsite;pattern=[LIJVAP][A-Z][KRTPEI]R;match=IDTR
SPIS_10607	predutils:0.9.0	propeptide_cleavage_site	711	714	.	+	.	kind=kex2_cutsite;pattern=L[A-Z][A-Z]R;match=LITR
SPIS_10607	predutils:0.9.0	propeptide_cleavage_site	349	352	.	+	.	kind=kex2_cutsite;pattern=L[A-Z][A-Z]R;match=LKAR
SPIS_10607	predutils:0.9.0	propeptide_cleavage_site	63	66	.	+	.	kind=kex2_cutsite;pattern=L[A-Z][A-Z]R;match=LLMR
SPIS_10607	predutils:0.9.0	propeptide_cleavage_site	142	145	.	+	.	kind=kex2_cutsite;pattern=L[A-Z][A-Z]R;match=LLRR
SPIS_10607	predutils:0.9.0	propeptide_cleavage_site	587	590	.	+	.	kind=kex2_cutsite;pattern=L[A-Z][A-Z]R;match=LSAR
SPIS_10607	predutils:0.9.0	propeptide_cleavage_site	359	360	.	+	.	kind=kex2_cutsite;pattern=[KR]R;match=KR
SPIS_10607	predutils:0.9.0	propeptide_cleavage_site	759	760	.	+	.	kind=kex2_cutsite;pattern=[KR]R;match=KR
SPIS_10607	predutils:0.9.0	propeptide_cleavage_site	138	139	.	+	.	kind=kex2_cutsite;pattern=[KR]R;match=RR
SPIS_10607	predutils:0.9.0	propeptide_cleavage_site	144	145	.	+	.	kind=kex2_cutsite;pattern=[KR]R;match=RR
SPIS_10607	predutils:0.9.0	propeptide_cleavage_site	49	50	.	+	.	kind=kex2_cutsite;pattern=[KR]R;match=RR
SPIS_10607	predutils:0.9.0	propeptide_cleavage_site	711	714	.	+	.	kind=kex2_cutsite;pattern=[LIJVAP][A-Z][KRTPEI]R;match=LITR
SPIS_10607	predutils:0.9.0	propeptide_cleavage_site	142	145	.	+	.	kind=kex2_cutsite;pattern=[LIJVAP][A-Z][KRTPEI]R;match=LLRR
SPIS_10607	predutils:0.9.0	propeptide_cleavage_site	863	866	.	+	.	kind=kex2_cutsite;pattern=[LIJVAP][A-Z][KRTPEI]R;match=PAIR
SPIS_10607	predutils:0.9.0	propeptide_cleavage_site	850	853	.	+	.	kind=kex2_cutsite;pattern=[LIJVAP][A-Z][KRTPEI]R;match=PIIR
SPIS_18328	predutils:0.9.0	propeptide_cleavage_site	11	14	.	+	.	kind=kex2_cutsite;pattern=L[A-Z][A-Z]R;match=LRGR
SPIS_18328	predutils:0.9.0	propeptide_cleavage_site	92	95	.	+	.	kind=kex2_cutsite;pattern=L[A-Z][A-Z]R;match=LSLR
SPIS_18328	predutils:0.9.0	propeptide_cleavage_site	22	23	.	+	.	kind=kex2_cutsite;pattern=[KR]R;match=KR
SPIS_18328	predutils:0.9.0	propeptide_cleavage_site	52	53	.	+	.	kind=kex2_cutsite;pattern=[KR]R;match=KR
SPIS_09816	predutils:0.9.0	propeptide_cleavage_site	53	56	.	+	.	kind=kex2_cutsite;pattern=L[A-Z][A-Z]R;match=LKER
SPIS_09816	predutils:0.9.0	propeptide_cleavage_site	278	281	.	+	.	kind=kex2_cutsite;pattern=L[A-Z][A-Z]R;match=LRKR
SPIS_09816	predutils:0.9.0	propeptide_cleavage_site	366	369	.	+	.	kind=kex2_cutsite;pattern=L[A-Z][A-Z]R;match=LRTR
SPIS_09816	predutils:0.9.0	propeptide_cleavage_site	332	335	.	+	.	kind=kex2_cutsite;pattern=L[A-Z][A-Z]R;match=LSNR
SPIS_09816	predutils:0.9.0	propeptide_cleavage_site	242	245	.	+	.	kind=kex2_cutsite;pattern=L[A-Z][A-Z]R;match=LTLR
SPIS_09816	predutils:0.9.0	propeptide_cleavage_site	87	90	.	+	.	kind=kex2_cutsite;pattern=L[A-Z][A-Z]R;match=LTNR
SPIS_09816	predutils:0.9.0	propeptide_cleavage_site	280	281	.	+	.	kind=kex2_cutsite;pattern=[KR]R;match=KR
SPIS_09816	predutils:0.9.0	propeptide_cleavage_site	417	418	.	+	.	kind=kex2_cutsite;pattern=[KR]R;match=KR
SPIS_09816	predutils:0.9.0	propeptide_cleavage_site	465	466	.	+	.	kind=kex2_cutsite;pattern=[KR]R;match=RR
SPIS_09816	predutils:0.9.0	propeptide_cleavage_site	497	498	.	+	.	kind=kex2_cutsite;pattern=[KR]R;match=RR
SPIS_09816	predutils:0.9.0	propeptide_cleavage_site	311	314	.	+	.	kind=kex2_cutsite;pattern=[LIJVAP][A-Z][KRTPEI]R;match=ALER
SPIS_09816	predutils:0.9.0	propeptide_cleavage_site	176	179	.	+	.	kind=kex2_cutsite;pattern=[LIJVAP][A-Z][KRTPEI]R;match=ARER
SPIS_09816	predutils:0.9.0	propeptide_cleavage_site	53	56	.	+	.	kind=kex2_cutsite;pattern=[LIJVAP][A-Z][KRTPEI]R;match=LKER
SPIS_09816	predutils:0.9.0	propeptide_cleavage_site	278	281	.	+	.	kind=kex2_cutsite;pattern=[LIJVAP][A-Z][KRTPEI]R;match=LRKR
SPIS_09816	predutils:0.9.0	propeptide_cleavage_site	366	369	.	+	.	kind=kex2_cutsite;pattern=[LIJVAP][A-Z][KRTPEI]R;match=LRTR
SPIS_09816	predutils:0.9.0	propeptide_cleavage_site	495	498	.	+	.	kind=kex2_cutsite;pattern=[LIJVAP][A-Z][KRTPEI]R;match=PARR
SPIS_11608	predutils:0.9.0	propeptide_cleavage_site	297	300	.	+	.	kind=kex2_cutsite;pattern=L[A-Z][A-Z]R;match=LAVR
SPIS_11608	predutils:0.9.0	propeptide_cleavage_site	16	17	.	+	.	kind=kex2_cutsite;pattern=[KR]R;match=KR
SPIS_11608	predutils:0.9.0	propeptide_cleavage_site	283	284	.	+	.	kind=kex2_cutsite;pattern=[KR]R;match=KR
SPIS_11608	predutils:0.9.0	propeptide_cleavage_site	304	305	.	+	.	kind=kex2_cutsite;pattern=[KR]R;match=KR
SPIS_11608	predutils:0.9.0	propeptide_cleavage_site	86	87	.	+	.	kind=kex2_cutsite;pattern=[KR]R;match=KR
SPIS_11608	predutils:0.9.0	propeptide_cleavage_site	2	5	.	+	.	kind=kex2_cutsite;pattern=[LIJVAP][A-Z][KRTPEI]R;match=ATTR
SPIS_22157	predutils:0.9.0	propeptide_cleavage_site	297	300	.	+	.	kind=kex2_cutsite;pattern=L[A-Z][A-Z]R;match=LAVR
SPIS_22157	predutils:0.9.0	propeptide_cleavage_site	16	17	.	+	.	kind=kex2_cutsite;pattern=[KR]R;match=KR
SPIS_22157	predutils:0.9.0	propeptide_cleavage_site	283	284	.	+	.	kind=kex2_cutsite;pattern=[KR]R;match=KR
SPIS_22157	predutils:0.9.0	propeptide_cleavage_site	304	305	.	+	.	kind=kex2_cutsite;pattern=[KR]R;match=KR
SPIS_22157	predutils:0.9.0	propeptide_cleavage_site	86	87	.	+	.	kind=kex2_cutsite;pattern=[KR]R;match=KR
SPIS_22157	predutils:0.9.0	propeptide_cleavage_site	2	5	.	+	.	kind=kex2_cutsite;pattern=[LIJVAP][A-Z][KRTPEI]R;match=ATTR
SPIS_20674	predutils:0.9.0	propeptide_cleavage_site	231	234	.	+	.	kind=kex2_cutsite;pattern=L[A-Z][A-Z]R;match=LWRR
SPIS_20674	predutils:0.9.0	propeptide_cleavage_site	279	280	.	+	.	kind=kex2_cutsite;pattern=[KR]R;match=KR
SPIS_20674	predutils:0.9.0	propeptide_cleavage_site	159	160	.	+	.	kind=kex2_cutsite;pattern=[KR]R;match=RR
SPIS_20674	predutils:0.9.0	propeptide_cleavage_site	233	234	.	+	.	kind=kex2_cutsite;pattern=[KR]R;match=RR
SPIS_20674	predutils:0.9.0	propeptide_cleavage_site	231	234	.	+	.	kind=kex2_cutsite;pattern=[LIJVAP][A-Z][KRTPEI]R;match=LWRR
SPIS_09416	predutils:0.9.0	propeptide_cleavage_site	21	24	.	+	.	kind=kex2_cutsite;pattern=L[A-Z][A-Z]R;match=LDVR
SPIS_09416	predutils:0.9.0	propeptide_cleavage_site	146	149	.	+	.	kind=kex2_cutsite;pattern=L[A-Z][A-Z]R;match=LLMR
SPIS_09416	predutils:0.9.0	propeptide_cleavage_site	5	6	.	+	.	kind=kex2_cutsite;pattern=[KR]R;match=KR
SPIS_09416	predutils:0.9.0	propeptide_cleavage_site	4	7	.	+	.	kind=kex2_cutsite;pattern=[LIJVAP][A-Z][KRTPEI]R;match=PKRR
SPIS_06782	predutils:0.9.0	propeptide_cleavage_site	160	163	.	+	.	kind=kex2_cutsite;pattern=L[A-Z][A-Z]R;match=LLLR
SPIS_06782	predutils:0.9.0	propeptide_cleavage_site	736	739	.	+	.	kind=kex2_cutsite;pattern=L[A-Z][A-Z]R;match=LRER
SPIS_06782	predutils:0.9.0	propeptide_cleavage_site	489	492	.	+	.	kind=kex2_cutsite;pattern=L[A-Z][A-Z]R;match=LSYR
SPIS_06782	predutils:0.9.0	propeptide_cleavage_site	35	36	.	+	.	kind=kex2_cutsite;pattern=[KR]R;match=KR
SPIS_06782	predutils:0.9.0	propeptide_cleavage_site	37	38	.	+	.	kind=kex2_cutsite;pattern=[KR]R;match=KR
SPIS_06782	predutils:0.9.0	propeptide_cleavage_site	407	408	.	+	.	kind=kex2_cutsite;pattern=[KR]R;match=KR
SPIS_06782	predutils:0.9.0	propeptide_cleavage_site	543	544	.	+	.	kind=kex2_cutsite;pattern=[KR]R;match=KR
SPIS_06782	predutils:0.9.0	propeptide_cleavage_site	661	662	.	+	.	kind=kex2_cutsite;pattern=[KR]R;match=RR
SPIS_06782	predutils:0.9.0	propeptide_cleavage_site	811	812	.	+	.	kind=kex2_cutsite;pattern=[KR]R;match=RR
SPIS_06782	predutils:0.9.0	propeptide_cleavage_site	736	739	.	+	.	kind=kex2_cutsite;pattern=[LIJVAP][A-Z][KRTPEI]R;match=LRER
SPIS_06782	predutils:0.9.0	propeptide_cleavage_site	59	62	.	+	.	kind=kex2_cutsite;pattern=[LIJVAP][A-Z][KRTPEI]R;match=PGTR
SPIS_06782	predutils:0.9.0	propeptide_cleavage_site	757	760	.	+	.	kind=kex2_cutsite;pattern=[LIJVAP][A-Z][KRTPEI]R;match=PNER
SPIS_06782	predutils:0.9.0	propeptide_cleavage_site	809	812	.	+	.	kind=kex2_cutsite;pattern=[LIJVAP][A-Z][KRTPEI]R;match=VWRR
SPIS_18018	predutils:0.9.0	propeptide_cleavage_site	63	64	.	+	.	kind=kex2_cutsite;pattern=[KR]R;match=KR
SPIS_18674	predutils:0.9.0	propeptide_cleavage_site	32	35	.	+	.	kind=kex2_cutsite;pattern=L[A-Z][A-Z]R;match=LALR
SPIS_18674	predutils:0.9.0	propeptide_cleavage_site	60	63	.	+	.	kind=kex2_cutsite;pattern=[LIJVAP][A-Z][KRTPEI]R;match=IDER
SPIS_18922	predutils:0.9.0	propeptide_cleavage_site	36	37	.	+	.	kind=kex2_cutsite;pattern=[KR]R;match=KR
SPIS_18922	predutils:0.9.0	propeptide_cleavage_site	85	86	.	+	.	kind=kex2_cutsite;pattern=[KR]R;match=KR
SPIS_18922	predutils:0.9.0	propeptide_cleavage_site	83	86	.	+	.	kind=kex2_cutsite;pattern=[LIJVAP][A-Z][KRTPEI]R;match=PKKR
SPIS_19900	predutils:0.9.0	propeptide_cleavage_site	216	219	.	+	.	kind=kex2_cutsite;pattern=L[A-Z][A-Z]R;match=LSGR
SPIS_19900	predutils:0.9.0	propeptide_cleavage_site	122	123	.	+	.	kind=kex2_cutsite;pattern=[KR]R;match=KR
SPIS_19900	predutils:0.9.0	propeptide_cleavage_site	124	125	.	+	.	kind=kex2_cutsite;pattern=[KR]R;match=KR
SPIS_19900	predutils:0.9.0	propeptide_cleavage_site	325	326	.	+	.	kind=kex2_cutsite;pattern=[KR]R;match=KR
SPIS_19900	predutils:0.9.0	propeptide_cleavage_site	209	210	.	+	.	kind=kex2_cutsite;pattern=[KR]R;match=RR
SPIS_19900	predutils:0.9.0	propeptide_cleavage_site	50	51	.	+	.	kind=kex2_cutsite;pattern=[KR]R;match=RR
SPIS_19900	predutils:0.9.0	propeptide_cleavage_site	89	90	.	+	.	kind=kex2_cutsite;pattern=[KR]R;match=RR
SPIS_19900	predutils:0.9.0	propeptide_cleavage_site	243	246	.	+	.	kind=kex2_cutsite;pattern=[LIJVAP][A-Z][KRTPEI]R;match=AKPR
SPIS_19900	predutils:0.9.0	propeptide_cleavage_site	206	209	.	+	.	kind=kex2_cutsite;pattern=[LIJVAP][A-Z][KRTPEI]R;match=VSPR
SPIS_11597	predutils:0.9.0	propeptide_cleavage_site	53	54	.	+	.	kind=kex2_cutsite;pattern=[KR]R;match=RR
SPIS_17915	predutils:0.9.0	propeptide_cleavage_site	492	495	.	+	.	kind=kex2_cutsite;pattern=L[A-Z][A-Z]R;match=LAYR
SPIS_17915	predutils:0.9.0	propeptide_cleavage_site	240	243	.	+	.	kind=kex2_cutsite;pattern=L[A-Z][A-Z]R;match=LIPR
SPIS_17915	predutils:0.9.0	propeptide_cleavage_site	173	176	.	+	.	kind=kex2_cutsite;pattern=L[A-Z][A-Z]R;match=LPIR
SPIS_17915	predutils:0.9.0	propeptide_cleavage_site	221	224	.	+	.	kind=kex2_cutsite;pattern=L[A-Z][A-Z]R;match=LQVR
SPIS_17915	predutils:0.9.0	propeptide_cleavage_site	226	227	.	+	.	kind=kex2_cutsite;pattern=[KR]R;match=KR
SPIS_17915	predutils:0.9.0	propeptide_cleavage_site	364	365	.	+	.	kind=kex2_cutsite;pattern=[KR]R;match=RR
SPIS_17915	predutils:0.9.0	propeptide_cleavage_site	240	243	.	+	.	kind=kex2_cutsite;pattern=[LIJVAP][A-Z][KRTPEI]R;match=LIPR
SPIS_17915	predutils:0.9.0	propeptide_cleavage_site	173	176	.	+	.	kind=kex2_cutsite;pattern=[LIJVAP][A-Z][KRTPEI]R;match=LPIR
SPIS_17915	predutils:0.9.0	propeptide_cleavage_site	349	352	.	+	.	kind=kex2_cutsite;pattern=[LIJVAP][A-Z][KRTPEI]R;match=PHPR
SPIS_17915	predutils:0.9.0	propeptide_cleavage_site	310	313	.	+	.	kind=kex2_cutsite;pattern=[LIJVAP][A-Z][KRTPEI]R;match=VLER
SPIS_17915	predutils:0.9.0	propeptide_cleavage_site	263	266	.	+	.	kind=kex2_cutsite;pattern=[LIJVAP][A-Z][KRTPEI]R;match=VSPR
SPIS_07403	predutils:0.9.0	propeptide_cleavage_site	20	23	.	+	.	kind=kex2_cutsite;pattern=L[A-Z][A-Z]R;match=LDER
SPIS_07403	predutils:0.9.0	propeptide_cleavage_site	201	204	.	+	.	kind=kex2_cutsite;pattern=L[A-Z][A-Z]R;match=LGLR
SPIS_07403	predutils:0.9.0	propeptide_cleavage_site	60	63	.	+	.	kind=kex2_cutsite;pattern=L[A-Z][A-Z]R;match=LRLR
SPIS_07403	predutils:0.9.0	propeptide_cleavage_site	465	468	.	+	.	kind=kex2_cutsite;pattern=L[A-Z][A-Z]R;match=LTRR
SPIS_07403	predutils:0.9.0	propeptide_cleavage_site	452	453	.	+	.	kind=kex2_cutsite;pattern=[KR]R;match=KR
SPIS_07403	predutils:0.9.0	propeptide_cleavage_site	467	468	.	+	.	kind=kex2_cutsite;pattern=[KR]R;match=RR
SPIS_07403	predutils:0.9.0	propeptide_cleavage_site	229	232	.	+	.	kind=kex2_cutsite;pattern=[LIJVAP][A-Z][KRTPEI]R;match=ALPR
SPIS_07403	predutils:0.9.0	propeptide_cleavage_site	20	23	.	+	.	kind=kex2_cutsite;pattern=[LIJVAP][A-Z][KRTPEI]R;match=LDER
SPIS_07403	predutils:0.9.0	propeptide_cleavage_site	465	468	.	+	.	kind=kex2_cutsite;pattern=[LIJVAP][A-Z][KRTPEI]R;match=LTRR
SPIS_19312	predutils:0.9.0	propeptide_cleavage_site	397	400	.	+	.	kind=kex2_cutsite;pattern=L[A-Z][A-Z]R;match=LTFR
SPIS_19312	predutils:0.9.0	propeptide_cleavage_site	200	201	.	+	.	kind=kex2_cutsite;pattern=[KR]R;match=KR
SPIS_19312	predutils:0.9.0	propeptide_cleavage_site	211	212	.	+	.	kind=kex2_cutsite;pattern=[KR]R;match=KR
SPIS_19312	predutils:0.9.0	propeptide_cleavage_site	287	288	.	+	.	kind=kex2_cutsite;pattern=[KR]R;match=KR
SPIS_19312	predutils:0.9.0	propeptide_cleavage_site	411	412	.	+	.	kind=kex2_cutsite;pattern=[KR]R;match=KR
SPIS_19312	predutils:0.9.0	propeptide_cleavage_site	262	265	.	+	.	kind=kex2_cutsite;pattern=[LIJVAP][A-Z][KRTPEI]R;match=AATR
SPIS_19312	predutils:0.9.0	propeptide_cleavage_site	435	438	.	+	.	kind=kex2_cutsite;pattern=[LIJVAP][A-Z][KRTPEI]R;match=AEER
SPIS_19312	predutils:0.9.0	propeptide_cleavage_site	209	212	.	+	.	kind=kex2_cutsite;pattern=[LIJVAP][A-Z][KRTPEI]R;match=AKKR
SPIS_10972	predutils:0.9.0	propeptide_cleavage_site	16	19	.	+	.	kind=kex2_cutsite;pattern=L[A-Z][A-Z]R;match=LDIR
SPIS_10972	predutils:0.9.0	propeptide_cleavage_site	75	78	.	+	.	kind=kex2_cutsite;pattern=L[A-Z][A-Z]R;match=LPSR
SPIS_10972	predutils:0.9.0	propeptide_cleavage_site	134	135	.	+	.	kind=kex2_cutsite;pattern=[KR]R;match=RR
SPIS_10972	predutils:0.9.0	propeptide_cleavage_site	16	19	.	+	.	kind=kex2_cutsite;pattern=[LIJVAP][A-Z][KRTPEI]R;match=LDIR
SPIS_10972	predutils:0.9.0	propeptide_cleavage_site	132	135	.	+	.	kind=kex2_cutsite;pattern=[LIJVAP][A-Z][KRTPEI]R;match=VCRR
SPIS_08245	predutils:0.9.0	propeptide_cleavage_site	96	99	.	+	.	kind=kex2_cutsite;pattern=L[A-Z][A-Z]R;match=LAKR
SPIS_08245	predutils:0.9.0	propeptide_cleavage_site	98	99	.	+	.	kind=kex2_cutsite;pattern=[KR]R;match=KR
SPIS_08245	predutils:0.9.0	propeptide_cleavage_site	96	99	.	+	.	kind=kex2_cutsite;pattern=[LIJVAP][A-Z][KRTPEI]R;match=LAKR
SPIS_18454	predutils:0.9.0	propeptide_cleavage_site	60	61	.	+	.	kind=kex2_cutsite;pattern=[KR]R;match=RR
SPIS_07274	predutils:0.9.0	propeptide_cleavage_site	19	20	.	+	.	kind=kex2_cutsite;pattern=[KR]R;match=KR
SPIS_07274	predutils:0.9.0	propeptide_cleavage_site	232	233	.	+	.	kind=kex2_cutsite;pattern=[KR]R;match=KR
SPIS_07274	predutils:0.9.0	propeptide_cleavage_site	116	117	.	+	.	kind=kex2_cutsite;pattern=[KR]R;match=RR
SPIS_07274	predutils:0.9.0	propeptide_cleavage_site	147	148	.	+	.	kind=kex2_cutsite;pattern=[KR]R;match=RR
SPIS_07274	predutils:0.9.0	propeptide_cleavage_site	157	158	.	+	.	kind=kex2_cutsite;pattern=[KR]R;match=RR
SPIS_07274	predutils:0.9.0	propeptide_cleavage_site	234	235	.	+	.	kind=kex2_cutsite;pattern=[KR]R;match=RR
SPIS_07274	predutils:0.9.0	propeptide_cleavage_site	29	30	.	+	.	kind=kex2_cutsite;pattern=[KR]R;match=RR
SPIS_07274	predutils:0.9.0	propeptide_cleavage_site	144	147	.	+	.	kind=kex2_cutsite;pattern=[LIJVAP][A-Z][KRTPEI]R;match=AKPR
SPIS_07274	predutils:0.9.0	propeptide_cleavage_site	230	233	.	+	.	kind=kex2_cutsite;pattern=[LIJVAP][A-Z][KRTPEI]R;match=PSKR
SPIS_07467	predutils:0.9.0	propeptide_cleavage_site	67	68	.	+	.	kind=kex2_cutsite;pattern=[KR]R;match=KR
SPIS_07467	predutils:0.9.0	propeptide_cleavage_site	82	83	.	+	.	kind=kex2_cutsite;pattern=[KR]R;match=KR
SPIS_17678	predutils:0.9.0	propeptide_cleavage_site	70	73	.	+	.	kind=kex2_cutsite;pattern=L[A-Z][A-Z]R;match=LAAR
SPIS_17678	predutils:0.9.0	propeptide_cleavage_site	444	447	.	+	.	kind=kex2_cutsite;pattern=L[A-Z][A-Z]R;match=LTAR
SPIS_17678	predutils:0.9.0	propeptide_cleavage_site	36	37	.	+	.	kind=kex2_cutsite;pattern=[KR]R;match=KR
SPIS_17678	predutils:0.9.0	propeptide_cleavage_site	414	417	.	+	.	kind=kex2_cutsite;pattern=[LIJVAP][A-Z][KRTPEI]R;match=AGIR
SPIS_21820	predutils:0.9.0	propeptide_cleavage_site	453	456	.	+	.	kind=kex2_cutsite;pattern=L[A-Z][A-Z]R;match=LANR
SPIS_21820	predutils:0.9.0	propeptide_cleavage_site	239	242	.	+	.	kind=kex2_cutsite;pattern=L[A-Z][A-Z]R;match=LDAR
SPIS_21820	predutils:0.9.0	propeptide_cleavage_site	217	220	.	+	.	kind=kex2_cutsite;pattern=L[A-Z][A-Z]R;match=LIPR
SPIS_21820	predutils:0.9.0	propeptide_cleavage_site	9	12	.	+	.	kind=kex2_cutsite;pattern=L[A-Z][A-Z]R;match=LTKR
SPIS_21820	predutils:0.9.0	propeptide_cleavage_site	11	12	.	+	.	kind=kex2_cutsite;pattern=[KR]R;match=KR
SPIS_21820	predutils:0.9.0	propeptide_cleavage_site	178	179	.	+	.	kind=kex2_cutsite;pattern=[KR]R;match=KR
SPIS_21820	predutils:0.9.0	propeptide_cleavage_site	26	27	.	+	.	kind=kex2_cutsite;pattern=[KR]R;match=KR
SPIS_21820	predutils:0.9.0	propeptide_cleavage_site	29	30	.	+	.	kind=kex2_cutsite;pattern=[KR]R;match=KR
SPIS_21820	predutils:0.9.0	propeptide_cleavage_site	395	396	.	+	.	kind=kex2_cutsite;pattern=[KR]R;match=KR
SPIS_21820	predutils:0.9.0	propeptide_cleavage_site	482	483	.	+	.	kind=kex2_cutsite;pattern=[KR]R;match=KR
SPIS_21820	predutils:0.9.0	propeptide_cleavage_site	107	108	.	+	.	kind=kex2_cutsite;pattern=[KR]R;match=RR
SPIS_21820	predutils:0.9.0	propeptide_cleavage_site	411	412	.	+	.	kind=kex2_cutsite;pattern=[KR]R;match=RR
SPIS_21820	predutils:0.9.0	propeptide_cleavage_site	461	462	.	+	.	kind=kex2_cutsite;pattern=[KR]R;match=RR
SPIS_21820	predutils:0.9.0	propeptide_cleavage_site	95	96	.	+	.	kind=kex2_cutsite;pattern=[KR]R;match=RR
SPIS_21820	predutils:0.9.0	propeptide_cleavage_site	409	412	.	+	.	kind=kex2_cutsite;pattern=[LIJVAP][A-Z][KRTPEI]R;match=AGRR
SPIS_21820	predutils:0.9.0	propeptide_cleavage_site	439	442	.	+	.	kind=kex2_cutsite;pattern=[LIJVAP][A-Z][KRTPEI]R;match=ANIR
SPIS_21820	predutils:0.9.0	propeptide_cleavage_site	390	393	.	+	.	kind=kex2_cutsite;pattern=[LIJVAP][A-Z][KRTPEI]R;match=IQER
SPIS_21820	predutils:0.9.0	propeptide_cleavage_site	217	220	.	+	.	kind=kex2_cutsite;pattern=[LIJVAP][A-Z][KRTPEI]R;match=LIPR
SPIS_21820	predutils:0.9.0	propeptide_cleavage_site	9	12	.	+	.	kind=kex2_cutsite;pattern=[LIJVAP][A-Z][KRTPEI]R;match=LTKR
SPIS_21820	predutils:0.9.0	propeptide_cleavage_site	24	27	.	+	.	kind=kex2_cutsite;pattern=[LIJVAP][A-Z][KRTPEI]R;match=PPKR
SPIS_21820	predutils:0.9.0	propeptide_cleavage_site	431	434	.	+	.	kind=kex2_cutsite;pattern=[LIJVAP][A-Z][KRTPEI]R;match=PTPR
SPIS_21820	predutils:0.9.0	propeptide_cleavage_site	477	480	.	+	.	kind=kex2_cutsite;pattern=[LIJVAP][A-Z][KRTPEI]R;match=PTPR
SPIS_21820	predutils:0.9.0	propeptide_cleavage_site	93	96	.	+	.	kind=kex2_cutsite;pattern=[LIJVAP][A-Z][KRTPEI]R;match=VGRR
SPIS_07791	predutils:0.9.0	propeptide_cleavage_site	43	46	.	+	.	kind=kex2_cutsite;pattern=L[A-Z][A-Z]R;match=LAGR
SPIS_07791	predutils:0.9.0	propeptide_cleavage_site	51	54	.	+	.	kind=kex2_cutsite;pattern=L[A-Z][A-Z]R;match=LSAR
SPIS_07791	predutils:0.9.0	propeptide_cleavage_site	113	116	.	+	.	kind=kex2_cutsite;pattern=[LIJVAP][A-Z][KRTPEI]R;match=AIPR
SPIS_20596	predutils:0.9.0	propeptide_cleavage_site	176	179	.	+	.	kind=kex2_cutsite;pattern=L[A-Z][A-Z]R;match=LGPR
SPIS_20596	predutils:0.9.0	propeptide_cleavage_site	50	53	.	+	.	kind=kex2_cutsite;pattern=L[A-Z][A-Z]R;match=LYAR
SPIS_20596	predutils:0.9.0	propeptide_cleavage_site	277	278	.	+	.	kind=kex2_cutsite;pattern=[KR]R;match=KR
SPIS_20596	predutils:0.9.0	propeptide_cleavage_site	127	128	.	+	.	kind=kex2_cutsite;pattern=[KR]R;match=RR
SPIS_20596	predutils:0.9.0	propeptide_cleavage_site	291	292	.	+	.	kind=kex2_cutsite;pattern=[KR]R;match=RR
SPIS_20596	predutils:0.9.0	propeptide_cleavage_site	6	7	.	+	.	kind=kex2_cutsite;pattern=[KR]R;match=RR
SPIS_20596	predutils:0.9.0	propeptide_cleavage_site	124	127	.	+	.	kind=kex2_cutsite;pattern=[LIJVAP][A-Z][KRTPEI]R;match=IPTR
SPIS_20596	predutils:0.9.0	propeptide_cleavage_site	176	179	.	+	.	kind=kex2_cutsite;pattern=[LIJVAP][A-Z][KRTPEI]R;match=LGPR
SPIS_20596	predutils:0.9.0	propeptide_cleavage_site	4	7	.	+	.	kind=kex2_cutsite;pattern=[LIJVAP][A-Z][KRTPEI]R;match=PSRR
SPIS_20596	predutils:0.9.0	propeptide_cleavage_site	302	305	.	+	.	kind=kex2_cutsite;pattern=[LIJVAP][A-Z][KRTPEI]R;match=VHPR
SPIS_09866	predutils:0.9.0	propeptide_cleavage_site	273	276	.	+	.	kind=kex2_cutsite;pattern=L[A-Z][A-Z]R;match=LETR
SPIS_09866	predutils:0.9.0	propeptide_cleavage_site	336	339	.	+	.	kind=kex2_cutsite;pattern=L[A-Z][A-Z]R;match=LISR
SPIS_09866	predutils:0.9.0	propeptide_cleavage_site	55	56	.	+	.	kind=kex2_cutsite;pattern=[KR]R;match=KR
SPIS_09866	predutils:0.9.0	propeptide_cleavage_site	273	276	.	+	.	kind=kex2_cutsite;pattern=[LIJVAP][A-Z][KRTPEI]R;match=LETR
SPIS_10618	predutils:0.9.0	propeptide_cleavage_site	184	187	.	+	.	kind=kex2_cutsite;pattern=L[A-Z][A-Z]R;match=LFRR
SPIS_10618	predutils:0.9.0	propeptide_cleavage_site	332	335	.	+	.	kind=kex2_cutsite;pattern=L[A-Z][A-Z]R;match=LKVR
SPIS_10618	predutils:0.9.0	propeptide_cleavage_site	189	192	.	+	.	kind=kex2_cutsite;pattern=L[A-Z][A-Z]R;match=LLNR
SPIS_10618	predutils:0.9.0	propeptide_cleavage_site	171	174	.	+	.	kind=kex2_cutsite;pattern=L[A-Z][A-Z]R;match=LRGR
SPIS_10618	predutils:0.9.0	propeptide_cleavage_site	246	247	.	+	.	kind=kex2_cutsite;pattern=[KR]R;match=KR
SPIS_10618	predutils:0.9.0	propeptide_cleavage_site	186	187	.	+	.	kind=kex2_cutsite;pattern=[KR]R;match=RR
SPIS_10618	predutils:0.9.0	propeptide_cleavage_site	342	343	.	+	.	kind=kex2_cutsite;pattern=[KR]R;match=RR
SPIS_10618	predutils:0.9.0	propeptide_cleavage_site	92	95	.	+	.	kind=kex2_cutsite;pattern=[LIJVAP][A-Z][KRTPEI]R;match=IDER
SPIS_10618	predutils:0.9.0	propeptide_cleavage_site	264	267	.	+	.	kind=kex2_cutsite;pattern=[LIJVAP][A-Z][KRTPEI]R;match=ITER
SPIS_10618	predutils:0.9.0	propeptide_cleavage_site	184	187	.	+	.	kind=kex2_cutsite;pattern=[LIJVAP][A-Z][KRTPEI]R;match=LFRR
SPIS_10618	predutils:0.9.0	propeptide_cleavage_site	244	247	.	+	.	kind=kex2_cutsite;pattern=[LIJVAP][A-Z][KRTPEI]R;match=VKKR
SPIS_20430	predutils:0.9.0	propeptide_cleavage_site	19	22	.	+	.	kind=kex2_cutsite;pattern=L[A-Z][A-Z]R;match=LLER
SPIS_20430	predutils:0.9.0	propeptide_cleavage_site	228	229	.	+	.	kind=kex2_cutsite;pattern=[KR]R;match=KR
SPIS_20430	predutils:0.9.0	propeptide_cleavage_site	226	229	.	+	.	kind=kex2_cutsite;pattern=[LIJVAP][A-Z][KRTPEI]R;match=AQKR
SPIS_20430	predutils:0.9.0	propeptide_cleavage_site	440	443	.	+	.	kind=kex2_cutsite;pattern=[LIJVAP][A-Z][KRTPEI]R;match=ASER
SPIS_20430	predutils:0.9.0	propeptide_cleavage_site	19	22	.	+	.	kind=kex2_cutsite;pattern=[LIJVAP][A-Z][KRTPEI]R;match=LLER
SPIS_09826	predutils:0.9.0	propeptide_cleavage_site	1715	1718	.	+	.	kind=kex2_cutsite;pattern=L[A-Z][A-Z]R;match=LAGR
SPIS_09826	predutils:0.9.0	propeptide_cleavage_site	783	786	.	+	.	kind=kex2_cutsite;pattern=L[A-Z][A-Z]R;match=LDCR
SPIS_09826	predutils:0.9.0	propeptide_cleavage_site	532	535	.	+	.	kind=kex2_cutsite;pattern=L[A-Z][A-Z]R;match=LFLR
SPIS_09826	predutils:0.9.0	propeptide_cleavage_site	909	912	.	+	.	kind=kex2_cutsite;pattern=L[A-Z][A-Z]R;match=LPDR
SPIS_09826	predutils:0.9.0	propeptide_cleavage_site	227	230	.	+	.	kind=kex2_cutsite;pattern=L[A-Z][A-Z]R;match=LQQR
SPIS_09826	predutils:0.9.0	propeptide_cleavage_site	118	121	.	+	.	kind=kex2_cutsite;pattern=L[A-Z][A-Z]R;match=LTHR
SPIS_09826	predutils:0.9.0	propeptide_cleavage_site	180	183	.	+	.	kind=kex2_cutsite;pattern=L[A-Z][A-Z]R;match=LVSR
SPIS_09826	predutils:0.9.0	propeptide_cleavage_site	1106	1107	.	+	.	kind=kex2_cutsite;pattern=[KR]R;match=KR
SPIS_09826	predutils:0.9.0	propeptide_cleavage_site	1481	1482	.	+	.	kind=kex2_cutsite;pattern=[KR]R;match=KR
SPIS_09826	predutils:0.9.0	propeptide_cleavage_site	1547	1548	.	+	.	kind=kex2_cutsite;pattern=[KR]R;match=KR
SPIS_09826	predutils:0.9.0	propeptide_cleavage_site	1624	1625	.	+	.	kind=kex2_cutsite;pattern=[KR]R;match=KR
SPIS_09826	predutils:0.9.0	propeptide_cleavage_site	1865	1866	.	+	.	kind=kex2_cutsite;pattern=[KR]R;match=KR
SPIS_09826	predutils:0.9.0	propeptide_cleavage_site	80	81	.	+	.	kind=kex2_cutsite;pattern=[KR]R;match=KR
SPIS_09826	predutils:0.9.0	propeptide_cleavage_site	1168	1169	.	+	.	kind=kex2_cutsite;pattern=[KR]R;match=RR
SPIS_09826	predutils:0.9.0	propeptide_cleavage_site	1262	1263	.	+	.	kind=kex2_cutsite;pattern=[KR]R;match=RR
SPIS_09826	predutils:0.9.0	propeptide_cleavage_site	1535	1536	.	+	.	kind=kex2_cutsite;pattern=[KR]R;match=RR
SPIS_09826	predutils:0.9.0	propeptide_cleavage_site	1713	1714	.	+	.	kind=kex2_cutsite;pattern=[KR]R;match=RR
SPIS_09826	predutils:0.9.0	propeptide_cleavage_site	1854	1855	.	+	.	kind=kex2_cutsite;pattern=[KR]R;match=RR
SPIS_09826	predutils:0.9.0	propeptide_cleavage_site	434	435	.	+	.	kind=kex2_cutsite;pattern=[KR]R;match=RR
SPIS_09826	predutils:0.9.0	propeptide_cleavage_site	612	613	.	+	.	kind=kex2_cutsite;pattern=[KR]R;match=RR
SPIS_09826	predutils:0.9.0	propeptide_cleavage_site	786	787	.	+	.	kind=kex2_cutsite;pattern=[KR]R;match=RR
SPIS_09826	predutils:0.9.0	propeptide_cleavage_site	1166	1169	.	+	.	kind=kex2_cutsite;pattern=[LIJVAP][A-Z][KRTPEI]R;match=AGRR
SPIS_09826	predutils:0.9.0	propeptide_cleavage_site	147	150	.	+	.	kind=kex2_cutsite;pattern=[LIJVAP][A-Z][KRTPEI]R;match=AHER
SPIS_09826	predutils:0.9.0	propeptide_cleavage_site	78	81	.	+	.	kind=kex2_cutsite;pattern=[LIJVAP][A-Z][KRTPEI]R;match=ALKR
SPIS_09826	predutils:0.9.0	propeptide_cleavage_site	1260	1263	.	+	.	kind=kex2_cutsite;pattern=[LIJVAP][A-Z][KRTPEI]R;match=ALRR
SPIS_09826	predutils:0.9.0	propeptide_cleavage_site	1142	1145	.	+	.	kind=kex2_cutsite;pattern=[LIJVAP][A-Z][KRTPEI]R;match=ALTR
SPIS_09826	predutils:0.9.0	propeptide_cleavage_site	171	174	.	+	.	kind=kex2_cutsite;pattern=[LIJVAP][A-Z][KRTPEI]R;match=AVPR
SPIS_09826	predutils:0.9.0	propeptide_cleavage_site	931	934	.	+	.	kind=kex2_cutsite;pattern=[LIJVAP][A-Z][KRTPEI]R;match=AVPR
SPIS_09826	predutils:0.9.0	propeptide_cleavage_site	1533	1536	.	+	.	kind=kex2_cutsite;pattern=[LIJVAP][A-Z][KRTPEI]R;match=ILRR
SPIS_09826	predutils:0.9.0	propeptide_cleavage_site	1353	1356	.	+	.	kind=kex2_cutsite;pattern=[LIJVAP][A-Z][KRTPEI]R;match=ISPR
SPIS_09826	predutils:0.9.0	propeptide_cleavage_site	1622	1625	.	+	.	kind=kex2_cutsite;pattern=[LIJVAP][A-Z][KRTPEI]R;match=ITKR
SPIS_09826	predutils:0.9.0	propeptide_cleavage_site	534	537	.	+	.	kind=kex2_cutsite;pattern=[LIJVAP][A-Z][KRTPEI]R;match=LRER
SPIS_09826	predutils:0.9.0	propeptide_cleavage_site	1456	1459	.	+	.	kind=kex2_cutsite;pattern=[LIJVAP][A-Z][KRTPEI]R;match=PRPR
SPIS_09826	predutils:0.9.0	propeptide_cleavage_site	1710	1713	.	+	.	kind=kex2_cutsite;pattern=[LIJVAP][A-Z][KRTPEI]R;match=VYPR
SPIS_08995	predutils:0.9.0	propeptide_cleavage_site	53	56	.	+	.	kind=kex2_cutsite;pattern=L[A-Z][A-Z]R;match=LRYR
SPIS_08995	predutils:0.9.0	propeptide_cleavage_site	51	52	.	+	.	kind=kex2_cutsite;pattern=[KR]R;match=RR
SPIS_21388	predutils:0.9.0	propeptide_cleavage_site	314	317	.	+	.	kind=kex2_cutsite;pattern=L[A-Z][A-Z]R;match=LNSR
SPIS_21388	predutils:0.9.0	propeptide_cleavage_site	139	142	.	+	.	kind=kex2_cutsite;pattern=L[A-Z][A-Z]R;match=LRDR
SPIS_21388	predutils:0.9.0	propeptide_cleavage_site	623	626	.	+	.	kind=kex2_cutsite;pattern=L[A-Z][A-Z]R;match=LVKR
SPIS_21388	predutils:0.9.0	propeptide_cleavage_site	108	109	.	+	.	kind=kex2_cutsite;pattern=[KR]R;match=KR
SPIS_21388	predutils:0.9.0	propeptide_cleavage_site	31	32	.	+	.	kind=kex2_cutsite;pattern=[KR]R;match=KR
SPIS_21388	predutils:0.9.0	propeptide_cleavage_site	625	626	.	+	.	kind=kex2_cutsite;pattern=[KR]R;match=KR
SPIS_21388	predutils:0.9.0	propeptide_cleavage_site	416	417	.	+	.	kind=kex2_cutsite;pattern=[KR]R;match=RR
SPIS_21388	predutils:0.9.0	propeptide_cleavage_site	598	599	.	+	.	kind=kex2_cutsite;pattern=[KR]R;match=RR
SPIS_21388	predutils:0.9.0	propeptide_cleavage_site	637	638	.	+	.	kind=kex2_cutsite;pattern=[KR]R;match=RR
SPIS_21388	predutils:0.9.0	propeptide_cleavage_site	389	392	.	+	.	kind=kex2_cutsite;pattern=[LIJVAP][A-Z][KRTPEI]R;match=ISPR
SPIS_21388	predutils:0.9.0	propeptide_cleavage_site	623	626	.	+	.	kind=kex2_cutsite;pattern=[LIJVAP][A-Z][KRTPEI]R;match=LVKR
SPIS_21388	predutils:0.9.0	propeptide_cleavage_site	106	109	.	+	.	kind=kex2_cutsite;pattern=[LIJVAP][A-Z][KRTPEI]R;match=PSKR
SPIS_21388	predutils:0.9.0	propeptide_cleavage_site	507	510	.	+	.	kind=kex2_cutsite;pattern=[LIJVAP][A-Z][KRTPEI]R;match=VCTR
SPIS_21388	predutils:0.9.0	propeptide_cleavage_site	404	407	.	+	.	kind=kex2_cutsite;pattern=[LIJVAP][A-Z][KRTPEI]R;match=VLPR
SPIS_21388	predutils:0.9.0	propeptide_cleavage_site	5	8	.	+	.	kind=kex2_cutsite;pattern=[LIJVAP][A-Z][KRTPEI]R;match=VVPR
SPIS_20033	predutils:0.9.0	propeptide_cleavage_site	284	287	.	+	.	kind=kex2_cutsite;pattern=L[A-Z][A-Z]R;match=LRTR
SPIS_20033	predutils:0.9.0	propeptide_cleavage_site	94	97	.	+	.	kind=kex2_cutsite;pattern=[LIJVAP][A-Z][KRTPEI]R;match=AIIR
SPIS_20033	predutils:0.9.0	propeptide_cleavage_site	170	173	.	+	.	kind=kex2_cutsite;pattern=[LIJVAP][A-Z][KRTPEI]R;match=IKTR
SPIS_20033	predutils:0.9.0	propeptide_cleavage_site	284	287	.	+	.	kind=kex2_cutsite;pattern=[LIJVAP][A-Z][KRTPEI]R;match=LRTR
SPIS_18939	predutils:0.9.0	propeptide_cleavage_site	111	112	.	+	.	kind=kex2_cutsite;pattern=[KR]R;match=KR
SPIS_18939	predutils:0.9.0	propeptide_cleavage_site	127	128	.	+	.	kind=kex2_cutsite;pattern=[KR]R;match=KR
SPIS_18939	predutils:0.9.0	propeptide_cleavage_site	125	128	.	+	.	kind=kex2_cutsite;pattern=[LIJVAP][A-Z][KRTPEI]R;match=PKKR
SPIS_20944	predutils:0.9.0	propeptide_cleavage_site	352	355	.	+	.	kind=kex2_cutsite;pattern=L[A-Z][A-Z]R;match=LSER
SPIS_20944	predutils:0.9.0	propeptide_cleavage_site	32	35	.	+	.	kind=kex2_cutsite;pattern=L[A-Z][A-Z]R;match=LVER
SPIS_20944	predutils:0.9.0	propeptide_cleavage_site	329	330	.	+	.	kind=kex2_cutsite;pattern=[KR]R;match=KR
SPIS_20944	predutils:0.9.0	propeptide_cleavage_site	331	332	.	+	.	kind=kex2_cutsite;pattern=[KR]R;match=KR
SPIS_20944	predutils:0.9.0	propeptide_cleavage_site	389	390	.	+	.	kind=kex2_cutsite;pattern=[KR]R;match=KR
SPIS_20944	predutils:0.9.0	propeptide_cleavage_site	43	44	.	+	.	kind=kex2_cutsite;pattern=[KR]R;match=KR
SPIS_20944	predutils:0.9.0	propeptide_cleavage_site	67	68	.	+	.	kind=kex2_cutsite;pattern=[KR]R;match=KR
SPIS_20944	predutils:0.9.0	propeptide_cleavage_site	183	184	.	+	.	kind=kex2_cutsite;pattern=[KR]R;match=RR
SPIS_20944	predutils:0.9.0	propeptide_cleavage_site	327	330	.	+	.	kind=kex2_cutsite;pattern=[LIJVAP][A-Z][KRTPEI]R;match=AKKR
SPIS_20944	predutils:0.9.0	propeptide_cleavage_site	92	95	.	+	.	kind=kex2_cutsite;pattern=[LIJVAP][A-Z][KRTPEI]R;match=ARER
SPIS_20944	predutils:0.9.0	propeptide_cleavage_site	352	355	.	+	.	kind=kex2_cutsite;pattern=[LIJVAP][A-Z][KRTPEI]R;match=LSER
SPIS_20944	predutils:0.9.0	propeptide_cleavage_site	32	35	.	+	.	kind=kex2_cutsite;pattern=[LIJVAP][A-Z][KRTPEI]R;match=LVER
SPIS_20944	predutils:0.9.0	propeptide_cleavage_site	41	44	.	+	.	kind=kex2_cutsite;pattern=[LIJVAP][A-Z][KRTPEI]R;match=VMKR
SPIS_17834	predutils:0.9.0	propeptide_cleavage_site	98	99	.	+	.	kind=kex2_cutsite;pattern=[KR]R;match=KR
SPIS_17834	predutils:0.9.0	propeptide_cleavage_site	97	100	.	+	.	kind=kex2_cutsite;pattern=[LIJVAP][A-Z][KRTPEI]R;match=PKRR
SPIS_20073	predutils:0.9.0	propeptide_cleavage_site	268	271	.	+	.	kind=kex2_cutsite;pattern=L[A-Z][A-Z]R;match=LTKR
SPIS_20073	predutils:0.9.0	propeptide_cleavage_site	270	271	.	+	.	kind=kex2_cutsite;pattern=[KR]R;match=KR
SPIS_20073	predutils:0.9.0	propeptide_cleavage_site	322	323	.	+	.	kind=kex2_cutsite;pattern=[KR]R;match=KR
SPIS_20073	predutils:0.9.0	propeptide_cleavage_site	342	343	.	+	.	kind=kex2_cutsite;pattern=[KR]R;match=KR
SPIS_20073	predutils:0.9.0	propeptide_cleavage_site	8	9	.	+	.	kind=kex2_cutsite;pattern=[KR]R;match=KR
SPIS_20073	predutils:0.9.0	propeptide_cleavage_site	114	115	.	+	.	kind=kex2_cutsite;pattern=[KR]R;match=RR
SPIS_20073	predutils:0.9.0	propeptide_cleavage_site	308	309	.	+	.	kind=kex2_cutsite;pattern=[KR]R;match=RR
SPIS_20073	predutils:0.9.0	propeptide_cleavage_site	314	315	.	+	.	kind=kex2_cutsite;pattern=[KR]R;match=RR
SPIS_20073	predutils:0.9.0	propeptide_cleavage_site	340	343	.	+	.	kind=kex2_cutsite;pattern=[LIJVAP][A-Z][KRTPEI]R;match=APKR
SPIS_20073	predutils:0.9.0	propeptide_cleavage_site	111	114	.	+	.	kind=kex2_cutsite;pattern=[LIJVAP][A-Z][KRTPEI]R;match=APPR
SPIS_20073	predutils:0.9.0	propeptide_cleavage_site	313	316	.	+	.	kind=kex2_cutsite;pattern=[LIJVAP][A-Z][KRTPEI]R;match=ARRR
SPIS_20073	predutils:0.9.0	propeptide_cleavage_site	268	271	.	+	.	kind=kex2_cutsite;pattern=[LIJVAP][A-Z][KRTPEI]R;match=LTKR
SPIS_20073	predutils:0.9.0	propeptide_cleavage_site	306	309	.	+	.	kind=kex2_cutsite;pattern=[LIJVAP][A-Z][KRTPEI]R;match=VQRR
SPIS_18945	predutils:0.9.0	propeptide_cleavage_site	200	203	.	+	.	kind=kex2_cutsite;pattern=L[A-Z][A-Z]R;match=LFER
SPIS_18945	predutils:0.9.0	propeptide_cleavage_site	697	700	.	+	.	kind=kex2_cutsite;pattern=L[A-Z][A-Z]R;match=LGRR
SPIS_18945	predutils:0.9.0	propeptide_cleavage_site	593	596	.	+	.	kind=kex2_cutsite;pattern=L[A-Z][A-Z]R;match=LKIR
SPIS_18945	predutils:0.9.0	propeptide_cleavage_site	574	577	.	+	.	kind=kex2_cutsite;pattern=L[A-Z][A-Z]R;match=LLDR
SPIS_18945	predutils:0.9.0	propeptide_cleavage_site	401	404	.	+	.	kind=kex2_cutsite;pattern=L[A-Z][A-Z]R;match=LNPR
SPIS_18945	predutils:0.9.0	propeptide_cleavage_site	226	229	.	+	.	kind=kex2_cutsite;pattern=L[A-Z][A-Z]R;match=LSGR
SPIS_18945	predutils:0.9.0	propeptide_cleavage_site	212	215	.	+	.	kind=kex2_cutsite;pattern=L[A-Z][A-Z]R;match=LSSR
SPIS_18945	predutils:0.9.0	propeptide_cleavage_site	64	67	.	+	.	kind=kex2_cutsite;pattern=L[A-Z][A-Z]R;match=LVPR
SPIS_18945	predutils:0.9.0	propeptide_cleavage_site	461	462	.	+	.	kind=kex2_cutsite;pattern=[KR]R;match=KR
SPIS_18945	predutils:0.9.0	propeptide_cleavage_site	498	499	.	+	.	kind=kex2_cutsite;pattern=[KR]R;match=KR
SPIS_18945	predutils:0.9.0	propeptide_cleavage_site	55	56	.	+	.	kind=kex2_cutsite;pattern=[KR]R;match=KR
SPIS_18945	predutils:0.9.0	propeptide_cleavage_site	627	628	.	+	.	kind=kex2_cutsite;pattern=[KR]R;match=KR
SPIS_18945	predutils:0.9.0	propeptide_cleavage_site	689	690	.	+	.	kind=kex2_cutsite;pattern=[KR]R;match=KR
SPIS_18945	predutils:0.9.0	propeptide_cleavage_site	703	704	.	+	.	kind=kex2_cutsite;pattern=[KR]R;match=KR
SPIS_18945	predutils:0.9.0	propeptide_cleavage_site	73	74	.	+	.	kind=kex2_cutsite;pattern=[KR]R;match=KR
SPIS_18945	predutils:0.9.0	propeptide_cleavage_site	13	14	.	+	.	kind=kex2_cutsite;pattern=[KR]R;match=RR
SPIS_18945	predutils:0.9.0	propeptide_cleavage_site	19	20	.	+	.	kind=kex2_cutsite;pattern=[KR]R;match=RR
SPIS_18945	predutils:0.9.0	propeptide_cleavage_site	449	450	.	+	.	kind=kex2_cutsite;pattern=[KR]R;match=RR
SPIS_18945	predutils:0.9.0	propeptide_cleavage_site	478	479	.	+	.	kind=kex2_cutsite;pattern=[KR]R;match=RR
SPIS_18945	predutils:0.9.0	propeptide_cleavage_site	660	661	.	+	.	kind=kex2_cutsite;pattern=[KR]R;match=RR
SPIS_18945	predutils:0.9.0	propeptide_cleavage_site	673	674	.	+	.	kind=kex2_cutsite;pattern=[KR]R;match=RR
SPIS_18945	predutils:0.9.0	propeptide_cleavage_site	699	700	.	+	.	kind=kex2_cutsite;pattern=[KR]R;match=RR
SPIS_18945	predutils:0.9.0	propeptide_cleavage_site	687	690	.	+	.	kind=kex2_cutsite;pattern=[LIJVAP][A-Z][KRTPEI]R;match=AAKR
SPIS_18945	predutils:0.9.0	propeptide_cleavage_site	10	13	.	+	.	kind=kex2_cutsite;pattern=[LIJVAP][A-Z][KRTPEI]R;match=AEER
SPIS_18945	predutils:0.9.0	propeptide_cleavage_site	16	19	.	+	.	kind=kex2_cutsite;pattern=[LIJVAP][A-Z][KRTPEI]R;match=AEIR
SPIS_18945	predutils:0.9.0	propeptide_cleavage_site	562	565	.	+	.	kind=kex2_cutsite;pattern=[LIJVAP][A-Z][KRTPEI]R;match=AKER
SPIS_18945	predutils:0.9.0	propeptide_cleavage_site	496	499	.	+	.	kind=kex2_cutsite;pattern=[LIJVAP][A-Z][KRTPEI]R;match=AVKR
SPIS_18945	predutils:0.9.0	propeptide_cleavage_site	447	450	.	+	.	kind=kex2_cutsite;pattern=[LIJVAP][A-Z][KRTPEI]R;match=IERR
SPIS_18945	predutils:0.9.0	propeptide_cleavage_site	658	661	.	+	.	kind=kex2_cutsite;pattern=[LIJVAP][A-Z][KRTPEI]R;match=IIRR
SPIS_18945	predutils:0.9.0	propeptide_cleavage_site	200	203	.	+	.	kind=kex2_cutsite;pattern=[LIJVAP][A-Z][KRTPEI]R;match=LFER
SPIS_18945	predutils:0.9.0	propeptide_cleavage_site	697	700	.	+	.	kind=kex2_cutsite;pattern=[LIJVAP][A-Z][KRTPEI]R;match=LGRR
SPIS_18945	predutils:0.9.0	propeptide_cleavage_site	593	596	.	+	.	kind=kex2_cutsite;pattern=[LIJVAP][A-Z][KRTPEI]R;match=LKIR
SPIS_18945	predutils:0.9.0	propeptide_cleavage_site	401	404	.	+	.	kind=kex2_cutsite;pattern=[LIJVAP][A-Z][KRTPEI]R;match=LNPR
SPIS_18945	predutils:0.9.0	propeptide_cleavage_site	64	67	.	+	.	kind=kex2_cutsite;pattern=[LIJVAP][A-Z][KRTPEI]R;match=LVPR
SPIS_18945	predutils:0.9.0	propeptide_cleavage_site	670	673	.	+	.	kind=kex2_cutsite;pattern=[LIJVAP][A-Z][KRTPEI]R;match=PGER
SPIS_18945	predutils:0.9.0	propeptide_cleavage_site	701	704	.	+	.	kind=kex2_cutsite;pattern=[LIJVAP][A-Z][KRTPEI]R;match=PGKR
SPIS_18945	predutils:0.9.0	propeptide_cleavage_site	71	74	.	+	.	kind=kex2_cutsite;pattern=[LIJVAP][A-Z][KRTPEI]R;match=PKKR
SPIS_18945	predutils:0.9.0	propeptide_cleavage_site	264	267	.	+	.	kind=kex2_cutsite;pattern=[LIJVAP][A-Z][KRTPEI]R;match=VAER
SPIS_18945	predutils:0.9.0	propeptide_cleavage_site	151	154	.	+	.	kind=kex2_cutsite;pattern=[LIJVAP][A-Z][KRTPEI]R;match=VLER
SPIS_20654	predutils:0.9.0	propeptide_cleavage_site	435	438	.	+	.	kind=kex2_cutsite;pattern=L[A-Z][A-Z]R;match=LLDR
SPIS_20654	predutils:0.9.0	propeptide_cleavage_site	48	51	.	+	.	kind=kex2_cutsite;pattern=L[A-Z][A-Z]R;match=LPAR
SPIS_20654	predutils:0.9.0	propeptide_cleavage_site	154	155	.	+	.	kind=kex2_cutsite;pattern=[KR]R;match=KR
SPIS_20654	predutils:0.9.0	propeptide_cleavage_site	156	157	.	+	.	kind=kex2_cutsite;pattern=[KR]R;match=KR
SPIS_20654	predutils:0.9.0	propeptide_cleavage_site	319	320	.	+	.	kind=kex2_cutsite;pattern=[KR]R;match=KR
SPIS_20654	predutils:0.9.0	propeptide_cleavage_site	5	6	.	+	.	kind=kex2_cutsite;pattern=[KR]R;match=KR
SPIS_20654	predutils:0.9.0	propeptide_cleavage_site	459	460	.	+	.	kind=kex2_cutsite;pattern=[KR]R;match=KR
SPIS_20654	predutils:0.9.0	propeptide_cleavage_site	80	81	.	+	.	kind=kex2_cutsite;pattern=[KR]R;match=KR
SPIS_20654	predutils:0.9.0	propeptide_cleavage_site	316	317	.	+	.	kind=kex2_cutsite;pattern=[KR]R;match=RR
SPIS_20654	predutils:0.9.0	propeptide_cleavage_site	519	520	.	+	.	kind=kex2_cutsite;pattern=[KR]R;match=RR
SPIS_20654	predutils:0.9.0	propeptide_cleavage_site	88	89	.	+	.	kind=kex2_cutsite;pattern=[KR]R;match=RR
SPIS_20654	predutils:0.9.0	propeptide_cleavage_site	86	89	.	+	.	kind=kex2_cutsite;pattern=[LIJVAP][A-Z][KRTPEI]R;match=AERR
SPIS_20654	predutils:0.9.0	propeptide_cleavage_site	15	18	.	+	.	kind=kex2_cutsite;pattern=[LIJVAP][A-Z][KRTPEI]R;match=AHER
SPIS_20654	predutils:0.9.0	propeptide_cleavage_site	314	317	.	+	.	kind=kex2_cutsite;pattern=[LIJVAP][A-Z][KRTPEI]R;match=PGRR
SPIS_09681	predutils:0.9.0	propeptide_cleavage_site	364	367	.	+	.	kind=kex2_cutsite;pattern=L[A-Z][A-Z]R;match=LLDR
SPIS_09681	predutils:0.9.0	propeptide_cleavage_site	402	405	.	+	.	kind=kex2_cutsite;pattern=L[A-Z][A-Z]R;match=LNKR
SPIS_09681	predutils:0.9.0	propeptide_cleavage_site	110	111	.	+	.	kind=kex2_cutsite;pattern=[KR]R;match=KR
SPIS_09681	predutils:0.9.0	propeptide_cleavage_site	135	136	.	+	.	kind=kex2_cutsite;pattern=[KR]R;match=KR
SPIS_09681	predutils:0.9.0	propeptide_cleavage_site	234	235	.	+	.	kind=kex2_cutsite;pattern=[KR]R;match=KR
SPIS_09681	predutils:0.9.0	propeptide_cleavage_site	37	38	.	+	.	kind=kex2_cutsite;pattern=[KR]R;match=KR
SPIS_09681	predutils:0.9.0	propeptide_cleavage_site	404	405	.	+	.	kind=kex2_cutsite;pattern=[KR]R;match=KR
SPIS_09681	predutils:0.9.0	propeptide_cleavage_site	410	411	.	+	.	kind=kex2_cutsite;pattern=[KR]R;match=KR
SPIS_09681	predutils:0.9.0	propeptide_cleavage_site	522	523	.	+	.	kind=kex2_cutsite;pattern=[KR]R;match=KR
SPIS_09681	predutils:0.9.0	propeptide_cleavage_site	99	100	.	+	.	kind=kex2_cutsite;pattern=[KR]R;match=KR
SPIS_09681	predutils:0.9.0	propeptide_cleavage_site	126	127	.	+	.	kind=kex2_cutsite;pattern=[KR]R;match=RR
SPIS_09681	predutils:0.9.0	propeptide_cleavage_site	193	194	.	+	.	kind=kex2_cutsite;pattern=[KR]R;match=RR
SPIS_09681	predutils:0.9.0	propeptide_cleavage_site	422	423	.	+	.	kind=kex2_cutsite;pattern=[KR]R;match=RR
SPIS_09681	predutils:0.9.0	propeptide_cleavage_site	599	600	.	+	.	kind=kex2_cutsite;pattern=[KR]R;match=RR
SPIS_09681	predutils:0.9.0	propeptide_cleavage_site	108	111	.	+	.	kind=kex2_cutsite;pattern=[LIJVAP][A-Z][KRTPEI]R;match=AHKR
SPIS_09681	predutils:0.9.0	propeptide_cleavage_site	232	235	.	+	.	kind=kex2_cutsite;pattern=[LIJVAP][A-Z][KRTPEI]R;match=AIKR
SPIS_09681	predutils:0.9.0	propeptide_cleavage_site	419	422	.	+	.	kind=kex2_cutsite;pattern=[LIJVAP][A-Z][KRTPEI]R;match=AIPR
SPIS_09681	predutils:0.9.0	propeptide_cleavage_site	143	146	.	+	.	kind=kex2_cutsite;pattern=[LIJVAP][A-Z][KRTPEI]R;match=IAER
SPIS_09681	predutils:0.9.0	propeptide_cleavage_site	402	405	.	+	.	kind=kex2_cutsite;pattern=[LIJVAP][A-Z][KRTPEI]R;match=LNKR
SPIS_09681	predutils:0.9.0	propeptide_cleavage_site	470	473	.	+	.	kind=kex2_cutsite;pattern=[LIJVAP][A-Z][KRTPEI]R;match=VNER
SPIS_11912	predutils:0.9.0	propeptide_cleavage_site	39	42	.	+	.	kind=kex2_cutsite;pattern=[LIJVAP][A-Z][KRTPEI]R;match=AETR
SPIS_11912	predutils:0.9.0	propeptide_cleavage_site	4	7	.	+	.	kind=kex2_cutsite;pattern=[LIJVAP][A-Z][KRTPEI]R;match=PSPR
SPIS_10112	predutils:0.9.0	propeptide_cleavage_site	14	17	.	+	.	kind=kex2_cutsite;pattern=L[A-Z][A-Z]R;match=LGRR
SPIS_10112	predutils:0.9.0	propeptide_cleavage_site	111	114	.	+	.	kind=kex2_cutsite;pattern=L[A-Z][A-Z]R;match=LLGR
SPIS_10112	predutils:0.9.0	propeptide_cleavage_site	89	92	.	+	.	kind=kex2_cutsite;pattern=L[A-Z][A-Z]R;match=LLGR
SPIS_10112	predutils:0.9.0	propeptide_cleavage_site	16	17	.	+	.	kind=kex2_cutsite;pattern=[KR]R;match=RR
SPIS_10112	predutils:0.9.0	propeptide_cleavage_site	14	17	.	+	.	kind=kex2_cutsite;pattern=[LIJVAP][A-Z][KRTPEI]R;match=LGRR
SPIS_20713	predutils:0.9.0	propeptide_cleavage_site	24	27	.	+	.	kind=kex2_cutsite;pattern=L[A-Z][A-Z]R;match=LGYR
SPIS_20713	predutils:0.9.0	propeptide_cleavage_site	213	214	.	+	.	kind=kex2_cutsite;pattern=[KR]R;match=KR
SPIS_20713	predutils:0.9.0	propeptide_cleavage_site	239	240	.	+	.	kind=kex2_cutsite;pattern=[KR]R;match=KR
SPIS_20713	predutils:0.9.0	propeptide_cleavage_site	55	56	.	+	.	kind=kex2_cutsite;pattern=[KR]R;match=KR
SPIS_20713	predutils:0.9.0	propeptide_cleavage_site	211	214	.	+	.	kind=kex2_cutsite;pattern=[LIJVAP][A-Z][KRTPEI]R;match=ARKR
SPIS_19831	predutils:0.9.0	propeptide_cleavage_site	11	14	.	+	.	kind=kex2_cutsite;pattern=[LIJVAP][A-Z][KRTPEI]R;match=IIIR
SPIS_18464	predutils:0.9.0	propeptide_cleavage_site	244	247	.	+	.	kind=kex2_cutsite;pattern=L[A-Z][A-Z]R;match=LVER
SPIS_18464	predutils:0.9.0	propeptide_cleavage_site	16	17	.	+	.	kind=kex2_cutsite;pattern=[KR]R;match=KR
SPIS_18464	predutils:0.9.0	propeptide_cleavage_site	29	30	.	+	.	kind=kex2_cutsite;pattern=[KR]R;match=KR
SPIS_18464	predutils:0.9.0	propeptide_cleavage_site	126	129	.	+	.	kind=kex2_cutsite;pattern=[LIJVAP][A-Z][KRTPEI]R;match=APTR
SPIS_18464	predutils:0.9.0	propeptide_cleavage_site	244	247	.	+	.	kind=kex2_cutsite;pattern=[LIJVAP][A-Z][KRTPEI]R;match=LVER
SPIS_18464	predutils:0.9.0	propeptide_cleavage_site	14	17	.	+	.	kind=kex2_cutsite;pattern=[LIJVAP][A-Z][KRTPEI]R;match=PNKR
SPIS_19987	predutils:0.9.0	propeptide_cleavage_site	584	587	.	+	.	kind=kex2_cutsite;pattern=L[A-Z][A-Z]R;match=LKER
SPIS_19987	predutils:0.9.0	propeptide_cleavage_site	214	217	.	+	.	kind=kex2_cutsite;pattern=L[A-Z][A-Z]R;match=LKGR
SPIS_19987	predutils:0.9.0	propeptide_cleavage_site	536	539	.	+	.	kind=kex2_cutsite;pattern=L[A-Z][A-Z]R;match=LMER
SPIS_19987	predutils:0.9.0	propeptide_cleavage_site	456	459	.	+	.	kind=kex2_cutsite;pattern=L[A-Z][A-Z]R;match=LRGR
SPIS_19987	predutils:0.9.0	propeptide_cleavage_site	155	156	.	+	.	kind=kex2_cutsite;pattern=[KR]R;match=KR
SPIS_19987	predutils:0.9.0	propeptide_cleavage_site	31	32	.	+	.	kind=kex2_cutsite;pattern=[KR]R;match=KR
SPIS_19987	predutils:0.9.0	propeptide_cleavage_site	491	492	.	+	.	kind=kex2_cutsite;pattern=[KR]R;match=KR
SPIS_19987	predutils:0.9.0	propeptide_cleavage_site	82	83	.	+	.	kind=kex2_cutsite;pattern=[KR]R;match=KR
SPIS_19987	predutils:0.9.0	propeptide_cleavage_site	84	85	.	+	.	kind=kex2_cutsite;pattern=[KR]R;match=KR
SPIS_19987	predutils:0.9.0	propeptide_cleavage_site	587	588	.	+	.	kind=kex2_cutsite;pattern=[KR]R;match=RR
SPIS_19987	predutils:0.9.0	propeptide_cleavage_site	178	181	.	+	.	kind=kex2_cutsite;pattern=[LIJVAP][A-Z][KRTPEI]R;match=AWTR
SPIS_19987	predutils:0.9.0	propeptide_cleavage_site	584	587	.	+	.	kind=kex2_cutsite;pattern=[LIJVAP][A-Z][KRTPEI]R;match=LKER
SPIS_19987	predutils:0.9.0	propeptide_cleavage_site	536	539	.	+	.	kind=kex2_cutsite;pattern=[LIJVAP][A-Z][KRTPEI]R;match=LMER
SPIS_06818	predutils:0.9.0	propeptide_cleavage_site	181	184	.	+	.	kind=kex2_cutsite;pattern=L[A-Z][A-Z]R;match=LIQR
SPIS_06818	predutils:0.9.0	propeptide_cleavage_site	97	100	.	+	.	kind=kex2_cutsite;pattern=L[A-Z][A-Z]R;match=LLRR
SPIS_06818	predutils:0.9.0	propeptide_cleavage_site	213	216	.	+	.	kind=kex2_cutsite;pattern=L[A-Z][A-Z]R;match=LLSR
SPIS_06818	predutils:0.9.0	propeptide_cleavage_site	42	45	.	+	.	kind=kex2_cutsite;pattern=L[A-Z][A-Z]R;match=LRER
SPIS_06818	predutils:0.9.0	propeptide_cleavage_site	137	138	.	+	.	kind=kex2_cutsite;pattern=[KR]R;match=RR
SPIS_06818	predutils:0.9.0	propeptide_cleavage_site	85	86	.	+	.	kind=kex2_cutsite;pattern=[KR]R;match=RR
SPIS_06818	predutils:0.9.0	propeptide_cleavage_site	99	100	.	+	.	kind=kex2_cutsite;pattern=[KR]R;match=RR
SPIS_06818	predutils:0.9.0	propeptide_cleavage_site	31	34	.	+	.	kind=kex2_cutsite;pattern=[LIJVAP][A-Z][KRTPEI]R;match=ATTR
SPIS_06818	predutils:0.9.0	propeptide_cleavage_site	97	100	.	+	.	kind=kex2_cutsite;pattern=[LIJVAP][A-Z][KRTPEI]R;match=LLRR
SPIS_06818	predutils:0.9.0	propeptide_cleavage_site	42	45	.	+	.	kind=kex2_cutsite;pattern=[LIJVAP][A-Z][KRTPEI]R;match=LRER
SPIS_06818	predutils:0.9.0	propeptide_cleavage_site	83	86	.	+	.	kind=kex2_cutsite;pattern=[LIJVAP][A-Z][KRTPEI]R;match=VARR
SPIS_10299	predutils:0.9.0	propeptide_cleavage_site	468	471	.	+	.	kind=kex2_cutsite;pattern=L[A-Z][A-Z]R;match=LALR
SPIS_10299	predutils:0.9.0	propeptide_cleavage_site	191	194	.	+	.	kind=kex2_cutsite;pattern=L[A-Z][A-Z]R;match=LFRR
SPIS_10299	predutils:0.9.0	propeptide_cleavage_site	85	88	.	+	.	kind=kex2_cutsite;pattern=L[A-Z][A-Z]R;match=LVQR
SPIS_10299	predutils:0.9.0	propeptide_cleavage_site	139	140	.	+	.	kind=kex2_cutsite;pattern=[KR]R;match=KR
SPIS_10299	predutils:0.9.0	propeptide_cleavage_site	458	459	.	+	.	kind=kex2_cutsite;pattern=[KR]R;match=KR
SPIS_10299	predutils:0.9.0	propeptide_cleavage_site	193	194	.	+	.	kind=kex2_cutsite;pattern=[KR]R;match=RR
SPIS_10299	predutils:0.9.0	propeptide_cleavage_site	463	464	.	+	.	kind=kex2_cutsite;pattern=[KR]R;match=RR
SPIS_10299	predutils:0.9.0	propeptide_cleavage_site	137	140	.	+	.	kind=kex2_cutsite;pattern=[LIJVAP][A-Z][KRTPEI]R;match=ALKR
SPIS_10299	predutils:0.9.0	propeptide_cleavage_site	191	194	.	+	.	kind=kex2_cutsite;pattern=[LIJVAP][A-Z][KRTPEI]R;match=LFRR
SPIS_19506	predutils:0.9.0	propeptide_cleavage_site	103	106	.	+	.	kind=kex2_cutsite;pattern=L[A-Z][A-Z]R;match=LADR
SPIS_19506	predutils:0.9.0	propeptide_cleavage_site	447	450	.	+	.	kind=kex2_cutsite;pattern=L[A-Z][A-Z]R;match=LALR
SPIS_19506	predutils:0.9.0	propeptide_cleavage_site	470	473	.	+	.	kind=kex2_cutsite;pattern=L[A-Z][A-Z]R;match=LCKR
SPIS_19506	predutils:0.9.0	propeptide_cleavage_site	410	411	.	+	.	kind=kex2_cutsite;pattern=[KR]R;match=KR
SPIS_19506	predutils:0.9.0	propeptide_cleavage_site	464	465	.	+	.	kind=kex2_cutsite;pattern=[KR]R;match=KR
SPIS_19506	predutils:0.9.0	propeptide_cleavage_site	472	473	.	+	.	kind=kex2_cutsite;pattern=[KR]R;match=KR
SPIS_19506	predutils:0.9.0	propeptide_cleavage_site	176	177	.	+	.	kind=kex2_cutsite;pattern=[KR]R;match=RR
SPIS_19506	predutils:0.9.0	propeptide_cleavage_site	515	516	.	+	.	kind=kex2_cutsite;pattern=[KR]R;match=RR
SPIS_19506	predutils:0.9.0	propeptide_cleavage_site	470	473	.	+	.	kind=kex2_cutsite;pattern=[LIJVAP][A-Z][KRTPEI]R;match=LCKR
SPIS_10526	predutils:0.9.0	propeptide_cleavage_site	1295	1298	.	+	.	kind=kex2_cutsite;pattern=L[A-Z][A-Z]R;match=LEPR
SPIS_10526	predutils:0.9.0	propeptide_cleavage_site	1206	1209	.	+	.	kind=kex2_cutsite;pattern=L[A-Z][A-Z]R;match=LGKR
SPIS_10526	predutils:0.9.0	propeptide_cleavage_site	1002	1005	.	+	.	kind=kex2_cutsite;pattern=L[A-Z][A-Z]R;match=LLNR
SPIS_10526	predutils:0.9.0	propeptide_cleavage_site	1541	1544	.	+	.	kind=kex2_cutsite;pattern=L[A-Z][A-Z]R;match=LLNR
SPIS_10526	predutils:0.9.0	propeptide_cleavage_site	86	89	.	+	.	kind=kex2_cutsite;pattern=L[A-Z][A-Z]R;match=LLNR
SPIS_10526	predutils:0.9.0	propeptide_cleavage_site	412	415	.	+	.	kind=kex2_cutsite;pattern=L[A-Z][A-Z]R;match=LLPR
SPIS_10526	predutils:0.9.0	propeptide_cleavage_site	782	785	.	+	.	kind=kex2_cutsite;pattern=L[A-Z][A-Z]R;match=LPSR
SPIS_10526	predutils:0.9.0	propeptide_cleavage_site	1697	1700	.	+	.	kind=kex2_cutsite;pattern=L[A-Z][A-Z]R;match=LRER
SPIS_10526	predutils:0.9.0	propeptide_cleavage_site	242	245	.	+	.	kind=kex2_cutsite;pattern=L[A-Z][A-Z]R;match=LRER
SPIS_10526	predutils:0.9.0	propeptide_cleavage_site	1620	1623	.	+	.	kind=kex2_cutsite;pattern=L[A-Z][A-Z]R;match=LTER
SPIS_10526	predutils:0.9.0	propeptide_cleavage_site	165	168	.	+	.	kind=kex2_cutsite;pattern=L[A-Z][A-Z]R;match=LTER
SPIS_10526	predutils:0.9.0	propeptide_cleavage_site	1092	1093	.	+	.	kind=kex2_cutsite;pattern=[KR]R;match=KR
SPIS_10526	predutils:0.9.0	propeptide_cleavage_site	1104	1105	.	+	.	kind=kex2_cutsite;pattern=[KR]R;match=KR
SPIS_10526	predutils:0.9.0	propeptide_cleavage_site	1132	1133	.	+	.	kind=kex2_cutsite;pattern=[KR]R;match=KR
SPIS_10526	predutils:0.9.0	propeptide_cleavage_site	1208	1209	.	+	.	kind=kex2_cutsite;pattern=[KR]R;match=KR
SPIS_10526	predutils:0.9.0	propeptide_cleavage_site	1388	1389	.	+	.	kind=kex2_cutsite;pattern=[KR]R;match=KR
SPIS_10526	predutils:0.9.0	propeptide_cleavage_site	146	147	.	+	.	kind=kex2_cutsite;pattern=[KR]R;match=KR
SPIS_10526	predutils:0.9.0	propeptide_cleavage_site	1550	1551	.	+	.	kind=kex2_cutsite;pattern=[KR]R;match=KR
SPIS_10526	predutils:0.9.0	propeptide_cleavage_site	1601	1602	.	+	.	kind=kex2_cutsite;pattern=[KR]R;match=KR
SPIS_10526	predutils:0.9.0	propeptide_cleavage_site	817	818	.	+	.	kind=kex2_cutsite;pattern=[KR]R;match=KR
SPIS_10526	predutils:0.9.0	propeptide_cleavage_site	983	984	.	+	.	kind=kex2_cutsite;pattern=[KR]R;match=KR
SPIS_10526	predutils:0.9.0	propeptide_cleavage_site	1314	1315	.	+	.	kind=kex2_cutsite;pattern=[KR]R;match=RR
SPIS_10526	predutils:0.9.0	propeptide_cleavage_site	1430	1431	.	+	.	kind=kex2_cutsite;pattern=[KR]R;match=RR
SPIS_10526	predutils:0.9.0	propeptide_cleavage_site	1700	1701	.	+	.	kind=kex2_cutsite;pattern=[KR]R;match=RR
SPIS_10526	predutils:0.9.0	propeptide_cleavage_site	1893	1894	.	+	.	kind=kex2_cutsite;pattern=[KR]R;match=RR
SPIS_10526	predutils:0.9.0	propeptide_cleavage_site	245	246	.	+	.	kind=kex2_cutsite;pattern=[KR]R;match=RR
SPIS_10526	predutils:0.9.0	propeptide_cleavage_site	290	291	.	+	.	kind=kex2_cutsite;pattern=[KR]R;match=RR
SPIS_10526	predutils:0.9.0	propeptide_cleavage_site	406	407	.	+	.	kind=kex2_cutsite;pattern=[KR]R;match=RR
SPIS_10526	predutils:0.9.0	propeptide_cleavage_site	776	777	.	+	.	kind=kex2_cutsite;pattern=[KR]R;match=RR
SPIS_10526	predutils:0.9.0	propeptide_cleavage_site	801	804	.	+	.	kind=kex2_cutsite;pattern=[LIJVAP][A-Z][KRTPEI]R;match=AAER
SPIS_10526	predutils:0.9.0	propeptide_cleavage_site	145	148	.	+	.	kind=kex2_cutsite;pattern=[LIJVAP][A-Z][KRTPEI]R;match=AKRR
SPIS_10526	predutils:0.9.0	propeptide_cleavage_site	1600	1603	.	+	.	kind=kex2_cutsite;pattern=[LIJVAP][A-Z][KRTPEI]R;match=AKRR
SPIS_10526	predutils:0.9.0	propeptide_cleavage_site	1857	1860	.	+	.	kind=kex2_cutsite;pattern=[LIJVAP][A-Z][KRTPEI]R;match=ILPR
SPIS_10526	predutils:0.9.0	propeptide_cleavage_site	997	1000	.	+	.	kind=kex2_cutsite;pattern=[LIJVAP][A-Z][KRTPEI]R;match=IRIR
SPIS_10526	predutils:0.9.0	propeptide_cleavage_site	1295	1298	.	+	.	kind=kex2_cutsite;pattern=[LIJVAP][A-Z][KRTPEI]R;match=LEPR
SPIS_10526	predutils:0.9.0	propeptide_cleavage_site	1206	1209	.	+	.	kind=kex2_cutsite;pattern=[LIJVAP][A-Z][KRTPEI]R;match=LGKR
SPIS_10526	predutils:0.9.0	propeptide_cleavage_site	412	415	.	+	.	kind=kex2_cutsite;pattern=[LIJVAP][A-Z][KRTPEI]R;match=LLPR
SPIS_10526	predutils:0.9.0	propeptide_cleavage_site	1697	1700	.	+	.	kind=kex2_cutsite;pattern=[LIJVAP][A-Z][KRTPEI]R;match=LRER
SPIS_10526	predutils:0.9.0	propeptide_cleavage_site	242	245	.	+	.	kind=kex2_cutsite;pattern=[LIJVAP][A-Z][KRTPEI]R;match=LRER
SPIS_10526	predutils:0.9.0	propeptide_cleavage_site	1620	1623	.	+	.	kind=kex2_cutsite;pattern=[LIJVAP][A-Z][KRTPEI]R;match=LTER
SPIS_10526	predutils:0.9.0	propeptide_cleavage_site	165	168	.	+	.	kind=kex2_cutsite;pattern=[LIJVAP][A-Z][KRTPEI]R;match=LTER
SPIS_10526	predutils:0.9.0	propeptide_cleavage_site	1202	1205	.	+	.	kind=kex2_cutsite;pattern=[LIJVAP][A-Z][KRTPEI]R;match=VPER
SPIS_10526	predutils:0.9.0	propeptide_cleavage_site	1383	1386	.	+	.	kind=kex2_cutsite;pattern=[LIJVAP][A-Z][KRTPEI]R;match=VRTR
SPIS_08786	predutils:0.9.0	propeptide_cleavage_site	50	53	.	+	.	kind=kex2_cutsite;pattern=[LIJVAP][A-Z][KRTPEI]R;match=VKPR
SPIS_10085	predutils:0.9.0	propeptide_cleavage_site	297	300	.	+	.	kind=kex2_cutsite;pattern=L[A-Z][A-Z]R;match=LEWR
SPIS_10085	predutils:0.9.0	propeptide_cleavage_site	88	91	.	+	.	kind=kex2_cutsite;pattern=L[A-Z][A-Z]R;match=LLSR
SPIS_10085	predutils:0.9.0	propeptide_cleavage_site	351	354	.	+	.	kind=kex2_cutsite;pattern=L[A-Z][A-Z]R;match=LPAR
SPIS_10085	predutils:0.9.0	propeptide_cleavage_site	166	169	.	+	.	kind=kex2_cutsite;pattern=L[A-Z][A-Z]R;match=LVKR
SPIS_10085	predutils:0.9.0	propeptide_cleavage_site	168	169	.	+	.	kind=kex2_cutsite;pattern=[KR]R;match=KR
SPIS_10085	predutils:0.9.0	propeptide_cleavage_site	378	379	.	+	.	kind=kex2_cutsite;pattern=[KR]R;match=KR
SPIS_10085	predutils:0.9.0	propeptide_cleavage_site	57	58	.	+	.	kind=kex2_cutsite;pattern=[KR]R;match=KR
SPIS_10085	predutils:0.9.0	propeptide_cleavage_site	376	379	.	+	.	kind=kex2_cutsite;pattern=[LIJVAP][A-Z][KRTPEI]R;match=AIKR
SPIS_10085	predutils:0.9.0	propeptide_cleavage_site	55	58	.	+	.	kind=kex2_cutsite;pattern=[LIJVAP][A-Z][KRTPEI]R;match=AVKR
SPIS_10085	predutils:0.9.0	propeptide_cleavage_site	166	169	.	+	.	kind=kex2_cutsite;pattern=[LIJVAP][A-Z][KRTPEI]R;match=LVKR
SPIS_10085	predutils:0.9.0	propeptide_cleavage_site	322	325	.	+	.	kind=kex2_cutsite;pattern=[LIJVAP][A-Z][KRTPEI]R;match=PETR
SPIS_08192	predutils:0.9.0	propeptide_cleavage_site	343	346	.	+	.	kind=kex2_cutsite;pattern=L[A-Z][A-Z]R;match=LPDR
SPIS_08192	predutils:0.9.0	propeptide_cleavage_site	121	122	.	+	.	kind=kex2_cutsite;pattern=[KR]R;match=RR
SPIS_08192	predutils:0.9.0	propeptide_cleavage_site	298	299	.	+	.	kind=kex2_cutsite;pattern=[KR]R;match=RR
SPIS_08192	predutils:0.9.0	propeptide_cleavage_site	469	472	.	+	.	kind=kex2_cutsite;pattern=[LIJVAP][A-Z][KRTPEI]R;match=AATR
SPIS_08192	predutils:0.9.0	propeptide_cleavage_site	457	460	.	+	.	kind=kex2_cutsite;pattern=[LIJVAP][A-Z][KRTPEI]R;match=ATER
SPIS_08192	predutils:0.9.0	propeptide_cleavage_site	2	5	.	+	.	kind=kex2_cutsite;pattern=[LIJVAP][A-Z][KRTPEI]R;match=PAPR
SPIS_21104	predutils:0.9.0	propeptide_cleavage_site	589	592	.	+	.	kind=kex2_cutsite;pattern=L[A-Z][A-Z]R;match=LASR
SPIS_21104	predutils:0.9.0	propeptide_cleavage_site	1039	1042	.	+	.	kind=kex2_cutsite;pattern=L[A-Z][A-Z]R;match=LETR
SPIS_21104	predutils:0.9.0	propeptide_cleavage_site	719	722	.	+	.	kind=kex2_cutsite;pattern=L[A-Z][A-Z]R;match=LHRR
SPIS_21104	predutils:0.9.0	propeptide_cleavage_site	912	915	.	+	.	kind=kex2_cutsite;pattern=L[A-Z][A-Z]R;match=LIFR
SPIS_21104	predutils:0.9.0	propeptide_cleavage_site	191	194	.	+	.	kind=kex2_cutsite;pattern=L[A-Z][A-Z]R;match=LPVR
SPIS_21104	predutils:0.9.0	propeptide_cleavage_site	613	616	.	+	.	kind=kex2_cutsite;pattern=L[A-Z][A-Z]R;match=LTFR
SPIS_21104	predutils:0.9.0	propeptide_cleavage_site	1021	1022	.	+	.	kind=kex2_cutsite;pattern=[KR]R;match=KR
SPIS_21104	predutils:0.9.0	propeptide_cleavage_site	256	257	.	+	.	kind=kex2_cutsite;pattern=[KR]R;match=KR
SPIS_21104	predutils:0.9.0	propeptide_cleavage_site	359	360	.	+	.	kind=kex2_cutsite;pattern=[KR]R;match=KR
SPIS_21104	predutils:0.9.0	propeptide_cleavage_site	740	741	.	+	.	kind=kex2_cutsite;pattern=[KR]R;match=KR
SPIS_21104	predutils:0.9.0	propeptide_cleavage_site	859	860	.	+	.	kind=kex2_cutsite;pattern=[KR]R;match=KR
SPIS_21104	predutils:0.9.0	propeptide_cleavage_site	1026	1027	.	+	.	kind=kex2_cutsite;pattern=[KR]R;match=RR
SPIS_21104	predutils:0.9.0	propeptide_cleavage_site	497	498	.	+	.	kind=kex2_cutsite;pattern=[KR]R;match=RR
SPIS_21104	predutils:0.9.0	propeptide_cleavage_site	634	635	.	+	.	kind=kex2_cutsite;pattern=[KR]R;match=RR
SPIS_21104	predutils:0.9.0	propeptide_cleavage_site	721	722	.	+	.	kind=kex2_cutsite;pattern=[KR]R;match=RR
SPIS_21104	predutils:0.9.0	propeptide_cleavage_site	780	781	.	+	.	kind=kex2_cutsite;pattern=[KR]R;match=RR
SPIS_21104	predutils:0.9.0	propeptide_cleavage_site	939	940	.	+	.	kind=kex2_cutsite;pattern=[KR]R;match=RR
SPIS_21104	predutils:0.9.0	propeptide_cleavage_site	542	545	.	+	.	kind=kex2_cutsite;pattern=[LIJVAP][A-Z][KRTPEI]R;match=AVER
SPIS_21104	predutils:0.9.0	propeptide_cleavage_site	1039	1042	.	+	.	kind=kex2_cutsite;pattern=[LIJVAP][A-Z][KRTPEI]R;match=LETR
SPIS_21104	predutils:0.9.0	propeptide_cleavage_site	719	722	.	+	.	kind=kex2_cutsite;pattern=[LIJVAP][A-Z][KRTPEI]R;match=LHRR
SPIS_21104	predutils:0.9.0	propeptide_cleavage_site	254	257	.	+	.	kind=kex2_cutsite;pattern=[LIJVAP][A-Z][KRTPEI]R;match=PVKR
SPIS_21104	predutils:0.9.0	propeptide_cleavage_site	1043	1046	.	+	.	kind=kex2_cutsite;pattern=[LIJVAP][A-Z][KRTPEI]R;match=VFER
SPIS_18699	predutils:0.9.0	propeptide_cleavage_site	204	207	.	+	.	kind=kex2_cutsite;pattern=L[A-Z][A-Z]R;match=LAGR
SPIS_18699	predutils:0.9.0	propeptide_cleavage_site	271	274	.	+	.	kind=kex2_cutsite;pattern=L[A-Z][A-Z]R;match=LDAR
SPIS_18699	predutils:0.9.0	propeptide_cleavage_site	161	164	.	+	.	kind=kex2_cutsite;pattern=L[A-Z][A-Z]R;match=LGAR
SPIS_18699	predutils:0.9.0	propeptide_cleavage_site	150	153	.	+	.	kind=kex2_cutsite;pattern=L[A-Z][A-Z]R;match=LHVR
SPIS_18699	predutils:0.9.0	propeptide_cleavage_site	145	146	.	+	.	kind=kex2_cutsite;pattern=[KR]R;match=KR
SPIS_18699	predutils:0.9.0	propeptide_cleavage_site	274	275	.	+	.	kind=kex2_cutsite;pattern=[KR]R;match=RR
SPIS_19541	predutils:0.9.0	propeptide_cleavage_site	113	116	.	+	.	kind=kex2_cutsite;pattern=L[A-Z][A-Z]R;match=LAKR
SPIS_19541	predutils:0.9.0	propeptide_cleavage_site	236	239	.	+	.	kind=kex2_cutsite;pattern=L[A-Z][A-Z]R;match=LNYR
SPIS_19541	predutils:0.9.0	propeptide_cleavage_site	349	352	.	+	.	kind=kex2_cutsite;pattern=L[A-Z][A-Z]R;match=LQKR
SPIS_19541	predutils:0.9.0	propeptide_cleavage_site	403	406	.	+	.	kind=kex2_cutsite;pattern=L[A-Z][A-Z]R;match=LTAR
SPIS_19541	predutils:0.9.0	propeptide_cleavage_site	115	116	.	+	.	kind=kex2_cutsite;pattern=[KR]R;match=KR
SPIS_19541	predutils:0.9.0	propeptide_cleavage_site	351	352	.	+	.	kind=kex2_cutsite;pattern=[KR]R;match=KR
SPIS_19541	predutils:0.9.0	propeptide_cleavage_site	34	35	.	+	.	kind=kex2_cutsite;pattern=[KR]R;match=RR
SPIS_19541	predutils:0.9.0	propeptide_cleavage_site	368	369	.	+	.	kind=kex2_cutsite;pattern=[KR]R;match=RR
SPIS_19541	predutils:0.9.0	propeptide_cleavage_site	107	110	.	+	.	kind=kex2_cutsite;pattern=[LIJVAP][A-Z][KRTPEI]R;match=IAER
SPIS_19541	predutils:0.9.0	propeptide_cleavage_site	113	116	.	+	.	kind=kex2_cutsite;pattern=[LIJVAP][A-Z][KRTPEI]R;match=LAKR
SPIS_19541	predutils:0.9.0	propeptide_cleavage_site	349	352	.	+	.	kind=kex2_cutsite;pattern=[LIJVAP][A-Z][KRTPEI]R;match=LQKR
SPIS_19541	predutils:0.9.0	propeptide_cleavage_site	32	35	.	+	.	kind=kex2_cutsite;pattern=[LIJVAP][A-Z][KRTPEI]R;match=PARR
SPIS_19541	predutils:0.9.0	propeptide_cleavage_site	58	61	.	+	.	kind=kex2_cutsite;pattern=[LIJVAP][A-Z][KRTPEI]R;match=PKTR
SPIS_19523	predutils:0.9.0	propeptide_cleavage_site	452	455	.	+	.	kind=kex2_cutsite;pattern=L[A-Z][A-Z]R;match=LEMR
SPIS_19523	predutils:0.9.0	propeptide_cleavage_site	294	297	.	+	.	kind=kex2_cutsite;pattern=L[A-Z][A-Z]R;match=LPLR
SPIS_19523	predutils:0.9.0	propeptide_cleavage_site	935	938	.	+	.	kind=kex2_cutsite;pattern=L[A-Z][A-Z]R;match=LTQR
SPIS_19523	predutils:0.9.0	propeptide_cleavage_site	167	168	.	+	.	kind=kex2_cutsite;pattern=[KR]R;match=KR
SPIS_19523	predutils:0.9.0	propeptide_cleavage_site	272	273	.	+	.	kind=kex2_cutsite;pattern=[KR]R;match=KR
SPIS_19523	predutils:0.9.0	propeptide_cleavage_site	540	541	.	+	.	kind=kex2_cutsite;pattern=[KR]R;match=KR
SPIS_19523	predutils:0.9.0	propeptide_cleavage_site	72	73	.	+	.	kind=kex2_cutsite;pattern=[KR]R;match=KR
SPIS_19523	predutils:0.9.0	propeptide_cleavage_site	847	848	.	+	.	kind=kex2_cutsite;pattern=[KR]R;match=KR
SPIS_19523	predutils:0.9.0	propeptide_cleavage_site	1026	1027	.	+	.	kind=kex2_cutsite;pattern=[KR]R;match=RR
SPIS_19523	predutils:0.9.0	propeptide_cleavage_site	1061	1062	.	+	.	kind=kex2_cutsite;pattern=[KR]R;match=RR
SPIS_19523	predutils:0.9.0	propeptide_cleavage_site	1078	1079	.	+	.	kind=kex2_cutsite;pattern=[KR]R;match=RR
SPIS_19523	predutils:0.9.0	propeptide_cleavage_site	1092	1093	.	+	.	kind=kex2_cutsite;pattern=[KR]R;match=RR
SPIS_19523	predutils:0.9.0	propeptide_cleavage_site	17	18	.	+	.	kind=kex2_cutsite;pattern=[KR]R;match=RR
SPIS_19523	predutils:0.9.0	propeptide_cleavage_site	180	181	.	+	.	kind=kex2_cutsite;pattern=[KR]R;match=RR
SPIS_19523	predutils:0.9.0	propeptide_cleavage_site	189	190	.	+	.	kind=kex2_cutsite;pattern=[KR]R;match=RR
SPIS_19523	predutils:0.9.0	propeptide_cleavage_site	241	242	.	+	.	kind=kex2_cutsite;pattern=[KR]R;match=RR
SPIS_19523	predutils:0.9.0	propeptide_cleavage_site	303	304	.	+	.	kind=kex2_cutsite;pattern=[KR]R;match=RR
SPIS_19523	predutils:0.9.0	propeptide_cleavage_site	305	306	.	+	.	kind=kex2_cutsite;pattern=[KR]R;match=RR
SPIS_19523	predutils:0.9.0	propeptide_cleavage_site	36	37	.	+	.	kind=kex2_cutsite;pattern=[KR]R;match=RR
SPIS_19523	predutils:0.9.0	propeptide_cleavage_site	529	530	.	+	.	kind=kex2_cutsite;pattern=[KR]R;match=RR
SPIS_19523	predutils:0.9.0	propeptide_cleavage_site	706	707	.	+	.	kind=kex2_cutsite;pattern=[KR]R;match=RR
SPIS_19523	predutils:0.9.0	propeptide_cleavage_site	938	939	.	+	.	kind=kex2_cutsite;pattern=[KR]R;match=RR
SPIS_19523	predutils:0.9.0	propeptide_cleavage_site	867	870	.	+	.	kind=kex2_cutsite;pattern=[LIJVAP][A-Z][KRTPEI]R;match=ANIR
SPIS_19523	predutils:0.9.0	propeptide_cleavage_site	274	277	.	+	.	kind=kex2_cutsite;pattern=[LIJVAP][A-Z][KRTPEI]R;match=ASPR
SPIS_19523	predutils:0.9.0	propeptide_cleavage_site	186	189	.	+	.	kind=kex2_cutsite;pattern=[LIJVAP][A-Z][KRTPEI]R;match=ATER
SPIS_19523	predutils:0.9.0	propeptide_cleavage_site	658	661	.	+	.	kind=kex2_cutsite;pattern=[LIJVAP][A-Z][KRTPEI]R;match=IFIR
SPIS_19523	predutils:0.9.0	propeptide_cleavage_site	1056	1059	.	+	.	kind=kex2_cutsite;pattern=[LIJVAP][A-Z][KRTPEI]R;match=INER
SPIS_19523	predutils:0.9.0	propeptide_cleavage_site	122	125	.	+	.	kind=kex2_cutsite;pattern=[LIJVAP][A-Z][KRTPEI]R;match=PAPR
SPIS_19523	predutils:0.9.0	propeptide_cleavage_site	34	37	.	+	.	kind=kex2_cutsite;pattern=[LIJVAP][A-Z][KRTPEI]R;match=PARR
SPIS_19523	predutils:0.9.0	propeptide_cleavage_site	239	242	.	+	.	kind=kex2_cutsite;pattern=[LIJVAP][A-Z][KRTPEI]R;match=PPRR
SPIS_19523	predutils:0.9.0	propeptide_cleavage_site	252	255	.	+	.	kind=kex2_cutsite;pattern=[LIJVAP][A-Z][KRTPEI]R;match=PSPR
SPIS_19523	predutils:0.9.0	propeptide_cleavage_site	704	707	.	+	.	kind=kex2_cutsite;pattern=[LIJVAP][A-Z][KRTPEI]R;match=VARR
SPIS_19523	predutils:0.9.0	propeptide_cleavage_site	963	966	.	+	.	kind=kex2_cutsite;pattern=[LIJVAP][A-Z][KRTPEI]R;match=VHTR
SPIS_19523	predutils:0.9.0	propeptide_cleavage_site	1076	1079	.	+	.	kind=kex2_cutsite;pattern=[LIJVAP][A-Z][KRTPEI]R;match=VWRR
SPIS_21018	predutils:0.9.0	propeptide_cleavage_site	115	118	.	+	.	kind=kex2_cutsite;pattern=L[A-Z][A-Z]R;match=LAAR
SPIS_21018	predutils:0.9.0	propeptide_cleavage_site	255	258	.	+	.	kind=kex2_cutsite;pattern=L[A-Z][A-Z]R;match=LFLR
SPIS_21018	predutils:0.9.0	propeptide_cleavage_site	306	309	.	+	.	kind=kex2_cutsite;pattern=L[A-Z][A-Z]R;match=LIPR
SPIS_21018	predutils:0.9.0	propeptide_cleavage_site	514	517	.	+	.	kind=kex2_cutsite;pattern=L[A-Z][A-Z]R;match=LKHR
SPIS_21018	predutils:0.9.0	propeptide_cleavage_site	351	354	.	+	.	kind=kex2_cutsite;pattern=L[A-Z][A-Z]R;match=LLRR
SPIS_21018	predutils:0.9.0	propeptide_cleavage_site	454	457	.	+	.	kind=kex2_cutsite;pattern=L[A-Z][A-Z]R;match=LNPR
SPIS_21018	predutils:0.9.0	propeptide_cleavage_site	499	502	.	+	.	kind=kex2_cutsite;pattern=L[A-Z][A-Z]R;match=LPRR
SPIS_21018	predutils:0.9.0	propeptide_cleavage_site	139	142	.	+	.	kind=kex2_cutsite;pattern=L[A-Z][A-Z]R;match=LRKR
SPIS_21018	predutils:0.9.0	propeptide_cleavage_site	226	229	.	+	.	kind=kex2_cutsite;pattern=L[A-Z][A-Z]R;match=LTCR
SPIS_21018	predutils:0.9.0	propeptide_cleavage_site	141	142	.	+	.	kind=kex2_cutsite;pattern=[KR]R;match=KR
SPIS_21018	predutils:0.9.0	propeptide_cleavage_site	213	214	.	+	.	kind=kex2_cutsite;pattern=[KR]R;match=KR
SPIS_21018	predutils:0.9.0	propeptide_cleavage_site	163	164	.	+	.	kind=kex2_cutsite;pattern=[KR]R;match=RR
SPIS_21018	predutils:0.9.0	propeptide_cleavage_site	353	354	.	+	.	kind=kex2_cutsite;pattern=[KR]R;match=RR
SPIS_21018	predutils:0.9.0	propeptide_cleavage_site	419	420	.	+	.	kind=kex2_cutsite;pattern=[KR]R;match=RR
SPIS_21018	predutils:0.9.0	propeptide_cleavage_site	501	502	.	+	.	kind=kex2_cutsite;pattern=[KR]R;match=RR
SPIS_21018	predutils:0.9.0	propeptide_cleavage_site	83	84	.	+	.	kind=kex2_cutsite;pattern=[KR]R;match=RR
SPIS_21018	predutils:0.9.0	propeptide_cleavage_site	406	409	.	+	.	kind=kex2_cutsite;pattern=[LIJVAP][A-Z][KRTPEI]R;match=IGTR
SPIS_21018	predutils:0.9.0	propeptide_cleavage_site	296	299	.	+	.	kind=kex2_cutsite;pattern=[LIJVAP][A-Z][KRTPEI]R;match=ITIR
SPIS_21018	predutils:0.9.0	propeptide_cleavage_site	306	309	.	+	.	kind=kex2_cutsite;pattern=[LIJVAP][A-Z][KRTPEI]R;match=LIPR
SPIS_21018	predutils:0.9.0	propeptide_cleavage_site	351	354	.	+	.	kind=kex2_cutsite;pattern=[LIJVAP][A-Z][KRTPEI]R;match=LLRR
SPIS_21018	predutils:0.9.0	propeptide_cleavage_site	454	457	.	+	.	kind=kex2_cutsite;pattern=[LIJVAP][A-Z][KRTPEI]R;match=LNPR
SPIS_21018	predutils:0.9.0	propeptide_cleavage_site	499	502	.	+	.	kind=kex2_cutsite;pattern=[LIJVAP][A-Z][KRTPEI]R;match=LPRR
SPIS_21018	predutils:0.9.0	propeptide_cleavage_site	139	142	.	+	.	kind=kex2_cutsite;pattern=[LIJVAP][A-Z][KRTPEI]R;match=LRKR
SPIS_21018	predutils:0.9.0	propeptide_cleavage_site	380	383	.	+	.	kind=kex2_cutsite;pattern=[LIJVAP][A-Z][KRTPEI]R;match=PLIR
SPIS_21018	predutils:0.9.0	propeptide_cleavage_site	417	420	.	+	.	kind=kex2_cutsite;pattern=[LIJVAP][A-Z][KRTPEI]R;match=PNRR
SPIS_21018	predutils:0.9.0	propeptide_cleavage_site	337	340	.	+	.	kind=kex2_cutsite;pattern=[LIJVAP][A-Z][KRTPEI]R;match=PTTR
SPIS_21018	predutils:0.9.0	propeptide_cleavage_site	527	530	.	+	.	kind=kex2_cutsite;pattern=[LIJVAP][A-Z][KRTPEI]R;match=VFER
SPIS_20937	predutils:0.9.0	propeptide_cleavage_site	549	552	.	+	.	kind=kex2_cutsite;pattern=L[A-Z][A-Z]R;match=LETR
SPIS_20937	predutils:0.9.0	propeptide_cleavage_site	466	469	.	+	.	kind=kex2_cutsite;pattern=L[A-Z][A-Z]R;match=LFER
SPIS_20937	predutils:0.9.0	propeptide_cleavage_site	731	734	.	+	.	kind=kex2_cutsite;pattern=L[A-Z][A-Z]R;match=LKER
SPIS_20937	predutils:0.9.0	propeptide_cleavage_site	879	882	.	+	.	kind=kex2_cutsite;pattern=L[A-Z][A-Z]R;match=LLKR
SPIS_20937	predutils:0.9.0	propeptide_cleavage_site	933	936	.	+	.	kind=kex2_cutsite;pattern=L[A-Z][A-Z]R;match=LRER
SPIS_20937	predutils:0.9.0	propeptide_cleavage_site	214	215	.	+	.	kind=kex2_cutsite;pattern=[KR]R;match=KR
SPIS_20937	predutils:0.9.0	propeptide_cleavage_site	229	230	.	+	.	kind=kex2_cutsite;pattern=[KR]R;match=KR
SPIS_20937	predutils:0.9.0	propeptide_cleavage_site	254	255	.	+	.	kind=kex2_cutsite;pattern=[KR]R;match=KR
SPIS_20937	predutils:0.9.0	propeptide_cleavage_site	368	369	.	+	.	kind=kex2_cutsite;pattern=[KR]R;match=KR
SPIS_20937	predutils:0.9.0	propeptide_cleavage_site	436	437	.	+	.	kind=kex2_cutsite;pattern=[KR]R;match=KR
SPIS_20937	predutils:0.9.0	propeptide_cleavage_site	881	882	.	+	.	kind=kex2_cutsite;pattern=[KR]R;match=KR
SPIS_20937	predutils:0.9.0	propeptide_cleavage_site	1240	1241	.	+	.	kind=kex2_cutsite;pattern=[KR]R;match=RR
SPIS_20937	predutils:0.9.0	propeptide_cleavage_site	207	208	.	+	.	kind=kex2_cutsite;pattern=[KR]R;match=RR
SPIS_20937	predutils:0.9.0	propeptide_cleavage_site	248	249	.	+	.	kind=kex2_cutsite;pattern=[KR]R;match=RR
SPIS_20937	predutils:0.9.0	propeptide_cleavage_site	313	314	.	+	.	kind=kex2_cutsite;pattern=[KR]R;match=RR
SPIS_20937	predutils:0.9.0	propeptide_cleavage_site	227	230	.	+	.	kind=kex2_cutsite;pattern=[LIJVAP][A-Z][KRTPEI]R;match=AKKR
SPIS_20937	predutils:0.9.0	propeptide_cleavage_site	310	313	.	+	.	kind=kex2_cutsite;pattern=[LIJVAP][A-Z][KRTPEI]R;match=ANIR
SPIS_20937	predutils:0.9.0	propeptide_cleavage_site	1108	1111	.	+	.	kind=kex2_cutsite;pattern=[LIJVAP][A-Z][KRTPEI]R;match=ATPR
SPIS_20937	predutils:0.9.0	propeptide_cleavage_site	549	552	.	+	.	kind=kex2_cutsite;pattern=[LIJVAP][A-Z][KRTPEI]R;match=LETR
SPIS_20937	predutils:0.9.0	propeptide_cleavage_site	466	469	.	+	.	kind=kex2_cutsite;pattern=[LIJVAP][A-Z][KRTPEI]R;match=LFER
SPIS_20937	predutils:0.9.0	propeptide_cleavage_site	731	734	.	+	.	kind=kex2_cutsite;pattern=[LIJVAP][A-Z][KRTPEI]R;match=LKER
SPIS_20937	predutils:0.9.0	propeptide_cleavage_site	879	882	.	+	.	kind=kex2_cutsite;pattern=[LIJVAP][A-Z][KRTPEI]R;match=LLKR
SPIS_20937	predutils:0.9.0	propeptide_cleavage_site	933	936	.	+	.	kind=kex2_cutsite;pattern=[LIJVAP][A-Z][KRTPEI]R;match=LRER
SPIS_20937	predutils:0.9.0	propeptide_cleavage_site	1077	1080	.	+	.	kind=kex2_cutsite;pattern=[LIJVAP][A-Z][KRTPEI]R;match=VFTR
SPIS_20937	predutils:0.9.0	propeptide_cleavage_site	258	261	.	+	.	kind=kex2_cutsite;pattern=[LIJVAP][A-Z][KRTPEI]R;match=VTER
SPIS_06311	predutils:0.9.0	propeptide_cleavage_site	81	84	.	+	.	kind=kex2_cutsite;pattern=L[A-Z][A-Z]R;match=LAYR
SPIS_06311	predutils:0.9.0	propeptide_cleavage_site	172	175	.	+	.	kind=kex2_cutsite;pattern=[LIJVAP][A-Z][KRTPEI]R;match=AVER
SPIS_24316	predutils:0.9.0	propeptide_cleavage_site	81	84	.	+	.	kind=kex2_cutsite;pattern=L[A-Z][A-Z]R;match=LAYR
SPIS_24316	predutils:0.9.0	propeptide_cleavage_site	172	175	.	+	.	kind=kex2_cutsite;pattern=[LIJVAP][A-Z][KRTPEI]R;match=AVER
SPIS_06874	predutils:0.9.0	propeptide_cleavage_site	8	11	.	+	.	kind=kex2_cutsite;pattern=L[A-Z][A-Z]R;match=LFSR
SPIS_06874	predutils:0.9.0	propeptide_cleavage_site	108	111	.	+	.	kind=kex2_cutsite;pattern=L[A-Z][A-Z]R;match=LGGR
SPIS_06874	predutils:0.9.0	propeptide_cleavage_site	214	217	.	+	.	kind=kex2_cutsite;pattern=L[A-Z][A-Z]R;match=LSQR
SPIS_18268	predutils:0.9.0	propeptide_cleavage_site	359	362	.	+	.	kind=kex2_cutsite;pattern=L[A-Z][A-Z]R;match=LGGR
SPIS_18268	predutils:0.9.0	propeptide_cleavage_site	406	409	.	+	.	kind=kex2_cutsite;pattern=L[A-Z][A-Z]R;match=LPPR
SPIS_18268	predutils:0.9.0	propeptide_cleavage_site	238	239	.	+	.	kind=kex2_cutsite;pattern=[KR]R;match=KR
SPIS_18268	predutils:0.9.0	propeptide_cleavage_site	292	293	.	+	.	kind=kex2_cutsite;pattern=[KR]R;match=RR
SPIS_18268	predutils:0.9.0	propeptide_cleavage_site	92	93	.	+	.	kind=kex2_cutsite;pattern=[KR]R;match=RR
SPIS_18268	predutils:0.9.0	propeptide_cleavage_site	386	389	.	+	.	kind=kex2_cutsite;pattern=[LIJVAP][A-Z][KRTPEI]R;match=AMPR
SPIS_18268	predutils:0.9.0	propeptide_cleavage_site	406	409	.	+	.	kind=kex2_cutsite;pattern=[LIJVAP][A-Z][KRTPEI]R;match=LPPR
SPIS_18268	predutils:0.9.0	propeptide_cleavage_site	376	379	.	+	.	kind=kex2_cutsite;pattern=[LIJVAP][A-Z][KRTPEI]R;match=VAPR
SPIS_18268	predutils:0.9.0	propeptide_cleavage_site	237	240	.	+	.	kind=kex2_cutsite;pattern=[LIJVAP][A-Z][KRTPEI]R;match=VKRR
SPIS_18268	predutils:0.9.0	propeptide_cleavage_site	348	351	.	+	.	kind=kex2_cutsite;pattern=[LIJVAP][A-Z][KRTPEI]R;match=VQIR
SPIS_07381	predutils:0.9.0	propeptide_cleavage_site	194	197	.	+	.	kind=kex2_cutsite;pattern=L[A-Z][A-Z]R;match=LTGR
SPIS_07381	predutils:0.9.0	propeptide_cleavage_site	166	167	.	+	.	kind=kex2_cutsite;pattern=[KR]R;match=KR
SPIS_07381	predutils:0.9.0	propeptide_cleavage_site	312	313	.	+	.	kind=kex2_cutsite;pattern=[KR]R;match=KR
SPIS_07381	predutils:0.9.0	propeptide_cleavage_site	658	659	.	+	.	kind=kex2_cutsite;pattern=[KR]R;match=RR
SPIS_07381	predutils:0.9.0	propeptide_cleavage_site	618	621	.	+	.	kind=kex2_cutsite;pattern=[LIJVAP][A-Z][KRTPEI]R;match=VGER
SPIS_17673	predutils:0.9.0	propeptide_cleavage_site	155	158	.	+	.	kind=kex2_cutsite;pattern=L[A-Z][A-Z]R;match=LCTR
SPIS_17673	predutils:0.9.0	propeptide_cleavage_site	50	53	.	+	.	kind=kex2_cutsite;pattern=L[A-Z][A-Z]R;match=LPVR
SPIS_17673	predutils:0.9.0	propeptide_cleavage_site	185	188	.	+	.	kind=kex2_cutsite;pattern=[LIJVAP][A-Z][KRTPEI]R;match=AYER
SPIS_17673	predutils:0.9.0	propeptide_cleavage_site	63	66	.	+	.	kind=kex2_cutsite;pattern=[LIJVAP][A-Z][KRTPEI]R;match=IVIR
SPIS_17673	predutils:0.9.0	propeptide_cleavage_site	155	158	.	+	.	kind=kex2_cutsite;pattern=[LIJVAP][A-Z][KRTPEI]R;match=LCTR
SPIS_17826	predutils:0.9.0	propeptide_cleavage_site	195	198	.	+	.	kind=kex2_cutsite;pattern=L[A-Z][A-Z]R;match=LAAR
SPIS_17826	predutils:0.9.0	propeptide_cleavage_site	334	337	.	+	.	kind=kex2_cutsite;pattern=L[A-Z][A-Z]R;match=LDSR
SPIS_17826	predutils:0.9.0	propeptide_cleavage_site	138	141	.	+	.	kind=kex2_cutsite;pattern=L[A-Z][A-Z]R;match=LHTR
SPIS_17826	predutils:0.9.0	propeptide_cleavage_site	71	74	.	+	.	kind=kex2_cutsite;pattern=L[A-Z][A-Z]R;match=LKKR
SPIS_17826	predutils:0.9.0	propeptide_cleavage_site	251	254	.	+	.	kind=kex2_cutsite;pattern=L[A-Z][A-Z]R;match=LLRR
SPIS_17826	predutils:0.9.0	propeptide_cleavage_site	47	50	.	+	.	kind=kex2_cutsite;pattern=L[A-Z][A-Z]R;match=LNAR
SPIS_17826	predutils:0.9.0	propeptide_cleavage_site	39	40	.	+	.	kind=kex2_cutsite;pattern=[KR]R;match=KR
SPIS_17826	predutils:0.9.0	propeptide_cleavage_site	398	399	.	+	.	kind=kex2_cutsite;pattern=[KR]R;match=KR
SPIS_17826	predutils:0.9.0	propeptide_cleavage_site	73	74	.	+	.	kind=kex2_cutsite;pattern=[KR]R;match=KR
SPIS_17826	predutils:0.9.0	propeptide_cleavage_site	76	77	.	+	.	kind=kex2_cutsite;pattern=[KR]R;match=KR
SPIS_17826	predutils:0.9.0	propeptide_cleavage_site	253	254	.	+	.	kind=kex2_cutsite;pattern=[KR]R;match=RR
SPIS_17826	predutils:0.9.0	propeptide_cleavage_site	27	30	.	+	.	kind=kex2_cutsite;pattern=[LIJVAP][A-Z][KRTPEI]R;match=IFTR
SPIS_17826	predutils:0.9.0	propeptide_cleavage_site	138	141	.	+	.	kind=kex2_cutsite;pattern=[LIJVAP][A-Z][KRTPEI]R;match=LHTR
SPIS_17826	predutils:0.9.0	propeptide_cleavage_site	71	74	.	+	.	kind=kex2_cutsite;pattern=[LIJVAP][A-Z][KRTPEI]R;match=LKKR
SPIS_17826	predutils:0.9.0	propeptide_cleavage_site	251	254	.	+	.	kind=kex2_cutsite;pattern=[LIJVAP][A-Z][KRTPEI]R;match=LLRR
SPIS_17826	predutils:0.9.0	propeptide_cleavage_site	131	134	.	+	.	kind=kex2_cutsite;pattern=[LIJVAP][A-Z][KRTPEI]R;match=VLTR
SPIS_17674	predutils:0.9.0	propeptide_cleavage_site	461	464	.	+	.	kind=kex2_cutsite;pattern=L[A-Z][A-Z]R;match=LKIR
SPIS_17674	predutils:0.9.0	propeptide_cleavage_site	28	31	.	+	.	kind=kex2_cutsite;pattern=L[A-Z][A-Z]R;match=LLDR
SPIS_17674	predutils:0.9.0	propeptide_cleavage_site	219	222	.	+	.	kind=kex2_cutsite;pattern=L[A-Z][A-Z]R;match=LMRR
SPIS_17674	predutils:0.9.0	propeptide_cleavage_site	329	332	.	+	.	kind=kex2_cutsite;pattern=L[A-Z][A-Z]R;match=LNDR
SPIS_17674	predutils:0.9.0	propeptide_cleavage_site	15	18	.	+	.	kind=kex2_cutsite;pattern=L[A-Z][A-Z]R;match=LRER
SPIS_17674	predutils:0.9.0	propeptide_cleavage_site	335	336	.	+	.	kind=kex2_cutsite;pattern=[KR]R;match=KR
SPIS_17674	predutils:0.9.0	propeptide_cleavage_site	181	182	.	+	.	kind=kex2_cutsite;pattern=[KR]R;match=RR
SPIS_17674	predutils:0.9.0	propeptide_cleavage_site	221	222	.	+	.	kind=kex2_cutsite;pattern=[KR]R;match=RR
SPIS_17674	predutils:0.9.0	propeptide_cleavage_site	226	227	.	+	.	kind=kex2_cutsite;pattern=[KR]R;match=RR
SPIS_17674	predutils:0.9.0	propeptide_cleavage_site	247	248	.	+	.	kind=kex2_cutsite;pattern=[KR]R;match=RR
SPIS_17674	predutils:0.9.0	propeptide_cleavage_site	338	339	.	+	.	kind=kex2_cutsite;pattern=[KR]R;match=RR
SPIS_17674	predutils:0.9.0	propeptide_cleavage_site	49	50	.	+	.	kind=kex2_cutsite;pattern=[KR]R;match=RR
SPIS_17674	predutils:0.9.0	propeptide_cleavage_site	47	50	.	+	.	kind=kex2_cutsite;pattern=[LIJVAP][A-Z][KRTPEI]R;match=IMRR
SPIS_17674	predutils:0.9.0	propeptide_cleavage_site	51	54	.	+	.	kind=kex2_cutsite;pattern=[LIJVAP][A-Z][KRTPEI]R;match=IRER
SPIS_17674	predutils:0.9.0	propeptide_cleavage_site	461	464	.	+	.	kind=kex2_cutsite;pattern=[LIJVAP][A-Z][KRTPEI]R;match=LKIR
SPIS_17674	predutils:0.9.0	propeptide_cleavage_site	219	222	.	+	.	kind=kex2_cutsite;pattern=[LIJVAP][A-Z][KRTPEI]R;match=LMRR
SPIS_17674	predutils:0.9.0	propeptide_cleavage_site	15	18	.	+	.	kind=kex2_cutsite;pattern=[LIJVAP][A-Z][KRTPEI]R;match=LRER
SPIS_17674	predutils:0.9.0	propeptide_cleavage_site	373	376	.	+	.	kind=kex2_cutsite;pattern=[LIJVAP][A-Z][KRTPEI]R;match=PAPR
SPIS_17674	predutils:0.9.0	propeptide_cleavage_site	333	336	.	+	.	kind=kex2_cutsite;pattern=[LIJVAP][A-Z][KRTPEI]R;match=PQKR
SPIS_17674	predutils:0.9.0	propeptide_cleavage_site	179	182	.	+	.	kind=kex2_cutsite;pattern=[LIJVAP][A-Z][KRTPEI]R;match=PVRR
SPIS_19902	predutils:0.9.0	propeptide_cleavage_site	338	341	.	+	.	kind=kex2_cutsite;pattern=L[A-Z][A-Z]R;match=LDRR
SPIS_19902	predutils:0.9.0	propeptide_cleavage_site	340	341	.	+	.	kind=kex2_cutsite;pattern=[KR]R;match=RR
SPIS_19902	predutils:0.9.0	propeptide_cleavage_site	338	341	.	+	.	kind=kex2_cutsite;pattern=[LIJVAP][A-Z][KRTPEI]R;match=LDRR
SPIS_19902	predutils:0.9.0	propeptide_cleavage_site	9	12	.	+	.	kind=kex2_cutsite;pattern=[LIJVAP][A-Z][KRTPEI]R;match=PDTR
SPIS_09613	predutils:0.9.0	propeptide_cleavage_site	85	88	.	+	.	kind=kex2_cutsite;pattern=L[A-Z][A-Z]R;match=LKER
SPIS_09613	predutils:0.9.0	propeptide_cleavage_site	149	152	.	+	.	kind=kex2_cutsite;pattern=L[A-Z][A-Z]R;match=LQSR
SPIS_09613	predutils:0.9.0	propeptide_cleavage_site	55	56	.	+	.	kind=kex2_cutsite;pattern=[KR]R;match=KR
SPIS_09613	predutils:0.9.0	propeptide_cleavage_site	102	103	.	+	.	kind=kex2_cutsite;pattern=[KR]R;match=RR
SPIS_09613	predutils:0.9.0	propeptide_cleavage_site	108	111	.	+	.	kind=kex2_cutsite;pattern=[LIJVAP][A-Z][KRTPEI]R;match=ADER
SPIS_09613	predutils:0.9.0	propeptide_cleavage_site	125	128	.	+	.	kind=kex2_cutsite;pattern=[LIJVAP][A-Z][KRTPEI]R;match=AKTR
SPIS_09613	predutils:0.9.0	propeptide_cleavage_site	85	88	.	+	.	kind=kex2_cutsite;pattern=[LIJVAP][A-Z][KRTPEI]R;match=LKER
SPIS_17708	predutils:0.9.0	propeptide_cleavage_site	25	28	.	+	.	kind=kex2_cutsite;pattern=L[A-Z][A-Z]R;match=LKSR
SPIS_17708	predutils:0.9.0	propeptide_cleavage_site	40	43	.	+	.	kind=kex2_cutsite;pattern=[LIJVAP][A-Z][KRTPEI]R;match=AMER
SPIS_19112	predutils:0.9.0	propeptide_cleavage_site	383	386	.	+	.	kind=kex2_cutsite;pattern=L[A-Z][A-Z]R;match=LDER
SPIS_19112	predutils:0.9.0	propeptide_cleavage_site	172	173	.	+	.	kind=kex2_cutsite;pattern=[KR]R;match=KR
SPIS_19112	predutils:0.9.0	propeptide_cleavage_site	23	24	.	+	.	kind=kex2_cutsite;pattern=[KR]R;match=KR
SPIS_19112	predutils:0.9.0	propeptide_cleavage_site	249	250	.	+	.	kind=kex2_cutsite;pattern=[KR]R;match=KR
SPIS_19112	predutils:0.9.0	propeptide_cleavage_site	206	207	.	+	.	kind=kex2_cutsite;pattern=[KR]R;match=RR
SPIS_19112	predutils:0.9.0	propeptide_cleavage_site	256	259	.	+	.	kind=kex2_cutsite;pattern=[LIJVAP][A-Z][KRTPEI]R;match=AEPR
SPIS_19112	predutils:0.9.0	propeptide_cleavage_site	158	161	.	+	.	kind=kex2_cutsite;pattern=[LIJVAP][A-Z][KRTPEI]R;match=AVER
SPIS_19112	predutils:0.9.0	propeptide_cleavage_site	383	386	.	+	.	kind=kex2_cutsite;pattern=[LIJVAP][A-Z][KRTPEI]R;match=LDER
SPIS_19112	predutils:0.9.0	propeptide_cleavage_site	81	84	.	+	.	kind=kex2_cutsite;pattern=[LIJVAP][A-Z][KRTPEI]R;match=PLTR
SPIS_10525	predutils:0.9.0	propeptide_cleavage_site	574	577	.	+	.	kind=kex2_cutsite;pattern=L[A-Z][A-Z]R;match=LSSR
SPIS_10525	predutils:0.9.0	propeptide_cleavage_site	23	24	.	+	.	kind=kex2_cutsite;pattern=[KR]R;match=KR
SPIS_10525	predutils:0.9.0	propeptide_cleavage_site	663	664	.	+	.	kind=kex2_cutsite;pattern=[KR]R;match=KR
SPIS_10525	predutils:0.9.0	propeptide_cleavage_site	417	418	.	+	.	kind=kex2_cutsite;pattern=[KR]R;match=RR
SPIS_10525	predutils:0.9.0	propeptide_cleavage_site	674	675	.	+	.	kind=kex2_cutsite;pattern=[KR]R;match=RR
SPIS_10525	predutils:0.9.0	propeptide_cleavage_site	580	583	.	+	.	kind=kex2_cutsite;pattern=[LIJVAP][A-Z][KRTPEI]R;match=ISIR
SPIS_06975	predutils:0.9.0	propeptide_cleavage_site	142	145	.	+	.	kind=kex2_cutsite;pattern=L[A-Z][A-Z]R;match=LLIR
SPIS_06975	predutils:0.9.0	propeptide_cleavage_site	131	132	.	+	.	kind=kex2_cutsite;pattern=[KR]R;match=KR
SPIS_06975	predutils:0.9.0	propeptide_cleavage_site	89	90	.	+	.	kind=kex2_cutsite;pattern=[KR]R;match=RR
SPIS_06975	predutils:0.9.0	propeptide_cleavage_site	142	145	.	+	.	kind=kex2_cutsite;pattern=[LIJVAP][A-Z][KRTPEI]R;match=LLIR
SPIS_06975	predutils:0.9.0	propeptide_cleavage_site	129	132	.	+	.	kind=kex2_cutsite;pattern=[LIJVAP][A-Z][KRTPEI]R;match=PIKR
SPIS_20116	predutils:0.9.0	propeptide_cleavage_site	11	14	.	+	.	kind=kex2_cutsite;pattern=L[A-Z][A-Z]R;match=LQNR
SPIS_20116	predutils:0.9.0	propeptide_cleavage_site	55	58	.	+	.	kind=kex2_cutsite;pattern=L[A-Z][A-Z]R;match=LSPR
SPIS_20116	predutils:0.9.0	propeptide_cleavage_site	6	7	.	+	.	kind=kex2_cutsite;pattern=[KR]R;match=RR
SPIS_20116	predutils:0.9.0	propeptide_cleavage_site	4	7	.	+	.	kind=kex2_cutsite;pattern=[LIJVAP][A-Z][KRTPEI]R;match=IFRR
SPIS_20116	predutils:0.9.0	propeptide_cleavage_site	55	58	.	+	.	kind=kex2_cutsite;pattern=[LIJVAP][A-Z][KRTPEI]R;match=LSPR
SPIS_09217	predutils:0.9.0	propeptide_cleavage_site	65	68	.	+	.	kind=kex2_cutsite;pattern=L[A-Z][A-Z]R;match=LKDR
SPIS_09217	predutils:0.9.0	propeptide_cleavage_site	170	173	.	+	.	kind=kex2_cutsite;pattern=L[A-Z][A-Z]R;match=LLTR
SPIS_09217	predutils:0.9.0	propeptide_cleavage_site	190	193	.	+	.	kind=kex2_cutsite;pattern=L[A-Z][A-Z]R;match=LTSR
SPIS_09217	predutils:0.9.0	propeptide_cleavage_site	237	238	.	+	.	kind=kex2_cutsite;pattern=[KR]R;match=RR
SPIS_09217	predutils:0.9.0	propeptide_cleavage_site	9	12	.	+	.	kind=kex2_cutsite;pattern=[LIJVAP][A-Z][KRTPEI]R;match=AATR
SPIS_09217	predutils:0.9.0	propeptide_cleavage_site	170	173	.	+	.	kind=kex2_cutsite;pattern=[LIJVAP][A-Z][KRTPEI]R;match=LLTR
SPIS_08946	predutils:0.9.0	propeptide_cleavage_site	41	42	.	+	.	kind=kex2_cutsite;pattern=[KR]R;match=KR
SPIS_08946	predutils:0.9.0	propeptide_cleavage_site	70	71	.	+	.	kind=kex2_cutsite;pattern=[KR]R;match=KR
SPIS_19001	predutils:0.9.0	propeptide_cleavage_site	55	58	.	+	.	kind=kex2_cutsite;pattern=L[A-Z][A-Z]R;match=LTVR
SPIS_19001	predutils:0.9.0	propeptide_cleavage_site	498	501	.	+	.	kind=kex2_cutsite;pattern=L[A-Z][A-Z]R;match=LYAR
SPIS_19001	predutils:0.9.0	propeptide_cleavage_site	142	143	.	+	.	kind=kex2_cutsite;pattern=[KR]R;match=RR
SPIS_19001	predutils:0.9.0	propeptide_cleavage_site	301	302	.	+	.	kind=kex2_cutsite;pattern=[KR]R;match=RR
SPIS_19001	predutils:0.9.0	propeptide_cleavage_site	388	389	.	+	.	kind=kex2_cutsite;pattern=[KR]R;match=RR
SPIS_19001	predutils:0.9.0	propeptide_cleavage_site	140	143	.	+	.	kind=kex2_cutsite;pattern=[LIJVAP][A-Z][KRTPEI]R;match=IVRR
SPIS_19001	predutils:0.9.0	propeptide_cleavage_site	196	199	.	+	.	kind=kex2_cutsite;pattern=[LIJVAP][A-Z][KRTPEI]R;match=PKER
SPIS_19001	predutils:0.9.0	propeptide_cleavage_site	299	302	.	+	.	kind=kex2_cutsite;pattern=[LIJVAP][A-Z][KRTPEI]R;match=VMRR
SPIS_08859	predutils:0.9.0	propeptide_cleavage_site	147	150	.	+	.	kind=kex2_cutsite;pattern=L[A-Z][A-Z]R;match=LTGR
SPIS_06718	predutils:0.9.0	propeptide_cleavage_site	84	87	.	+	.	kind=kex2_cutsite;pattern=L[A-Z][A-Z]R;match=LGGR
SPIS_06718	predutils:0.9.0	propeptide_cleavage_site	103	106	.	+	.	kind=kex2_cutsite;pattern=L[A-Z][A-Z]R;match=LLGR
SPIS_06718	predutils:0.9.0	propeptide_cleavage_site	311	314	.	+	.	kind=kex2_cutsite;pattern=L[A-Z][A-Z]R;match=LQLR
SPIS_06718	predutils:0.9.0	propeptide_cleavage_site	145	148	.	+	.	kind=kex2_cutsite;pattern=L[A-Z][A-Z]R;match=LQQR
SPIS_06718	predutils:0.9.0	propeptide_cleavage_site	75	78	.	+	.	kind=kex2_cutsite;pattern=L[A-Z][A-Z]R;match=LSRR
SPIS_06718	predutils:0.9.0	propeptide_cleavage_site	272	273	.	+	.	kind=kex2_cutsite;pattern=[KR]R;match=KR
SPIS_06718	predutils:0.9.0	propeptide_cleavage_site	177	178	.	+	.	kind=kex2_cutsite;pattern=[KR]R;match=RR
SPIS_06718	predutils:0.9.0	propeptide_cleavage_site	254	255	.	+	.	kind=kex2_cutsite;pattern=[KR]R;match=RR
SPIS_06718	predutils:0.9.0	propeptide_cleavage_site	77	78	.	+	.	kind=kex2_cutsite;pattern=[KR]R;match=RR
SPIS_06718	predutils:0.9.0	propeptide_cleavage_site	175	178	.	+	.	kind=kex2_cutsite;pattern=[LIJVAP][A-Z][KRTPEI]R;match=AGRR
SPIS_06718	predutils:0.9.0	propeptide_cleavage_site	75	78	.	+	.	kind=kex2_cutsite;pattern=[LIJVAP][A-Z][KRTPEI]R;match=LSRR
SPIS_20898	predutils:0.9.0	propeptide_cleavage_site	146	147	.	+	.	kind=kex2_cutsite;pattern=[KR]R;match=KR
SPIS_20898	predutils:0.9.0	propeptide_cleavage_site	239	240	.	+	.	kind=kex2_cutsite;pattern=[KR]R;match=RR
SPIS_20898	predutils:0.9.0	propeptide_cleavage_site	231	234	.	+	.	kind=kex2_cutsite;pattern=[LIJVAP][A-Z][KRTPEI]R;match=AQER
SPIS_20898	predutils:0.9.0	propeptide_cleavage_site	17	20	.	+	.	kind=kex2_cutsite;pattern=[LIJVAP][A-Z][KRTPEI]R;match=ITPR
SPIS_20898	predutils:0.9.0	propeptide_cleavage_site	237	240	.	+	.	kind=kex2_cutsite;pattern=[LIJVAP][A-Z][KRTPEI]R;match=PNRR
SPIS_20898	predutils:0.9.0	propeptide_cleavage_site	144	147	.	+	.	kind=kex2_cutsite;pattern=[LIJVAP][A-Z][KRTPEI]R;match=PPKR
SPIS_20563	predutils:0.9.0	propeptide_cleavage_site	384	387	.	+	.	kind=kex2_cutsite;pattern=L[A-Z][A-Z]R;match=LALR
SPIS_20563	predutils:0.9.0	propeptide_cleavage_site	275	278	.	+	.	kind=kex2_cutsite;pattern=L[A-Z][A-Z]R;match=LKSR
SPIS_20563	predutils:0.9.0	propeptide_cleavage_site	410	411	.	+	.	kind=kex2_cutsite;pattern=[KR]R;match=KR
SPIS_20563	predutils:0.9.0	propeptide_cleavage_site	201	204	.	+	.	kind=kex2_cutsite;pattern=[LIJVAP][A-Z][KRTPEI]R;match=ANPR
SPIS_20158	predutils:0.9.0	propeptide_cleavage_site	259	262	.	+	.	kind=kex2_cutsite;pattern=L[A-Z][A-Z]R;match=LASR
SPIS_20158	predutils:0.9.0	propeptide_cleavage_site	19	22	.	+	.	kind=kex2_cutsite;pattern=L[A-Z][A-Z]R;match=LRGR
SPIS_20158	predutils:0.9.0	propeptide_cleavage_site	106	109	.	+	.	kind=kex2_cutsite;pattern=L[A-Z][A-Z]R;match=LVTR
SPIS_20158	predutils:0.9.0	propeptide_cleavage_site	156	157	.	+	.	kind=kex2_cutsite;pattern=[KR]R;match=KR
SPIS_20158	predutils:0.9.0	propeptide_cleavage_site	234	235	.	+	.	kind=kex2_cutsite;pattern=[KR]R;match=KR
SPIS_20158	predutils:0.9.0	propeptide_cleavage_site	14	15	.	+	.	kind=kex2_cutsite;pattern=[KR]R;match=RR
SPIS_20158	predutils:0.9.0	propeptide_cleavage_site	22	23	.	+	.	kind=kex2_cutsite;pattern=[KR]R;match=RR
SPIS_20158	predutils:0.9.0	propeptide_cleavage_site	279	280	.	+	.	kind=kex2_cutsite;pattern=[KR]R;match=RR
SPIS_20158	predutils:0.9.0	propeptide_cleavage_site	87	88	.	+	.	kind=kex2_cutsite;pattern=[KR]R;match=RR
SPIS_20158	predutils:0.9.0	propeptide_cleavage_site	277	280	.	+	.	kind=kex2_cutsite;pattern=[LIJVAP][A-Z][KRTPEI]R;match=AQRR
SPIS_20158	predutils:0.9.0	propeptide_cleavage_site	106	109	.	+	.	kind=kex2_cutsite;pattern=[LIJVAP][A-Z][KRTPEI]R;match=LVTR
SPIS_20158	predutils:0.9.0	propeptide_cleavage_site	85	88	.	+	.	kind=kex2_cutsite;pattern=[LIJVAP][A-Z][KRTPEI]R;match=VPRR
SPIS_21661	predutils:0.9.0	propeptide_cleavage_site	481	484	.	+	.	kind=kex2_cutsite;pattern=L[A-Z][A-Z]R;match=LEYR
SPIS_21661	predutils:0.9.0	propeptide_cleavage_site	283	284	.	+	.	kind=kex2_cutsite;pattern=[KR]R;match=KR
SPIS_21661	predutils:0.9.0	propeptide_cleavage_site	329	330	.	+	.	kind=kex2_cutsite;pattern=[KR]R;match=RR
SPIS_21661	predutils:0.9.0	propeptide_cleavage_site	44	45	.	+	.	kind=kex2_cutsite;pattern=[KR]R;match=RR
SPIS_21661	predutils:0.9.0	propeptide_cleavage_site	281	284	.	+	.	kind=kex2_cutsite;pattern=[LIJVAP][A-Z][KRTPEI]R;match=APKR
SPIS_21661	predutils:0.9.0	propeptide_cleavage_site	504	507	.	+	.	kind=kex2_cutsite;pattern=[LIJVAP][A-Z][KRTPEI]R;match=IGTR
SPIS_21661	predutils:0.9.0	propeptide_cleavage_site	251	254	.	+	.	kind=kex2_cutsite;pattern=[LIJVAP][A-Z][KRTPEI]R;match=IHIR
SPIS_17763	predutils:0.9.0	propeptide_cleavage_site	8	9	.	+	.	kind=kex2_cutsite;pattern=[KR]R;match=KR
SPIS_17763	predutils:0.9.0	propeptide_cleavage_site	6	9	.	+	.	kind=kex2_cutsite;pattern=[LIJVAP][A-Z][KRTPEI]R;match=AKKR
SPIS_11909	predutils:0.9.0	propeptide_cleavage_site	3	6	.	+	.	kind=kex2_cutsite;pattern=L[A-Z][A-Z]R;match=LAAR
SPIS_11909	predutils:0.9.0	propeptide_cleavage_site	86	89	.	+	.	kind=kex2_cutsite;pattern=L[A-Z][A-Z]R;match=LGRR
SPIS_11909	predutils:0.9.0	propeptide_cleavage_site	94	97	.	+	.	kind=kex2_cutsite;pattern=L[A-Z][A-Z]R;match=LVDR
SPIS_11909	predutils:0.9.0	propeptide_cleavage_site	290	291	.	+	.	kind=kex2_cutsite;pattern=[KR]R;match=KR
SPIS_11909	predutils:0.9.0	propeptide_cleavage_site	88	89	.	+	.	kind=kex2_cutsite;pattern=[KR]R;match=RR
SPIS_11909	predutils:0.9.0	propeptide_cleavage_site	292	295	.	+	.	kind=kex2_cutsite;pattern=[LIJVAP][A-Z][KRTPEI]R;match=AAER
SPIS_11909	predutils:0.9.0	propeptide_cleavage_site	86	89	.	+	.	kind=kex2_cutsite;pattern=[LIJVAP][A-Z][KRTPEI]R;match=LGRR
SPIS_08122	predutils:0.9.0	propeptide_cleavage_site	85	88	.	+	.	kind=kex2_cutsite;pattern=L[A-Z][A-Z]R;match=LSER
SPIS_08122	predutils:0.9.0	propeptide_cleavage_site	159	160	.	+	.	kind=kex2_cutsite;pattern=[KR]R;match=KR
SPIS_08122	predutils:0.9.0	propeptide_cleavage_site	71	72	.	+	.	kind=kex2_cutsite;pattern=[KR]R;match=KR
SPIS_08122	predutils:0.9.0	propeptide_cleavage_site	37	40	.	+	.	kind=kex2_cutsite;pattern=[LIJVAP][A-Z][KRTPEI]R;match=AMIR
SPIS_08122	predutils:0.9.0	propeptide_cleavage_site	85	88	.	+	.	kind=kex2_cutsite;pattern=[LIJVAP][A-Z][KRTPEI]R;match=LSER
SPIS_08122	predutils:0.9.0	propeptide_cleavage_site	157	160	.	+	.	kind=kex2_cutsite;pattern=[LIJVAP][A-Z][KRTPEI]R;match=VIKR
SPIS_08083	predutils:0.9.0	propeptide_cleavage_site	37	40	.	+	.	kind=kex2_cutsite;pattern=L[A-Z][A-Z]R;match=LAKR
SPIS_08083	predutils:0.9.0	propeptide_cleavage_site	194	197	.	+	.	kind=kex2_cutsite;pattern=L[A-Z][A-Z]R;match=LPDR
SPIS_08083	predutils:0.9.0	propeptide_cleavage_site	125	126	.	+	.	kind=kex2_cutsite;pattern=[KR]R;match=KR
SPIS_08083	predutils:0.9.0	propeptide_cleavage_site	39	40	.	+	.	kind=kex2_cutsite;pattern=[KR]R;match=KR
SPIS_08083	predutils:0.9.0	propeptide_cleavage_site	60	63	.	+	.	kind=kex2_cutsite;pattern=[LIJVAP][A-Z][KRTPEI]R;match=ALTR
SPIS_08083	predutils:0.9.0	propeptide_cleavage_site	37	40	.	+	.	kind=kex2_cutsite;pattern=[LIJVAP][A-Z][KRTPEI]R;match=LAKR
SPIS_08083	predutils:0.9.0	propeptide_cleavage_site	228	231	.	+	.	kind=kex2_cutsite;pattern=[LIJVAP][A-Z][KRTPEI]R;match=PAPR
SPIS_08083	predutils:0.9.0	propeptide_cleavage_site	123	126	.	+	.	kind=kex2_cutsite;pattern=[LIJVAP][A-Z][KRTPEI]R;match=PKKR
SPIS_09624	predutils:0.9.0	propeptide_cleavage_site	1592	1595	.	+	.	kind=kex2_cutsite;pattern=L[A-Z][A-Z]R;match=LAYR
SPIS_09624	predutils:0.9.0	propeptide_cleavage_site	1611	1614	.	+	.	kind=kex2_cutsite;pattern=L[A-Z][A-Z]R;match=LHCR
SPIS_09624	predutils:0.9.0	propeptide_cleavage_site	1698	1701	.	+	.	kind=kex2_cutsite;pattern=L[A-Z][A-Z]R;match=LIRR
SPIS_09624	predutils:0.9.0	propeptide_cleavage_site	1118	1121	.	+	.	kind=kex2_cutsite;pattern=L[A-Z][A-Z]R;match=LMGR
SPIS_09624	predutils:0.9.0	propeptide_cleavage_site	1202	1205	.	+	.	kind=kex2_cutsite;pattern=L[A-Z][A-Z]R;match=LRNR
SPIS_09624	predutils:0.9.0	propeptide_cleavage_site	833	836	.	+	.	kind=kex2_cutsite;pattern=L[A-Z][A-Z]R;match=LSPR
SPIS_09624	predutils:0.9.0	propeptide_cleavage_site	541	544	.	+	.	kind=kex2_cutsite;pattern=L[A-Z][A-Z]R;match=LSRR
SPIS_09624	predutils:0.9.0	propeptide_cleavage_site	1956	1959	.	+	.	kind=kex2_cutsite;pattern=L[A-Z][A-Z]R;match=LTAR
SPIS_09624	predutils:0.9.0	propeptide_cleavage_site	1494	1495	.	+	.	kind=kex2_cutsite;pattern=[KR]R;match=KR
SPIS_09624	predutils:0.9.0	propeptide_cleavage_site	1631	1632	.	+	.	kind=kex2_cutsite;pattern=[KR]R;match=KR
SPIS_09624	predutils:0.9.0	propeptide_cleavage_site	1839	1840	.	+	.	kind=kex2_cutsite;pattern=[KR]R;match=KR
SPIS_09624	predutils:0.9.0	propeptide_cleavage_site	22	23	.	+	.	kind=kex2_cutsite;pattern=[KR]R;match=KR
SPIS_09624	predutils:0.9.0	propeptide_cleavage_site	310	311	.	+	.	kind=kex2_cutsite;pattern=[KR]R;match=KR
SPIS_09624	predutils:0.9.0	propeptide_cleavage_site	617	618	.	+	.	kind=kex2_cutsite;pattern=[KR]R;match=KR
SPIS_09624	predutils:0.9.0	propeptide_cleavage_site	962	963	.	+	.	kind=kex2_cutsite;pattern=[KR]R;match=KR
SPIS_09624	predutils:0.9.0	propeptide_cleavage_site	967	968	.	+	.	kind=kex2_cutsite;pattern=[KR]R;match=KR
SPIS_09624	predutils:0.9.0	propeptide_cleavage_site	1055	1056	.	+	.	kind=kex2_cutsite;pattern=[KR]R;match=RR
SPIS_09624	predutils:0.9.0	propeptide_cleavage_site	1091	1092	.	+	.	kind=kex2_cutsite;pattern=[KR]R;match=RR
SPIS_09624	predutils:0.9.0	propeptide_cleavage_site	1121	1122	.	+	.	kind=kex2_cutsite;pattern=[KR]R;match=RR
SPIS_09624	predutils:0.9.0	propeptide_cleavage_site	1281	1282	.	+	.	kind=kex2_cutsite;pattern=[KR]R;match=RR
SPIS_09624	predutils:0.9.0	propeptide_cleavage_site	138	139	.	+	.	kind=kex2_cutsite;pattern=[KR]R;match=RR
SPIS_09624	predutils:0.9.0	propeptide_cleavage_site	1700	1701	.	+	.	kind=kex2_cutsite;pattern=[KR]R;match=RR
SPIS_09624	predutils:0.9.0	propeptide_cleavage_site	1858	1859	.	+	.	kind=kex2_cutsite;pattern=[KR]R;match=RR
SPIS_09624	predutils:0.9.0	propeptide_cleavage_site	1860	1861	.	+	.	kind=kex2_cutsite;pattern=[KR]R;match=RR
SPIS_09624	predutils:0.9.0	propeptide_cleavage_site	1892	1893	.	+	.	kind=kex2_cutsite;pattern=[KR]R;match=RR
SPIS_09624	predutils:0.9.0	propeptide_cleavage_site	251	252	.	+	.	kind=kex2_cutsite;pattern=[KR]R;match=RR
SPIS_09624	predutils:0.9.0	propeptide_cleavage_site	372	373	.	+	.	kind=kex2_cutsite;pattern=[KR]R;match=RR
SPIS_09624	predutils:0.9.0	propeptide_cleavage_site	409	410	.	+	.	kind=kex2_cutsite;pattern=[KR]R;match=RR
SPIS_09624	predutils:0.9.0	propeptide_cleavage_site	543	544	.	+	.	kind=kex2_cutsite;pattern=[KR]R;match=RR
SPIS_09624	predutils:0.9.0	propeptide_cleavage_site	668	669	.	+	.	kind=kex2_cutsite;pattern=[KR]R;match=RR
SPIS_09624	predutils:0.9.0	propeptide_cleavage_site	916	917	.	+	.	kind=kex2_cutsite;pattern=[KR]R;match=RR
SPIS_09624	predutils:0.9.0	propeptide_cleavage_site	978	979	.	+	.	kind=kex2_cutsite;pattern=[KR]R;match=RR
SPIS_09624	predutils:0.9.0	propeptide_cleavage_site	213	216	.	+	.	kind=kex2_cutsite;pattern=[LIJVAP][A-Z][KRTPEI]R;match=AEER
SPIS_09624	predutils:0.9.0	propeptide_cleavage_site	308	311	.	+	.	kind=kex2_cutsite;pattern=[LIJVAP][A-Z][KRTPEI]R;match=AKKR
SPIS_09624	predutils:0.9.0	propeptide_cleavage_site	1697	1700	.	+	.	kind=kex2_cutsite;pattern=[LIJVAP][A-Z][KRTPEI]R;match=ALIR
SPIS_09624	predutils:0.9.0	propeptide_cleavage_site	148	151	.	+	.	kind=kex2_cutsite;pattern=[LIJVAP][A-Z][KRTPEI]R;match=ATPR
SPIS_09624	predutils:0.9.0	propeptide_cleavage_site	136	139	.	+	.	kind=kex2_cutsite;pattern=[LIJVAP][A-Z][KRTPEI]R;match=IDRR
SPIS_09624	predutils:0.9.0	propeptide_cleavage_site	833	836	.	+	.	kind=kex2_cutsite;pattern=[LIJVAP][A-Z][KRTPEI]R;match=LSPR
SPIS_09624	predutils:0.9.0	propeptide_cleavage_site	541	544	.	+	.	kind=kex2_cutsite;pattern=[LIJVAP][A-Z][KRTPEI]R;match=LSRR
SPIS_09624	predutils:0.9.0	propeptide_cleavage_site	1890	1893	.	+	.	kind=kex2_cutsite;pattern=[LIJVAP][A-Z][KRTPEI]R;match=PERR
SPIS_09624	predutils:0.9.0	propeptide_cleavage_site	243	246	.	+	.	kind=kex2_cutsite;pattern=[LIJVAP][A-Z][KRTPEI]R;match=PIPR
SPIS_09624	predutils:0.9.0	propeptide_cleavage_site	900	903	.	+	.	kind=kex2_cutsite;pattern=[LIJVAP][A-Z][KRTPEI]R;match=PVPR
SPIS_09624	predutils:0.9.0	propeptide_cleavage_site	1934	1937	.	+	.	kind=kex2_cutsite;pattern=[LIJVAP][A-Z][KRTPEI]R;match=VSTR
SPIS_09624	predutils:0.9.0	propeptide_cleavage_site	264	267	.	+	.	kind=kex2_cutsite;pattern=[LIJVAP][A-Z][KRTPEI]R;match=VYPR
SPIS_07624	predutils:0.9.0	propeptide_cleavage_site	29	32	.	+	.	kind=kex2_cutsite;pattern=L[A-Z][A-Z]R;match=LRRR
SPIS_07624	predutils:0.9.0	propeptide_cleavage_site	30	31	.	+	.	kind=kex2_cutsite;pattern=[KR]R;match=RR
SPIS_07624	predutils:0.9.0	propeptide_cleavage_site	166	169	.	+	.	kind=kex2_cutsite;pattern=[LIJVAP][A-Z][KRTPEI]R;match=ALER
SPIS_07624	predutils:0.9.0	propeptide_cleavage_site	29	32	.	+	.	kind=kex2_cutsite;pattern=[LIJVAP][A-Z][KRTPEI]R;match=LRRR
SPIS_08042	predutils:0.9.0	propeptide_cleavage_site	63	66	.	+	.	kind=kex2_cutsite;pattern=L[A-Z][A-Z]R;match=LHQR
SPIS_08042	predutils:0.9.0	propeptide_cleavage_site	80	83	.	+	.	kind=kex2_cutsite;pattern=L[A-Z][A-Z]R;match=LLMR
SPIS_08042	predutils:0.9.0	propeptide_cleavage_site	101	104	.	+	.	kind=kex2_cutsite;pattern=L[A-Z][A-Z]R;match=LRRR
SPIS_08042	predutils:0.9.0	propeptide_cleavage_site	102	103	.	+	.	kind=kex2_cutsite;pattern=[KR]R;match=RR
SPIS_08042	predutils:0.9.0	propeptide_cleavage_site	126	127	.	+	.	kind=kex2_cutsite;pattern=[KR]R;match=RR
SPIS_08042	predutils:0.9.0	propeptide_cleavage_site	149	150	.	+	.	kind=kex2_cutsite;pattern=[KR]R;match=RR
SPIS_08042	predutils:0.9.0	propeptide_cleavage_site	92	93	.	+	.	kind=kex2_cutsite;pattern=[KR]R;match=RR
SPIS_08042	predutils:0.9.0	propeptide_cleavage_site	101	104	.	+	.	kind=kex2_cutsite;pattern=[LIJVAP][A-Z][KRTPEI]R;match=LRRR
SPIS_06720	predutils:0.9.0	propeptide_cleavage_site	46	49	.	+	.	kind=kex2_cutsite;pattern=L[A-Z][A-Z]R;match=LGAR
SPIS_06720	predutils:0.9.0	propeptide_cleavage_site	12	15	.	+	.	kind=kex2_cutsite;pattern=L[A-Z][A-Z]R;match=LIER
SPIS_06720	predutils:0.9.0	propeptide_cleavage_site	92	95	.	+	.	kind=kex2_cutsite;pattern=L[A-Z][A-Z]R;match=LLLR
SPIS_06720	predutils:0.9.0	propeptide_cleavage_site	5	8	.	+	.	kind=kex2_cutsite;pattern=L[A-Z][A-Z]R;match=LSIR
SPIS_06720	predutils:0.9.0	propeptide_cleavage_site	95	96	.	+	.	kind=kex2_cutsite;pattern=[KR]R;match=RR
SPIS_06720	predutils:0.9.0	propeptide_cleavage_site	12	15	.	+	.	kind=kex2_cutsite;pattern=[LIJVAP][A-Z][KRTPEI]R;match=LIER
SPIS_06720	predutils:0.9.0	propeptide_cleavage_site	93	96	.	+	.	kind=kex2_cutsite;pattern=[LIJVAP][A-Z][KRTPEI]R;match=LLRR
SPIS_06720	predutils:0.9.0	propeptide_cleavage_site	5	8	.	+	.	kind=kex2_cutsite;pattern=[LIJVAP][A-Z][KRTPEI]R;match=LSIR
SPIS_06235	predutils:0.9.0	propeptide_cleavage_site	55	58	.	+	.	kind=kex2_cutsite;pattern=L[A-Z][A-Z]R;match=LQIR
SPIS_06235	predutils:0.9.0	propeptide_cleavage_site	55	58	.	+	.	kind=kex2_cutsite;pattern=[LIJVAP][A-Z][KRTPEI]R;match=LQIR
SPIS_08000	predutils:0.9.0	propeptide_cleavage_site	87	88	.	+	.	kind=kex2_cutsite;pattern=[KR]R;match=RR
SPIS_09201	predutils:0.9.0	propeptide_cleavage_site	20	23	.	+	.	kind=kex2_cutsite;pattern=L[A-Z][A-Z]R;match=LAFR
SPIS_09201	predutils:0.9.0	propeptide_cleavage_site	181	182	.	+	.	kind=kex2_cutsite;pattern=[KR]R;match=KR
SPIS_09201	predutils:0.9.0	propeptide_cleavage_site	228	229	.	+	.	kind=kex2_cutsite;pattern=[KR]R;match=KR
SPIS_09201	predutils:0.9.0	propeptide_cleavage_site	52	53	.	+	.	kind=kex2_cutsite;pattern=[KR]R;match=KR
SPIS_09201	predutils:0.9.0	propeptide_cleavage_site	222	223	.	+	.	kind=kex2_cutsite;pattern=[KR]R;match=RR
SPIS_09201	predutils:0.9.0	propeptide_cleavage_site	50	53	.	+	.	kind=kex2_cutsite;pattern=[LIJVAP][A-Z][KRTPEI]R;match=AMKR
SPIS_09201	predutils:0.9.0	propeptide_cleavage_site	39	42	.	+	.	kind=kex2_cutsite;pattern=[LIJVAP][A-Z][KRTPEI]R;match=ASIR
SPIS_09201	predutils:0.9.0	propeptide_cleavage_site	194	197	.	+	.	kind=kex2_cutsite;pattern=[LIJVAP][A-Z][KRTPEI]R;match=IEER
SPIS_09201	predutils:0.9.0	propeptide_cleavage_site	148	151	.	+	.	kind=kex2_cutsite;pattern=[LIJVAP][A-Z][KRTPEI]R;match=VEER
SPIS_09201	predutils:0.9.0	propeptide_cleavage_site	226	229	.	+	.	kind=kex2_cutsite;pattern=[LIJVAP][A-Z][KRTPEI]R;match=VLKR
SPIS_08681	predutils:0.9.0	propeptide_cleavage_site	207	210	.	+	.	kind=kex2_cutsite;pattern=L[A-Z][A-Z]R;match=LKNR
SPIS_08681	predutils:0.9.0	propeptide_cleavage_site	362	365	.	+	.	kind=kex2_cutsite;pattern=L[A-Z][A-Z]R;match=LTDR
SPIS_08681	predutils:0.9.0	propeptide_cleavage_site	271	272	.	+	.	kind=kex2_cutsite;pattern=[KR]R;match=RR
SPIS_08681	predutils:0.9.0	propeptide_cleavage_site	423	426	.	+	.	kind=kex2_cutsite;pattern=[LIJVAP][A-Z][KRTPEI]R;match=ILIR
SPIS_08681	predutils:0.9.0	propeptide_cleavage_site	346	349	.	+	.	kind=kex2_cutsite;pattern=[LIJVAP][A-Z][KRTPEI]R;match=VWER
SPIS_09475	predutils:0.9.0	propeptide_cleavage_site	447	450	.	+	.	kind=kex2_cutsite;pattern=L[A-Z][A-Z]R;match=LDQR
SPIS_09475	predutils:0.9.0	propeptide_cleavage_site	146	149	.	+	.	kind=kex2_cutsite;pattern=L[A-Z][A-Z]R;match=LQER
SPIS_09475	predutils:0.9.0	propeptide_cleavage_site	461	464	.	+	.	kind=kex2_cutsite;pattern=L[A-Z][A-Z]R;match=LTRR
SPIS_09475	predutils:0.9.0	propeptide_cleavage_site	111	114	.	+	.	kind=kex2_cutsite;pattern=L[A-Z][A-Z]R;match=LVQR
SPIS_09475	predutils:0.9.0	propeptide_cleavage_site	163	164	.	+	.	kind=kex2_cutsite;pattern=[KR]R;match=KR
SPIS_09475	predutils:0.9.0	propeptide_cleavage_site	172	173	.	+	.	kind=kex2_cutsite;pattern=[KR]R;match=RR
SPIS_09475	predutils:0.9.0	propeptide_cleavage_site	215	216	.	+	.	kind=kex2_cutsite;pattern=[KR]R;match=RR
SPIS_09475	predutils:0.9.0	propeptide_cleavage_site	463	464	.	+	.	kind=kex2_cutsite;pattern=[KR]R;match=RR
SPIS_09475	predutils:0.9.0	propeptide_cleavage_site	161	164	.	+	.	kind=kex2_cutsite;pattern=[LIJVAP][A-Z][KRTPEI]R;match=IVKR
SPIS_09475	predutils:0.9.0	propeptide_cleavage_site	146	149	.	+	.	kind=kex2_cutsite;pattern=[LIJVAP][A-Z][KRTPEI]R;match=LQER
SPIS_09475	predutils:0.9.0	propeptide_cleavage_site	460	463	.	+	.	kind=kex2_cutsite;pattern=[LIJVAP][A-Z][KRTPEI]R;match=VLTR
SPIS_09475	predutils:0.9.0	propeptide_cleavage_site	170	173	.	+	.	kind=kex2_cutsite;pattern=[LIJVAP][A-Z][KRTPEI]R;match=VSRR
SPIS_10259	predutils:0.9.0	propeptide_cleavage_site	393	396	.	+	.	kind=kex2_cutsite;pattern=L[A-Z][A-Z]R;match=LFPR
SPIS_10259	predutils:0.9.0	propeptide_cleavage_site	287	290	.	+	.	kind=kex2_cutsite;pattern=L[A-Z][A-Z]R;match=LLDR
SPIS_10259	predutils:0.9.0	propeptide_cleavage_site	201	204	.	+	.	kind=kex2_cutsite;pattern=L[A-Z][A-Z]R;match=LVGR
SPIS_10259	predutils:0.9.0	propeptide_cleavage_site	262	263	.	+	.	kind=kex2_cutsite;pattern=[KR]R;match=KR
SPIS_10259	predutils:0.9.0	propeptide_cleavage_site	332	333	.	+	.	kind=kex2_cutsite;pattern=[KR]R;match=KR
SPIS_10259	predutils:0.9.0	propeptide_cleavage_site	204	205	.	+	.	kind=kex2_cutsite;pattern=[KR]R;match=RR
SPIS_10259	predutils:0.9.0	propeptide_cleavage_site	396	397	.	+	.	kind=kex2_cutsite;pattern=[KR]R;match=RR
SPIS_10259	predutils:0.9.0	propeptide_cleavage_site	393	396	.	+	.	kind=kex2_cutsite;pattern=[LIJVAP][A-Z][KRTPEI]R;match=LFPR
SPIS_10259	predutils:0.9.0	propeptide_cleavage_site	316	319	.	+	.	kind=kex2_cutsite;pattern=[LIJVAP][A-Z][KRTPEI]R;match=PPPR
SPIS_10259	predutils:0.9.0	propeptide_cleavage_site	202	205	.	+	.	kind=kex2_cutsite;pattern=[LIJVAP][A-Z][KRTPEI]R;match=VGRR
SPIS_07089	predutils:0.9.0	propeptide_cleavage_site	99	102	.	+	.	kind=kex2_cutsite;pattern=L[A-Z][A-Z]R;match=LQFR
SPIS_07089	predutils:0.9.0	propeptide_cleavage_site	102	103	.	+	.	kind=kex2_cutsite;pattern=[KR]R;match=RR
SPIS_06138	predutils:0.9.0	propeptide_cleavage_site	62	65	.	+	.	kind=kex2_cutsite;pattern=L[A-Z][A-Z]R;match=LELR
SPIS_06138	predutils:0.9.0	propeptide_cleavage_site	75	78	.	+	.	kind=kex2_cutsite;pattern=L[A-Z][A-Z]R;match=LLLR
SPIS_06138	predutils:0.9.0	propeptide_cleavage_site	65	66	.	+	.	kind=kex2_cutsite;pattern=[KR]R;match=RR
SPIS_17358	predutils:0.9.0	propeptide_cleavage_site	20	21	.	+	.	kind=kex2_cutsite;pattern=[KR]R;match=RR
SPIS_07351	predutils:0.9.0	propeptide_cleavage_site	556	559	.	+	.	kind=kex2_cutsite;pattern=L[A-Z][A-Z]R;match=LARR
SPIS_07351	predutils:0.9.0	propeptide_cleavage_site	223	226	.	+	.	kind=kex2_cutsite;pattern=L[A-Z][A-Z]R;match=LGVR
SPIS_07351	predutils:0.9.0	propeptide_cleavage_site	200	203	.	+	.	kind=kex2_cutsite;pattern=L[A-Z][A-Z]R;match=LLNR
SPIS_07351	predutils:0.9.0	propeptide_cleavage_site	117	118	.	+	.	kind=kex2_cutsite;pattern=[KR]R;match=RR
SPIS_07351	predutils:0.9.0	propeptide_cleavage_site	121	122	.	+	.	kind=kex2_cutsite;pattern=[KR]R;match=RR
SPIS_07351	predutils:0.9.0	propeptide_cleavage_site	393	394	.	+	.	kind=kex2_cutsite;pattern=[KR]R;match=RR
SPIS_07351	predutils:0.9.0	propeptide_cleavage_site	558	559	.	+	.	kind=kex2_cutsite;pattern=[KR]R;match=RR
SPIS_07351	predutils:0.9.0	propeptide_cleavage_site	481	484	.	+	.	kind=kex2_cutsite;pattern=[LIJVAP][A-Z][KRTPEI]R;match=AAIR
SPIS_07351	predutils:0.9.0	propeptide_cleavage_site	556	559	.	+	.	kind=kex2_cutsite;pattern=[LIJVAP][A-Z][KRTPEI]R;match=LARR
SPIS_07351	predutils:0.9.0	propeptide_cleavage_site	119	122	.	+	.	kind=kex2_cutsite;pattern=[LIJVAP][A-Z][KRTPEI]R;match=VPRR
SPIS_17075	predutils:0.9.0	propeptide_cleavage_site	33	34	.	+	.	kind=kex2_cutsite;pattern=[KR]R;match=KR
SPIS_17075	predutils:0.9.0	propeptide_cleavage_site	190	191	.	+	.	kind=kex2_cutsite;pattern=[KR]R;match=RR
SPIS_17075	predutils:0.9.0	propeptide_cleavage_site	285	288	.	+	.	kind=kex2_cutsite;pattern=[LIJVAP][A-Z][KRTPEI]R;match=AKER
SPIS_17075	predutils:0.9.0	propeptide_cleavage_site	274	277	.	+	.	kind=kex2_cutsite;pattern=[LIJVAP][A-Z][KRTPEI]R;match=IIPR
SPIS_17075	predutils:0.9.0	propeptide_cleavage_site	31	34	.	+	.	kind=kex2_cutsite;pattern=[LIJVAP][A-Z][KRTPEI]R;match=VLKR
SPIS_17313	predutils:0.9.0	propeptide_cleavage_site	337	340	.	+	.	kind=kex2_cutsite;pattern=L[A-Z][A-Z]R;match=LGDR
SPIS_17313	predutils:0.9.0	propeptide_cleavage_site	327	328	.	+	.	kind=kex2_cutsite;pattern=[KR]R;match=KR
SPIS_17313	predutils:0.9.0	propeptide_cleavage_site	230	231	.	+	.	kind=kex2_cutsite;pattern=[KR]R;match=RR
SPIS_17313	predutils:0.9.0	propeptide_cleavage_site	392	393	.	+	.	kind=kex2_cutsite;pattern=[KR]R;match=RR
SPIS_17313	predutils:0.9.0	propeptide_cleavage_site	390	393	.	+	.	kind=kex2_cutsite;pattern=[LIJVAP][A-Z][KRTPEI]R;match=AFRR
SPIS_17313	predutils:0.9.0	propeptide_cleavage_site	429	432	.	+	.	kind=kex2_cutsite;pattern=[LIJVAP][A-Z][KRTPEI]R;match=ALER
SPIS_17313	predutils:0.9.0	propeptide_cleavage_site	384	387	.	+	.	kind=kex2_cutsite;pattern=[LIJVAP][A-Z][KRTPEI]R;match=VSIR
SPIS_17313	predutils:0.9.0	propeptide_cleavage_site	132	135	.	+	.	kind=kex2_cutsite;pattern=[LIJVAP][A-Z][KRTPEI]R;match=VYER
SPIS_18564	predutils:0.9.0	propeptide_cleavage_site	154	157	.	+	.	kind=kex2_cutsite;pattern=L[A-Z][A-Z]R;match=LDDR
SPIS_18564	predutils:0.9.0	propeptide_cleavage_site	171	174	.	+	.	kind=kex2_cutsite;pattern=L[A-Z][A-Z]R;match=LRWR
SPIS_18564	predutils:0.9.0	propeptide_cleavage_site	226	227	.	+	.	kind=kex2_cutsite;pattern=[KR]R;match=RR
SPIS_06687	predutils:0.9.0	propeptide_cleavage_site	108	111	.	+	.	kind=kex2_cutsite;pattern=L[A-Z][A-Z]R;match=LGWR
SPIS_06687	predutils:0.9.0	propeptide_cleavage_site	51	52	.	+	.	kind=kex2_cutsite;pattern=[KR]R;match=RR
SPIS_19817	predutils:0.9.0	propeptide_cleavage_site	419	422	.	+	.	kind=kex2_cutsite;pattern=L[A-Z][A-Z]R;match=LEHR
SPIS_19817	predutils:0.9.0	propeptide_cleavage_site	212	213	.	+	.	kind=kex2_cutsite;pattern=[KR]R;match=KR
SPIS_19817	predutils:0.9.0	propeptide_cleavage_site	218	219	.	+	.	kind=kex2_cutsite;pattern=[KR]R;match=KR
SPIS_19817	predutils:0.9.0	propeptide_cleavage_site	273	274	.	+	.	kind=kex2_cutsite;pattern=[KR]R;match=KR
SPIS_19817	predutils:0.9.0	propeptide_cleavage_site	234	235	.	+	.	kind=kex2_cutsite;pattern=[KR]R;match=RR
SPIS_19817	predutils:0.9.0	propeptide_cleavage_site	433	434	.	+	.	kind=kex2_cutsite;pattern=[KR]R;match=RR
SPIS_19817	predutils:0.9.0	propeptide_cleavage_site	232	235	.	+	.	kind=kex2_cutsite;pattern=[LIJVAP][A-Z][KRTPEI]R;match=VGRR
SPIS_19817	predutils:0.9.0	propeptide_cleavage_site	431	434	.	+	.	kind=kex2_cutsite;pattern=[LIJVAP][A-Z][KRTPEI]R;match=VVRR
SPIS_19388	predutils:0.9.0	propeptide_cleavage_site	318	321	.	+	.	kind=kex2_cutsite;pattern=L[A-Z][A-Z]R;match=LASR
SPIS_19388	predutils:0.9.0	propeptide_cleavage_site	427	430	.	+	.	kind=kex2_cutsite;pattern=L[A-Z][A-Z]R;match=LGGR
SPIS_19388	predutils:0.9.0	propeptide_cleavage_site	237	240	.	+	.	kind=kex2_cutsite;pattern=L[A-Z][A-Z]R;match=LSPR
SPIS_19388	predutils:0.9.0	propeptide_cleavage_site	17	18	.	+	.	kind=kex2_cutsite;pattern=[KR]R;match=KR
SPIS_19388	predutils:0.9.0	propeptide_cleavage_site	25	26	.	+	.	kind=kex2_cutsite;pattern=[KR]R;match=RR
SPIS_19388	predutils:0.9.0	propeptide_cleavage_site	346	347	.	+	.	kind=kex2_cutsite;pattern=[KR]R;match=RR
SPIS_19388	predutils:0.9.0	propeptide_cleavage_site	430	431	.	+	.	kind=kex2_cutsite;pattern=[KR]R;match=RR
SPIS_19388	predutils:0.9.0	propeptide_cleavage_site	237	240	.	+	.	kind=kex2_cutsite;pattern=[LIJVAP][A-Z][KRTPEI]R;match=LSPR
SPIS_19388	predutils:0.9.0	propeptide_cleavage_site	344	347	.	+	.	kind=kex2_cutsite;pattern=[LIJVAP][A-Z][KRTPEI]R;match=VFRR
SPIS_09431	predutils:0.9.0	propeptide_cleavage_site	92	95	.	+	.	kind=kex2_cutsite;pattern=L[A-Z][A-Z]R;match=LAAR
SPIS_09431	predutils:0.9.0	propeptide_cleavage_site	221	224	.	+	.	kind=kex2_cutsite;pattern=L[A-Z][A-Z]R;match=LANR
SPIS_09431	predutils:0.9.0	propeptide_cleavage_site	215	218	.	+	.	kind=kex2_cutsite;pattern=L[A-Z][A-Z]R;match=LRLR
SPIS_22511	predutils:0.9.0	propeptide_cleavage_site	92	95	.	+	.	kind=kex2_cutsite;pattern=L[A-Z][A-Z]R;match=LAAR
SPIS_22511	predutils:0.9.0	propeptide_cleavage_site	221	224	.	+	.	kind=kex2_cutsite;pattern=L[A-Z][A-Z]R;match=LANR
SPIS_22511	predutils:0.9.0	propeptide_cleavage_site	215	218	.	+	.	kind=kex2_cutsite;pattern=L[A-Z][A-Z]R;match=LRLR
SPIS_17505	predutils:0.9.0	propeptide_cleavage_site	113	116	.	+	.	kind=kex2_cutsite;pattern=L[A-Z][A-Z]R;match=LDER
SPIS_17505	predutils:0.9.0	propeptide_cleavage_site	107	110	.	+	.	kind=kex2_cutsite;pattern=L[A-Z][A-Z]R;match=LDFR
SPIS_17505	predutils:0.9.0	propeptide_cleavage_site	75	78	.	+	.	kind=kex2_cutsite;pattern=L[A-Z][A-Z]R;match=LQER
SPIS_17505	predutils:0.9.0	propeptide_cleavage_site	71	74	.	+	.	kind=kex2_cutsite;pattern=L[A-Z][A-Z]R;match=LSTR
SPIS_17505	predutils:0.9.0	propeptide_cleavage_site	250	251	.	+	.	kind=kex2_cutsite;pattern=[KR]R;match=KR
SPIS_17505	predutils:0.9.0	propeptide_cleavage_site	86	87	.	+	.	kind=kex2_cutsite;pattern=[KR]R;match=RR
SPIS_17505	predutils:0.9.0	propeptide_cleavage_site	113	116	.	+	.	kind=kex2_cutsite;pattern=[LIJVAP][A-Z][KRTPEI]R;match=LDER
SPIS_17505	predutils:0.9.0	propeptide_cleavage_site	75	78	.	+	.	kind=kex2_cutsite;pattern=[LIJVAP][A-Z][KRTPEI]R;match=LQER
SPIS_17505	predutils:0.9.0	propeptide_cleavage_site	71	74	.	+	.	kind=kex2_cutsite;pattern=[LIJVAP][A-Z][KRTPEI]R;match=LSTR
SPIS_07672	predutils:0.9.0	propeptide_cleavage_site	125	128	.	+	.	kind=kex2_cutsite;pattern=[LIJVAP][A-Z][KRTPEI]R;match=ADPR
SPIS_07672	predutils:0.9.0	propeptide_cleavage_site	66	69	.	+	.	kind=kex2_cutsite;pattern=[LIJVAP][A-Z][KRTPEI]R;match=VFER
SPIS_17939	predutils:0.9.0	propeptide_cleavage_site	39	42	.	+	.	kind=kex2_cutsite;pattern=L[A-Z][A-Z]R;match=LEER
SPIS_17939	predutils:0.9.0	propeptide_cleavage_site	133	134	.	+	.	kind=kex2_cutsite;pattern=[KR]R;match=RR
SPIS_17939	predutils:0.9.0	propeptide_cleavage_site	77	78	.	+	.	kind=kex2_cutsite;pattern=[KR]R;match=RR
SPIS_17939	predutils:0.9.0	propeptide_cleavage_site	39	42	.	+	.	kind=kex2_cutsite;pattern=[LIJVAP][A-Z][KRTPEI]R;match=LEER
SPIS_19728	predutils:0.9.0	propeptide_cleavage_site	137	138	.	+	.	kind=kex2_cutsite;pattern=[KR]R;match=KR
SPIS_19728	predutils:0.9.0	propeptide_cleavage_site	158	159	.	+	.	kind=kex2_cutsite;pattern=[KR]R;match=KR
SPIS_19728	predutils:0.9.0	propeptide_cleavage_site	192	193	.	+	.	kind=kex2_cutsite;pattern=[KR]R;match=KR
SPIS_19728	predutils:0.9.0	propeptide_cleavage_site	212	213	.	+	.	kind=kex2_cutsite;pattern=[KR]R;match=KR
SPIS_19728	predutils:0.9.0	propeptide_cleavage_site	332	333	.	+	.	kind=kex2_cutsite;pattern=[KR]R;match=KR
SPIS_19728	predutils:0.9.0	propeptide_cleavage_site	362	363	.	+	.	kind=kex2_cutsite;pattern=[KR]R;match=KR
SPIS_19728	predutils:0.9.0	propeptide_cleavage_site	88	89	.	+	.	kind=kex2_cutsite;pattern=[KR]R;match=KR
SPIS_19728	predutils:0.9.0	propeptide_cleavage_site	120	121	.	+	.	kind=kex2_cutsite;pattern=[KR]R;match=RR
SPIS_19728	predutils:0.9.0	propeptide_cleavage_site	334	335	.	+	.	kind=kex2_cutsite;pattern=[KR]R;match=RR
SPIS_19728	predutils:0.9.0	propeptide_cleavage_site	118	121	.	+	.	kind=kex2_cutsite;pattern=[LIJVAP][A-Z][KRTPEI]R;match=PQRR
SPIS_19728	predutils:0.9.0	propeptide_cleavage_site	135	138	.	+	.	kind=kex2_cutsite;pattern=[LIJVAP][A-Z][KRTPEI]R;match=VGKR
SPIS_19728	predutils:0.9.0	propeptide_cleavage_site	17	20	.	+	.	kind=kex2_cutsite;pattern=[LIJVAP][A-Z][KRTPEI]R;match=VSTR
SPIS_21468	predutils:0.9.0	propeptide_cleavage_site	487	490	.	+	.	kind=kex2_cutsite;pattern=L[A-Z][A-Z]R;match=LAER
SPIS_21468	predutils:0.9.0	propeptide_cleavage_site	152	155	.	+	.	kind=kex2_cutsite;pattern=L[A-Z][A-Z]R;match=LNIR
SPIS_21468	predutils:0.9.0	propeptide_cleavage_site	94	97	.	+	.	kind=kex2_cutsite;pattern=L[A-Z][A-Z]R;match=LPVR
SPIS_21468	predutils:0.9.0	propeptide_cleavage_site	753	756	.	+	.	kind=kex2_cutsite;pattern=L[A-Z][A-Z]R;match=LSKR
SPIS_21468	predutils:0.9.0	propeptide_cleavage_site	395	398	.	+	.	kind=kex2_cutsite;pattern=L[A-Z][A-Z]R;match=LSPR
SPIS_21468	predutils:0.9.0	propeptide_cleavage_site	41	42	.	+	.	kind=kex2_cutsite;pattern=[KR]R;match=KR
SPIS_21468	predutils:0.9.0	propeptide_cleavage_site	755	756	.	+	.	kind=kex2_cutsite;pattern=[KR]R;match=KR
SPIS_21468	predutils:0.9.0	propeptide_cleavage_site	672	673	.	+	.	kind=kex2_cutsite;pattern=[KR]R;match=RR
SPIS_21468	predutils:0.9.0	propeptide_cleavage_site	487	490	.	+	.	kind=kex2_cutsite;pattern=[LIJVAP][A-Z][KRTPEI]R;match=LAER
SPIS_21468	predutils:0.9.0	propeptide_cleavage_site	152	155	.	+	.	kind=kex2_cutsite;pattern=[LIJVAP][A-Z][KRTPEI]R;match=LNIR
SPIS_21468	predutils:0.9.0	propeptide_cleavage_site	753	756	.	+	.	kind=kex2_cutsite;pattern=[LIJVAP][A-Z][KRTPEI]R;match=LSKR
SPIS_21468	predutils:0.9.0	propeptide_cleavage_site	395	398	.	+	.	kind=kex2_cutsite;pattern=[LIJVAP][A-Z][KRTPEI]R;match=LSPR
SPIS_21468	predutils:0.9.0	propeptide_cleavage_site	442	445	.	+	.	kind=kex2_cutsite;pattern=[LIJVAP][A-Z][KRTPEI]R;match=PETR
SPIS_21468	predutils:0.9.0	propeptide_cleavage_site	39	42	.	+	.	kind=kex2_cutsite;pattern=[LIJVAP][A-Z][KRTPEI]R;match=PSKR
SPIS_21468	predutils:0.9.0	propeptide_cleavage_site	863	866	.	+	.	kind=kex2_cutsite;pattern=[LIJVAP][A-Z][KRTPEI]R;match=VKIR
SPIS_21842	predutils:0.9.0	propeptide_cleavage_site	401	402	.	+	.	kind=kex2_cutsite;pattern=[KR]R;match=RR
SPIS_21842	predutils:0.9.0	propeptide_cleavage_site	399	402	.	+	.	kind=kex2_cutsite;pattern=[LIJVAP][A-Z][KRTPEI]R;match=IARR
SPIS_21842	predutils:0.9.0	propeptide_cleavage_site	10	13	.	+	.	kind=kex2_cutsite;pattern=[LIJVAP][A-Z][KRTPEI]R;match=VLER
SPIS_20263	predutils:0.9.0	propeptide_cleavage_site	162	165	.	+	.	kind=kex2_cutsite;pattern=L[A-Z][A-Z]R;match=LDGR
SPIS_20263	predutils:0.9.0	propeptide_cleavage_site	112	115	.	+	.	kind=kex2_cutsite;pattern=L[A-Z][A-Z]R;match=LLDR
SPIS_20263	predutils:0.9.0	propeptide_cleavage_site	18	19	.	+	.	kind=kex2_cutsite;pattern=[KR]R;match=KR
SPIS_20263	predutils:0.9.0	propeptide_cleavage_site	20	21	.	+	.	kind=kex2_cutsite;pattern=[KR]R;match=KR
SPIS_20263	predutils:0.9.0	propeptide_cleavage_site	201	202	.	+	.	kind=kex2_cutsite;pattern=[KR]R;match=KR
SPIS_20263	predutils:0.9.0	propeptide_cleavage_site	295	296	.	+	.	kind=kex2_cutsite;pattern=[KR]R;match=KR
SPIS_20263	predutils:0.9.0	propeptide_cleavage_site	331	332	.	+	.	kind=kex2_cutsite;pattern=[KR]R;match=KR
SPIS_20263	predutils:0.9.0	propeptide_cleavage_site	382	383	.	+	.	kind=kex2_cutsite;pattern=[KR]R;match=KR
SPIS_20263	predutils:0.9.0	propeptide_cleavage_site	43	44	.	+	.	kind=kex2_cutsite;pattern=[KR]R;match=KR
SPIS_20263	predutils:0.9.0	propeptide_cleavage_site	88	89	.	+	.	kind=kex2_cutsite;pattern=[KR]R;match=KR
SPIS_20263	predutils:0.9.0	propeptide_cleavage_site	109	110	.	+	.	kind=kex2_cutsite;pattern=[KR]R;match=RR
SPIS_20263	predutils:0.9.0	propeptide_cleavage_site	401	402	.	+	.	kind=kex2_cutsite;pattern=[KR]R;match=RR
SPIS_20263	predutils:0.9.0	propeptide_cleavage_site	86	89	.	+	.	kind=kex2_cutsite;pattern=[LIJVAP][A-Z][KRTPEI]R;match=AGKR
SPIS_20263	predutils:0.9.0	propeptide_cleavage_site	199	202	.	+	.	kind=kex2_cutsite;pattern=[LIJVAP][A-Z][KRTPEI]R;match=PSKR
SPIS_21891	predutils:0.9.0	propeptide_cleavage_site	65	66	.	+	.	kind=kex2_cutsite;pattern=[KR]R;match=KR
SPIS_21891	predutils:0.9.0	propeptide_cleavage_site	67	68	.	+	.	kind=kex2_cutsite;pattern=[KR]R;match=KR
SPIS_21891	predutils:0.9.0	propeptide_cleavage_site	353	354	.	+	.	kind=kex2_cutsite;pattern=[KR]R;match=RR
SPIS_21891	predutils:0.9.0	propeptide_cleavage_site	93	94	.	+	.	kind=kex2_cutsite;pattern=[KR]R;match=RR
SPIS_21891	predutils:0.9.0	propeptide_cleavage_site	13	16	.	+	.	kind=kex2_cutsite;pattern=[LIJVAP][A-Z][KRTPEI]R;match=PPTR
SPIS_17448	predutils:0.9.0	propeptide_cleavage_site	341	344	.	+	.	kind=kex2_cutsite;pattern=L[A-Z][A-Z]R;match=LARR
SPIS_17448	predutils:0.9.0	propeptide_cleavage_site	492	495	.	+	.	kind=kex2_cutsite;pattern=L[A-Z][A-Z]R;match=LGKR
SPIS_17448	predutils:0.9.0	propeptide_cleavage_site	704	707	.	+	.	kind=kex2_cutsite;pattern=L[A-Z][A-Z]R;match=LKLR
SPIS_17448	predutils:0.9.0	propeptide_cleavage_site	503	506	.	+	.	kind=kex2_cutsite;pattern=L[A-Z][A-Z]R;match=LNYR
SPIS_17448	predutils:0.9.0	propeptide_cleavage_site	156	159	.	+	.	kind=kex2_cutsite;pattern=L[A-Z][A-Z]R;match=LSAR
SPIS_17448	predutils:0.9.0	propeptide_cleavage_site	465	466	.	+	.	kind=kex2_cutsite;pattern=[KR]R;match=KR
SPIS_17448	predutils:0.9.0	propeptide_cleavage_site	494	495	.	+	.	kind=kex2_cutsite;pattern=[KR]R;match=KR
SPIS_17448	predutils:0.9.0	propeptide_cleavage_site	343	344	.	+	.	kind=kex2_cutsite;pattern=[KR]R;match=RR
SPIS_17448	predutils:0.9.0	propeptide_cleavage_site	759	760	.	+	.	kind=kex2_cutsite;pattern=[KR]R;match=RR
SPIS_17448	predutils:0.9.0	propeptide_cleavage_site	158	161	.	+	.	kind=kex2_cutsite;pattern=[LIJVAP][A-Z][KRTPEI]R;match=ARER
SPIS_17448	predutils:0.9.0	propeptide_cleavage_site	341	344	.	+	.	kind=kex2_cutsite;pattern=[LIJVAP][A-Z][KRTPEI]R;match=LARR
SPIS_17448	predutils:0.9.0	propeptide_cleavage_site	492	495	.	+	.	kind=kex2_cutsite;pattern=[LIJVAP][A-Z][KRTPEI]R;match=LGKR
SPIS_17448	predutils:0.9.0	propeptide_cleavage_site	428	431	.	+	.	kind=kex2_cutsite;pattern=[LIJVAP][A-Z][KRTPEI]R;match=VSER
SPIS_17646	predutils:0.9.0	propeptide_cleavage_site	238	241	.	+	.	kind=kex2_cutsite;pattern=L[A-Z][A-Z]R;match=LAAR
SPIS_17646	predutils:0.9.0	propeptide_cleavage_site	95	96	.	+	.	kind=kex2_cutsite;pattern=[KR]R;match=RR
SPIS_17646	predutils:0.9.0	propeptide_cleavage_site	308	311	.	+	.	kind=kex2_cutsite;pattern=[LIJVAP][A-Z][KRTPEI]R;match=ANTR
SPIS_17646	predutils:0.9.0	propeptide_cleavage_site	174	177	.	+	.	kind=kex2_cutsite;pattern=[LIJVAP][A-Z][KRTPEI]R;match=VAER
SPIS_10048	predutils:0.9.0	propeptide_cleavage_site	273	276	.	+	.	kind=kex2_cutsite;pattern=L[A-Z][A-Z]R;match=LAAR
SPIS_10048	predutils:0.9.0	propeptide_cleavage_site	1271	1274	.	+	.	kind=kex2_cutsite;pattern=L[A-Z][A-Z]R;match=LDTR
SPIS_10048	predutils:0.9.0	propeptide_cleavage_site	105	108	.	+	.	kind=kex2_cutsite;pattern=L[A-Z][A-Z]R;match=LFLR
SPIS_10048	predutils:0.9.0	propeptide_cleavage_site	170	173	.	+	.	kind=kex2_cutsite;pattern=L[A-Z][A-Z]R;match=LIGR
SPIS_10048	predutils:0.9.0	propeptide_cleavage_site	1249	1252	.	+	.	kind=kex2_cutsite;pattern=L[A-Z][A-Z]R;match=LKDR
SPIS_10048	predutils:0.9.0	propeptide_cleavage_site	388	391	.	+	.	kind=kex2_cutsite;pattern=L[A-Z][A-Z]R;match=LLRR
SPIS_10048	predutils:0.9.0	propeptide_cleavage_site	761	764	.	+	.	kind=kex2_cutsite;pattern=L[A-Z][A-Z]R;match=LPKR
SPIS_10048	predutils:0.9.0	propeptide_cleavage_site	317	320	.	+	.	kind=kex2_cutsite;pattern=L[A-Z][A-Z]R;match=LPQR
SPIS_10048	predutils:0.9.0	propeptide_cleavage_site	926	929	.	+	.	kind=kex2_cutsite;pattern=L[A-Z][A-Z]R;match=LRRR
SPIS_10048	predutils:0.9.0	propeptide_cleavage_site	1091	1094	.	+	.	kind=kex2_cutsite;pattern=L[A-Z][A-Z]R;match=LVPR
SPIS_10048	predutils:0.9.0	propeptide_cleavage_site	556	557	.	+	.	kind=kex2_cutsite;pattern=[KR]R;match=KR
SPIS_10048	predutils:0.9.0	propeptide_cleavage_site	763	764	.	+	.	kind=kex2_cutsite;pattern=[KR]R;match=KR
SPIS_10048	predutils:0.9.0	propeptide_cleavage_site	882	883	.	+	.	kind=kex2_cutsite;pattern=[KR]R;match=KR
SPIS_10048	predutils:0.9.0	propeptide_cleavage_site	1227	1228	.	+	.	kind=kex2_cutsite;pattern=[KR]R;match=RR
SPIS_10048	predutils:0.9.0	propeptide_cleavage_site	276	277	.	+	.	kind=kex2_cutsite;pattern=[KR]R;match=RR
SPIS_10048	predutils:0.9.0	propeptide_cleavage_site	30	31	.	+	.	kind=kex2_cutsite;pattern=[KR]R;match=RR
SPIS_10048	predutils:0.9.0	propeptide_cleavage_site	320	321	.	+	.	kind=kex2_cutsite;pattern=[KR]R;match=RR
SPIS_10048	predutils:0.9.0	propeptide_cleavage_site	390	391	.	+	.	kind=kex2_cutsite;pattern=[KR]R;match=RR
SPIS_10048	predutils:0.9.0	propeptide_cleavage_site	564	565	.	+	.	kind=kex2_cutsite;pattern=[KR]R;match=RR
SPIS_10048	predutils:0.9.0	propeptide_cleavage_site	572	573	.	+	.	kind=kex2_cutsite;pattern=[KR]R;match=RR
SPIS_10048	predutils:0.9.0	propeptide_cleavage_site	614	615	.	+	.	kind=kex2_cutsite;pattern=[KR]R;match=RR
SPIS_10048	predutils:0.9.0	propeptide_cleavage_site	671	672	.	+	.	kind=kex2_cutsite;pattern=[KR]R;match=RR
SPIS_10048	predutils:0.9.0	propeptide_cleavage_site	699	700	.	+	.	kind=kex2_cutsite;pattern=[KR]R;match=RR
SPIS_10048	predutils:0.9.0	propeptide_cleavage_site	717	718	.	+	.	kind=kex2_cutsite;pattern=[KR]R;match=RR
SPIS_10048	predutils:0.9.0	propeptide_cleavage_site	872	873	.	+	.	kind=kex2_cutsite;pattern=[KR]R;match=RR
SPIS_10048	predutils:0.9.0	propeptide_cleavage_site	927	928	.	+	.	kind=kex2_cutsite;pattern=[KR]R;match=RR
SPIS_10048	predutils:0.9.0	propeptide_cleavage_site	274	277	.	+	.	kind=kex2_cutsite;pattern=[LIJVAP][A-Z][KRTPEI]R;match=AARR
SPIS_10048	predutils:0.9.0	propeptide_cleavage_site	1095	1098	.	+	.	kind=kex2_cutsite;pattern=[LIJVAP][A-Z][KRTPEI]R;match=AITR
SPIS_10048	predutils:0.9.0	propeptide_cleavage_site	589	592	.	+	.	kind=kex2_cutsite;pattern=[LIJVAP][A-Z][KRTPEI]R;match=ARTR
SPIS_10048	predutils:0.9.0	propeptide_cleavage_site	1271	1274	.	+	.	kind=kex2_cutsite;pattern=[LIJVAP][A-Z][KRTPEI]R;match=LDTR
SPIS_10048	predutils:0.9.0	propeptide_cleavage_site	388	391	.	+	.	kind=kex2_cutsite;pattern=[LIJVAP][A-Z][KRTPEI]R;match=LLRR
SPIS_10048	predutils:0.9.0	propeptide_cleavage_site	761	764	.	+	.	kind=kex2_cutsite;pattern=[LIJVAP][A-Z][KRTPEI]R;match=LPKR
SPIS_10048	predutils:0.9.0	propeptide_cleavage_site	926	929	.	+	.	kind=kex2_cutsite;pattern=[LIJVAP][A-Z][KRTPEI]R;match=LRRR
SPIS_10048	predutils:0.9.0	propeptide_cleavage_site	1091	1094	.	+	.	kind=kex2_cutsite;pattern=[LIJVAP][A-Z][KRTPEI]R;match=LVPR
SPIS_10048	predutils:0.9.0	propeptide_cleavage_site	318	321	.	+	.	kind=kex2_cutsite;pattern=[LIJVAP][A-Z][KRTPEI]R;match=PQRR
SPIS_10048	predutils:0.9.0	propeptide_cleavage_site	877	880	.	+	.	kind=kex2_cutsite;pattern=[LIJVAP][A-Z][KRTPEI]R;match=PSPR
SPIS_10048	predutils:0.9.0	propeptide_cleavage_site	36	39	.	+	.	kind=kex2_cutsite;pattern=[LIJVAP][A-Z][KRTPEI]R;match=VGER
SPIS_21194	predutils:0.9.0	propeptide_cleavage_site	6729	6732	.	+	.	kind=kex2_cutsite;pattern=L[A-Z][A-Z]R;match=LESR
SPIS_21194	predutils:0.9.0	propeptide_cleavage_site	5929	5932	.	+	.	kind=kex2_cutsite;pattern=L[A-Z][A-Z]R;match=LFQR
SPIS_21194	predutils:0.9.0	propeptide_cleavage_site	965	968	.	+	.	kind=kex2_cutsite;pattern=L[A-Z][A-Z]R;match=LGAR
SPIS_21194	predutils:0.9.0	propeptide_cleavage_site	6966	6969	.	+	.	kind=kex2_cutsite;pattern=L[A-Z][A-Z]R;match=LGDR
SPIS_21194	predutils:0.9.0	propeptide_cleavage_site	2716	2719	.	+	.	kind=kex2_cutsite;pattern=L[A-Z][A-Z]R;match=LGNR
SPIS_21194	predutils:0.9.0	propeptide_cleavage_site	1314	1317	.	+	.	kind=kex2_cutsite;pattern=L[A-Z][A-Z]R;match=LRAR
SPIS_21194	predutils:0.9.0	propeptide_cleavage_site	6873	6876	.	+	.	kind=kex2_cutsite;pattern=L[A-Z][A-Z]R;match=LRLR
SPIS_21194	predutils:0.9.0	propeptide_cleavage_site	6343	6346	.	+	.	kind=kex2_cutsite;pattern=L[A-Z][A-Z]R;match=LRQR
SPIS_21194	predutils:0.9.0	propeptide_cleavage_site	649	652	.	+	.	kind=kex2_cutsite;pattern=L[A-Z][A-Z]R;match=LRRR
SPIS_21194	predutils:0.9.0	propeptide_cleavage_site	1017	1020	.	+	.	kind=kex2_cutsite;pattern=L[A-Z][A-Z]R;match=LSGR
SPIS_21194	predutils:0.9.0	propeptide_cleavage_site	7031	7034	.	+	.	kind=kex2_cutsite;pattern=L[A-Z][A-Z]R;match=LSKR
SPIS_21194	predutils:0.9.0	propeptide_cleavage_site	2921	2924	.	+	.	kind=kex2_cutsite;pattern=L[A-Z][A-Z]R;match=LVER
SPIS_21194	predutils:0.9.0	propeptide_cleavage_site	6902	6905	.	+	.	kind=kex2_cutsite;pattern=L[A-Z][A-Z]R;match=LVQR
SPIS_21194	predutils:0.9.0	propeptide_cleavage_site	1444	1445	.	+	.	kind=kex2_cutsite;pattern=[KR]R;match=KR
SPIS_21194	predutils:0.9.0	propeptide_cleavage_site	1497	1498	.	+	.	kind=kex2_cutsite;pattern=[KR]R;match=KR
SPIS_21194	predutils:0.9.0	propeptide_cleavage_site	151	152	.	+	.	kind=kex2_cutsite;pattern=[KR]R;match=KR
SPIS_21194	predutils:0.9.0	propeptide_cleavage_site	160	161	.	+	.	kind=kex2_cutsite;pattern=[KR]R;match=KR
SPIS_21194	predutils:0.9.0	propeptide_cleavage_site	176	177	.	+	.	kind=kex2_cutsite;pattern=[KR]R;match=KR
SPIS_21194	predutils:0.9.0	propeptide_cleavage_site	187	188	.	+	.	kind=kex2_cutsite;pattern=[KR]R;match=KR
SPIS_21194	predutils:0.9.0	propeptide_cleavage_site	1964	1965	.	+	.	kind=kex2_cutsite;pattern=[KR]R;match=KR
SPIS_21194	predutils:0.9.0	propeptide_cleavage_site	2021	2022	.	+	.	kind=kex2_cutsite;pattern=[KR]R;match=KR
SPIS_21194	predutils:0.9.0	propeptide_cleavage_site	2027	2028	.	+	.	kind=kex2_cutsite;pattern=[KR]R;match=KR
SPIS_21194	predutils:0.9.0	propeptide_cleavage_site	2065	2066	.	+	.	kind=kex2_cutsite;pattern=[KR]R;match=KR
SPIS_21194	predutils:0.9.0	propeptide_cleavage_site	2071	2072	.	+	.	kind=kex2_cutsite;pattern=[KR]R;match=KR
SPIS_21194	predutils:0.9.0	propeptide_cleavage_site	2105	2106	.	+	.	kind=kex2_cutsite;pattern=[KR]R;match=KR
SPIS_21194	predutils:0.9.0	propeptide_cleavage_site	2111	2112	.	+	.	kind=kex2_cutsite;pattern=[KR]R;match=KR
SPIS_21194	predutils:0.9.0	propeptide_cleavage_site	2147	2148	.	+	.	kind=kex2_cutsite;pattern=[KR]R;match=KR
SPIS_21194	predutils:0.9.0	propeptide_cleavage_site	2294	2295	.	+	.	kind=kex2_cutsite;pattern=[KR]R;match=KR
SPIS_21194	predutils:0.9.0	propeptide_cleavage_site	2391	2392	.	+	.	kind=kex2_cutsite;pattern=[KR]R;match=KR
SPIS_21194	predutils:0.9.0	propeptide_cleavage_site	2536	2537	.	+	.	kind=kex2_cutsite;pattern=[KR]R;match=KR
SPIS_21194	predutils:0.9.0	propeptide_cleavage_site	2775	2776	.	+	.	kind=kex2_cutsite;pattern=[KR]R;match=KR
SPIS_21194	predutils:0.9.0	propeptide_cleavage_site	3272	3273	.	+	.	kind=kex2_cutsite;pattern=[KR]R;match=KR
SPIS_21194	predutils:0.9.0	propeptide_cleavage_site	3323	3324	.	+	.	kind=kex2_cutsite;pattern=[KR]R;match=KR
SPIS_21194	predutils:0.9.0	propeptide_cleavage_site	3326	3327	.	+	.	kind=kex2_cutsite;pattern=[KR]R;match=KR
SPIS_21194	predutils:0.9.0	propeptide_cleavage_site	3517	3518	.	+	.	kind=kex2_cutsite;pattern=[KR]R;match=KR
SPIS_21194	predutils:0.9.0	propeptide_cleavage_site	3622	3623	.	+	.	kind=kex2_cutsite;pattern=[KR]R;match=KR
SPIS_21194	predutils:0.9.0	propeptide_cleavage_site	3628	3629	.	+	.	kind=kex2_cutsite;pattern=[KR]R;match=KR
SPIS_21194	predutils:0.9.0	propeptide_cleavage_site	3720	3721	.	+	.	kind=kex2_cutsite;pattern=[KR]R;match=KR
SPIS_21194	predutils:0.9.0	propeptide_cleavage_site	3896	3897	.	+	.	kind=kex2_cutsite;pattern=[KR]R;match=KR
SPIS_21194	predutils:0.9.0	propeptide_cleavage_site	4110	4111	.	+	.	kind=kex2_cutsite;pattern=[KR]R;match=KR
SPIS_21194	predutils:0.9.0	propeptide_cleavage_site	4272	4273	.	+	.	kind=kex2_cutsite;pattern=[KR]R;match=KR
SPIS_21194	predutils:0.9.0	propeptide_cleavage_site	4360	4361	.	+	.	kind=kex2_cutsite;pattern=[KR]R;match=KR
SPIS_21194	predutils:0.9.0	propeptide_cleavage_site	4520	4521	.	+	.	kind=kex2_cutsite;pattern=[KR]R;match=KR
SPIS_21194	predutils:0.9.0	propeptide_cleavage_site	4607	4608	.	+	.	kind=kex2_cutsite;pattern=[KR]R;match=KR
SPIS_21194	predutils:0.9.0	propeptide_cleavage_site	4739	4740	.	+	.	kind=kex2_cutsite;pattern=[KR]R;match=KR
SPIS_21194	predutils:0.9.0	propeptide_cleavage_site	5287	5288	.	+	.	kind=kex2_cutsite;pattern=[KR]R;match=KR
SPIS_21194	predutils:0.9.0	propeptide_cleavage_site	5640	5641	.	+	.	kind=kex2_cutsite;pattern=[KR]R;match=KR
SPIS_21194	predutils:0.9.0	propeptide_cleavage_site	5711	5712	.	+	.	kind=kex2_cutsite;pattern=[KR]R;match=KR
SPIS_21194	predutils:0.9.0	propeptide_cleavage_site	5957	5958	.	+	.	kind=kex2_cutsite;pattern=[KR]R;match=KR
SPIS_21194	predutils:0.9.0	propeptide_cleavage_site	5961	5962	.	+	.	kind=kex2_cutsite;pattern=[KR]R;match=KR
SPIS_21194	predutils:0.9.0	propeptide_cleavage_site	6032	6033	.	+	.	kind=kex2_cutsite;pattern=[KR]R;match=KR
SPIS_21194	predutils:0.9.0	propeptide_cleavage_site	6130	6131	.	+	.	kind=kex2_cutsite;pattern=[KR]R;match=KR
SPIS_21194	predutils:0.9.0	propeptide_cleavage_site	6218	6219	.	+	.	kind=kex2_cutsite;pattern=[KR]R;match=KR
SPIS_21194	predutils:0.9.0	propeptide_cleavage_site	6317	6318	.	+	.	kind=kex2_cutsite;pattern=[KR]R;match=KR
SPIS_21194	predutils:0.9.0	propeptide_cleavage_site	641	642	.	+	.	kind=kex2_cutsite;pattern=[KR]R;match=KR
SPIS_21194	predutils:0.9.0	propeptide_cleavage_site	6484	6485	.	+	.	kind=kex2_cutsite;pattern=[KR]R;match=KR
SPIS_21194	predutils:0.9.0	propeptide_cleavage_site	6720	6721	.	+	.	kind=kex2_cutsite;pattern=[KR]R;match=KR
SPIS_21194	predutils:0.9.0	propeptide_cleavage_site	7033	7034	.	+	.	kind=kex2_cutsite;pattern=[KR]R;match=KR
SPIS_21194	predutils:0.9.0	propeptide_cleavage_site	7178	7179	.	+	.	kind=kex2_cutsite;pattern=[KR]R;match=KR
SPIS_21194	predutils:0.9.0	propeptide_cleavage_site	875	876	.	+	.	kind=kex2_cutsite;pattern=[KR]R;match=KR
SPIS_21194	predutils:0.9.0	propeptide_cleavage_site	958	959	.	+	.	kind=kex2_cutsite;pattern=[KR]R;match=KR
SPIS_21194	predutils:0.9.0	propeptide_cleavage_site	1015	1016	.	+	.	kind=kex2_cutsite;pattern=[KR]R;match=RR
SPIS_21194	predutils:0.9.0	propeptide_cleavage_site	1052	1053	.	+	.	kind=kex2_cutsite;pattern=[KR]R;match=RR
SPIS_21194	predutils:0.9.0	propeptide_cleavage_site	1094	1095	.	+	.	kind=kex2_cutsite;pattern=[KR]R;match=RR
SPIS_21194	predutils:0.9.0	propeptide_cleavage_site	1214	1215	.	+	.	kind=kex2_cutsite;pattern=[KR]R;match=RR
SPIS_21194	predutils:0.9.0	propeptide_cleavage_site	1278	1279	.	+	.	kind=kex2_cutsite;pattern=[KR]R;match=RR
SPIS_21194	predutils:0.9.0	propeptide_cleavage_site	1288	1289	.	+	.	kind=kex2_cutsite;pattern=[KR]R;match=RR
SPIS_21194	predutils:0.9.0	propeptide_cleavage_site	1421	1422	.	+	.	kind=kex2_cutsite;pattern=[KR]R;match=RR
SPIS_21194	predutils:0.9.0	propeptide_cleavage_site	1427	1428	.	+	.	kind=kex2_cutsite;pattern=[KR]R;match=RR
SPIS_21194	predutils:0.9.0	propeptide_cleavage_site	145	146	.	+	.	kind=kex2_cutsite;pattern=[KR]R;match=RR
SPIS_21194	predutils:0.9.0	propeptide_cleavage_site	1514	1515	.	+	.	kind=kex2_cutsite;pattern=[KR]R;match=RR
SPIS_21194	predutils:0.9.0	propeptide_cleavage_site	1601	1602	.	+	.	kind=kex2_cutsite;pattern=[KR]R;match=RR
SPIS_21194	predutils:0.9.0	propeptide_cleavage_site	200	201	.	+	.	kind=kex2_cutsite;pattern=[KR]R;match=RR
SPIS_21194	predutils:0.9.0	propeptide_cleavage_site	2494	2495	.	+	.	kind=kex2_cutsite;pattern=[KR]R;match=RR
SPIS_21194	predutils:0.9.0	propeptide_cleavage_site	2498	2499	.	+	.	kind=kex2_cutsite;pattern=[KR]R;match=RR
SPIS_21194	predutils:0.9.0	propeptide_cleavage_site	2503	2504	.	+	.	kind=kex2_cutsite;pattern=[KR]R;match=RR
SPIS_21194	predutils:0.9.0	propeptide_cleavage_site	2553	2554	.	+	.	kind=kex2_cutsite;pattern=[KR]R;match=RR
SPIS_21194	predutils:0.9.0	propeptide_cleavage_site	2574	2575	.	+	.	kind=kex2_cutsite;pattern=[KR]R;match=RR
SPIS_21194	predutils:0.9.0	propeptide_cleavage_site	2605	2606	.	+	.	kind=kex2_cutsite;pattern=[KR]R;match=RR
SPIS_21194	predutils:0.9.0	propeptide_cleavage_site	2631	2632	.	+	.	kind=kex2_cutsite;pattern=[KR]R;match=RR
SPIS_21194	predutils:0.9.0	propeptide_cleavage_site	2648	2649	.	+	.	kind=kex2_cutsite;pattern=[KR]R;match=RR
SPIS_21194	predutils:0.9.0	propeptide_cleavage_site	2650	2651	.	+	.	kind=kex2_cutsite;pattern=[KR]R;match=RR
SPIS_21194	predutils:0.9.0	propeptide_cleavage_site	2669	2670	.	+	.	kind=kex2_cutsite;pattern=[KR]R;match=RR
SPIS_21194	predutils:0.9.0	propeptide_cleavage_site	2671	2672	.	+	.	kind=kex2_cutsite;pattern=[KR]R;match=RR
SPIS_21194	predutils:0.9.0	propeptide_cleavage_site	2700	2701	.	+	.	kind=kex2_cutsite;pattern=[KR]R;match=RR
SPIS_21194	predutils:0.9.0	propeptide_cleavage_site	29	30	.	+	.	kind=kex2_cutsite;pattern=[KR]R;match=RR
SPIS_21194	predutils:0.9.0	propeptide_cleavage_site	3192	3193	.	+	.	kind=kex2_cutsite;pattern=[KR]R;match=RR
SPIS_21194	predutils:0.9.0	propeptide_cleavage_site	3359	3360	.	+	.	kind=kex2_cutsite;pattern=[KR]R;match=RR
SPIS_21194	predutils:0.9.0	propeptide_cleavage_site	53	54	.	+	.	kind=kex2_cutsite;pattern=[KR]R;match=RR
SPIS_21194	predutils:0.9.0	propeptide_cleavage_site	5791	5792	.	+	.	kind=kex2_cutsite;pattern=[KR]R;match=RR
SPIS_21194	predutils:0.9.0	propeptide_cleavage_site	5932	5933	.	+	.	kind=kex2_cutsite;pattern=[KR]R;match=RR
SPIS_21194	predutils:0.9.0	propeptide_cleavage_site	6346	6347	.	+	.	kind=kex2_cutsite;pattern=[KR]R;match=RR
SPIS_21194	predutils:0.9.0	propeptide_cleavage_site	6478	6479	.	+	.	kind=kex2_cutsite;pattern=[KR]R;match=RR
SPIS_21194	predutils:0.9.0	propeptide_cleavage_site	650	651	.	+	.	kind=kex2_cutsite;pattern=[KR]R;match=RR
SPIS_21194	predutils:0.9.0	propeptide_cleavage_site	6502	6503	.	+	.	kind=kex2_cutsite;pattern=[KR]R;match=RR
SPIS_21194	predutils:0.9.0	propeptide_cleavage_site	659	660	.	+	.	kind=kex2_cutsite;pattern=[KR]R;match=RR
SPIS_21194	predutils:0.9.0	propeptide_cleavage_site	6612	6613	.	+	.	kind=kex2_cutsite;pattern=[KR]R;match=RR
SPIS_21194	predutils:0.9.0	propeptide_cleavage_site	6625	6626	.	+	.	kind=kex2_cutsite;pattern=[KR]R;match=RR
SPIS_21194	predutils:0.9.0	propeptide_cleavage_site	680	681	.	+	.	kind=kex2_cutsite;pattern=[KR]R;match=RR
SPIS_21194	predutils:0.9.0	propeptide_cleavage_site	682	683	.	+	.	kind=kex2_cutsite;pattern=[KR]R;match=RR
SPIS_21194	predutils:0.9.0	propeptide_cleavage_site	6971	6972	.	+	.	kind=kex2_cutsite;pattern=[KR]R;match=RR
SPIS_21194	predutils:0.9.0	propeptide_cleavage_site	733	734	.	+	.	kind=kex2_cutsite;pattern=[KR]R;match=RR
SPIS_21194	predutils:0.9.0	propeptide_cleavage_site	743	744	.	+	.	kind=kex2_cutsite;pattern=[KR]R;match=RR
SPIS_21194	predutils:0.9.0	propeptide_cleavage_site	745	746	.	+	.	kind=kex2_cutsite;pattern=[KR]R;match=RR
SPIS_21194	predutils:0.9.0	propeptide_cleavage_site	7494	7495	.	+	.	kind=kex2_cutsite;pattern=[KR]R;match=RR
SPIS_21194	predutils:0.9.0	propeptide_cleavage_site	774	775	.	+	.	kind=kex2_cutsite;pattern=[KR]R;match=RR
SPIS_21194	predutils:0.9.0	propeptide_cleavage_site	812	813	.	+	.	kind=kex2_cutsite;pattern=[KR]R;match=RR
SPIS_21194	predutils:0.9.0	propeptide_cleavage_site	822	823	.	+	.	kind=kex2_cutsite;pattern=[KR]R;match=RR
SPIS_21194	predutils:0.9.0	propeptide_cleavage_site	824	825	.	+	.	kind=kex2_cutsite;pattern=[KR]R;match=RR
SPIS_21194	predutils:0.9.0	propeptide_cleavage_site	844	845	.	+	.	kind=kex2_cutsite;pattern=[KR]R;match=RR
SPIS_21194	predutils:0.9.0	propeptide_cleavage_site	866	867	.	+	.	kind=kex2_cutsite;pattern=[KR]R;match=RR
SPIS_21194	predutils:0.9.0	propeptide_cleavage_site	968	969	.	+	.	kind=kex2_cutsite;pattern=[KR]R;match=RR
SPIS_21194	predutils:0.9.0	propeptide_cleavage_site	4933	4936	.	+	.	kind=kex2_cutsite;pattern=[LIJVAP][A-Z][KRTPEI]R;match=AETR
SPIS_21194	predutils:0.9.0	propeptide_cleavage_site	2142	2145	.	+	.	kind=kex2_cutsite;pattern=[LIJVAP][A-Z][KRTPEI]R;match=AKER
SPIS_21194	predutils:0.9.0	propeptide_cleavage_site	149	152	.	+	.	kind=kex2_cutsite;pattern=[LIJVAP][A-Z][KRTPEI]R;match=AKKR
SPIS_21194	predutils:0.9.0	propeptide_cleavage_site	6367	6370	.	+	.	kind=kex2_cutsite;pattern=[LIJVAP][A-Z][KRTPEI]R;match=AKPR
SPIS_21194	predutils:0.9.0	propeptide_cleavage_site	7578	7581	.	+	.	kind=kex2_cutsite;pattern=[LIJVAP][A-Z][KRTPEI]R;match=ALER
SPIS_21194	predutils:0.9.0	propeptide_cleavage_site	6500	6503	.	+	.	kind=kex2_cutsite;pattern=[LIJVAP][A-Z][KRTPEI]R;match=AMRR
SPIS_21194	predutils:0.9.0	propeptide_cleavage_site	1049	1052	.	+	.	kind=kex2_cutsite;pattern=[LIJVAP][A-Z][KRTPEI]R;match=ARPR
SPIS_21194	predutils:0.9.0	propeptide_cleavage_site	811	814	.	+	.	kind=kex2_cutsite;pattern=[LIJVAP][A-Z][KRTPEI]R;match=ARRR
SPIS_21194	predutils:0.9.0	propeptide_cleavage_site	6476	6479	.	+	.	kind=kex2_cutsite;pattern=[LIJVAP][A-Z][KRTPEI]R;match=ASRR
SPIS_21194	predutils:0.9.0	propeptide_cleavage_site	2737	2740	.	+	.	kind=kex2_cutsite;pattern=[LIJVAP][A-Z][KRTPEI]R;match=AVER
SPIS_21194	predutils:0.9.0	propeptide_cleavage_site	731	734	.	+	.	kind=kex2_cutsite;pattern=[LIJVAP][A-Z][KRTPEI]R;match=AVRR
SPIS_21194	predutils:0.9.0	propeptide_cleavage_site	6217	6220	.	+	.	kind=kex2_cutsite;pattern=[LIJVAP][A-Z][KRTPEI]R;match=IKRR
SPIS_21194	predutils:0.9.0	propeptide_cleavage_site	956	959	.	+	.	kind=kex2_cutsite;pattern=[LIJVAP][A-Z][KRTPEI]R;match=ISKR
SPIS_21194	predutils:0.9.0	propeptide_cleavage_site	1512	1515	.	+	.	kind=kex2_cutsite;pattern=[LIJVAP][A-Z][KRTPEI]R;match=ISRR
SPIS_21194	predutils:0.9.0	propeptide_cleavage_site	649	652	.	+	.	kind=kex2_cutsite;pattern=[LIJVAP][A-Z][KRTPEI]R;match=LRRR
SPIS_21194	predutils:0.9.0	propeptide_cleavage_site	7031	7034	.	+	.	kind=kex2_cutsite;pattern=[LIJVAP][A-Z][KRTPEI]R;match=LSKR
SPIS_21194	predutils:0.9.0	propeptide_cleavage_site	2921	2924	.	+	.	kind=kex2_cutsite;pattern=[LIJVAP][A-Z][KRTPEI]R;match=LVER
SPIS_21194	predutils:0.9.0	propeptide_cleavage_site	1596	1599	.	+	.	kind=kex2_cutsite;pattern=[LIJVAP][A-Z][KRTPEI]R;match=PAER
SPIS_21194	predutils:0.9.0	propeptide_cleavage_site	1778	1781	.	+	.	kind=kex2_cutsite;pattern=[LIJVAP][A-Z][KRTPEI]R;match=PDIR
SPIS_21194	predutils:0.9.0	propeptide_cleavage_site	113	116	.	+	.	kind=kex2_cutsite;pattern=[LIJVAP][A-Z][KRTPEI]R;match=PDTR
SPIS_21194	predutils:0.9.0	propeptide_cleavage_site	1868	1871	.	+	.	kind=kex2_cutsite;pattern=[LIJVAP][A-Z][KRTPEI]R;match=PPER
SPIS_21194	predutils:0.9.0	propeptide_cleavage_site	6427	6430	.	+	.	kind=kex2_cutsite;pattern=[LIJVAP][A-Z][KRTPEI]R;match=PSER
SPIS_21194	predutils:0.9.0	propeptide_cleavage_site	6519	6522	.	+	.	kind=kex2_cutsite;pattern=[LIJVAP][A-Z][KRTPEI]R;match=PSIR
SPIS_21194	predutils:0.9.0	propeptide_cleavage_site	4096	4099	.	+	.	kind=kex2_cutsite;pattern=[LIJVAP][A-Z][KRTPEI]R;match=PTPR
SPIS_21194	predutils:0.9.0	propeptide_cleavage_site	7248	7251	.	+	.	kind=kex2_cutsite;pattern=[LIJVAP][A-Z][KRTPEI]R;match=PTTR
SPIS_21194	predutils:0.9.0	propeptide_cleavage_site	6988	6991	.	+	.	kind=kex2_cutsite;pattern=[LIJVAP][A-Z][KRTPEI]R;match=VFTR
SPIS_21194	predutils:0.9.0	propeptide_cleavage_site	2440	2443	.	+	.	kind=kex2_cutsite;pattern=[LIJVAP][A-Z][KRTPEI]R;match=VIER
SPIS_21194	predutils:0.9.0	propeptide_cleavage_site	7479	7482	.	+	.	kind=kex2_cutsite;pattern=[LIJVAP][A-Z][KRTPEI]R;match=VIER
SPIS_21194	predutils:0.9.0	propeptide_cleavage_site	2368	2371	.	+	.	kind=kex2_cutsite;pattern=[LIJVAP][A-Z][KRTPEI]R;match=VQER
SPIS_21194	predutils:0.9.0	propeptide_cleavage_site	6718	6721	.	+	.	kind=kex2_cutsite;pattern=[LIJVAP][A-Z][KRTPEI]R;match=VRKR
SPIS_21194	predutils:0.9.0	propeptide_cleavage_site	6970	6973	.	+	.	kind=kex2_cutsite;pattern=[LIJVAP][A-Z][KRTPEI]R;match=VRRR
SPIS_21194	predutils:0.9.0	propeptide_cleavage_site	6623	6626	.	+	.	kind=kex2_cutsite;pattern=[LIJVAP][A-Z][KRTPEI]R;match=VSRR
SPIS_21194	predutils:0.9.0	propeptide_cleavage_site	2126	2129	.	+	.	kind=kex2_cutsite;pattern=[LIJVAP][A-Z][KRTPEI]R;match=VTER
SPIS_21194	predutils:0.9.0	propeptide_cleavage_site	3464	3467	.	+	.	kind=kex2_cutsite;pattern=[LIJVAP][A-Z][KRTPEI]R;match=VTER
SPIS_21194	predutils:0.9.0	propeptide_cleavage_site	762	765	.	+	.	kind=kex2_cutsite;pattern=[LIJVAP][A-Z][KRTPEI]R;match=VTIR
SPIS_21194	predutils:0.9.0	propeptide_cleavage_site	2824	2827	.	+	.	kind=kex2_cutsite;pattern=[LIJVAP][A-Z][KRTPEI]R;match=VVER
SPIS_21194	predutils:0.9.0	propeptide_cleavage_site	1212	1215	.	+	.	kind=kex2_cutsite;pattern=[LIJVAP][A-Z][KRTPEI]R;match=VVRR
SPIS_21861	predutils:0.9.0	propeptide_cleavage_site	399	402	.	+	.	kind=kex2_cutsite;pattern=L[A-Z][A-Z]R;match=LGER
SPIS_21861	predutils:0.9.0	propeptide_cleavage_site	3	4	.	+	.	kind=kex2_cutsite;pattern=[KR]R;match=KR
SPIS_21861	predutils:0.9.0	propeptide_cleavage_site	460	461	.	+	.	kind=kex2_cutsite;pattern=[KR]R;match=KR
SPIS_21861	predutils:0.9.0	propeptide_cleavage_site	73	74	.	+	.	kind=kex2_cutsite;pattern=[KR]R;match=KR
SPIS_21861	predutils:0.9.0	propeptide_cleavage_site	348	349	.	+	.	kind=kex2_cutsite;pattern=[KR]R;match=RR
SPIS_21861	predutils:0.9.0	propeptide_cleavage_site	443	444	.	+	.	kind=kex2_cutsite;pattern=[KR]R;match=RR
SPIS_21861	predutils:0.9.0	propeptide_cleavage_site	71	74	.	+	.	kind=kex2_cutsite;pattern=[LIJVAP][A-Z][KRTPEI]R;match=ALKR
SPIS_21861	predutils:0.9.0	propeptide_cleavage_site	388	391	.	+	.	kind=kex2_cutsite;pattern=[LIJVAP][A-Z][KRTPEI]R;match=ANTR
SPIS_21861	predutils:0.9.0	propeptide_cleavage_site	442	445	.	+	.	kind=kex2_cutsite;pattern=[LIJVAP][A-Z][KRTPEI]R;match=IRRR
SPIS_21861	predutils:0.9.0	propeptide_cleavage_site	399	402	.	+	.	kind=kex2_cutsite;pattern=[LIJVAP][A-Z][KRTPEI]R;match=LGER
SPIS_20901	predutils:0.9.0	propeptide_cleavage_site	266	269	.	+	.	kind=kex2_cutsite;pattern=L[A-Z][A-Z]R;match=LDQR
SPIS_20901	predutils:0.9.0	propeptide_cleavage_site	182	185	.	+	.	kind=kex2_cutsite;pattern=L[A-Z][A-Z]R;match=LDSR
SPIS_20901	predutils:0.9.0	propeptide_cleavage_site	4	7	.	+	.	kind=kex2_cutsite;pattern=L[A-Z][A-Z]R;match=LLAR
SPIS_20901	predutils:0.9.0	propeptide_cleavage_site	271	274	.	+	.	kind=kex2_cutsite;pattern=L[A-Z][A-Z]R;match=LNPR
SPIS_20901	predutils:0.9.0	propeptide_cleavage_site	315	316	.	+	.	kind=kex2_cutsite;pattern=[KR]R;match=KR
SPIS_20901	predutils:0.9.0	propeptide_cleavage_site	143	144	.	+	.	kind=kex2_cutsite;pattern=[KR]R;match=RR
SPIS_20901	predutils:0.9.0	propeptide_cleavage_site	157	158	.	+	.	kind=kex2_cutsite;pattern=[KR]R;match=RR
SPIS_20901	predutils:0.9.0	propeptide_cleavage_site	295	296	.	+	.	kind=kex2_cutsite;pattern=[KR]R;match=RR
SPIS_20901	predutils:0.9.0	propeptide_cleavage_site	313	314	.	+	.	kind=kex2_cutsite;pattern=[KR]R;match=RR
SPIS_20901	predutils:0.9.0	propeptide_cleavage_site	330	331	.	+	.	kind=kex2_cutsite;pattern=[KR]R;match=RR
SPIS_20901	predutils:0.9.0	propeptide_cleavage_site	53	54	.	+	.	kind=kex2_cutsite;pattern=[KR]R;match=RR
SPIS_20901	predutils:0.9.0	propeptide_cleavage_site	347	350	.	+	.	kind=kex2_cutsite;pattern=[LIJVAP][A-Z][KRTPEI]R;match=AAIR
SPIS_20901	predutils:0.9.0	propeptide_cleavage_site	271	274	.	+	.	kind=kex2_cutsite;pattern=[LIJVAP][A-Z][KRTPEI]R;match=LNPR
SPIS_20901	predutils:0.9.0	propeptide_cleavage_site	275	278	.	+	.	kind=kex2_cutsite;pattern=[LIJVAP][A-Z][KRTPEI]R;match=PATR
SPIS_20901	predutils:0.9.0	propeptide_cleavage_site	311	314	.	+	.	kind=kex2_cutsite;pattern=[LIJVAP][A-Z][KRTPEI]R;match=PNRR
SPIS_20901	predutils:0.9.0	propeptide_cleavage_site	222	225	.	+	.	kind=kex2_cutsite;pattern=[LIJVAP][A-Z][KRTPEI]R;match=PPPR
SPIS_17451	predutils:0.9.0	propeptide_cleavage_site	427	430	.	+	.	kind=kex2_cutsite;pattern=L[A-Z][A-Z]R;match=LAPR
SPIS_17451	predutils:0.9.0	propeptide_cleavage_site	299	302	.	+	.	kind=kex2_cutsite;pattern=L[A-Z][A-Z]R;match=LGFR
SPIS_17451	predutils:0.9.0	propeptide_cleavage_site	358	361	.	+	.	kind=kex2_cutsite;pattern=L[A-Z][A-Z]R;match=LNRR
SPIS_17451	predutils:0.9.0	propeptide_cleavage_site	541	544	.	+	.	kind=kex2_cutsite;pattern=L[A-Z][A-Z]R;match=LSAR
SPIS_17451	predutils:0.9.0	propeptide_cleavage_site	101	102	.	+	.	kind=kex2_cutsite;pattern=[KR]R;match=RR
SPIS_17451	predutils:0.9.0	propeptide_cleavage_site	263	264	.	+	.	kind=kex2_cutsite;pattern=[KR]R;match=RR
SPIS_17451	predutils:0.9.0	propeptide_cleavage_site	360	361	.	+	.	kind=kex2_cutsite;pattern=[KR]R;match=RR
SPIS_17451	predutils:0.9.0	propeptide_cleavage_site	525	526	.	+	.	kind=kex2_cutsite;pattern=[KR]R;match=RR
SPIS_17451	predutils:0.9.0	propeptide_cleavage_site	261	264	.	+	.	kind=kex2_cutsite;pattern=[LIJVAP][A-Z][KRTPEI]R;match=AFRR
SPIS_17451	predutils:0.9.0	propeptide_cleavage_site	427	430	.	+	.	kind=kex2_cutsite;pattern=[LIJVAP][A-Z][KRTPEI]R;match=LAPR
SPIS_17451	predutils:0.9.0	propeptide_cleavage_site	358	361	.	+	.	kind=kex2_cutsite;pattern=[LIJVAP][A-Z][KRTPEI]R;match=LNRR
SPIS_17451	predutils:0.9.0	propeptide_cleavage_site	99	102	.	+	.	kind=kex2_cutsite;pattern=[LIJVAP][A-Z][KRTPEI]R;match=PLRR
SPIS_10992	predutils:0.9.0	propeptide_cleavage_site	85	88	.	+	.	kind=kex2_cutsite;pattern=L[A-Z][A-Z]R;match=LIYR
SPIS_10992	predutils:0.9.0	propeptide_cleavage_site	4	7	.	+	.	kind=kex2_cutsite;pattern=L[A-Z][A-Z]R;match=LPLR
SPIS_06145	predutils:0.9.0	propeptide_cleavage_site	196	199	.	+	.	kind=kex2_cutsite;pattern=L[A-Z][A-Z]R;match=LEAR
SPIS_06145	predutils:0.9.0	propeptide_cleavage_site	252	255	.	+	.	kind=kex2_cutsite;pattern=L[A-Z][A-Z]R;match=LISR
SPIS_06145	predutils:0.9.0	propeptide_cleavage_site	257	260	.	+	.	kind=kex2_cutsite;pattern=L[A-Z][A-Z]R;match=LSSR
SPIS_06145	predutils:0.9.0	propeptide_cleavage_site	167	168	.	+	.	kind=kex2_cutsite;pattern=[KR]R;match=RR
SPIS_06145	predutils:0.9.0	propeptide_cleavage_site	23	24	.	+	.	kind=kex2_cutsite;pattern=[KR]R;match=RR
SPIS_06145	predutils:0.9.0	propeptide_cleavage_site	324	325	.	+	.	kind=kex2_cutsite;pattern=[KR]R;match=RR
SPIS_06145	predutils:0.9.0	propeptide_cleavage_site	9	10	.	+	.	kind=kex2_cutsite;pattern=[KR]R;match=RR
SPIS_06145	predutils:0.9.0	propeptide_cleavage_site	86	89	.	+	.	kind=kex2_cutsite;pattern=[LIJVAP][A-Z][KRTPEI]R;match=IDER
SPIS_06145	predutils:0.9.0	propeptide_cleavage_site	20	23	.	+	.	kind=kex2_cutsite;pattern=[LIJVAP][A-Z][KRTPEI]R;match=VATR
SPIS_07540	predutils:0.9.0	propeptide_cleavage_site	148	149	.	+	.	kind=kex2_cutsite;pattern=[KR]R;match=KR
SPIS_07540	predutils:0.9.0	propeptide_cleavage_site	144	147	.	+	.	kind=kex2_cutsite;pattern=[LIJVAP][A-Z][KRTPEI]R;match=AEPR
SPIS_07540	predutils:0.9.0	propeptide_cleavage_site	114	117	.	+	.	kind=kex2_cutsite;pattern=[LIJVAP][A-Z][KRTPEI]R;match=IDPR
SPIS_07540	predutils:0.9.0	propeptide_cleavage_site	76	79	.	+	.	kind=kex2_cutsite;pattern=[LIJVAP][A-Z][KRTPEI]R;match=VLER
SPIS_07354	predutils:0.9.0	propeptide_cleavage_site	310	313	.	+	.	kind=kex2_cutsite;pattern=L[A-Z][A-Z]R;match=LAGR
SPIS_07354	predutils:0.9.0	propeptide_cleavage_site	398	401	.	+	.	kind=kex2_cutsite;pattern=L[A-Z][A-Z]R;match=LAVR
SPIS_07354	predutils:0.9.0	propeptide_cleavage_site	240	243	.	+	.	kind=kex2_cutsite;pattern=L[A-Z][A-Z]R;match=LGIR
SPIS_07354	predutils:0.9.0	propeptide_cleavage_site	75	78	.	+	.	kind=kex2_cutsite;pattern=L[A-Z][A-Z]R;match=LLDR
SPIS_07354	predutils:0.9.0	propeptide_cleavage_site	48	51	.	+	.	kind=kex2_cutsite;pattern=L[A-Z][A-Z]R;match=LLGR
SPIS_07354	predutils:0.9.0	propeptide_cleavage_site	38	41	.	+	.	kind=kex2_cutsite;pattern=L[A-Z][A-Z]R;match=LPPR
SPIS_07354	predutils:0.9.0	propeptide_cleavage_site	129	132	.	+	.	kind=kex2_cutsite;pattern=L[A-Z][A-Z]R;match=LRAR
SPIS_07354	predutils:0.9.0	propeptide_cleavage_site	167	168	.	+	.	kind=kex2_cutsite;pattern=[KR]R;match=KR
SPIS_07354	predutils:0.9.0	propeptide_cleavage_site	59	60	.	+	.	kind=kex2_cutsite;pattern=[KR]R;match=RR
SPIS_07354	predutils:0.9.0	propeptide_cleavage_site	240	243	.	+	.	kind=kex2_cutsite;pattern=[LIJVAP][A-Z][KRTPEI]R;match=LGIR
SPIS_07354	predutils:0.9.0	propeptide_cleavage_site	38	41	.	+	.	kind=kex2_cutsite;pattern=[LIJVAP][A-Z][KRTPEI]R;match=LPPR
SPIS_21324	predutils:0.9.0	propeptide_cleavage_site	445	448	.	+	.	kind=kex2_cutsite;pattern=L[A-Z][A-Z]R;match=LEAR
SPIS_21324	predutils:0.9.0	propeptide_cleavage_site	118	121	.	+	.	kind=kex2_cutsite;pattern=L[A-Z][A-Z]R;match=LIAR
SPIS_21324	predutils:0.9.0	propeptide_cleavage_site	466	469	.	+	.	kind=kex2_cutsite;pattern=L[A-Z][A-Z]R;match=LLTR
SPIS_21324	predutils:0.9.0	propeptide_cleavage_site	732	735	.	+	.	kind=kex2_cutsite;pattern=L[A-Z][A-Z]R;match=LSSR
SPIS_21324	predutils:0.9.0	propeptide_cleavage_site	370	371	.	+	.	kind=kex2_cutsite;pattern=[KR]R;match=KR
SPIS_21324	predutils:0.9.0	propeptide_cleavage_site	623	624	.	+	.	kind=kex2_cutsite;pattern=[KR]R;match=KR
SPIS_21324	predutils:0.9.0	propeptide_cleavage_site	759	760	.	+	.	kind=kex2_cutsite;pattern=[KR]R;match=KR
SPIS_21324	predutils:0.9.0	propeptide_cleavage_site	466	469	.	+	.	kind=kex2_cutsite;pattern=[LIJVAP][A-Z][KRTPEI]R;match=LLTR
SPIS_21324	predutils:0.9.0	propeptide_cleavage_site	203	206	.	+	.	kind=kex2_cutsite;pattern=[LIJVAP][A-Z][KRTPEI]R;match=PVTR
SPIS_06952	predutils:0.9.0	propeptide_cleavage_site	139	142	.	+	.	kind=kex2_cutsite;pattern=L[A-Z][A-Z]R;match=LEAR
SPIS_06952	predutils:0.9.0	propeptide_cleavage_site	36	37	.	+	.	kind=kex2_cutsite;pattern=[KR]R;match=RR
SPIS_06952	predutils:0.9.0	propeptide_cleavage_site	64	65	.	+	.	kind=kex2_cutsite;pattern=[KR]R;match=RR
SPIS_06952	predutils:0.9.0	propeptide_cleavage_site	10	13	.	+	.	kind=kex2_cutsite;pattern=[LIJVAP][A-Z][KRTPEI]R;match=AAER
SPIS_06952	predutils:0.9.0	propeptide_cleavage_site	34	37	.	+	.	kind=kex2_cutsite;pattern=[LIJVAP][A-Z][KRTPEI]R;match=VNRR
SPIS_11851	predutils:0.9.0	propeptide_cleavage_site	43	46	.	+	.	kind=kex2_cutsite;pattern=L[A-Z][A-Z]R;match=LGPR
SPIS_11851	predutils:0.9.0	propeptide_cleavage_site	216	217	.	+	.	kind=kex2_cutsite;pattern=[KR]R;match=KR
SPIS_11851	predutils:0.9.0	propeptide_cleavage_site	103	104	.	+	.	kind=kex2_cutsite;pattern=[KR]R;match=RR
SPIS_11851	predutils:0.9.0	propeptide_cleavage_site	265	266	.	+	.	kind=kex2_cutsite;pattern=[KR]R;match=RR
SPIS_11851	predutils:0.9.0	propeptide_cleavage_site	7	8	.	+	.	kind=kex2_cutsite;pattern=[KR]R;match=RR
SPIS_11851	predutils:0.9.0	propeptide_cleavage_site	211	214	.	+	.	kind=kex2_cutsite;pattern=[LIJVAP][A-Z][KRTPEI]R;match=AAER
SPIS_11851	predutils:0.9.0	propeptide_cleavage_site	263	266	.	+	.	kind=kex2_cutsite;pattern=[LIJVAP][A-Z][KRTPEI]R;match=AARR
SPIS_11851	predutils:0.9.0	propeptide_cleavage_site	43	46	.	+	.	kind=kex2_cutsite;pattern=[LIJVAP][A-Z][KRTPEI]R;match=LGPR
SPIS_19649	predutils:0.9.0	propeptide_cleavage_site	1422	1425	.	+	.	kind=kex2_cutsite;pattern=L[A-Z][A-Z]R;match=LIKR
SPIS_19649	predutils:0.9.0	propeptide_cleavage_site	663	666	.	+	.	kind=kex2_cutsite;pattern=L[A-Z][A-Z]R;match=LLPR
SPIS_19649	predutils:0.9.0	propeptide_cleavage_site	871	874	.	+	.	kind=kex2_cutsite;pattern=L[A-Z][A-Z]R;match=LQHR
SPIS_19649	predutils:0.9.0	propeptide_cleavage_site	1039	1040	.	+	.	kind=kex2_cutsite;pattern=[KR]R;match=KR
SPIS_19649	predutils:0.9.0	propeptide_cleavage_site	1424	1425	.	+	.	kind=kex2_cutsite;pattern=[KR]R;match=KR
SPIS_19649	predutils:0.9.0	propeptide_cleavage_site	160	161	.	+	.	kind=kex2_cutsite;pattern=[KR]R;match=KR
SPIS_19649	predutils:0.9.0	propeptide_cleavage_site	176	177	.	+	.	kind=kex2_cutsite;pattern=[KR]R;match=KR
SPIS_19649	predutils:0.9.0	propeptide_cleavage_site	700	701	.	+	.	kind=kex2_cutsite;pattern=[KR]R;match=KR
SPIS_19649	predutils:0.9.0	propeptide_cleavage_site	103	104	.	+	.	kind=kex2_cutsite;pattern=[KR]R;match=RR
SPIS_19649	predutils:0.9.0	propeptide_cleavage_site	1093	1094	.	+	.	kind=kex2_cutsite;pattern=[KR]R;match=RR
SPIS_19649	predutils:0.9.0	propeptide_cleavage_site	1228	1229	.	+	.	kind=kex2_cutsite;pattern=[KR]R;match=RR
SPIS_19649	predutils:0.9.0	propeptide_cleavage_site	1341	1342	.	+	.	kind=kex2_cutsite;pattern=[KR]R;match=RR
SPIS_19649	predutils:0.9.0	propeptide_cleavage_site	136	137	.	+	.	kind=kex2_cutsite;pattern=[KR]R;match=RR
SPIS_19649	predutils:0.9.0	propeptide_cleavage_site	762	765	.	+	.	kind=kex2_cutsite;pattern=[LIJVAP][A-Z][KRTPEI]R;match=AGIR
SPIS_19649	predutils:0.9.0	propeptide_cleavage_site	1422	1425	.	+	.	kind=kex2_cutsite;pattern=[LIJVAP][A-Z][KRTPEI]R;match=LIKR
SPIS_19649	predutils:0.9.0	propeptide_cleavage_site	663	666	.	+	.	kind=kex2_cutsite;pattern=[LIJVAP][A-Z][KRTPEI]R;match=LLPR
SPIS_19649	predutils:0.9.0	propeptide_cleavage_site	1320	1323	.	+	.	kind=kex2_cutsite;pattern=[LIJVAP][A-Z][KRTPEI]R;match=VDER
SPIS_19649	predutils:0.9.0	propeptide_cleavage_site	1339	1342	.	+	.	kind=kex2_cutsite;pattern=[LIJVAP][A-Z][KRTPEI]R;match=VIRR
SPIS_19649	predutils:0.9.0	propeptide_cleavage_site	1438	1441	.	+	.	kind=kex2_cutsite;pattern=[LIJVAP][A-Z][KRTPEI]R;match=VLPR
SPIS_19649	predutils:0.9.0	propeptide_cleavage_site	1090	1093	.	+	.	kind=kex2_cutsite;pattern=[LIJVAP][A-Z][KRTPEI]R;match=VRTR
SPIS_19649	predutils:0.9.0	propeptide_cleavage_site	1345	1348	.	+	.	kind=kex2_cutsite;pattern=[LIJVAP][A-Z][KRTPEI]R;match=VVTR
SPIS_09223	predutils:0.9.0	propeptide_cleavage_site	348	351	.	+	.	kind=kex2_cutsite;pattern=L[A-Z][A-Z]R;match=LEQR
SPIS_09223	predutils:0.9.0	propeptide_cleavage_site	260	263	.	+	.	kind=kex2_cutsite;pattern=L[A-Z][A-Z]R;match=LLAR
SPIS_06291	predutils:0.9.0	propeptide_cleavage_site	195	198	.	+	.	kind=kex2_cutsite;pattern=L[A-Z][A-Z]R;match=LLAR
SPIS_06291	predutils:0.9.0	propeptide_cleavage_site	2	5	.	+	.	kind=kex2_cutsite;pattern=L[A-Z][A-Z]R;match=LSIR
SPIS_06291	predutils:0.9.0	propeptide_cleavage_site	173	174	.	+	.	kind=kex2_cutsite;pattern=[KR]R;match=RR
SPIS_06291	predutils:0.9.0	propeptide_cleavage_site	181	184	.	+	.	kind=kex2_cutsite;pattern=[LIJVAP][A-Z][KRTPEI]R;match=AVER
SPIS_06291	predutils:0.9.0	propeptide_cleavage_site	2	5	.	+	.	kind=kex2_cutsite;pattern=[LIJVAP][A-Z][KRTPEI]R;match=LSIR
SPIS_06291	predutils:0.9.0	propeptide_cleavage_site	111	114	.	+	.	kind=kex2_cutsite;pattern=[LIJVAP][A-Z][KRTPEI]R;match=PVER
SPIS_06291	predutils:0.9.0	propeptide_cleavage_site	154	157	.	+	.	kind=kex2_cutsite;pattern=[LIJVAP][A-Z][KRTPEI]R;match=VLIR
SPIS_21036	predutils:0.9.0	propeptide_cleavage_site	276	277	.	+	.	kind=kex2_cutsite;pattern=[KR]R;match=KR
SPIS_21036	predutils:0.9.0	propeptide_cleavage_site	282	283	.	+	.	kind=kex2_cutsite;pattern=[KR]R;match=KR
SPIS_21036	predutils:0.9.0	propeptide_cleavage_site	76	77	.	+	.	kind=kex2_cutsite;pattern=[KR]R;match=KR
SPIS_21036	predutils:0.9.0	propeptide_cleavage_site	252	253	.	+	.	kind=kex2_cutsite;pattern=[KR]R;match=RR
SPIS_21036	predutils:0.9.0	propeptide_cleavage_site	280	283	.	+	.	kind=kex2_cutsite;pattern=[LIJVAP][A-Z][KRTPEI]R;match=PEKR
SPIS_21036	predutils:0.9.0	propeptide_cleavage_site	274	277	.	+	.	kind=kex2_cutsite;pattern=[LIJVAP][A-Z][KRTPEI]R;match=PQKR
SPIS_08244	predutils:0.9.0	propeptide_cleavage_site	76	79	.	+	.	kind=kex2_cutsite;pattern=L[A-Z][A-Z]R;match=LDKR
SPIS_08244	predutils:0.9.0	propeptide_cleavage_site	78	79	.	+	.	kind=kex2_cutsite;pattern=[KR]R;match=KR
SPIS_08244	predutils:0.9.0	propeptide_cleavage_site	67	68	.	+	.	kind=kex2_cutsite;pattern=[KR]R;match=RR
SPIS_08244	predutils:0.9.0	propeptide_cleavage_site	76	79	.	+	.	kind=kex2_cutsite;pattern=[LIJVAP][A-Z][KRTPEI]R;match=LDKR
SPIS_08244	predutils:0.9.0	propeptide_cleavage_site	65	68	.	+	.	kind=kex2_cutsite;pattern=[LIJVAP][A-Z][KRTPEI]R;match=PDRR
SPIS_17096	predutils:0.9.0	propeptide_cleavage_site	200	203	.	+	.	kind=kex2_cutsite;pattern=L[A-Z][A-Z]R;match=LMAR
SPIS_17096	predutils:0.9.0	propeptide_cleavage_site	254	257	.	+	.	kind=kex2_cutsite;pattern=L[A-Z][A-Z]R;match=LMER
SPIS_17096	predutils:0.9.0	propeptide_cleavage_site	297	300	.	+	.	kind=kex2_cutsite;pattern=L[A-Z][A-Z]R;match=LRER
SPIS_17096	predutils:0.9.0	propeptide_cleavage_site	52	55	.	+	.	kind=kex2_cutsite;pattern=L[A-Z][A-Z]R;match=LSSR
SPIS_17096	predutils:0.9.0	propeptide_cleavage_site	121	122	.	+	.	kind=kex2_cutsite;pattern=[KR]R;match=RR
SPIS_17096	predutils:0.9.0	propeptide_cleavage_site	274	275	.	+	.	kind=kex2_cutsite;pattern=[KR]R;match=RR
SPIS_17096	predutils:0.9.0	propeptide_cleavage_site	315	316	.	+	.	kind=kex2_cutsite;pattern=[KR]R;match=RR
SPIS_17096	predutils:0.9.0	propeptide_cleavage_site	43	44	.	+	.	kind=kex2_cutsite;pattern=[KR]R;match=RR
SPIS_17096	predutils:0.9.0	propeptide_cleavage_site	313	316	.	+	.	kind=kex2_cutsite;pattern=[LIJVAP][A-Z][KRTPEI]R;match=AVRR
SPIS_17096	predutils:0.9.0	propeptide_cleavage_site	254	257	.	+	.	kind=kex2_cutsite;pattern=[LIJVAP][A-Z][KRTPEI]R;match=LMER
SPIS_17096	predutils:0.9.0	propeptide_cleavage_site	297	300	.	+	.	kind=kex2_cutsite;pattern=[LIJVAP][A-Z][KRTPEI]R;match=LRER
SPIS_17096	predutils:0.9.0	propeptide_cleavage_site	42	45	.	+	.	kind=kex2_cutsite;pattern=[LIJVAP][A-Z][KRTPEI]R;match=VRRR
SPIS_18441	predutils:0.9.0	propeptide_cleavage_site	109	112	.	+	.	kind=kex2_cutsite;pattern=L[A-Z][A-Z]R;match=LGVR
SPIS_18441	predutils:0.9.0	propeptide_cleavage_site	388	391	.	+	.	kind=kex2_cutsite;pattern=L[A-Z][A-Z]R;match=LKGR
SPIS_18441	predutils:0.9.0	propeptide_cleavage_site	494	497	.	+	.	kind=kex2_cutsite;pattern=L[A-Z][A-Z]R;match=LLGR
SPIS_18441	predutils:0.9.0	propeptide_cleavage_site	449	452	.	+	.	kind=kex2_cutsite;pattern=L[A-Z][A-Z]R;match=LRVR
SPIS_18441	predutils:0.9.0	propeptide_cleavage_site	409	410	.	+	.	kind=kex2_cutsite;pattern=[KR]R;match=KR
SPIS_18441	predutils:0.9.0	propeptide_cleavage_site	558	559	.	+	.	kind=kex2_cutsite;pattern=[KR]R;match=KR
SPIS_18441	predutils:0.9.0	propeptide_cleavage_site	13	14	.	+	.	kind=kex2_cutsite;pattern=[KR]R;match=RR
SPIS_18441	predutils:0.9.0	propeptide_cleavage_site	24	25	.	+	.	kind=kex2_cutsite;pattern=[KR]R;match=RR
SPIS_18441	predutils:0.9.0	propeptide_cleavage_site	479	480	.	+	.	kind=kex2_cutsite;pattern=[KR]R;match=RR
SPIS_18441	predutils:0.9.0	propeptide_cleavage_site	56	59	.	+	.	kind=kex2_cutsite;pattern=[LIJVAP][A-Z][KRTPEI]R;match=AAIR
SPIS_18441	predutils:0.9.0	propeptide_cleavage_site	23	26	.	+	.	kind=kex2_cutsite;pattern=[LIJVAP][A-Z][KRTPEI]R;match=ARRR
SPIS_18441	predutils:0.9.0	propeptide_cleavage_site	11	14	.	+	.	kind=kex2_cutsite;pattern=[LIJVAP][A-Z][KRTPEI]R;match=VLRR
SPIS_21745	predutils:0.9.0	propeptide_cleavage_site	431	432	.	+	.	kind=kex2_cutsite;pattern=[KR]R;match=KR
SPIS_21745	predutils:0.9.0	propeptide_cleavage_site	486	487	.	+	.	kind=kex2_cutsite;pattern=[KR]R;match=KR
SPIS_21745	predutils:0.9.0	propeptide_cleavage_site	281	282	.	+	.	kind=kex2_cutsite;pattern=[KR]R;match=RR
SPIS_21745	predutils:0.9.0	propeptide_cleavage_site	389	392	.	+	.	kind=kex2_cutsite;pattern=[LIJVAP][A-Z][KRTPEI]R;match=AKIR
SPIS_21745	predutils:0.9.0	propeptide_cleavage_site	513	516	.	+	.	kind=kex2_cutsite;pattern=[LIJVAP][A-Z][KRTPEI]R;match=VTER
SPIS_06760	predutils:0.9.0	propeptide_cleavage_site	188	191	.	+	.	kind=kex2_cutsite;pattern=[LIJVAP][A-Z][KRTPEI]R;match=PHTR
SPIS_11613	predutils:0.9.0	propeptide_cleavage_site	437	440	.	+	.	kind=kex2_cutsite;pattern=L[A-Z][A-Z]R;match=LATR
SPIS_11613	predutils:0.9.0	propeptide_cleavage_site	402	405	.	+	.	kind=kex2_cutsite;pattern=L[A-Z][A-Z]R;match=LGSR
SPIS_11613	predutils:0.9.0	propeptide_cleavage_site	414	417	.	+	.	kind=kex2_cutsite;pattern=L[A-Z][A-Z]R;match=LINR
SPIS_11613	predutils:0.9.0	propeptide_cleavage_site	9	12	.	+	.	kind=kex2_cutsite;pattern=L[A-Z][A-Z]R;match=LNPR
SPIS_11613	predutils:0.9.0	propeptide_cleavage_site	399	400	.	+	.	kind=kex2_cutsite;pattern=[KR]R;match=RR
SPIS_11613	predutils:0.9.0	propeptide_cleavage_site	510	511	.	+	.	kind=kex2_cutsite;pattern=[KR]R;match=RR
SPIS_11613	predutils:0.9.0	propeptide_cleavage_site	60	61	.	+	.	kind=kex2_cutsite;pattern=[KR]R;match=RR
SPIS_11613	predutils:0.9.0	propeptide_cleavage_site	397	400	.	+	.	kind=kex2_cutsite;pattern=[LIJVAP][A-Z][KRTPEI]R;match=AFRR
SPIS_11613	predutils:0.9.0	propeptide_cleavage_site	58	61	.	+	.	kind=kex2_cutsite;pattern=[LIJVAP][A-Z][KRTPEI]R;match=IVRR
SPIS_11613	predutils:0.9.0	propeptide_cleavage_site	437	440	.	+	.	kind=kex2_cutsite;pattern=[LIJVAP][A-Z][KRTPEI]R;match=LATR
SPIS_11613	predutils:0.9.0	propeptide_cleavage_site	9	12	.	+	.	kind=kex2_cutsite;pattern=[LIJVAP][A-Z][KRTPEI]R;match=LNPR
SPIS_11275	predutils:0.9.0	propeptide_cleavage_site	22	25	.	+	.	kind=kex2_cutsite;pattern=L[A-Z][A-Z]R;match=LARR
SPIS_11275	predutils:0.9.0	propeptide_cleavage_site	125	128	.	+	.	kind=kex2_cutsite;pattern=L[A-Z][A-Z]R;match=LLDR
SPIS_11275	predutils:0.9.0	propeptide_cleavage_site	24	25	.	+	.	kind=kex2_cutsite;pattern=[KR]R;match=RR
SPIS_11275	predutils:0.9.0	propeptide_cleavage_site	139	142	.	+	.	kind=kex2_cutsite;pattern=[LIJVAP][A-Z][KRTPEI]R;match=ARIR
SPIS_11275	predutils:0.9.0	propeptide_cleavage_site	22	25	.	+	.	kind=kex2_cutsite;pattern=[LIJVAP][A-Z][KRTPEI]R;match=LARR
SPIS_21013	predutils:0.9.0	propeptide_cleavage_site	170	171	.	+	.	kind=kex2_cutsite;pattern=[KR]R;match=KR
SPIS_21013	predutils:0.9.0	propeptide_cleavage_site	192	193	.	+	.	kind=kex2_cutsite;pattern=[KR]R;match=KR
SPIS_21013	predutils:0.9.0	propeptide_cleavage_site	66	67	.	+	.	kind=kex2_cutsite;pattern=[KR]R;match=KR
SPIS_21013	predutils:0.9.0	propeptide_cleavage_site	168	171	.	+	.	kind=kex2_cutsite;pattern=[LIJVAP][A-Z][KRTPEI]R;match=AVKR
SPIS_10034	predutils:0.9.0	propeptide_cleavage_site	32	33	.	+	.	kind=kex2_cutsite;pattern=[KR]R;match=RR
SPIS_10034	predutils:0.9.0	propeptide_cleavage_site	30	33	.	+	.	kind=kex2_cutsite;pattern=[LIJVAP][A-Z][KRTPEI]R;match=VARR
SPIS_21209	predutils:0.9.0	propeptide_cleavage_site	1507	1510	.	+	.	kind=kex2_cutsite;pattern=L[A-Z][A-Z]R;match=LAQR
[truncated: 632,047 more rows]
